# Supplementary material for: Catalytic Role of Methanol in Anodic Coupling Reactions Involving Alcohol Trapping of Cation Radicals
Source: J Org Chem. 2024 Dec 3;89(24):18353–69. doi: 10.1021/acs.joc.4c02227 (PMC11667722; doi:10.1021/acs.joc.4c02227)
Supplement: Supplementary file 1 — jo4c02227_si_001.zip [file jo4c02227_si_001.zip]

Archive with 52 entries (47 files):
- simulation_files/
- __MACOSX/._simulation_files
- simulation_files/MM_simulation_methoxyoctadiene/
- __MACOSX/simulation_files/._MM_simulation_methoxyoctadiene
- simulation_files/README
- __MACOSX/simulation_files/._README
- simulation_files/MM_simulation_tetramethoxyhexenol/
- __MACOSX/simulation_files/._MM_simulation_tetramethoxyhexenol
- simulation_files/QMMM_simulation_tetramethoxyhexenol/
- __MACOSX/simulation_files/._QMMM_simulation_tetramethoxyhexenol
- simulation_files/QMMM_simulation_methoxyoctadiene/
- __MACOSX/simulation_files/._QMMM_simulation_methoxyoctadiene
- simulation_files/MM_simulation_methoxyoctadiene/residues_MMO.xml
- __MACOSX/simulation_files/MM_simulation_methoxyoctadiene/._residues_MMO.xml
- simulation_files/MM_simulation_methoxyoctadiene/start.pdb
- __MACOSX/simulation_files/MM_simulation_methoxyoctadiene/._start.pdb
- simulation_files/MM_simulation_methoxyoctadiene/forcefield_MMO_oxidized.xml
- __MACOSX/simulation_files/MM_simulation_methoxyoctadiene/._forcefield_MMO_oxidized.xml
- simulation_files/MM_simulation_methoxyoctadiene/README
- __MACOSX/simulation_files/MM_simulation_methoxyoctadiene/._README
- simulation_files/MM_simulation_methoxyoctadiene/run_openMM.py
- __MACOSX/simulation_files/MM_simulation_methoxyoctadiene/._run_openMM.py
- simulation_files/MM_simulation_tetramethoxyhexenol/residues_HET.xml
- __MACOSX/simulation_files/MM_simulation_tetramethoxyhexenol/._residues_HET.xml
- simulation_files/MM_simulation_tetramethoxyhexenol/start.pdb
- __MACOSX/simulation_files/MM_simulation_tetramethoxyhexenol/._start.pdb
- simulation_files/MM_simulation_tetramethoxyhexenol/forcefield_HET_oxidized.xml
- __MACOSX/simulation_files/MM_simulation_tetramethoxyhexenol/._forcefield_HET_oxidized.xml
- simulation_files/MM_simulation_tetramethoxyhexenol/README
- __MACOSX/simulation_files/MM_simulation_tetramethoxyhexenol/._README
- simulation_files/MM_simulation_tetramethoxyhexenol/run_openMM.py
- __MACOSX/simulation_files/MM_simulation_tetramethoxyhexenol/._run_openMM.py
- simulation_files/QMMM_simulation_tetramethoxyhexenol/residues_HET.xml
- __MACOSX/simulation_files/QMMM_simulation_tetramethoxyhexenol/._residues_HET.xml
- simulation_files/QMMM_simulation_tetramethoxyhexenol/start.pdb
- __MACOSX/simulation_files/QMMM_simulation_tetramethoxyhexenol/._start.pdb
- simulation_files/QMMM_simulation_tetramethoxyhexenol/forcefield_HET_oxidized.xml
- __MACOSX/simulation_files/QMMM_simulation_tetramethoxyhexenol/._forcefield_HET_oxidized.xml
- simulation_files/QMMM_simulation_tetramethoxyhexenol/README
- __MACOSX/simulation_files/QMMM_simulation_tetramethoxyhexenol/._README
- simulation_files/QMMM_simulation_tetramethoxyhexenol/run_pydft_qmmm.py
- __MACOSX/simulation_files/QMMM_simulation_tetramethoxyhexenol/._run_pydft_qmmm.py
- simulation_files/QMMM_simulation_methoxyoctadiene/residues_MMO.xml
- __MACOSX/simulation_files/QMMM_simulation_methoxyoctadiene/._residues_MMO.xml
- simulation_files/QMMM_simulation_methoxyoctadiene/start.pdb
- __MACOSX/simulation_files/QMMM_simulation_methoxyoctadiene/._start.pdb
- simulation_files/QMMM_simulation_methoxyoctadiene/forcefield_MMO_oxidized.xml
- __MACOSX/simulation_files/QMMM_simulation_methoxyoctadiene/._forcefield_MMO_oxidized.xml
- simulation_files/QMMM_simulation_methoxyoctadiene/README
- __MACOSX/simulation_files/QMMM_simulation_methoxyoctadiene/._README
- simulation_files/QMMM_simulation_methoxyoctadiene/run_pydft_qmmm.py
- __MACOSX/simulation_files/QMMM_simulation_methoxyoctadiene/._run_pydft_qmmm.py
