# Supplementary material for: Catalytic Role of Methanol in Anodic Coupling Reactions Involving Alcohol Trapping of Cation Radicals
Source: J Org Chem. 2024 Dec 3;89(24):18353–69. doi: 10.1021/acs.joc.4c02227 (PMC11667722; doi:10.1021/acs.joc.4c02227)
Supplement: Supplementary file 1 — jo4c02227_si_001.zip [file jo4c02227_si_001.zip › simulation_files/README]

Example simulation files for "Catalytic Role of Methanol in Anodic Coupling Reactions involving Alcohol Trapping of Cation Radicals"

Requirements:
Python >= 3.9
Numpy
Psi4 >= 1.9
OpenMM >= 8.0
Plumed2 >= 2.9
Py-Plumed >= 2.9
OpenMM-Plumed >= 2.0
Pydft-qmmm (https://github.com/johnppederson/pydft-qmmm)

Four different examples -
MM_simulation_methoxyoctadiene: Contains input files necessary for running NPT or NVT simulations of a cubic box of 2000 MeOH and a single methoxyoctadiene molecule in the oxidized state using the OPLS forcefield.
MM_simulation_tetramethoxyhexenol: Contains input files necessary for running NPT or NVT simulations of a cubic box of 2000 MeOH and a single tetramethoxyhexenol molecule in the oxidized state using the OPLS forcefield.
QMMM_simulation_methoxyoctadiene: Contains input files necessary for running an NVT simulation of a cubic box of 2000 MeOH and a single methoxyoctadiene molecule in the oxidized state using a QM/MM Hamiltonian.
QMMM_simulation_tetramethoxyhexenol: Contains input files necessary for running an NVT simulation of a cubic box of 2000 MeOH and a single tetramethoxyhexenol molecule in the oxidized state using a QM/MM Hamiltonian.
