# Supplementary material for: Catalytic Role of Methanol in Anodic Coupling Reactions Involving Alcohol Trapping of Cation Radicals
Source: J Org Chem. 2024 Dec 3;89(24):18353–69. doi: 10.1021/acs.joc.4c02227 (PMC11667722; doi:10.1021/acs.joc.4c02227)
Supplement: Supplementary file 1 — jo4c02227_si_001.zip [file jo4c02227_si_001.zip › simulation_files/MM_simulation_methoxyoctadiene/residues_MMO.xml]

<Residues>
 <Residue name="MMO">
  <Atom name="C00" type="MMO_800" />
  <Atom name="C01" type="MMO_801" />
  <Atom name="C02" type="MMO_802" />
  <Atom name="C03" type="MMO_803" />
  <Atom name="C04" type="MMO_804" />
  <Atom name="C05" type="MMO_805" />
  <Atom name="C06" type="MMO_806" />
  <Atom name="C07" type="MMO_807" />
  <Atom name="O08" type="MMO_808" />
  <Atom name="C09" type="MMO_809" />
  <Atom name="H0A" type="MMO_810" />
  <Atom name="H0B" type="MMO_811" />
  <Atom name="H0C" type="MMO_812" />
  <Atom name="H0D" type="MMO_813" />
  <Atom name="H0E" type="MMO_814" />
  <Atom name="H0F" type="MMO_815" />
  <Atom name="H0G" type="MMO_816" />
  <Atom name="H0H" type="MMO_817" />
  <Atom name="H0I" type="MMO_818" />
  <Atom name="H0J" type="MMO_819" />
  <Atom name="H0K" type="MMO_820" />
  <Atom name="H0M" type="MMO_821" />
  <Atom name="H0N" type="MMO_822" />
  <Atom name="H0O" type="MMO_823" />
  <Atom name="H0P" type="MMO_824" />
  <Atom name="H0Q" type="MMO_825" />
  <Bond from="C00" to="C01"/>
  <Bond from="C01" to="C02"/>
  <Bond from="C02" to="C03"/>
  <Bond from="C03" to="C04"/>
  <Bond from="C04" to="C05"/>
  <Bond from="C05" to="C06"/>
  <Bond from="C06" to="C07"/>
  <Bond from="C07" to="O08"/>
  <Bond from="O08" to="C09"/>
  <Bond from="C00" to="H0A"/>
  <Bond from="C00" to="H0B"/>
  <Bond from="C00" to="H0C"/>
  <Bond from="C01" to="H0D"/>
  <Bond from="C02" to="H0E"/>
  <Bond from="C03" to="H0F"/>
  <Bond from="C03" to="H0G"/>
  <Bond from="C04" to="H0H"/>
  <Bond from="C04" to="H0I"/>
  <Bond from="C05" to="H0J"/>
  <Bond from="C05" to="H0K"/>
  <Bond from="C06" to="H0M"/>
  <Bond from="C07" to="H0N"/>
  <Bond from="C09" to="H0O"/>
  <Bond from="C09" to="H0P"/>
  <Bond from="C09" to="H0Q"/>
 </Residue>
 <Residue name="MOH">
  <Atom name="C"  type="CT" />
  <Atom name="H1" type="Hc" />
  <Atom name="H2" type="Hc" />
  <Atom name="H3" type="Hc" />
  <Atom name="O"  type="Ox" />
  <Atom name="Ho" type="Ho" />
  <Bond from="C" to="H1"/>
  <Bond from="C" to="H2"/>
  <Bond from="C" to="H3"/>
  <Bond from="C" to="O"/>
  <Bond from="O" to="Ho"/>
 </Residue>
 <Residue name="CLO">
  <Atom name="Clc" type="Clc"/>
  <Atom name="Oc1" type="Oc" />
  <Atom name="Oc2" type="Oc" />
  <Atom name="Oc3" type="Oc" />
  <Atom name="Oc4" type="Oc" />
  <Bond from="Clc"   to="Oc1"/>
  <Bond from="Clc"   to="Oc2"/>
  <Bond from="Clc"   to="Oc3"/>
  <Bond from="Clc"   to="Oc4"/>
 </Residue>
 <Residue name="Li">
  <Atom name="Li" type="Li" />
 </Residue> 
</Residues>
