# Supplementary material for: Catalytic Role of Methanol in Anodic Coupling Reactions Involving Alcohol Trapping of Cation Radicals
Source: J Org Chem. 2024 Dec 3;89(24):18353–69. doi: 10.1021/acs.joc.4c02227 (PMC11667722; doi:10.1021/acs.joc.4c02227)
Supplement: Supplementary file 1 — jo4c02227_si_001.zip [file jo4c02227_si_001.zip › simulation_files/MM_simulation_methoxyoctadiene/start.pdb]

CRYST1   51.630   51.630   51.630  90.00  90.00  90.00 P 1           1
ATOM      1  C00 MMO A2001      30.525  16.879  32.180  1.00  0.00      A    C
ATOM      2  C01 MMO A2001      30.528  15.610  31.377  1.00  0.00      A    C
ATOM      3  C02 MMO A2001      30.308  15.578  30.078  1.00  0.00      A    C
ATOM      4  C03 MMO A2001      30.500  14.326  29.211  1.00  0.00      A    C
ATOM      5  C04 MMO A2001      31.726  14.376  28.304  1.00  0.00      A    C
ATOM      6  C05 MMO A2001      32.983  14.342  29.156  1.00  0.00      A    C
ATOM      7  C06 MMO A2001      34.246  14.607  28.313  1.00  0.00      A    C
ATOM      8  C07 MMO A2001      34.870  15.776  28.426  1.00  0.00      A    C
ATOM      9  O08 MMO A2001      35.898  16.169  27.733  1.00  0.00      A    O
ATOM     10  C09 MMO A2001      36.832  16.701  28.716  1.00  0.00      A    C
ATOM     11  H0A MMO A2001      29.830  17.595  31.739  1.00  0.00      A    H
ATOM     12  H0B MMO A2001      31.494  17.377  32.219  1.00  0.00      A    H
ATOM     13  H0C MMO A2001      30.252  16.700  33.220  1.00  0.00      A    H
ATOM     14  H0D MMO A2001      30.749  14.767  32.014  1.00  0.00      A    H
ATOM     15  H0E MMO A2001      29.835  16.425  29.604  1.00  0.00      A    H
ATOM     16  H0F MMO A2001      30.452  13.434  29.835  1.00  0.00      A    H
ATOM     17  H0G MMO A2001      29.693  14.219  28.486  1.00  0.00      A    H
ATOM     18  H0H MMO A2001      31.640  13.601  27.542  1.00  0.00      A    H
ATOM     19  H0I MMO A2001      31.813  15.236  27.640  1.00  0.00      A    H
ATOM     20  H0J MMO A2001      32.929  14.943  30.064  1.00  0.00      A    H
ATOM     21  H0K MMO A2001      33.048  13.373  29.650  1.00  0.00      A    H
ATOM     22  H0M MMO A2001      34.573  13.828  27.640  1.00  0.00      A    H
ATOM     23  H0N MMO A2001      34.515  16.506  29.139  1.00  0.00      A    H
ATOM     24  H0O MMO A2001      36.455  17.577  29.244  1.00  0.00      A    H
ATOM     25  H0P MMO A2001      37.617  17.182  28.132  1.00  0.00      A    H
ATOM     26  H0Q MMO A2001      37.363  15.930  29.273  1.00  0.00      A    H
ATOM     27  C   MOH B   1      37.722  44.722  25.943  1.00  0.00      B    C
ATOM     28  H1  MOH B   1      36.963  45.491  26.085  1.00  0.00      B    H
ATOM     29  H2  MOH B   1      37.323  43.826  26.418  1.00  0.00      B    H
ATOM     30  H3  MOH B   1      37.883  44.629  24.869  1.00  0.00      B    H
ATOM     31  O   MOH B   1      38.904  45.041  26.671  1.00  0.00      B    O
ATOM     32  Ho  MOH B   1      39.189  45.924  26.494  1.00  0.00      B    H
ATOM     33  C   MOH B   2      13.288   4.340  20.464  1.00  0.00      B    C
ATOM     34  H1  MOH B   2      13.296   5.172  21.167  1.00  0.00      B    H
ATOM     35  H2  MOH B   2      12.268   3.959  20.499  1.00  0.00      B    H
ATOM     36  H3  MOH B   2      13.488   4.743  19.471  1.00  0.00      B    H
ATOM     37  O   MOH B   2      14.156   3.306  20.736  1.00  0.00      B    O
ATOM     38  Ho  MOH B   2      13.623   2.529  20.660  1.00  0.00      B    H
ATOM     39  C   MOH B   3      33.901  27.935  23.561  1.00  0.00      B    C
ATOM     40  H1  MOH B   3      33.762  28.409  24.532  1.00  0.00      B    H
ATOM     41  H2  MOH B   3      33.017  27.383  23.244  1.00  0.00      B    H
ATOM     42  H3  MOH B   3      34.071  28.644  22.750  1.00  0.00      B    H
ATOM     43  O   MOH B   3      35.083  27.112  23.785  1.00  0.00      B    O
ATOM     44  Ho  MOH B   3      35.400  26.840  22.937  1.00  0.00      B    H
ATOM     45  C   MOH B   4      15.763  41.363   8.553  1.00  0.00      B    C
ATOM     46  H1  MOH B   4      15.720  40.276   8.489  1.00  0.00      B    H
ATOM     47  H2  MOH B   4      15.291  41.715   9.471  1.00  0.00      B    H
ATOM     48  H3  MOH B   4      16.808  41.672   8.584  1.00  0.00      B    H
ATOM     49  O   MOH B   4      15.189  41.934   7.407  1.00  0.00      B    O
ATOM     50  Ho  MOH B   4      15.489  42.824   7.301  1.00  0.00      B    H
ATOM     51  C   MOH B   5       1.159   4.771  44.764  1.00  0.00      B    C
ATOM     52  H1  MOH B   5       0.926   5.830  44.658  1.00  0.00      B    H
ATOM     53  H2  MOH B   5       2.205   4.639  45.042  1.00  0.00      B    H
ATOM     54  H3  MOH B   5       0.641   4.116  45.464  1.00  0.00      B    H
ATOM     55  O   MOH B   5       0.949   4.262  43.470  1.00  0.00      B    O
ATOM     56  Ho  MOH B   5       1.183   3.349  43.396  1.00  0.00      B    H
ATOM     57  C   MOH B   6      22.154  25.920   4.331  1.00  0.00      B    C
ATOM     58  H1  MOH B   6      21.631  26.805   4.695  1.00  0.00      B    H
ATOM     59  H2  MOH B   6      21.740  25.017   4.780  1.00  0.00      B    H
ATOM     60  H3  MOH B   6      21.929  25.799   3.272  1.00  0.00      B    H
ATOM     61  O   MOH B   6      23.489  26.115   4.573  1.00  0.00      B    O
ATOM     62  Ho  MOH B   6      24.054  25.411   4.292  1.00  0.00      B    H
ATOM     63  C   MOH B   7      39.522  49.274  44.756  1.00  0.00      B    C
ATOM     64  H1  MOH B   7      40.398  49.600  44.196  1.00  0.00      B    H
ATOM     65  H2  MOH B   7      39.756  49.297  45.820  1.00  0.00      B    H
ATOM     66  H3  MOH B   7      38.683  49.963  44.657  1.00  0.00      B    H
ATOM     67  O   MOH B   7      39.046  47.963  44.391  1.00  0.00      B    O
ATOM     68  Ho  MOH B   7      38.500  48.031  43.623  1.00  0.00      B    H
ATOM     69  C   MOH B   8       2.871  40.760  48.086  1.00  0.00      B    C
ATOM     70  H1  MOH B   8       3.403  41.526  48.649  1.00  0.00      B    H
ATOM     71  H2  MOH B   8       1.812  40.871  48.322  1.00  0.00      B    H
ATOM     72  H3  MOH B   8       2.910  40.946  47.013  1.00  0.00      B    H
ATOM     73  O   MOH B   8       3.199  39.393  48.204  1.00  0.00      B    O
ATOM     74  Ho  MOH B   8       4.082  39.376  47.867  1.00  0.00      B    H
ATOM     75  C   MOH B   9      29.816  18.821  11.875  1.00  0.00      B    C
ATOM     76  H1  MOH B   9      29.040  19.218  11.220  1.00  0.00      B    H
ATOM     77  H2  MOH B   9      29.619  17.790  12.169  1.00  0.00      B    H
ATOM     78  H3  MOH B   9      30.798  18.838  11.404  1.00  0.00      B    H
ATOM     79  O   MOH B   9      29.959  19.684  13.005  1.00  0.00      B    O
ATOM     80  Ho  MOH B   9      30.482  20.408  12.696  1.00  0.00      B    H
ATOM     81  C   MOH B  10       7.167   3.973  22.049  1.00  0.00      B    C
ATOM     82  H1  MOH B  10       6.387   3.541  22.676  1.00  0.00      B    H
ATOM     83  H2  MOH B  10       7.698   3.169  21.541  1.00  0.00      B    H
ATOM     84  H3  MOH B  10       6.744   4.512  21.201  1.00  0.00      B    H
ATOM     85  O   MOH B  10       8.007   4.822  22.791  1.00  0.00      B    O
ATOM     86  Ho  MOH B  10       8.265   4.370  23.580  1.00  0.00      B    H
ATOM     87  C   MOH B  11       3.358  36.873  45.669  1.00  0.00      B    C
ATOM     88  H1  MOH B  11       3.000  37.712  46.266  1.00  0.00      B    H
ATOM     89  H2  MOH B  11       4.040  36.363  46.348  1.00  0.00      B    H
ATOM     90  H3  MOH B  11       2.519  36.254  45.352  1.00  0.00      B    H
ATOM     91  O   MOH B  11       4.184  37.155  44.584  1.00  0.00      B    O
ATOM     92  Ho  MOH B  11       4.415  36.318  44.212  1.00  0.00      B    H
ATOM     93  C   MOH B  12      37.229  16.832  38.553  1.00  0.00      B    C
ATOM     94  H1  MOH B  12      37.102  16.743  37.474  1.00  0.00      B    H
ATOM     95  H2  MOH B  12      37.380  17.882  38.805  1.00  0.00      B    H
ATOM     96  H3  MOH B  12      36.361  16.391  39.043  1.00  0.00      B    H
ATOM     97  O   MOH B  12      38.393  16.049  38.703  1.00  0.00      B    O
ATOM     98  Ho  MOH B  12      38.662  15.964  39.605  1.00  0.00      B    H
ATOM     99  C   MOH B  13      23.178  23.166  45.349  1.00  0.00      B    C
ATOM    100  H1  MOH B  13      23.662  23.412  46.294  1.00  0.00      B    H
ATOM    101  H2  MOH B  13      23.424  22.145  45.057  1.00  0.00      B    H
ATOM    102  H3  MOH B  13      22.133  23.457  45.456  1.00  0.00      B    H
ATOM    103  O   MOH B  13      23.723  24.010  44.320  1.00  0.00      B    O
ATOM    104  Ho  MOH B  13      23.916  24.853  44.701  1.00  0.00      B    H
ATOM    105  C   MOH B  14      24.226  26.523  17.594  1.00  0.00      B    C
ATOM    106  H1  MOH B  14      24.925  27.281  17.945  1.00  0.00      B    H
ATOM    107  H2  MOH B  14      23.698  26.213  18.496  1.00  0.00      B    H
ATOM    108  H3  MOH B  14      23.527  26.984  16.895  1.00  0.00      B    H
ATOM    109  O   MOH B  14      24.916  25.427  17.041  1.00  0.00      B    O
ATOM    110  Ho  MOH B  14      24.841  25.508  16.103  1.00  0.00      B    H
ATOM    111  C   MOH B  15      13.865  43.742  12.003  1.00  0.00      B    C
ATOM    112  H1  MOH B  15      12.927  43.893  12.537  1.00  0.00      B    H
ATOM    113  H2  MOH B  15      14.740  44.093  12.549  1.00  0.00      B    H
ATOM    114  H3  MOH B  15      13.996  42.668  11.873  1.00  0.00      B    H
ATOM    115  O   MOH B  15      13.827  44.352  10.787  1.00  0.00      B    O
ATOM    116  Ho  MOH B  15      13.109  44.073  10.241  1.00  0.00      B    H
ATOM    117  C   MOH B  16      49.116   1.336  20.939  1.00  0.00      B    C
ATOM    118  H1  MOH B  16      49.686   2.254  21.078  1.00  0.00      B    H
ATOM    119  H2  MOH B  16      48.191   1.457  21.503  1.00  0.00      B    H
ATOM    120  H3  MOH B  16      48.703   1.340  19.930  1.00  0.00      B    H
ATOM    121  O   MOH B  16      49.851   0.189  21.187  1.00  0.00      B    O
ATOM    122  Ho  MOH B  16      50.722   0.353  20.859  1.00  0.00      B    H
ATOM    123  C   MOH B  17      46.339  27.937  28.727  1.00  0.00      B    C
ATOM    124  H1  MOH B  17      47.205  27.351  28.421  1.00  0.00      B    H
ATOM    125  H2  MOH B  17      46.700  28.848  29.204  1.00  0.00      B    H
ATOM    126  H3  MOH B  17      45.727  28.219  27.870  1.00  0.00      B    H
ATOM    127  O   MOH B  17      45.437  27.324  29.656  1.00  0.00      B    O
ATOM    128  Ho  MOH B  17      45.266  26.503  29.221  1.00  0.00      B    H
ATOM    129  C   MOH B  18      50.135  26.048   9.137  1.00  0.00      B    C
ATOM    130  H1  MOH B  18      50.987  26.569   9.574  1.00  0.00      B    H
ATOM    131  H2  MOH B  18      50.170  26.153   8.053  1.00  0.00      B    H
ATOM    132  H3  MOH B  18      50.302  24.980   9.276  1.00  0.00      B    H
ATOM    133  O   MOH B  18      48.947  26.608   9.564  1.00  0.00      B    O
ATOM    134  Ho  MOH B  18      49.079  27.536   9.440  1.00  0.00      B    H
ATOM    135  C   MOH B  19       6.231  10.959   0.371  1.00  0.00      B    C
ATOM    136  H1  MOH B  19       5.604  10.867   1.258  1.00  0.00      B    H
ATOM    137  H2  MOH B  19       5.861  10.431  -0.508  1.00  0.00      B    H
ATOM    138  H3  MOH B  19       6.375  12.028   0.213  1.00  0.00      B    H
ATOM    139  O   MOH B  19       7.516  10.522   0.708  1.00  0.00      B    O
ATOM    140  Ho  MOH B  19       7.376   9.690   1.134  1.00  0.00      B    H
ATOM    141  C   MOH B  20       4.230   7.919   8.151  1.00  0.00      B    C
ATOM    142  H1  MOH B  20       4.404   8.709   8.881  1.00  0.00      B    H
ATOM    143  H2  MOH B  20       4.545   7.080   8.771  1.00  0.00      B    H
ATOM    144  H3  MOH B  20       3.153   7.832   8.004  1.00  0.00      B    H
ATOM    145  O   MOH B  20       5.001   8.203   6.955  1.00  0.00      B    O
ATOM    146  Ho  MOH B  20       4.713   9.076   6.736  1.00  0.00      B    H
ATOM    147  C   MOH B  21      35.938   1.488   8.228  1.00  0.00      B    C
ATOM    148  H1  MOH B  21      35.903   1.405   7.141  1.00  0.00      B    H
ATOM    149  H2  MOH B  21      36.903   1.995   8.262  1.00  0.00      B    H
ATOM    150  H3  MOH B  21      35.280   2.278   8.590  1.00  0.00      B    H
ATOM    151  O   MOH B  21      35.783   0.209   8.735  1.00  0.00      B    O
ATOM    152  Ho  MOH B  21      36.630  -0.210   8.750  1.00  0.00      B    H
ATOM    153  C   MOH B  22      49.396   7.497  15.733  1.00  0.00      B    C
ATOM    154  H1  MOH B  22      49.362   8.585  15.774  1.00  0.00      B    H
ATOM    155  H2  MOH B  22      50.430   7.152  15.719  1.00  0.00      B    H
ATOM    156  H3  MOH B  22      48.994   7.105  16.668  1.00  0.00      B    H
ATOM    157  O   MOH B  22      48.660   6.824  14.806  1.00  0.00      B    O
ATOM    158  Ho  MOH B  22      49.115   6.855  13.978  1.00  0.00      B    H
ATOM    159  C   MOH B  23       9.466  37.726  13.106  1.00  0.00      B    C
ATOM    160  H1  MOH B  23       8.602  37.962  12.484  1.00  0.00      B    H
ATOM    161  H2  MOH B  23       9.616  38.523  13.835  1.00  0.00      B    H
ATOM    162  H3  MOH B  23       9.186  36.817  13.640  1.00  0.00      B    H
ATOM    163  O   MOH B  23      10.687  37.442  12.334  1.00  0.00      B    O
ATOM    164  Ho  MOH B  23      10.906  38.284  11.966  1.00  0.00      B    H
ATOM    165  C   MOH B  24      19.784  17.240  41.391  1.00  0.00      B    C
ATOM    166  H1  MOH B  24      20.707  17.817  41.322  1.00  0.00      B    H
ATOM    167  H2  MOH B  24      18.998  17.739  40.824  1.00  0.00      B    H
ATOM    168  H3  MOH B  24      19.964  16.251  40.970  1.00  0.00      B    H
ATOM    169  O   MOH B  24      19.302  17.161  42.682  1.00  0.00      B    O
ATOM    170  Ho  MOH B  24      18.975  18.024  42.886  1.00  0.00      B    H
ATOM    171  C   MOH B  25      17.797  50.122  19.866  1.00  0.00      B    C
ATOM    172  H1  MOH B  25      17.282  50.827  19.213  1.00  0.00      B    H
ATOM    173  H2  MOH B  25      18.715  50.632  20.158  1.00  0.00      B    H
ATOM    174  H3  MOH B  25      17.143  49.930  20.716  1.00  0.00      B    H
ATOM    175  O   MOH B  25      17.986  49.004  19.087  1.00  0.00      B    O
ATOM    176  Ho  MOH B  25      17.219  48.935  18.539  1.00  0.00      B    H
ATOM    177  C   MOH B  26      20.142   6.233   0.238  1.00  0.00      B    C
ATOM    178  H1  MOH B  26      21.228   6.296   0.171  1.00  0.00      B    H
ATOM    179  H2  MOH B  26      19.903   6.773   1.154  1.00  0.00      B    H
ATOM    180  H3  MOH B  26      19.796   6.834  -0.603  1.00  0.00      B    H
ATOM    181  O   MOH B  26      19.714   4.900   0.269  1.00  0.00      B    O
ATOM    182  Ho  MOH B  26      20.102   4.501   1.032  1.00  0.00      B    H
ATOM    183  C   MOH B  27       5.086  48.966   7.244  1.00  0.00      B    C
ATOM    184  H1  MOH B  27       4.503  48.388   7.961  1.00  0.00      B    H
ATOM    185  H2  MOH B  27       5.203  48.379   6.333  1.00  0.00      B    H
ATOM    186  H3  MOH B  27       4.535  49.887   7.052  1.00  0.00      B    H
ATOM    187  O   MOH B  27       6.430  49.358   7.590  1.00  0.00      B    O
ATOM    188  Ho  MOH B  27       6.313  49.823   8.405  1.00  0.00      B    H
ATOM    189  C   MOH B  28      20.345  47.026  43.060  1.00  0.00      B    C
ATOM    190  H1  MOH B  28      20.324  45.936  43.079  1.00  0.00      B    H
ATOM    191  H2  MOH B  28      21.316  47.319  42.658  1.00  0.00      B    H
ATOM    192  H3  MOH B  28      19.644  47.357  42.294  1.00  0.00      B    H
ATOM    193  O   MOH B  28      20.097  47.496  44.384  1.00  0.00      B    O
ATOM    194  Ho  MOH B  28      19.530  46.849  44.773  1.00  0.00      B    H
ATOM    195  C   MOH B  29      22.868  47.972  13.980  1.00  0.00      B    C
ATOM    196  H1  MOH B  29      23.648  48.561  14.462  1.00  0.00      B    H
ATOM    197  H2  MOH B  29      22.319  48.507  13.205  1.00  0.00      B    H
ATOM    198  H3  MOH B  29      23.082  46.970  13.610  1.00  0.00      B    H
ATOM    199  O   MOH B  29      21.882  47.890  15.033  1.00  0.00      B    O
ATOM    200  Ho  MOH B  29      21.092  47.617  14.591  1.00  0.00      B    H
ATOM    201  C   MOH B  30      28.078   3.681  47.283  1.00  0.00      B    C
ATOM    202  H1  MOH B  30      28.989   4.258  47.125  1.00  0.00      B    H
ATOM    203  H2  MOH B  30      28.318   2.708  46.853  1.00  0.00      B    H
ATOM    204  H3  MOH B  30      27.820   3.669  48.342  1.00  0.00      B    H
ATOM    205  O   MOH B  30      27.114   4.376  46.551  1.00  0.00      B    O
ATOM    206  Ho  MOH B  30      26.789   5.127  47.024  1.00  0.00      B    H
ATOM    207  C   MOH B  31      47.679  27.853  40.826  1.00  0.00      B    C
ATOM    208  H1  MOH B  31      47.353  27.147  40.062  1.00  0.00      B    H
ATOM    209  H2  MOH B  31      48.161  28.726  40.384  1.00  0.00      B    H
ATOM    210  H3  MOH B  31      46.682  28.106  41.188  1.00  0.00      B    H
ATOM    211  O   MOH B  31      48.503  27.173  41.725  1.00  0.00      B    O
ATOM    212  Ho  MOH B  31      48.301  27.523  42.580  1.00  0.00      B    H
ATOM    213  C   MOH B  32      44.430  36.948  43.660  1.00  0.00      B    C
ATOM    214  H1  MOH B  32      44.020  37.578  44.450  1.00  0.00      B    H
ATOM    215  H2  MOH B  32      44.179  37.288  42.656  1.00  0.00      B    H
ATOM    216  H3  MOH B  32      45.508  36.972  43.816  1.00  0.00      B    H
ATOM    217  O   MOH B  32      44.105  35.623  43.799  1.00  0.00      B    O
ATOM    218  Ho  MOH B  32      43.197  35.495  43.570  1.00  0.00      B    H
ATOM    219  C   MOH B  33      24.956  43.708  12.517  1.00  0.00      B    C
ATOM    220  H1  MOH B  33      25.239  42.657  12.569  1.00  0.00      B    H
ATOM    221  H2  MOH B  33      23.885  43.684  12.318  1.00  0.00      B    H
ATOM    222  H3  MOH B  33      25.191  44.166  13.478  1.00  0.00      B    H
ATOM    223  O   MOH B  33      25.788  44.187  11.458  1.00  0.00      B    O
ATOM    224  Ho  MOH B  33      26.697  44.103  11.705  1.00  0.00      B    H
ATOM    225  C   MOH B  34       5.417  50.593  14.888  1.00  0.00      B    C
ATOM    226  H1  MOH B  34       5.814  49.996  14.067  1.00  0.00      B    H
ATOM    227  H2  MOH B  34       4.348  50.393  14.963  1.00  0.00      B    H
ATOM    228  H3  MOH B  34       5.826  50.320  15.860  1.00  0.00      B    H
ATOM    229  O   MOH B  34       5.677  51.953  14.739  1.00  0.00      B    O
ATOM    230  Ho  MOH B  34       6.591  51.932  14.500  1.00  0.00      B    H
ATOM    231  C   MOH B  35       3.322  49.660  19.040  1.00  0.00      B    C
ATOM    232  H1  MOH B  35       3.583  50.418  19.779  1.00  0.00      B    H
ATOM    233  H2  MOH B  35       3.611  48.678  19.413  1.00  0.00      B    H
ATOM    234  H3  MOH B  35       2.239  49.701  18.920  1.00  0.00      B    H
ATOM    235  O   MOH B  35       4.029  50.002  17.882  1.00  0.00      B    O
ATOM    236  Ho  MOH B  35       4.082  50.933  17.733  1.00  0.00      B    H
ATOM    237  C   MOH B  36       9.106  32.756  26.833  1.00  0.00      B    C
ATOM    238  H1  MOH B  36       9.335  33.625  27.448  1.00  0.00      B    H
ATOM    239  H2  MOH B  36       9.533  31.887  27.333  1.00  0.00      B    H
ATOM    240  H3  MOH B  36       8.032  32.644  26.984  1.00  0.00      B    H
ATOM    241  O   MOH B  36       9.492  33.004  25.455  1.00  0.00      B    O
ATOM    242  Ho  MOH B  36      10.421  32.876  25.339  1.00  0.00      B    H
ATOM    243  C   MOH B  37      17.904  30.577  34.540  1.00  0.00      B    C
ATOM    244  H1  MOH B  37      18.677  30.240  35.231  1.00  0.00      B    H
ATOM    245  H2  MOH B  37      18.022  29.941  33.663  1.00  0.00      B    H
ATOM    246  H3  MOH B  37      17.020  30.280  35.104  1.00  0.00      B    H
ATOM    247  O   MOH B  37      17.861  32.036  34.316  1.00  0.00      B    O
ATOM    248  Ho  MOH B  37      18.783  32.241  34.344  1.00  0.00      B    H
ATOM    249  C   MOH B  38       9.161  40.455  40.533  1.00  0.00      B    C
ATOM    250  H1  MOH B  38       8.941  41.343  39.940  1.00  0.00      B    H
ATOM    251  H2  MOH B  38      10.248  40.388  40.589  1.00  0.00      B    H
ATOM    252  H3  MOH B  38       8.681  40.664  41.489  1.00  0.00      B    H
ATOM    253  O   MOH B  38       8.570  39.333  39.948  1.00  0.00      B    O
ATOM    254  Ho  MOH B  38       8.945  38.666  40.503  1.00  0.00      B    H
ATOM    255  C   MOH B  39      29.446  32.970  51.009  1.00  0.00      B    C
ATOM    256  H1  MOH B  39      29.394  32.321  51.883  1.00  0.00      B    H
ATOM    257  H2  MOH B  39      29.153  33.991  51.252  1.00  0.00      B    H
ATOM    258  H3  MOH B  39      30.501  33.104  50.769  1.00  0.00      B    H
ATOM    259  O   MOH B  39      28.702  32.609  49.867  1.00  0.00      B    O
ATOM    260  Ho  MOH B  39      29.035  33.057  49.105  1.00  0.00      B    H
ATOM    261  C   MOH B  40       7.973  35.343  29.896  1.00  0.00      B    C
ATOM    262  H1  MOH B  40       8.502  35.329  30.850  1.00  0.00      B    H
ATOM    263  H2  MOH B  40       7.435  36.290  29.844  1.00  0.00      B    H
ATOM    264  H3  MOH B  40       8.647  35.308  29.040  1.00  0.00      B    H
ATOM    265  O   MOH B  40       7.020  34.308  29.872  1.00  0.00      B    O
ATOM    266  Ho  MOH B  40       6.525  34.389  29.071  1.00  0.00      B    H
ATOM    267  C   MOH B  41      10.958   0.727  24.494  1.00  0.00      B    C
ATOM    268  H1  MOH B  41      11.118   1.719  24.916  1.00  0.00      B    H
ATOM    269  H2  MOH B  41      11.805   0.481  23.853  1.00  0.00      B    H
ATOM    270  H3  MOH B  41      10.709  -0.027  25.240  1.00  0.00      B    H
ATOM    271  O   MOH B  41       9.810   0.629  23.677  1.00  0.00      B    O
ATOM    272  Ho  MOH B  41       9.030   0.807  24.179  1.00  0.00      B    H
ATOM    273  C   MOH B  42      33.858  33.456  45.659  1.00  0.00      B    C
ATOM    274  H1  MOH B  42      33.029  33.208  44.996  1.00  0.00      B    H
ATOM    275  H2  MOH B  42      33.431  33.405  46.660  1.00  0.00      B    H
ATOM    276  H3  MOH B  42      34.622  32.689  45.530  1.00  0.00      B    H
ATOM    277  O   MOH B  42      34.347  34.859  45.512  1.00  0.00      B    O
ATOM    278  Ho  MOH B  42      33.877  35.419  46.110  1.00  0.00      B    H
ATOM    279  C   MOH B  43      12.746  29.934  36.178  1.00  0.00      B    C
ATOM    280  H1  MOH B  43      12.135  29.057  35.964  1.00  0.00      B    H
ATOM    281  H2  MOH B  43      13.317  29.771  37.091  1.00  0.00      B    H
ATOM    282  H3  MOH B  43      13.430  30.160  35.359  1.00  0.00      B    H
ATOM    283  O   MOH B  43      12.079  31.176  36.425  1.00  0.00      B    O
ATOM    284  Ho  MOH B  43      12.441  31.758  35.775  1.00  0.00      B    H
ATOM    285  C   MOH B  44      39.610  32.271  43.961  1.00  0.00      B    C
ATOM    286  H1  MOH B  44      39.924  32.047  42.941  1.00  0.00      B    H
ATOM    287  H2  MOH B  44      38.644  32.771  43.903  1.00  0.00      B    H
ATOM    288  H3  MOH B  44      39.525  31.343  44.527  1.00  0.00      B    H
ATOM    289  O   MOH B  44      40.625  33.042  44.643  1.00  0.00      B    O
ATOM    290  Ho  MOH B  44      40.287  33.164  45.517  1.00  0.00      B    H
ATOM    291  C   MOH B  45      16.347  41.843   4.138  1.00  0.00      B    C
ATOM    292  H1  MOH B  45      16.380  41.500   3.104  1.00  0.00      B    H
ATOM    293  H2  MOH B  45      17.277  41.970   4.693  1.00  0.00      B    H
ATOM    294  H3  MOH B  45      15.963  42.862   4.081  1.00  0.00      B    H
ATOM    295  O   MOH B  45      15.475  40.918   4.790  1.00  0.00      B    O
ATOM    296  Ho  MOH B  45      15.277  41.098   5.696  1.00  0.00      B    H
ATOM    297  C   MOH B  46      21.657   7.094  27.130  1.00  0.00      B    C
ATOM    298  H1  MOH B  46      20.597   7.338  27.201  1.00  0.00      B    H
ATOM    299  H2  MOH B  46      21.586   6.072  27.503  1.00  0.00      B    H
ATOM    300  H3  MOH B  46      21.931   7.186  26.079  1.00  0.00      B    H
ATOM    301  O   MOH B  46      22.416   7.925  28.060  1.00  0.00      B    O
ATOM    302  Ho  MOH B  46      22.395   8.787  27.673  1.00  0.00      B    H
ATOM    303  C   MOH B  47      42.962  37.076  20.760  1.00  0.00      B    C
ATOM    304  H1  MOH B  47      42.014  36.573  20.569  1.00  0.00      B    H
ATOM    305  H2  MOH B  47      43.723  36.421  20.334  1.00  0.00      B    H
ATOM    306  H3  MOH B  47      43.050  37.969  20.142  1.00  0.00      B    H
ATOM    307  O   MOH B  47      43.126  37.348  22.140  1.00  0.00      B    O
ATOM    308  Ho  MOH B  47      42.395  37.873  22.426  1.00  0.00      B    H
ATOM    309  C   MOH B  48       1.721   0.362   3.254  1.00  0.00      B    C
ATOM    310  H1  MOH B  48       1.875  -0.045   2.255  1.00  0.00      B    H
ATOM    311  H2  MOH B  48       0.685   0.666   3.408  1.00  0.00      B    H
ATOM    312  H3  MOH B  48       1.974  -0.304   4.080  1.00  0.00      B    H
ATOM    313  O   MOH B  48       2.524   1.466   3.298  1.00  0.00      B    O
ATOM    314  Ho  MOH B  48       3.377   1.146   3.050  1.00  0.00      B    H
ATOM    315  C   MOH B  49       0.545  45.428  23.348  1.00  0.00      B    C
ATOM    316  H1  MOH B  49       1.248  46.231  23.126  1.00  0.00      B    H
ATOM    317  H2  MOH B  49      -0.292  45.442  22.651  1.00  0.00      B    H
ATOM    318  H3  MOH B  49       1.146  44.520  23.403  1.00  0.00      B    H
ATOM    319  O   MOH B  49      -0.051  45.829  24.550  1.00  0.00      B    O
ATOM    320  Ho  MOH B  49       0.049  46.764  24.635  1.00  0.00      B    H
ATOM    321  C   MOH B  50      40.541  43.791  30.179  1.00  0.00      B    C
ATOM    322  H1  MOH B  50      40.000  44.722  30.014  1.00  0.00      B    H
ATOM    323  H2  MOH B  50      41.606  44.010  30.099  1.00  0.00      B    H
ATOM    324  H3  MOH B  50      40.342  43.509  31.213  1.00  0.00      B    H
ATOM    325  O   MOH B  50      40.166  42.786  29.271  1.00  0.00      B    O
ATOM    326  Ho  MOH B  50      40.371  43.042  28.384  1.00  0.00      B    H
ATOM    327  C   MOH B  51       2.474  28.785  47.392  1.00  0.00      B    C
ATOM    328  H1  MOH B  51       3.158  29.162  46.632  1.00  0.00      B    H
ATOM    329  H2  MOH B  51       1.854  29.662  47.576  1.00  0.00      B    H
ATOM    330  H3  MOH B  51       1.936  27.930  46.981  1.00  0.00      B    H
ATOM    331  O   MOH B  51       3.247  28.760  48.582  1.00  0.00      B    O
ATOM    332  Ho  MOH B  51       2.641  28.728  49.306  1.00  0.00      B    H
ATOM    333  C   MOH B  52      14.800  17.332  39.794  1.00  0.00      B    C
ATOM    334  H1  MOH B  52      14.590  16.775  38.881  1.00  0.00      B    H
ATOM    335  H2  MOH B  52      13.887  17.829  40.123  1.00  0.00      B    H
ATOM    336  H3  MOH B  52      14.909  16.673  40.655  1.00  0.00      B    H
ATOM    337  O   MOH B  52      15.862  18.202  39.775  1.00  0.00      B    O
ATOM    338  Ho  MOH B  52      16.035  18.497  38.894  1.00  0.00      B    H
ATOM    339  C   MOH B  53      14.126  36.038  11.197  1.00  0.00      B    C
ATOM    340  H1  MOH B  53      14.185  37.046  10.785  1.00  0.00      B    H
ATOM    341  H2  MOH B  53      14.225  35.918  12.276  1.00  0.00      B    H
ATOM    342  H3  MOH B  53      13.182  35.562  10.930  1.00  0.00      B    H
ATOM    343  O   MOH B  53      15.088  35.333  10.511  1.00  0.00      B    O
ATOM    344  Ho  MOH B  53      14.725  34.466  10.610  1.00  0.00      B    H
ATOM    345  C   MOH B  54       9.628  29.557  37.991  1.00  0.00      B    C
ATOM    346  H1  MOH B  54       9.609  29.051  37.026  1.00  0.00      B    H
ATOM    347  H2  MOH B  54       8.772  29.162  38.537  1.00  0.00      B    H
ATOM    348  H3  MOH B  54      10.583  29.279  38.438  1.00  0.00      B    H
ATOM    349  O   MOH B  54       9.636  31.003  37.774  1.00  0.00      B    O
ATOM    350  Ho  MOH B  54      10.191  31.291  37.065  1.00  0.00      B    H
ATOM    351  C   MOH B  55      24.400  27.007  22.895  1.00  0.00      B    C
ATOM    352  H1  MOH B  55      24.199  26.247  23.650  1.00  0.00      B    H
ATOM    353  H2  MOH B  55      24.222  26.711  21.861  1.00  0.00      B    H
ATOM    354  H3  MOH B  55      23.588  27.672  23.190  1.00  0.00      B    H
ATOM    355  O   MOH B  55      25.737  27.546  23.035  1.00  0.00      B    O
ATOM    356  Ho  MOH B  55      26.019  27.499  23.935  1.00  0.00      B    H
ATOM    357  C   MOH B  56      15.626  15.826   7.695  1.00  0.00      B    C
ATOM    358  H1  MOH B  56      14.916  16.026   8.497  1.00  0.00      B    H
ATOM    359  H2  MOH B  56      16.582  15.810   8.218  1.00  0.00      B    H
ATOM    360  H3  MOH B  56      15.451  14.818   7.319  1.00  0.00      B    H
ATOM    361  O   MOH B  56      15.429  16.870   6.713  1.00  0.00      B    O
ATOM    362  Ho  MOH B  56      15.665  17.685   7.129  1.00  0.00      B    H
ATOM    363  C   MOH B  57      21.646  20.014   8.964  1.00  0.00      B    C
ATOM    364  H1  MOH B  57      22.175  19.070   8.841  1.00  0.00      B    H
ATOM    365  H2  MOH B  57      20.635  19.992   8.556  1.00  0.00      B    H
ATOM    366  H3  MOH B  57      21.658  20.169  10.043  1.00  0.00      B    H
ATOM    367  O   MOH B  57      22.445  20.982   8.292  1.00  0.00      B    O
ATOM    368  Ho  MOH B  57      22.776  20.564   7.512  1.00  0.00      B    H
ATOM    369  C   MOH B  58      31.222   6.943  51.301  1.00  0.00      B    C
ATOM    370  H1  MOH B  58      31.121   7.190  50.244  1.00  0.00      B    H
ATOM    371  H2  MOH B  58      31.932   6.125  51.423  1.00  0.00      B    H
ATOM    372  H3  MOH B  58      31.635   7.727  51.935  1.00  0.00      B    H
ATOM    373  O   MOH B  58      29.985   6.517  51.857  1.00  0.00      B    O
ATOM    374  Ho  MOH B  58      30.298   6.212  52.694  1.00  0.00      B    H
ATOM    375  C   MOH B  59       6.083  41.739  24.293  1.00  0.00      B    C
ATOM    376  H1  MOH B  59       5.731  40.713  24.184  1.00  0.00      B    H
ATOM    377  H2  MOH B  59       7.072  42.051  23.957  1.00  0.00      B    H
ATOM    378  H3  MOH B  59       5.308  42.389  23.886  1.00  0.00      B    H
ATOM    379  O   MOH B  59       6.212  41.878  25.781  1.00  0.00      B    O
ATOM    380  Ho  MOH B  59       5.627  42.599  25.956  1.00  0.00      B    H
ATOM    381  C   MOH B  60      36.910  29.337  50.406  1.00  0.00      B    C
ATOM    382  H1  MOH B  60      37.304  28.525  51.018  1.00  0.00      B    H
ATOM    383  H2  MOH B  60      37.506  30.231  50.590  1.00  0.00      B    H
ATOM    384  H3  MOH B  60      37.270  29.089  49.407  1.00  0.00      B    H
ATOM    385  O   MOH B  60      35.442  29.609  50.380  1.00  0.00      B    O
ATOM    386  Ho  MOH B  60      35.041  28.817  50.057  1.00  0.00      B    H
ATOM    387  C   MOH B  61      31.188  24.775  37.482  1.00  0.00      B    C
ATOM    388  H1  MOH B  61      30.480  24.675  38.305  1.00  0.00      B    H
ATOM    389  H2  MOH B  61      32.075  24.447  38.024  1.00  0.00      B    H
ATOM    390  H3  MOH B  61      30.909  23.967  36.805  1.00  0.00      B    H
ATOM    391  O   MOH B  61      31.403  26.097  37.141  1.00  0.00      B    O
ATOM    392  Ho  MOH B  61      30.559  26.509  37.245  1.00  0.00      B    H
ATOM    393  C   MOH B  62      32.224  47.814  48.824  1.00  0.00      B    C
ATOM    394  H1  MOH B  62      32.585  46.786  48.854  1.00  0.00      B    H
ATOM    395  H2  MOH B  62      31.239  47.648  49.259  1.00  0.00      B    H
ATOM    396  H3  MOH B  62      32.753  48.489  49.497  1.00  0.00      B    H
ATOM    397  O   MOH B  62      32.116  48.238  47.536  1.00  0.00      B    O
ATOM    398  Ho  MOH B  62      31.923  47.510  46.965  1.00  0.00      B    H
ATOM    399  C   MOH B  63      26.292   0.652  48.712  1.00  0.00      B    C
ATOM    400  H1  MOH B  63      25.236   0.920  48.745  1.00  0.00      B    H
ATOM    401  H2  MOH B  63      26.490  -0.411  48.851  1.00  0.00      B    H
ATOM    402  H3  MOH B  63      26.732   0.925  47.753  1.00  0.00      B    H
ATOM    403  O   MOH B  63      27.000   1.407  49.798  1.00  0.00      B    O
ATOM    404  Ho  MOH B  63      26.476   1.356  50.583  1.00  0.00      B    H
ATOM    405  C   MOH B  64      16.850  26.827  17.855  1.00  0.00      B    C
ATOM    406  H1  MOH B  64      17.596  26.590  18.613  1.00  0.00      B    H
ATOM    407  H2  MOH B  64      17.458  27.500  17.249  1.00  0.00      B    H
ATOM    408  H3  MOH B  64      16.653  25.879  17.356  1.00  0.00      B    H
ATOM    409  O   MOH B  64      15.787  27.508  18.415  1.00  0.00      B    O
ATOM    410  Ho  MOH B  64      15.080  26.892  18.528  1.00  0.00      B    H
ATOM    411  C   MOH B  65       0.828  14.366  38.274  1.00  0.00      B    C
ATOM    412  H1  MOH B  65       0.192  15.097  38.773  1.00  0.00      B    H
ATOM    413  H2  MOH B  65       1.174  13.710  39.073  1.00  0.00      B    H
ATOM    414  H3  MOH B  65       0.204  13.813  37.572  1.00  0.00      B    H
ATOM    415  O   MOH B  65       1.943  15.023  37.637  1.00  0.00      B    O
ATOM    416  Ho  MOH B  65       2.471  15.463  38.286  1.00  0.00      B    H
ATOM    417  C   MOH B  66      25.403  16.492  47.724  1.00  0.00      B    C
ATOM    418  H1  MOH B  66      25.046  16.765  48.717  1.00  0.00      B    H
ATOM    419  H2  MOH B  66      26.234  17.116  47.396  1.00  0.00      B    H
ATOM    420  H3  MOH B  66      25.844  15.496  47.696  1.00  0.00      B    H
ATOM    421  O   MOH B  66      24.332  16.418  46.839  1.00  0.00      B    O
ATOM    422  Ho  MOH B  66      24.690  16.549  45.974  1.00  0.00      B    H
ATOM    423  C   MOH B  67      30.574  23.875   9.358  1.00  0.00      B    C
ATOM    424  H1  MOH B  67      31.552  23.397   9.404  1.00  0.00      B    H
ATOM    425  H2  MOH B  67      29.792  23.276   9.823  1.00  0.00      B    H
ATOM    426  H3  MOH B  67      30.597  24.772   9.978  1.00  0.00      B    H
ATOM    427  O   MOH B  67      30.116  24.225   8.088  1.00  0.00      B    O
ATOM    428  Ho  MOH B  67      29.287  23.777   8.022  1.00  0.00      B    H
ATOM    429  C   MOH B  68       7.300  11.449  23.531  1.00  0.00      B    C
ATOM    430  H1  MOH B  68       6.735  12.377  23.616  1.00  0.00      B    H
ATOM    431  H2  MOH B  68       7.307  10.962  24.506  1.00  0.00      B    H
ATOM    432  H3  MOH B  68       6.742  10.813  22.843  1.00  0.00      B    H
ATOM    433  O   MOH B  68       8.599  11.636  23.048  1.00  0.00      B    O
ATOM    434  Ho  MOH B  68       8.575  11.727  22.108  1.00  0.00      B    H
ATOM    435  C   MOH B  69      36.851  32.821  49.495  1.00  0.00      B    C
ATOM    436  H1  MOH B  69      36.077  32.369  48.875  1.00  0.00      B    H
ATOM    437  H2  MOH B  69      36.683  33.890  49.360  1.00  0.00      B    H
ATOM    438  H3  MOH B  69      36.601  32.554  50.522  1.00  0.00      B    H
ATOM    439  O   MOH B  69      38.152  32.456  49.065  1.00  0.00      B    O
ATOM    440  Ho  MOH B  69      38.686  33.096  49.511  1.00  0.00      B    H
ATOM    441  C   MOH B  70       7.880  18.298  13.959  1.00  0.00      B    C
ATOM    442  H1  MOH B  70       7.205  18.638  13.173  1.00  0.00      B    H
ATOM    443  H2  MOH B  70       8.596  19.097  14.150  1.00  0.00      B    H
ATOM    444  H3  MOH B  70       7.286  18.257  14.872  1.00  0.00      B    H
ATOM    445  O   MOH B  70       8.488  17.118  13.617  1.00  0.00      B    O
ATOM    446  Ho  MOH B  70       9.336  17.303  13.244  1.00  0.00      B    H
ATOM    447  C   MOH B  71      16.707  49.820  24.334  1.00  0.00      B    C
ATOM    448  H1  MOH B  71      17.176  50.311  23.481  1.00  0.00      B    H
ATOM    449  H2  MOH B  71      16.951  50.256  25.303  1.00  0.00      B    H
ATOM    450  H3  MOH B  71      15.627  49.766  24.202  1.00  0.00      B    H
ATOM    451  O   MOH B  71      17.198  48.537  24.382  1.00  0.00      B    O
ATOM    452  Ho  MOH B  71      16.615  47.937  24.822  1.00  0.00      B    H
ATOM    453  C   MOH B  72      19.491  17.065  28.334  1.00  0.00      B    C
ATOM    454  H1  MOH B  72      18.570  17.332  27.817  1.00  0.00      B    H
ATOM    455  H2  MOH B  72      20.323  17.405  27.717  1.00  0.00      B    H
ATOM    456  H3  MOH B  72      19.504  17.793  29.145  1.00  0.00      B    H
ATOM    457  O   MOH B  72      19.680  15.697  28.658  1.00  0.00      B    O
ATOM    458  Ho  MOH B  72      20.535  15.425  28.362  1.00  0.00      B    H
ATOM    459  C   MOH B  73      41.149  34.172  49.868  1.00  0.00      B    C
ATOM    460  H1  MOH B  73      41.133  33.905  48.811  1.00  0.00      B    H
ATOM    461  H2  MOH B  73      41.646  33.404  50.460  1.00  0.00      B    H
ATOM    462  H3  MOH B  73      41.754  35.075  49.956  1.00  0.00      B    H
ATOM    463  O   MOH B  73      39.878  34.466  50.296  1.00  0.00      B    O
ATOM    464  Ho  MOH B  73      39.897  35.095  51.001  1.00  0.00      B    H
ATOM    465  C   MOH B  74      47.674  10.945  37.014  1.00  0.00      B    C
ATOM    466  H1  MOH B  74      47.444  11.381  36.042  1.00  0.00      B    H
ATOM    467  H2  MOH B  74      47.321   9.935  37.219  1.00  0.00      B    H
ATOM    468  H3  MOH B  74      48.747  10.774  37.102  1.00  0.00      B    H
ATOM    469  O   MOH B  74      47.335  11.897  37.948  1.00  0.00      B    O
ATOM    470  Ho  MOH B  74      46.395  11.820  38.009  1.00  0.00      B    H
ATOM    471  C   MOH B  75      25.004  33.171   5.743  1.00  0.00      B    C
ATOM    472  H1  MOH B  75      24.421  32.802   6.587  1.00  0.00      B    H
ATOM    473  H2  MOH B  75      25.189  34.202   6.045  1.00  0.00      B    H
ATOM    474  H3  MOH B  75      25.981  32.703   5.618  1.00  0.00      B    H
ATOM    475  O   MOH B  75      24.320  33.190   4.518  1.00  0.00      B    O
ATOM    476  Ho  MOH B  75      23.458  33.531   4.702  1.00  0.00      B    H
ATOM    477  C   MOH B  76      41.010  28.007  43.530  1.00  0.00      B    C
ATOM    478  H1  MOH B  76      41.126  28.705  42.701  1.00  0.00      B    H
ATOM    479  H2  MOH B  76      39.987  28.074  43.901  1.00  0.00      B    H
ATOM    480  H3  MOH B  76      41.027  27.001  43.109  1.00  0.00      B    H
ATOM    481  O   MOH B  76      41.919  28.195  44.609  1.00  0.00      B    O
ATOM    482  Ho  MOH B  76      42.092  27.306  44.879  1.00  0.00      B    H
ATOM    483  C   MOH B  77       5.467  12.585  30.722  1.00  0.00      B    C
ATOM    484  H1  MOH B  77       4.877  12.467  29.813  1.00  0.00      B    H
ATOM    485  H2  MOH B  77       5.809  11.593  31.015  1.00  0.00      B    H
ATOM    486  H3  MOH B  77       6.352  13.178  30.495  1.00  0.00      B    H
ATOM    487  O   MOH B  77       4.749  13.120  31.856  1.00  0.00      B    O
ATOM    488  Ho  MOH B  77       4.031  12.548  32.082  1.00  0.00      B    H
ATOM    489  C   MOH B  78      21.858  10.110  33.602  1.00  0.00      B    C
ATOM    490  H1  MOH B  78      21.460   9.518  34.426  1.00  0.00      B    H
ATOM    491  H2  MOH B  78      21.944  11.134  33.965  1.00  0.00      B    H
ATOM    492  H3  MOH B  78      22.861   9.763  33.355  1.00  0.00      B    H
ATOM    493  O   MOH B  78      20.960  10.273  32.509  1.00  0.00      B    O
ATOM    494  Ho  MOH B  78      20.398  11.033  32.502  1.00  0.00      B    H
ATOM    495  C   MOH B  79      39.633   7.126  20.067  1.00  0.00      B    C
ATOM    496  H1  MOH B  79      40.264   7.951  19.738  1.00  0.00      B    H
ATOM    497  H2  MOH B  79      40.277   6.296  20.358  1.00  0.00      B    H
ATOM    498  H3  MOH B  79      39.112   7.485  20.954  1.00  0.00      B    H
ATOM    499  O   MOH B  79      38.803   6.660  18.998  1.00  0.00      B    O
ATOM    500  Ho  MOH B  79      38.749   5.744  19.225  1.00  0.00      B    H
ATOM    501  C   MOH B  80      15.965   3.723   5.062  1.00  0.00      B    C
ATOM    502  H1  MOH B  80      16.506   3.917   4.135  1.00  0.00      B    H
ATOM    503  H2  MOH B  80      16.263   4.323   5.921  1.00  0.00      B    H
ATOM    504  H3  MOH B  80      14.911   3.823   4.800  1.00  0.00      B    H
ATOM    505  O   MOH B  80      16.189   2.370   5.477  1.00  0.00      B    O
ATOM    506  Ho  MOH B  80      15.673   2.250   6.260  1.00  0.00      B    H
ATOM    507  C   MOH B  81       8.199  15.687  18.126  1.00  0.00      B    C
ATOM    508  H1  MOH B  81       7.900  14.651  17.969  1.00  0.00      B    H
ATOM    509  H2  MOH B  81       9.101  15.672  18.738  1.00  0.00      B    H
ATOM    510  H3  MOH B  81       8.507  16.121  17.174  1.00  0.00      B    H
ATOM    511  O   MOH B  81       7.232  16.469  18.696  1.00  0.00      B    O
ATOM    512  Ho  MOH B  81       6.602  16.742  18.047  1.00  0.00      B    H
ATOM    513  C   MOH B  82      32.151  45.756   8.756  1.00  0.00      B    C
ATOM    514  H1  MOH B  82      31.874  45.851   7.706  1.00  0.00      B    H
ATOM    515  H2  MOH B  82      32.056  44.716   9.066  1.00  0.00      B    H
ATOM    516  H3  MOH B  82      33.214  45.942   8.913  1.00  0.00      B    H
ATOM    517  O   MOH B  82      31.516  46.672   9.628  1.00  0.00      B    O
ATOM    518  Ho  MOH B  82      30.594  46.462   9.620  1.00  0.00      B    H
ATOM    519  C   MOH B  83      10.928  16.602  26.178  1.00  0.00      B    C
ATOM    520  H1  MOH B  83      11.857  16.083  26.412  1.00  0.00      B    H
ATOM    521  H2  MOH B  83      10.181  16.414  26.950  1.00  0.00      B    H
ATOM    522  H3  MOH B  83      11.145  17.669  26.129  1.00  0.00      B    H
ATOM    523  O   MOH B  83      10.364  16.185  24.924  1.00  0.00      B    O
ATOM    524  Ho  MOH B  83       9.518  16.608  24.933  1.00  0.00      B    H
ATOM    525  C   MOH B  84      43.659  43.090   1.963  1.00  0.00      B    C
ATOM    526  H1  MOH B  84      44.021  43.770   1.192  1.00  0.00      B    H
ATOM    527  H2  MOH B  84      43.536  43.619   2.908  1.00  0.00      B    H
ATOM    528  H3  MOH B  84      42.635  42.806   1.718  1.00  0.00      B    H
ATOM    529  O   MOH B  84      44.419  42.026   2.266  1.00  0.00      B    O
ATOM    530  Ho  MOH B  84      44.621  41.676   1.411  1.00  0.00      B    H
ATOM    531  C   MOH B  85      38.708  40.261  35.229  1.00  0.00      B    C
ATOM    532  H1  MOH B  85      38.210  41.131  35.654  1.00  0.00      B    H
ATOM    533  H2  MOH B  85      39.552  40.630  34.646  1.00  0.00      B    H
ATOM    534  H3  MOH B  85      39.128  39.724  36.079  1.00  0.00      B    H
ATOM    535  O   MOH B  85      37.812  39.495  34.431  1.00  0.00      B    O
ATOM    536  Ho  MOH B  85      37.023  39.278  34.903  1.00  0.00      B    H
ATOM    537  C   MOH B  86      12.765  39.676   9.794  1.00  0.00      B    C
ATOM    538  H1  MOH B  86      13.484  39.690  10.613  1.00  0.00      B    H
ATOM    539  H2  MOH B  86      13.117  40.473   9.139  1.00  0.00      B    H
ATOM    540  H3  MOH B  86      12.842  38.706   9.301  1.00  0.00      B    H
ATOM    541  O   MOH B  86      11.497  39.921  10.391  1.00  0.00      B    O
ATOM    542  Ho  MOH B  86      11.598  40.542  11.096  1.00  0.00      B    H
ATOM    543  C   MOH B  87       0.799   9.502  14.532  1.00  0.00      B    C
ATOM    544  H1  MOH B  87       0.220   9.226  15.414  1.00  0.00      B    H
ATOM    545  H2  MOH B  87       1.872   9.308  14.557  1.00  0.00      B    H
ATOM    546  H3  MOH B  87       0.503   8.866  13.699  1.00  0.00      B    H
ATOM    547  O   MOH B  87       0.636  10.826  14.121  1.00  0.00      B    O
ATOM    548  Ho  MOH B  87       0.889  11.396  14.830  1.00  0.00      B    H
ATOM    549  C   MOH B  88       1.344   3.634  40.309  1.00  0.00      B    C
ATOM    550  H1  MOH B  88       0.356   3.318  39.974  1.00  0.00      B    H
ATOM    551  H2  MOH B  88       1.375   4.641  40.725  1.00  0.00      B    H
ATOM    552  H3  MOH B  88       1.611   3.006  41.159  1.00  0.00      B    H
ATOM    553  O   MOH B  88       2.469   3.588  39.388  1.00  0.00      B    O
ATOM    554  Ho  MOH B  88       2.466   4.335  38.808  1.00  0.00      B    H
ATOM    555  C   MOH B  89      31.541  46.516  43.940  1.00  0.00      B    C
ATOM    556  H1  MOH B  89      31.176  45.677  43.347  1.00  0.00      B    H
ATOM    557  H2  MOH B  89      32.600  46.537  43.685  1.00  0.00      B    H
ATOM    558  H3  MOH B  89      31.153  47.453  43.542  1.00  0.00      B    H
ATOM    559  O   MOH B  89      31.275  46.185  45.333  1.00  0.00      B    O
ATOM    560  Ho  MOH B  89      30.929  45.312  45.226  1.00  0.00      B    H
ATOM    561  C   MOH B  90       5.245  10.569  39.531  1.00  0.00      B    C
ATOM    562  H1  MOH B  90       5.740  10.264  40.453  1.00  0.00      B    H
ATOM    563  H2  MOH B  90       4.616  11.452  39.642  1.00  0.00      B    H
ATOM    564  H3  MOH B  90       5.973  10.794  38.752  1.00  0.00      B    H
ATOM    565  O   MOH B  90       4.471   9.485  39.153  1.00  0.00      B    O
ATOM    566  Ho  MOH B  90       5.046   8.888  38.699  1.00  0.00      B    H
ATOM    567  C   MOH B  91      12.144  45.195  36.019  1.00  0.00      B    C
ATOM    568  H1  MOH B  91      12.317  44.751  36.999  1.00  0.00      B    H
ATOM    569  H2  MOH B  91      11.447  46.033  36.030  1.00  0.00      B    H
ATOM    570  H3  MOH B  91      13.095  45.385  35.521  1.00  0.00      B    H
ATOM    571  O   MOH B  91      11.435  44.300  35.075  1.00  0.00      B    O
ATOM    572  Ho  MOH B  91      11.943  43.507  35.010  1.00  0.00      B    H
ATOM    573  C   MOH B  92      23.979  39.090  42.181  1.00  0.00      B    C
ATOM    574  H1  MOH B  92      24.841  39.301  42.814  1.00  0.00      B    H
ATOM    575  H2  MOH B  92      23.276  38.571  42.832  1.00  0.00      B    H
ATOM    576  H3  MOH B  92      23.476  40.006  41.874  1.00  0.00      B    H
ATOM    577  O   MOH B  92      24.212  38.328  41.061  1.00  0.00      B    O
ATOM    578  Ho  MOH B  92      23.607  37.606  40.983  1.00  0.00      B    H
ATOM    579  C   MOH B  93      39.714  49.069  38.565  1.00  0.00      B    C
ATOM    580  H1  MOH B  93      40.587  49.711  38.682  1.00  0.00      B    H
ATOM    581  H2  MOH B  93      38.958  49.811  38.308  1.00  0.00      B    H
ATOM    582  H3  MOH B  93      39.978  48.370  37.772  1.00  0.00      B    H
ATOM    583  O   MOH B  93      39.377  48.501  39.867  1.00  0.00      B    O
ATOM    584  Ho  MOH B  93      39.072  49.177  40.453  1.00  0.00      B    H
ATOM    585  C   MOH B  94      16.286  50.490   6.962  1.00  0.00      B    C
ATOM    586  H1  MOH B  94      17.117  49.803   7.123  1.00  0.00      B    H
ATOM    587  H2  MOH B  94      16.499  50.922   5.984  1.00  0.00      B    H
ATOM    588  H3  MOH B  94      15.332  49.977   7.081  1.00  0.00      B    H
ATOM    589  O   MOH B  94      16.472  51.474   7.909  1.00  0.00      B    O
ATOM    590  Ho  MOH B  94      16.080  51.082   8.674  1.00  0.00      B    H
ATOM    591  C   MOH B  95      17.825  40.211  16.846  1.00  0.00      B    C
ATOM    592  H1  MOH B  95      17.893  41.289  16.702  1.00  0.00      B    H
ATOM    593  H2  MOH B  95      17.006  39.801  16.254  1.00  0.00      B    H
ATOM    594  H3  MOH B  95      18.760  39.757  16.520  1.00  0.00      B    H
ATOM    595  O   MOH B  95      17.554  40.115  18.259  1.00  0.00      B    O
ATOM    596  Ho  MOH B  95      18.408  40.139  18.665  1.00  0.00      B    H
ATOM    597  C   MOH B  96      50.124   1.277  31.979  1.00  0.00      B    C
ATOM    598  H1  MOH B  96      49.323   0.774  31.438  1.00  0.00      B    H
ATOM    599  H2  MOH B  96      49.992   2.359  31.976  1.00  0.00      B    H
ATOM    600  H3  MOH B  96      50.067   0.901  33.001  1.00  0.00      B    H
ATOM    601  O   MOH B  96      51.415   0.939  31.462  1.00  0.00      B    O
ATOM    602  Ho  MOH B  96      52.100   1.092  32.095  1.00  0.00      B    H
ATOM    603  C   MOH B  97      39.362  25.310  40.423  1.00  0.00      B    C
ATOM    604  H1  MOH B  97      40.398  25.570  40.206  1.00  0.00      B    H
ATOM    605  H2  MOH B  97      38.880  26.275  40.577  1.00  0.00      B    H
ATOM    606  H3  MOH B  97      38.860  24.768  39.621  1.00  0.00      B    H
ATOM    607  O   MOH B  97      39.338  24.668  41.669  1.00  0.00      B    O
ATOM    608  Ho  MOH B  97      39.548  23.791  41.388  1.00  0.00      B    H
ATOM    609  C   MOH B  98      10.055  27.204  29.106  1.00  0.00      B    C
ATOM    610  H1  MOH B  98      10.291  26.172  28.850  1.00  0.00      B    H
ATOM    611  H2  MOH B  98      10.921  27.865  29.141  1.00  0.00      B    H
ATOM    612  H3  MOH B  98       9.368  27.667  28.398  1.00  0.00      B    H
ATOM    613  O   MOH B  98       9.551  27.312  30.419  1.00  0.00      B    O
ATOM    614  Ho  MOH B  98       8.758  26.798  30.445  1.00  0.00      B    H
ATOM    615  C   MOH B  99      48.610  40.065  15.512  1.00  0.00      B    C
ATOM    616  H1  MOH B  99      48.692  41.004  16.059  1.00  0.00      B    H
ATOM    617  H2  MOH B  99      48.435  40.115  14.437  1.00  0.00      B    H
ATOM    618  H3  MOH B  99      49.578  39.568  15.576  1.00  0.00      B    H
ATOM    619  O   MOH B  99      47.704  39.184  16.138  1.00  0.00      B    O
ATOM    620  Ho  MOH B  99      47.306  38.594  15.516  1.00  0.00      B    H
ATOM    621  C   MOH B 100      40.056   1.241  44.893  1.00  0.00      B    C
ATOM    622  H1  MOH B 100      39.712   1.963  44.153  1.00  0.00      B    H
ATOM    623  H2  MOH B 100      39.221   0.562  45.065  1.00  0.00      B    H
ATOM    624  H3  MOH B 100      40.842   0.631  44.447  1.00  0.00      B    H
ATOM    625  O   MOH B 100      40.433   1.670  46.125  1.00  0.00      B    O
ATOM    626  Ho  MOH B 100      41.093   2.331  45.988  1.00  0.00      B    H
ATOM    627  C   MOH B 101      28.389  11.716  32.436  1.00  0.00      B    C
ATOM    628  H1  MOH B 101      28.377  12.399  33.286  1.00  0.00      B    H
ATOM    629  H2  MOH B 101      29.370  11.868  31.985  1.00  0.00      B    H
ATOM    630  H3  MOH B 101      28.286  10.724  32.876  1.00  0.00      B    H
ATOM    631  O   MOH B 101      27.410  12.025  31.437  1.00  0.00      B    O
ATOM    632  Ho  MOH B 101      27.210  12.946  31.367  1.00  0.00      B    H
ATOM    633  C   MOH B 102      32.552  20.061  31.996  1.00  0.00      B    C
ATOM    634  H1  MOH B 102      33.052  19.115  31.786  1.00  0.00      B    H
ATOM    635  H2  MOH B 102      31.465  20.105  32.060  1.00  0.00      B    H
ATOM    636  H3  MOH B 102      32.909  20.388  32.972  1.00  0.00      B    H
ATOM    637  O   MOH B 102      32.988  21.015  31.067  1.00  0.00      B    O
ATOM    638  Ho  MOH B 102      32.403  20.978  30.326  1.00  0.00      B    H
ATOM    639  C   MOH B 103      42.247  42.547  47.194  1.00  0.00      B    C
ATOM    640  H1  MOH B 103      42.598  43.460  47.674  1.00  0.00      B    H
ATOM    641  H2  MOH B 103      43.102  42.009  46.783  1.00  0.00      B    H
ATOM    642  H3  MOH B 103      41.861  41.956  48.024  1.00  0.00      B    H
ATOM    643  O   MOH B 103      41.141  42.792  46.264  1.00  0.00      B    O
ATOM    644  Ho  MOH B 103      41.439  43.470  45.677  1.00  0.00      B    H
ATOM    645  C   MOH B 104      11.227   4.813   0.608  1.00  0.00      B    C
ATOM    646  H1  MOH B 104      11.176   3.793   0.227  1.00  0.00      B    H
ATOM    647  H2  MOH B 104      12.288   4.980   0.794  1.00  0.00      B    H
ATOM    648  H3  MOH B 104      10.681   5.513  -0.025  1.00  0.00      B    H
ATOM    649  O   MOH B 104      10.631   4.882   1.970  1.00  0.00      B    O
ATOM    650  Ho  MOH B 104      11.104   5.486   2.521  1.00  0.00      B    H
ATOM    651  C   MOH B 105      19.547  39.172   6.414  1.00  0.00      B    C
ATOM    652  H1  MOH B 105      19.927  39.920   5.718  1.00  0.00      B    H
ATOM    653  H2  MOH B 105      18.530  39.434   6.705  1.00  0.00      B    H
ATOM    654  H3  MOH B 105      19.571  38.154   6.025  1.00  0.00      B    H
ATOM    655  O   MOH B 105      20.268  39.405   7.652  1.00  0.00      B    O
ATOM    656  Ho  MOH B 105      19.776  40.143   7.980  1.00  0.00      B    H
ATOM    657  C   MOH B 106      43.028  16.751   5.061  1.00  0.00      B    C
ATOM    658  H1  MOH B 106      42.653  15.983   4.385  1.00  0.00      B    H
ATOM    659  H2  MOH B 106      43.824  17.242   4.501  1.00  0.00      B    H
ATOM    660  H3  MOH B 106      42.228  17.491   5.079  1.00  0.00      B    H
ATOM    661  O   MOH B 106      43.367  16.286   6.375  1.00  0.00      B    O
ATOM    662  Ho  MOH B 106      43.908  16.985   6.710  1.00  0.00      B    H
ATOM    663  C   MOH B 107      48.229  20.702  41.908  1.00  0.00      B    C
ATOM    664  H1  MOH B 107      48.125  19.789  41.321  1.00  0.00      B    H
ATOM    665  H2  MOH B 107      48.734  20.427  42.834  1.00  0.00      B    H
ATOM    666  H3  MOH B 107      48.822  21.398  41.314  1.00  0.00      B    H
ATOM    667  O   MOH B 107      46.925  21.178  42.177  1.00  0.00      B    O
ATOM    668  Ho  MOH B 107      47.006  22.018  42.603  1.00  0.00      B    H
ATOM    669  C   MOH B 108      14.885  25.363  25.332  1.00  0.00      B    C
ATOM    670  H1  MOH B 108      14.732  25.403  26.411  1.00  0.00      B    H
ATOM    671  H2  MOH B 108      15.092  26.405  25.088  1.00  0.00      B    H
ATOM    672  H3  MOH B 108      15.706  24.687  25.095  1.00  0.00      B    H
ATOM    673  O   MOH B 108      13.663  25.103  24.692  1.00  0.00      B    O
ATOM    674  Ho  MOH B 108      13.098  24.520  25.175  1.00  0.00      B    H
ATOM    675  C   MOH B 109       0.761  25.757  16.187  1.00  0.00      B    C
ATOM    676  H1  MOH B 109       1.734  25.730  16.677  1.00  0.00      B    H
ATOM    677  H2  MOH B 109       0.067  25.614  17.016  1.00  0.00      B    H
ATOM    678  H3  MOH B 109       0.582  26.758  15.795  1.00  0.00      B    H
ATOM    679  O   MOH B 109       0.378  24.847  15.166  1.00  0.00      B    O
ATOM    680  Ho  MOH B 109       0.797  25.095  14.356  1.00  0.00      B    H
ATOM    681  C   MOH B 110      25.583  22.365  15.500  1.00  0.00      B    C
ATOM    682  H1  MOH B 110      24.604  22.732  15.808  1.00  0.00      B    H
ATOM    683  H2  MOH B 110      25.543  21.288  15.339  1.00  0.00      B    H
ATOM    684  H3  MOH B 110      25.768  22.738  14.493  1.00  0.00      B    H
ATOM    685  O   MOH B 110      26.601  22.642  16.434  1.00  0.00      B    O
ATOM    686  Ho  MOH B 110      26.439  23.512  16.764  1.00  0.00      B    H
ATOM    687  C   MOH B 111      14.359  29.037  11.292  1.00  0.00      B    C
ATOM    688  H1  MOH B 111      15.339  28.765  10.899  1.00  0.00      B    H
ATOM    689  H2  MOH B 111      14.146  29.936  10.714  1.00  0.00      B    H
ATOM    690  H3  MOH B 111      13.734  28.152  11.176  1.00  0.00      B    H
ATOM    691  O   MOH B 111      14.399  29.365  12.655  1.00  0.00      B    O
ATOM    692  Ho  MOH B 111      14.976  30.079  12.878  1.00  0.00      B    H
ATOM    693  C   MOH B 112       0.562  14.743  45.881  1.00  0.00      B    C
ATOM    694  H1  MOH B 112       0.047  15.652  46.190  1.00  0.00      B    H
ATOM    695  H2  MOH B 112      -0.036  13.839  45.998  1.00  0.00      B    H
ATOM    696  H3  MOH B 112       0.979  14.783  44.875  1.00  0.00      B    H
ATOM    697  O   MOH B 112       1.779  14.624  46.593  1.00  0.00      B    O
ATOM    698  Ho  MOH B 112       1.995  13.732  46.820  1.00  0.00      B    H
ATOM    699  C   MOH B 113      31.342  16.473  44.950  1.00  0.00      B    C
ATOM    700  H1  MOH B 113      31.011  15.716  45.662  1.00  0.00      B    H
ATOM    701  H2  MOH B 113      32.125  17.091  45.389  1.00  0.00      B    H
ATOM    702  H3  MOH B 113      31.711  15.986  44.047  1.00  0.00      B    H
ATOM    703  O   MOH B 113      30.334  17.415  44.526  1.00  0.00      B    O
ATOM    704  Ho  MOH B 113      29.803  17.515  45.302  1.00  0.00      B    H
ATOM    705  C   MOH B 114      44.785  40.050  31.671  1.00  0.00      B    C
ATOM    706  H1  MOH B 114      44.706  40.972  31.094  1.00  0.00      B    H
ATOM    707  H2  MOH B 114      45.483  39.303  31.295  1.00  0.00      B    H
ATOM    708  H3  MOH B 114      45.262  40.302  32.619  1.00  0.00      B    H
ATOM    709  O   MOH B 114      43.527  39.548  32.083  1.00  0.00      B    O
ATOM    710  Ho  MOH B 114      42.918  39.730  31.383  1.00  0.00      B    H
ATOM    711  C   MOH B 115       2.573  12.974  41.851  1.00  0.00      B    C
ATOM    712  H1  MOH B 115       3.270  12.211  41.505  1.00  0.00      B    H
ATOM    713  H2  MOH B 115       3.093  13.395  42.712  1.00  0.00      B    H
ATOM    714  H3  MOH B 115       2.450  13.687  41.036  1.00  0.00      B    H
ATOM    715  O   MOH B 115       1.345  12.518  42.282  1.00  0.00      B    O
ATOM    716  Ho  MOH B 115       0.979  11.926  41.643  1.00  0.00      B    H
ATOM    717  C   MOH B 116       6.085   9.597  16.028  1.00  0.00      B    C
ATOM    718  H1  MOH B 116       7.049   9.403  16.498  1.00  0.00      B    H
ATOM    719  H2  MOH B 116       5.920   8.882  15.221  1.00  0.00      B    H
ATOM    720  H3  MOH B 116       5.278   9.538  16.758  1.00  0.00      B    H
ATOM    721  O   MOH B 116       6.130  10.965  15.589  1.00  0.00      B    O
ATOM    722  Ho  MOH B 116       5.246  11.208  15.362  1.00  0.00      B    H
ATOM    723  C   MOH B 117      24.545   8.281  12.588  1.00  0.00      B    C
ATOM    724  H1  MOH B 117      23.473   8.418  12.728  1.00  0.00      B    H
ATOM    725  H2  MOH B 117      25.128   9.062  13.076  1.00  0.00      B    H
ATOM    726  H3  MOH B 117      24.887   7.330  12.997  1.00  0.00      B    H
ATOM    727  O   MOH B 117      24.806   8.317  11.230  1.00  0.00      B    O
ATOM    728  Ho  MOH B 117      24.743   9.157  10.801  1.00  0.00      B    H
ATOM    729  C   MOH B 118      15.475  13.576  24.155  1.00  0.00      B    C
ATOM    730  H1  MOH B 118      15.207  13.611  25.211  1.00  0.00      B    H
ATOM    731  H2  MOH B 118      15.002  12.757  23.614  1.00  0.00      B    H
ATOM    732  H3  MOH B 118      15.214  14.494  23.627  1.00  0.00      B    H
ATOM    733  O   MOH B 118      16.871  13.459  24.051  1.00  0.00      B    O
ATOM    734  Ho  MOH B 118      17.300  13.914  24.760  1.00  0.00      B    H
ATOM    735  C   MOH B 119      24.336  50.114  11.641  1.00  0.00      B    C
ATOM    736  H1  MOH B 119      23.785  49.292  11.184  1.00  0.00      B    H
ATOM    737  H2  MOH B 119      23.718  50.455  12.471  1.00  0.00      B    H
ATOM    738  H3  MOH B 119      25.297  49.864  12.090  1.00  0.00      B    H
ATOM    739  O   MOH B 119      24.780  51.106  10.698  1.00  0.00      B    O
ATOM    740  Ho  MOH B 119      25.464  51.501  11.216  1.00  0.00      B    H
ATOM    741  C   MOH B 120      13.761  11.911  45.927  1.00  0.00      B    C
ATOM    742  H1  MOH B 120      12.888  11.593  45.358  1.00  0.00      B    H
ATOM    743  H2  MOH B 120      13.874  11.477  46.920  1.00  0.00      B    H
ATOM    744  H3  MOH B 120      14.606  11.533  45.351  1.00  0.00      B    H
ATOM    745  O   MOH B 120      13.956  13.328  46.011  1.00  0.00      B    O
ATOM    746  Ho  MOH B 120      14.861  13.399  46.275  1.00  0.00      B    H
ATOM    747  C   MOH B 121      23.738  27.001  37.503  1.00  0.00      B    C
ATOM    748  H1  MOH B 121      23.537  28.061  37.661  1.00  0.00      B    H
ATOM    749  H2  MOH B 121      23.016  26.591  36.797  1.00  0.00      B    H
ATOM    750  H3  MOH B 121      24.785  27.035  37.205  1.00  0.00      B    H
ATOM    751  O   MOH B 121      23.553  26.168  38.650  1.00  0.00      B    O
ATOM    752  Ho  MOH B 121      22.921  26.585  39.215  1.00  0.00      B    H
ATOM    753  C   MOH B 122      27.931   7.275  49.239  1.00  0.00      B    C
ATOM    754  H1  MOH B 122      27.420   6.823  48.389  1.00  0.00      B    H
ATOM    755  H2  MOH B 122      28.584   6.480  49.601  1.00  0.00      B    H
ATOM    756  H3  MOH B 122      28.597   8.057  48.874  1.00  0.00      B    H
ATOM    757  O   MOH B 122      27.147   7.882  50.209  1.00  0.00      B    O
ATOM    758  Ho  MOH B 122      27.790   8.431  50.632  1.00  0.00      B    H
ATOM    759  C   MOH B 123       8.338  43.127  44.158  1.00  0.00      B    C
ATOM    760  H1  MOH B 123       7.396  43.581  44.466  1.00  0.00      B    H
ATOM    761  H2  MOH B 123       8.949  42.862  45.020  1.00  0.00      B    H
ATOM    762  H3  MOH B 123       8.142  42.161  43.692  1.00  0.00      B    H
ATOM    763  O   MOH B 123       9.152  44.006  43.379  1.00  0.00      B    O
ATOM    764  Ho  MOH B 123       9.116  44.896  43.695  1.00  0.00      B    H
ATOM    765  C   MOH B 124      34.172  15.543  24.481  1.00  0.00      B    C
ATOM    766  H1  MOH B 124      34.582  15.106  23.571  1.00  0.00      B    H
ATOM    767  H2  MOH B 124      34.996  16.065  24.968  1.00  0.00      B    H
ATOM    768  H3  MOH B 124      33.422  16.287  24.211  1.00  0.00      B    H
ATOM    769  O   MOH B 124      33.661  14.492  25.331  1.00  0.00      B    O
ATOM    770  Ho  MOH B 124      33.268  13.920  24.690  1.00  0.00      B    H
ATOM    771  C   MOH B 125      43.999  11.917  42.879  1.00  0.00      B    C
ATOM    772  H1  MOH B 125      44.773  11.980  42.115  1.00  0.00      B    H
ATOM    773  H2  MOH B 125      43.609  10.900  42.849  1.00  0.00      B    H
ATOM    774  H3  MOH B 125      44.480  12.057  43.848  1.00  0.00      B    H
ATOM    775  O   MOH B 125      42.928  12.869  42.806  1.00  0.00      B    O
ATOM    776  Ho  MOH B 125      42.245  12.689  43.434  1.00  0.00      B    H
ATOM    777  C   MOH B 126       4.340  47.509  22.220  1.00  0.00      B    C
ATOM    778  H1  MOH B 126       5.003  47.003  21.519  1.00  0.00      B    H
ATOM    779  H2  MOH B 126       4.282  46.915  23.132  1.00  0.00      B    H
ATOM    780  H3  MOH B 126       4.597  48.559  22.360  1.00  0.00      B    H
ATOM    781  O   MOH B 126       3.099  47.278  21.684  1.00  0.00      B    O
ATOM    782  Ho  MOH B 126       2.991  46.378  21.951  1.00  0.00      B    H
ATOM    783  C   MOH B 127       4.161  45.816  37.711  1.00  0.00      B    C
ATOM    784  H1  MOH B 127       5.043  45.844  37.071  1.00  0.00      B    H
ATOM    785  H2  MOH B 127       3.744  46.809  37.543  1.00  0.00      B    H
ATOM    786  H3  MOH B 127       3.467  45.034  37.402  1.00  0.00      B    H
ATOM    787  O   MOH B 127       4.559  45.630  39.045  1.00  0.00      B    O
ATOM    788  Ho  MOH B 127       5.118  44.870  39.093  1.00  0.00      B    H
ATOM    789  C   MOH B 128      16.666   4.791  42.609  1.00  0.00      B    C
ATOM    790  H1  MOH B 128      15.841   4.097  42.770  1.00  0.00      B    H
ATOM    791  H2  MOH B 128      16.470   5.225  41.628  1.00  0.00      B    H
ATOM    792  H3  MOH B 128      16.890   5.366  43.508  1.00  0.00      B    H
ATOM    793  O   MOH B 128      17.767   3.906  42.354  1.00  0.00      B    O
ATOM    794  Ho  MOH B 128      18.455   3.952  43.000  1.00  0.00      B    H
ATOM    795  C   MOH B 129      12.709  23.288  13.474  1.00  0.00      B    C
ATOM    796  H1  MOH B 129      13.163  24.278  13.427  1.00  0.00      B    H
ATOM    797  H2  MOH B 129      13.039  22.800  12.557  1.00  0.00      B    H
ATOM    798  H3  MOH B 129      13.090  22.697  14.308  1.00  0.00      B    H
ATOM    799  O   MOH B 129      11.304  23.589  13.484  1.00  0.00      B    O
ATOM    800  Ho  MOH B 129      11.183  24.129  12.717  1.00  0.00      B    H
ATOM    801  C   MOH B 130      24.821  12.418   9.920  1.00  0.00      B    C
ATOM    802  H1  MOH B 130      25.503  13.236  10.152  1.00  0.00      B    H
ATOM    803  H2  MOH B 130      23.838  12.822  10.161  1.00  0.00      B    H
ATOM    804  H3  MOH B 130      24.838  12.100   8.878  1.00  0.00      B    H
ATOM    805  O   MOH B 130      25.061  11.273  10.751  1.00  0.00      B    O
ATOM    806  Ho  MOH B 130      25.873  10.980  10.365  1.00  0.00      B    H
ATOM    807  C   MOH B 131      28.953  50.071  49.319  1.00  0.00      B    C
ATOM    808  H1  MOH B 131      29.851  49.479  49.142  1.00  0.00      B    H
ATOM    809  H2  MOH B 131      28.533  50.456  48.389  1.00  0.00      B    H
ATOM    810  H3  MOH B 131      28.259  49.496  49.932  1.00  0.00      B    H
ATOM    811  O   MOH B 131      29.321  51.252  50.012  1.00  0.00      B    O
ATOM    812  Ho  MOH B 131      28.553  51.801  50.040  1.00  0.00      B    H
ATOM    813  C   MOH B 132      48.083  48.076  34.708  1.00  0.00      B    C
ATOM    814  H1  MOH B 132      48.620  47.138  34.851  1.00  0.00      B    H
ATOM    815  H2  MOH B 132      47.102  48.032  35.179  1.00  0.00      B    H
ATOM    816  H3  MOH B 132      48.595  48.815  35.325  1.00  0.00      B    H
ATOM    817  O   MOH B 132      48.099  48.464  33.386  1.00  0.00      B    O
ATOM    818  Ho  MOH B 132      48.435  47.786  32.820  1.00  0.00      B    H
ATOM    819  C   MOH B 133      45.512  41.284  45.211  1.00  0.00      B    C
ATOM    820  H1  MOH B 133      44.582  41.831  45.370  1.00  0.00      B    H
ATOM    821  H2  MOH B 133      45.405  40.664  44.321  1.00  0.00      B    H
ATOM    822  H3  MOH B 133      46.347  41.970  45.070  1.00  0.00      B    H
ATOM    823  O   MOH B 133      45.902  40.444  46.323  1.00  0.00      B    O
ATOM    824  Ho  MOH B 133      46.394  39.721  45.967  1.00  0.00      B    H
ATOM    825  C   MOH B 134       4.272   4.244   8.891  1.00  0.00      B    C
ATOM    826  H1  MOH B 134       5.156   4.646   8.397  1.00  0.00      B    H
ATOM    827  H2  MOH B 134       3.335   4.558   8.431  1.00  0.00      B    H
ATOM    828  H3  MOH B 134       4.285   3.174   8.685  1.00  0.00      B    H
ATOM    829  O   MOH B 134       4.318   4.468  10.288  1.00  0.00      B    O
ATOM    830  Ho  MOH B 134       3.624   3.989  10.716  1.00  0.00      B    H
ATOM    831  C   MOH B 135      35.158  34.991  31.898  1.00  0.00      B    C
ATOM    832  H1  MOH B 135      36.017  35.106  32.559  1.00  0.00      B    H
ATOM    833  H2  MOH B 135      34.296  34.678  32.486  1.00  0.00      B    H
ATOM    834  H3  MOH B 135      34.913  36.001  31.568  1.00  0.00      B    H
ATOM    835  O   MOH B 135      35.615  34.364  30.839  1.00  0.00      B    O
ATOM    836  Ho  MOH B 135      36.128  35.008  30.374  1.00  0.00      B    H
ATOM    837  C   MOH B 136      11.925  48.015  29.080  1.00  0.00      B    C
ATOM    838  H1  MOH B 136      11.833  47.581  28.085  1.00  0.00      B    H
ATOM    839  H2  MOH B 136      11.755  47.192  29.775  1.00  0.00      B    H
ATOM    840  H3  MOH B 136      12.997  48.201  29.138  1.00  0.00      B    H
ATOM    841  O   MOH B 136      11.116  49.158  29.223  1.00  0.00      B    O
ATOM    842  Ho  MOH B 136      11.280  49.426  30.114  1.00  0.00      B    H
ATOM    843  C   MOH B 137      34.347   6.714  35.474  1.00  0.00      B    C
ATOM    844  H1  MOH B 137      33.548   6.993  34.787  1.00  0.00      B    H
ATOM    845  H2  MOH B 137      34.455   7.656  36.011  1.00  0.00      B    H
ATOM    846  H3  MOH B 137      33.939   5.912  36.089  1.00  0.00      B    H
ATOM    847  O   MOH B 137      35.530   6.489  34.703  1.00  0.00      B    O
ATOM    848  Ho  MOH B 137      35.319   6.593  33.788  1.00  0.00      B    H
ATOM    849  C   MOH B 138      26.948  42.407  15.625  1.00  0.00      B    C
ATOM    850  H1  MOH B 138      27.221  41.368  15.811  1.00  0.00      B    H
ATOM    851  H2  MOH B 138      27.360  42.763  14.681  1.00  0.00      B    H
ATOM    852  H3  MOH B 138      25.891  42.673  15.625  1.00  0.00      B    H
ATOM    853  O   MOH B 138      27.559  43.248  16.464  1.00  0.00      B    O
ATOM    854  Ho  MOH B 138      27.376  44.159  16.292  1.00  0.00      B    H
ATOM    855  C   MOH B 139      24.227   2.753  44.879  1.00  0.00      B    C
ATOM    856  H1  MOH B 139      24.098   3.783  45.213  1.00  0.00      B    H
ATOM    857  H2  MOH B 139      24.012   2.063  45.694  1.00  0.00      B    H
ATOM    858  H3  MOH B 139      23.465   2.566  44.123  1.00  0.00      B    H
ATOM    859  O   MOH B 139      25.545   2.470  44.462  1.00  0.00      B    O
ATOM    860  Ho  MOH B 139      26.168   2.978  44.958  1.00  0.00      B    H
ATOM    861  C   MOH B 140      47.329  36.578  12.938  1.00  0.00      B    C
ATOM    862  H1  MOH B 140      47.018  35.575  12.647  1.00  0.00      B    H
ATOM    863  H2  MOH B 140      48.372  36.724  12.658  1.00  0.00      B    H
ATOM    864  H3  MOH B 140      46.747  37.246  12.303  1.00  0.00      B    H
ATOM    865  O   MOH B 140      47.157  36.691  14.348  1.00  0.00      B    O
ATOM    866  Ho  MOH B 140      48.005  36.365  14.608  1.00  0.00      B    H
ATOM    867  C   MOH B 141       3.543  18.224   4.738  1.00  0.00      B    C
ATOM    868  H1  MOH B 141       4.026  17.646   3.950  1.00  0.00      B    H
ATOM    869  H2  MOH B 141       2.920  18.942   4.204  1.00  0.00      B    H
ATOM    870  H3  MOH B 141       2.907  17.472   5.205  1.00  0.00      B    H
ATOM    871  O   MOH B 141       4.446  18.922   5.632  1.00  0.00      B    O
ATOM    872  Ho  MOH B 141       4.965  18.280   6.091  1.00  0.00      B    H
ATOM    873  C   MOH B 142      20.585  49.705  24.871  1.00  0.00      B    C
ATOM    874  H1  MOH B 142      19.780  49.318  24.245  1.00  0.00      B    H
ATOM    875  H2  MOH B 142      20.980  48.912  25.505  1.00  0.00      B    H
ATOM    876  H3  MOH B 142      21.373  50.002  24.179  1.00  0.00      B    H
ATOM    877  O   MOH B 142      20.064  50.688  25.705  1.00  0.00      B    O
ATOM    878  Ho  MOH B 142      19.504  51.163  25.111  1.00  0.00      B    H
ATOM    879  C   MOH B 143      41.897  17.808  50.944  1.00  0.00      B    C
ATOM    880  H1  MOH B 143      42.861  18.068  50.505  1.00  0.00      B    H
ATOM    881  H2  MOH B 143      41.256  18.689  50.964  1.00  0.00      B    H
ATOM    882  H3  MOH B 143      41.483  17.130  50.197  1.00  0.00      B    H
ATOM    883  O   MOH B 143      42.014  17.174  52.170  1.00  0.00      B    O
ATOM    884  Ho  MOH B 143      41.983  17.816  52.863  1.00  0.00      B    H
ATOM    885  C   MOH B 144      31.933  38.520   7.411  1.00  0.00      B    C
ATOM    886  H1  MOH B 144      32.525  37.743   6.928  1.00  0.00      B    H
ATOM    887  H2  MOH B 144      32.029  38.330   8.480  1.00  0.00      B    H
ATOM    888  H3  MOH B 144      32.369  39.471   7.106  1.00  0.00      B    H
ATOM    889  O   MOH B 144      30.548  38.310   7.103  1.00  0.00      B    O
ATOM    890  Ho  MOH B 144      30.356  38.766   6.298  1.00  0.00      B    H
ATOM    891  C   MOH B 145      45.577  48.314  47.666  1.00  0.00      B    C
ATOM    892  H1  MOH B 145      45.737  47.793  46.721  1.00  0.00      B    H
ATOM    893  H2  MOH B 145      46.392  48.063  48.345  1.00  0.00      B    H
ATOM    894  H3  MOH B 145      45.487  49.378  47.446  1.00  0.00      B    H
ATOM    895  O   MOH B 145      44.328  47.829  48.142  1.00  0.00      B    O
ATOM    896  Ho  MOH B 145      44.492  46.905  48.261  1.00  0.00      B    H
ATOM    897  C   MOH B 146      49.595   8.127  10.957  1.00  0.00      B    C
ATOM    898  H1  MOH B 146      49.938   7.214  10.470  1.00  0.00      B    H
ATOM    899  H2  MOH B 146      50.098   8.958  10.464  1.00  0.00      B    H
ATOM    900  H3  MOH B 146      48.505   8.134  10.940  1.00  0.00      B    H
ATOM    901  O   MOH B 146      49.970   8.016  12.271  1.00  0.00      B    O
ATOM    902  Ho  MOH B 146      49.825   8.888  12.606  1.00  0.00      B    H
ATOM    903  C   MOH B 147      13.160  51.319  27.204  1.00  0.00      B    C
ATOM    904  H1  MOH B 147      13.264  50.943  28.222  1.00  0.00      B    H
ATOM    905  H2  MOH B 147      13.987  50.953  26.595  1.00  0.00      B    H
ATOM    906  H3  MOH B 147      12.296  50.785  26.808  1.00  0.00      B    H
ATOM    907  O   MOH B 147      12.859  52.666  27.105  1.00  0.00      B    O
ATOM    908  Ho  MOH B 147      13.457  53.091  26.509  1.00  0.00      B    H
ATOM    909  C   MOH B 148      46.920  33.935  44.186  1.00  0.00      B    C
ATOM    910  H1  MOH B 148      46.796  33.610  43.153  1.00  0.00      B    H
ATOM    911  H2  MOH B 148      47.662  33.226  44.553  1.00  0.00      B    H
ATOM    912  H3  MOH B 148      47.429  34.899  44.183  1.00  0.00      B    H
ATOM    913  O   MOH B 148      45.727  33.929  44.934  1.00  0.00      B    O
ATOM    914  Ho  MOH B 148      45.118  34.496  44.486  1.00  0.00      B    H
ATOM    915  C   MOH B 149      14.445   8.978  11.169  1.00  0.00      B    C
ATOM    916  H1  MOH B 149      13.986   8.472  12.019  1.00  0.00      B    H
ATOM    917  H2  MOH B 149      13.634   9.470  10.632  1.00  0.00      B    H
ATOM    918  H3  MOH B 149      15.020   9.844  11.495  1.00  0.00      B    H
ATOM    919  O   MOH B 149      15.283   7.968  10.605  1.00  0.00      B    O
ATOM    920  Ho  MOH B 149      15.584   8.264   9.760  1.00  0.00      B    H
ATOM    921  C   MOH B 150      28.557  39.071   0.373  1.00  0.00      B    C
ATOM    922  H1  MOH B 150      28.990  39.146   1.370  1.00  0.00      B    H
ATOM    923  H2  MOH B 150      28.906  38.227  -0.222  1.00  0.00      B    H
ATOM    924  H3  MOH B 150      27.474  39.187   0.329  1.00  0.00      B    H
ATOM    925  O   MOH B 150      29.124  40.149  -0.207  1.00  0.00      B    O
ATOM    926  Ho  MOH B 150      28.657  40.658  -0.853  1.00  0.00      B    H
ATOM    927  C   MOH B 151       8.141  41.330  15.424  1.00  0.00      B    C
ATOM    928  H1  MOH B 151       7.423  41.378  14.604  1.00  0.00      B    H
ATOM    929  H2  MOH B 151       7.678  40.848  16.286  1.00  0.00      B    H
ATOM    930  H3  MOH B 151       8.923  40.616  15.165  1.00  0.00      B    H
ATOM    931  O   MOH B 151       8.685  42.581  15.741  1.00  0.00      B    O
ATOM    932  Ho  MOH B 151       8.374  43.248  15.148  1.00  0.00      B    H
ATOM    933  C   MOH B 152       9.725  31.089  10.399  1.00  0.00      B    C
ATOM    934  H1  MOH B 152       9.818  31.442  11.426  1.00  0.00      B    H
ATOM    935  H2  MOH B 152       9.637  31.936   9.718  1.00  0.00      B    H
ATOM    936  H3  MOH B 152      10.693  30.608  10.257  1.00  0.00      B    H
ATOM    937  O   MOH B 152       8.632  30.148  10.215  1.00  0.00      B    O
ATOM    938  Ho  MOH B 152       8.803  29.754   9.373  1.00  0.00      B    H
ATOM    939  C   MOH B 153      23.042  48.503   5.775  1.00  0.00      B    C
ATOM    940  H1  MOH B 153      22.715  49.022   4.874  1.00  0.00      B    H
ATOM    941  H2  MOH B 153      23.967  48.889   6.205  1.00  0.00      B    H
ATOM    942  H3  MOH B 153      22.273  48.450   6.546  1.00  0.00      B    H
ATOM    943  O   MOH B 153      23.444  47.154   5.412  1.00  0.00      B    O
ATOM    944  Ho  MOH B 153      22.728  46.747   4.947  1.00  0.00      B    H
ATOM    945  C   MOH B 154       5.107  37.806  28.719  1.00  0.00      B    C
ATOM    946  H1  MOH B 154       4.869  36.783  29.012  1.00  0.00      B    H
ATOM    947  H2  MOH B 154       6.157  37.764  28.428  1.00  0.00      B    H
ATOM    948  H3  MOH B 154       4.558  38.357  27.956  1.00  0.00      B    H
ATOM    949  O   MOH B 154       5.017  38.690  29.835  1.00  0.00      B    O
ATOM    950  Ho  MOH B 154       5.353  39.517  29.522  1.00  0.00      B    H
ATOM    951  C   MOH B 155      33.127   0.209  22.492  1.00  0.00      B    C
ATOM    952  H1  MOH B 155      33.599   0.415  21.532  1.00  0.00      B    H
ATOM    953  H2  MOH B 155      32.375   0.980  22.660  1.00  0.00      B    H
ATOM    954  H3  MOH B 155      32.678  -0.775  22.354  1.00  0.00      B    H
ATOM    955  O   MOH B 155      34.027   0.031  23.608  1.00  0.00      B    O
ATOM    956  Ho  MOH B 155      33.458  -0.281  24.295  1.00  0.00      B    H
ATOM    957  C   MOH B 156      27.192  46.770  31.883  1.00  0.00      B    C
ATOM    958  H1  MOH B 156      27.399  47.159  30.886  1.00  0.00      B    H
ATOM    959  H2  MOH B 156      27.458  45.717  31.971  1.00  0.00      B    H
ATOM    960  H3  MOH B 156      27.873  47.295  32.553  1.00  0.00      B    H
ATOM    961  O   MOH B 156      25.852  46.938  32.198  1.00  0.00      B    O
ATOM    962  Ho  MOH B 156      25.576  47.840  32.141  1.00  0.00      B    H
ATOM    963  C   MOH B 157      45.871  22.949  35.555  1.00  0.00      B    C
ATOM    964  H1  MOH B 157      45.495  22.244  36.297  1.00  0.00      B    H
ATOM    965  H2  MOH B 157      46.379  22.474  34.717  1.00  0.00      B    H
ATOM    966  H3  MOH B 157      44.961  23.396  35.155  1.00  0.00      B    H
ATOM    967  O   MOH B 157      46.851  23.788  36.076  1.00  0.00      B    O
ATOM    968  Ho  MOH B 157      47.619  23.989  35.563  1.00  0.00      B    H
ATOM    969  C   MOH B 158      16.958  21.778  27.446  1.00  0.00      B    C
ATOM    970  H1  MOH B 158      16.433  22.296  26.644  1.00  0.00      B    H
ATOM    971  H2  MOH B 158      17.834  22.375  27.699  1.00  0.00      B    H
ATOM    972  H3  MOH B 158      16.356  21.610  28.339  1.00  0.00      B    H
ATOM    973  O   MOH B 158      17.499  20.664  26.926  1.00  0.00      B    O
ATOM    974  Ho  MOH B 158      16.941  20.269  26.273  1.00  0.00      B    H
ATOM    975  C   MOH B 159      15.045  22.674   1.482  1.00  0.00      B    C
ATOM    976  H1  MOH B 159      14.702  21.847   0.861  1.00  0.00      B    H
ATOM    977  H2  MOH B 159      14.909  23.597   0.919  1.00  0.00      B    H
ATOM    978  H3  MOH B 159      14.346  22.713   2.317  1.00  0.00      B    H
ATOM    979  O   MOH B 159      16.273  22.445   2.036  1.00  0.00      B    O
ATOM    980  Ho  MOH B 159      16.444  23.141   2.653  1.00  0.00      B    H
ATOM    981  C   MOH B 160      43.700   3.722   1.576  1.00  0.00      B    C
ATOM    982  H1  MOH B 160      43.496   3.821   2.642  1.00  0.00      B    H
ATOM    983  H2  MOH B 160      44.654   3.216   1.426  1.00  0.00      B    H
ATOM    984  H3  MOH B 160      42.897   3.144   1.118  1.00  0.00      B    H
ATOM    985  O   MOH B 160      43.839   5.048   1.031  1.00  0.00      B    O
ATOM    986  Ho  MOH B 160      44.738   5.115   0.749  1.00  0.00      B    H
ATOM    987  C   MOH B 161      11.683  36.255  21.323  1.00  0.00      B    C
ATOM    988  H1  MOH B 161      11.736  36.138  20.240  1.00  0.00      B    H
ATOM    989  H2  MOH B 161      12.270  37.042  21.796  1.00  0.00      B    H
ATOM    990  H3  MOH B 161      10.618  36.461  21.427  1.00  0.00      B    H
ATOM    991  O   MOH B 161      11.871  35.008  21.891  1.00  0.00      B    O
ATOM    992  Ho  MOH B 161      11.170  34.432  21.627  1.00  0.00      B    H
ATOM    993  C   MOH B 162      15.520  36.790  46.644  1.00  0.00      B    C
ATOM    994  H1  MOH B 162      14.654  37.192  47.170  1.00  0.00      B    H
ATOM    995  H2  MOH B 162      16.352  36.591  47.319  1.00  0.00      B    H
ATOM    996  H3  MOH B 162      15.253  35.833  46.195  1.00  0.00      B    H
ATOM    997  O   MOH B 162      15.877  37.731  45.692  1.00  0.00      B    O
ATOM    998  Ho  MOH B 162      16.612  37.358  45.230  1.00  0.00      B    H
ATOM    999  C   MOH B 163       8.721  45.851  36.880  1.00  0.00      B    C
ATOM   1000  H1  MOH B 163       9.167  46.638  36.273  1.00  0.00      B    H
ATOM   1001  H2  MOH B 163       9.086  45.957  37.902  1.00  0.00      B    H
ATOM   1002  H3  MOH B 163       7.695  46.189  37.031  1.00  0.00      B    H
ATOM   1003  O   MOH B 163       8.813  44.554  36.281  1.00  0.00      B    O
ATOM   1004  Ho  MOH B 163       9.647  44.362  35.879  1.00  0.00      B    H
ATOM   1005  C   MOH B 164       3.847   3.816  23.705  1.00  0.00      B    C
ATOM   1006  H1  MOH B 164       4.424   3.222  24.414  1.00  0.00      B    H
ATOM   1007  H2  MOH B 164       3.546   4.735  24.209  1.00  0.00      B    H
ATOM   1008  H3  MOH B 164       4.423   4.253  22.889  1.00  0.00      B    H
ATOM   1009  O   MOH B 164       2.627   3.176  23.460  1.00  0.00      B    O
ATOM   1010  Ho  MOH B 164       2.083   3.816  23.027  1.00  0.00      B    H
ATOM   1011  C   MOH B 165      48.031  36.378  18.496  1.00  0.00      B    C
ATOM   1012  H1  MOH B 165      47.689  37.112  17.767  1.00  0.00      B    H
ATOM   1013  H2  MOH B 165      48.692  35.608  18.097  1.00  0.00      B    H
ATOM   1014  H3  MOH B 165      48.420  36.813  19.417  1.00  0.00      B    H
ATOM   1015  O   MOH B 165      46.877  35.656  18.915  1.00  0.00      B    O
ATOM   1016  Ho  MOH B 165      46.152  36.254  18.812  1.00  0.00      B    H
ATOM   1017  C   MOH B 166      17.319   2.478  13.565  1.00  0.00      B    C
ATOM   1018  H1  MOH B 166      17.743   1.725  12.900  1.00  0.00      B    H
ATOM   1019  H2  MOH B 166      16.281   2.536  13.237  1.00  0.00      B    H
ATOM   1020  H3  MOH B 166      17.315   1.898  14.488  1.00  0.00      B    H
ATOM   1021  O   MOH B 166      17.964   3.723  13.661  1.00  0.00      B    O
ATOM   1022  Ho  MOH B 166      18.016   4.084  14.533  1.00  0.00      B    H
ATOM   1023  C   MOH B 167       3.212  42.531   7.272  1.00  0.00      B    C
ATOM   1024  H1  MOH B 167       3.700  42.120   6.389  1.00  0.00      B    H
ATOM   1025  H2  MOH B 167       2.812  43.492   6.949  1.00  0.00      B    H
ATOM   1026  H3  MOH B 167       2.313  41.982   7.553  1.00  0.00      B    H
ATOM   1027  O   MOH B 167       4.239  42.768   8.256  1.00  0.00      B    O
ATOM   1028  Ho  MOH B 167       4.972  43.226   7.873  1.00  0.00      B    H
ATOM   1029  C   MOH B 168       6.499  35.226  11.601  1.00  0.00      B    C
ATOM   1030  H1  MOH B 168       6.579  36.262  11.931  1.00  0.00      B    H
ATOM   1031  H2  MOH B 168       7.399  34.927  11.065  1.00  0.00      B    H
ATOM   1032  H3  MOH B 168       6.467  34.548  12.454  1.00  0.00      B    H
ATOM   1033  O   MOH B 168       5.285  34.995  10.949  1.00  0.00      B    O
ATOM   1034  Ho  MOH B 168       5.362  34.112  10.621  1.00  0.00      B    H
ATOM   1035  C   MOH B 169      18.903  27.867  41.026  1.00  0.00      B    C
ATOM   1036  H1  MOH B 169      19.440  28.639  40.475  1.00  0.00      B    H
ATOM   1037  H2  MOH B 169      17.896  28.223  41.240  1.00  0.00      B    H
ATOM   1038  H3  MOH B 169      19.054  27.032  40.342  1.00  0.00      B    H
ATOM   1039  O   MOH B 169      19.548  27.637  42.268  1.00  0.00      B    O
ATOM   1040  Ho  MOH B 169      19.167  28.198  42.926  1.00  0.00      B    H
ATOM   1041  C   MOH B 170      39.645  36.976  32.299  1.00  0.00      B    C
ATOM   1042  H1  MOH B 170      40.245  37.519  33.030  1.00  0.00      B    H
ATOM   1043  H2  MOH B 170      39.667  37.543  31.369  1.00  0.00      B    H
ATOM   1044  H3  MOH B 170      40.119  36.011  32.120  1.00  0.00      B    H
ATOM   1045  O   MOH B 170      38.326  36.966  32.726  1.00  0.00      B    O
ATOM   1046  Ho  MOH B 170      38.127  37.864  32.941  1.00  0.00      B    H
ATOM   1047  C   MOH B 171      11.074   1.594   4.104  1.00  0.00      B    C
ATOM   1048  H1  MOH B 171      10.411   1.222   3.323  1.00  0.00      B    H
ATOM   1049  H2  MOH B 171      11.234   2.647   3.874  1.00  0.00      B    H
ATOM   1050  H3  MOH B 171      10.602   1.634   5.086  1.00  0.00      B    H
ATOM   1051  O   MOH B 171      12.298   0.936   4.056  1.00  0.00      B    O
ATOM   1052  Ho  MOH B 171      12.585   1.098   3.171  1.00  0.00      B    H
ATOM   1053  C   MOH B 172      29.507  35.504   5.525  1.00  0.00      B    C
ATOM   1054  H1  MOH B 172      29.361  34.725   4.777  1.00  0.00      B    H
ATOM   1055  H2  MOH B 172      29.118  36.489   5.266  1.00  0.00      B    H
ATOM   1056  H3  MOH B 172      29.140  35.208   6.508  1.00  0.00      B    H
ATOM   1057  O   MOH B 172      30.938  35.559   5.712  1.00  0.00      B    O
ATOM   1058  Ho  MOH B 172      31.081  36.424   6.065  1.00  0.00      B    H
ATOM   1059  C   MOH B 173      38.552  17.776  35.174  1.00  0.00      B    C
ATOM   1060  H1  MOH B 173      38.368  18.565  35.903  1.00  0.00      B    H
ATOM   1061  H2  MOH B 173      39.610  17.750  34.916  1.00  0.00      B    H
ATOM   1062  H3  MOH B 173      38.387  16.843  35.714  1.00  0.00      B    H
ATOM   1063  O   MOH B 173      37.658  17.944  34.120  1.00  0.00      B    O
ATOM   1064  Ho  MOH B 173      37.135  18.681  34.398  1.00  0.00      B    H
ATOM   1065  C   MOH B 174      12.601  46.250  23.909  1.00  0.00      B    C
ATOM   1066  H1  MOH B 174      12.755  45.214  24.210  1.00  0.00      B    H
ATOM   1067  H2  MOH B 174      12.207  46.426  22.908  1.00  0.00      B    H
ATOM   1068  H3  MOH B 174      11.886  46.652  24.627  1.00  0.00      B    H
ATOM   1069  O   MOH B 174      13.790  47.034  24.160  1.00  0.00      B    O
ATOM   1070  Ho  MOH B 174      13.726  47.763  23.563  1.00  0.00      B    H
ATOM   1071  C   MOH B 175      40.713  47.922  25.006  1.00  0.00      B    C
ATOM   1072  H1  MOH B 175      40.635  48.382  24.021  1.00  0.00      B    H
ATOM   1073  H2  MOH B 175      41.309  47.025  24.838  1.00  0.00      B    H
ATOM   1074  H3  MOH B 175      41.224  48.469  25.798  1.00  0.00      B    H
ATOM   1075  O   MOH B 175      39.435  47.595  25.445  1.00  0.00      B    O
ATOM   1076  Ho  MOH B 175      38.919  48.375  25.582  1.00  0.00      B    H
ATOM   1077  C   MOH B 176      20.262  17.554  23.386  1.00  0.00      B    C
ATOM   1078  H1  MOH B 176      19.990  16.695  22.772  1.00  0.00      B    H
ATOM   1079  H2  MOH B 176      20.557  18.323  22.672  1.00  0.00      B    H
ATOM   1080  H3  MOH B 176      19.427  17.845  24.024  1.00  0.00      B    H
ATOM   1081  O   MOH B 176      21.418  17.305  24.239  1.00  0.00      B    O
ATOM   1082  Ho  MOH B 176      22.068  16.930  23.665  1.00  0.00      B    H
ATOM   1083  C   MOH B 177      16.829  25.752  43.544  1.00  0.00      B    C
ATOM   1084  H1  MOH B 177      17.206  25.324  44.473  1.00  0.00      B    H
ATOM   1085  H2  MOH B 177      16.557  26.798  43.686  1.00  0.00      B    H
ATOM   1086  H3  MOH B 177      17.674  25.796  42.858  1.00  0.00      B    H
ATOM   1087  O   MOH B 177      15.739  25.030  43.011  1.00  0.00      B    O
ATOM   1088  Ho  MOH B 177      15.360  24.579  43.749  1.00  0.00      B    H
ATOM   1089  C   MOH B 178       5.084  42.015  29.017  1.00  0.00      B    C
ATOM   1090  H1  MOH B 178       5.194  42.609  29.924  1.00  0.00      B    H
ATOM   1091  H2  MOH B 178       4.072  41.615  29.083  1.00  0.00      B    H
ATOM   1092  H3  MOH B 178       5.254  42.750  28.231  1.00  0.00      B    H
ATOM   1093  O   MOH B 178       6.111  41.063  28.896  1.00  0.00      B    O
ATOM   1094  Ho  MOH B 178       6.597  41.216  28.100  1.00  0.00      B    H
ATOM   1095  C   MOH B 179      13.243  17.979  22.790  1.00  0.00      B    C
ATOM   1096  H1  MOH B 179      13.288  18.986  22.376  1.00  0.00      B    H
ATOM   1097  H2  MOH B 179      14.170  17.414  22.684  1.00  0.00      B    H
ATOM   1098  H3  MOH B 179      13.167  18.196  23.856  1.00  0.00      B    H
ATOM   1099  O   MOH B 179      12.263  17.157  22.291  1.00  0.00      B    O
ATOM   1100  Ho  MOH B 179      12.443  16.343  22.736  1.00  0.00      B    H
ATOM   1101  C   MOH B 180      37.341  13.434  26.351  1.00  0.00      B    C
ATOM   1102  H1  MOH B 180      36.626  12.647  26.114  1.00  0.00      B    H
ATOM   1103  H2  MOH B 180      38.272  12.983  26.007  1.00  0.00      B    H
ATOM   1104  H3  MOH B 180      37.144  14.394  25.873  1.00  0.00      B    H
ATOM   1105  O   MOH B 180      37.406  13.648  27.806  1.00  0.00      B    O
ATOM   1106  Ho  MOH B 180      38.289  13.927  27.991  1.00  0.00      B    H
ATOM   1107  C   MOH B 181      37.349  24.665  43.994  1.00  0.00      B    C
ATOM   1108  H1  MOH B 181      37.502  23.589  44.078  1.00  0.00      B    H
ATOM   1109  H2  MOH B 181      38.253  25.240  43.792  1.00  0.00      B    H
ATOM   1110  H3  MOH B 181      36.559  24.876  43.274  1.00  0.00      B    H
ATOM   1111  O   MOH B 181      36.593  24.948  45.186  1.00  0.00      B    O
ATOM   1112  Ho  MOH B 181      37.126  25.108  45.950  1.00  0.00      B    H
ATOM   1113  C   MOH B 182      27.305  45.892  27.887  1.00  0.00      B    C
ATOM   1114  H1  MOH B 182      28.232  46.454  28.004  1.00  0.00      B    H
ATOM   1115  H2  MOH B 182      27.670  44.983  27.408  1.00  0.00      B    H
ATOM   1116  H3  MOH B 182      26.986  45.347  28.775  1.00  0.00      B    H
ATOM   1117  O   MOH B 182      26.345  46.584  27.139  1.00  0.00      B    O
ATOM   1118  Ho  MOH B 182      25.557  46.132  27.400  1.00  0.00      B    H
ATOM   1119  C   MOH B 183      28.528  36.662  14.538  1.00  0.00      B    C
ATOM   1120  H1  MOH B 183      28.441  37.664  14.956  1.00  0.00      B    H
ATOM   1121  H2  MOH B 183      29.536  36.504  14.154  1.00  0.00      B    H
ATOM   1122  H3  MOH B 183      28.288  35.877  15.256  1.00  0.00      B    H
ATOM   1123  O   MOH B 183      27.621  36.373  13.543  1.00  0.00      B    O
ATOM   1124  Ho  MOH B 183      27.551  37.164  13.031  1.00  0.00      B    H
ATOM   1125  C   MOH B 184      30.855  19.953  17.159  1.00  0.00      B    C
ATOM   1126  H1  MOH B 184      31.122  20.291  16.158  1.00  0.00      B    H
ATOM   1127  H2  MOH B 184      29.948  20.378  17.589  1.00  0.00      B    H
ATOM   1128  H3  MOH B 184      30.576  18.899  17.158  1.00  0.00      B    H
ATOM   1129  O   MOH B 184      31.971  20.125  17.978  1.00  0.00      B    O
ATOM   1130  Ho  MOH B 184      32.080  21.064  17.966  1.00  0.00      B    H
ATOM   1131  C   MOH B 185      10.223   1.324  33.300  1.00  0.00      B    C
ATOM   1132  H1  MOH B 185      10.169   0.716  34.204  1.00  0.00      B    H
ATOM   1133  H2  MOH B 185       9.297   1.066  32.785  1.00  0.00      B    H
ATOM   1134  H3  MOH B 185      10.289   2.387  33.531  1.00  0.00      B    H
ATOM   1135  O   MOH B 185      11.184   0.819  32.480  1.00  0.00      B    O
ATOM   1136  Ho  MOH B 185      11.709   1.582  32.295  1.00  0.00      B    H
ATOM   1137  C   MOH B 186       4.809  49.490  45.590  1.00  0.00      B    C
ATOM   1138  H1  MOH B 186       5.508  50.188  46.050  1.00  0.00      B    H
ATOM   1139  H2  MOH B 186       3.824  49.900  45.368  1.00  0.00      B    H
ATOM   1140  H3  MOH B 186       5.220  49.191  44.625  1.00  0.00      B    H
ATOM   1141  O   MOH B 186       4.716  48.327  46.407  1.00  0.00      B    O
ATOM   1142  Ho  MOH B 186       4.525  48.510  47.314  1.00  0.00      B    H
ATOM   1143  C   MOH B 187      42.350  27.511  49.389  1.00  0.00      B    C
ATOM   1144  H1  MOH B 187      43.119  27.136  48.713  1.00  0.00      B    H
ATOM   1145  H2  MOH B 187      42.037  28.539  49.210  1.00  0.00      B    H
ATOM   1146  H3  MOH B 187      41.439  26.918  49.305  1.00  0.00      B    H
ATOM   1147  O   MOH B 187      42.978  27.457  50.674  1.00  0.00      B    O
ATOM   1148  Ho  MOH B 187      42.368  27.386  51.392  1.00  0.00      B    H
ATOM   1149  C   MOH B 188       2.573  11.256  24.113  1.00  0.00      B    C
ATOM   1150  H1  MOH B 188       2.199  10.502  24.806  1.00  0.00      B    H
ATOM   1151  H2  MOH B 188       1.728  11.842  23.750  1.00  0.00      B    H
ATOM   1152  H3  MOH B 188       3.275  11.911  24.629  1.00  0.00      B    H
ATOM   1153  O   MOH B 188       3.091  10.458  23.001  1.00  0.00      B    O
ATOM   1154  Ho  MOH B 188       3.721   9.828  23.314  1.00  0.00      B    H
ATOM   1155  C   MOH B 189      23.425  35.589  27.598  1.00  0.00      B    C
ATOM   1156  H1  MOH B 189      22.805  35.927  28.428  1.00  0.00      B    H
ATOM   1157  H2  MOH B 189      24.043  36.452  27.352  1.00  0.00      B    H
ATOM   1158  H3  MOH B 189      24.096  34.848  28.032  1.00  0.00      B    H
ATOM   1159  O   MOH B 189      22.673  35.343  26.416  1.00  0.00      B    O
ATOM   1160  Ho  MOH B 189      22.072  34.670  26.698  1.00  0.00      B    H
ATOM   1161  C   MOH B 190      50.315  43.660  17.456  1.00  0.00      B    C
ATOM   1162  H1  MOH B 190      51.029  43.385  16.679  1.00  0.00      B    H
ATOM   1163  H2  MOH B 190      49.801  44.560  17.119  1.00  0.00      B    H
ATOM   1164  H3  MOH B 190      49.669  42.817  17.704  1.00  0.00      B    H
ATOM   1165  O   MOH B 190      50.963  44.015  18.668  1.00  0.00      B    O
ATOM   1166  Ho  MOH B 190      51.453  43.254  18.939  1.00  0.00      B    H
ATOM   1167  C   MOH B 191      14.961  49.419  41.665  1.00  0.00      B    C
ATOM   1168  H1  MOH B 191      15.428  50.084  40.939  1.00  0.00      B    H
ATOM   1169  H2  MOH B 191      14.710  48.532  41.083  1.00  0.00      B    H
ATOM   1170  H3  MOH B 191      15.742  49.129  42.367  1.00  0.00      B    H
ATOM   1171  O   MOH B 191      13.833  50.001  42.338  1.00  0.00      B    O
ATOM   1172  Ho  MOH B 191      13.232  50.213  41.640  1.00  0.00      B    H
ATOM   1173  C   MOH B 192      26.871  18.435  17.933  1.00  0.00      B    C
ATOM   1174  H1  MOH B 192      26.180  18.206  17.122  1.00  0.00      B    H
ATOM   1175  H2  MOH B 192      27.523  17.572  18.066  1.00  0.00      B    H
ATOM   1176  H3  MOH B 192      27.424  19.322  17.625  1.00  0.00      B    H
ATOM   1177  O   MOH B 192      26.173  18.653  19.095  1.00  0.00      B    O
ATOM   1178  Ho  MOH B 192      26.757  18.593  19.836  1.00  0.00      B    H
ATOM   1179  C   MOH B 193      11.141  19.610  37.970  1.00  0.00      B    C
ATOM   1180  H1  MOH B 193      11.340  20.545  37.447  1.00  0.00      B    H
ATOM   1181  H2  MOH B 193      10.747  19.873  38.952  1.00  0.00      B    H
ATOM   1182  H3  MOH B 193      10.413  18.919  37.545  1.00  0.00      B    H
ATOM   1183  O   MOH B 193      12.408  19.050  38.236  1.00  0.00      B    O
ATOM   1184  Ho  MOH B 193      12.301  18.385  38.900  1.00  0.00      B    H
ATOM   1185  C   MOH B 194      26.320   5.805   9.227  1.00  0.00      B    C
ATOM   1186  H1  MOH B 194      26.484   6.668   8.582  1.00  0.00      B    H
ATOM   1187  H2  MOH B 194      25.983   5.042   8.525  1.00  0.00      B    H
ATOM   1188  H3  MOH B 194      27.241   5.427   9.669  1.00  0.00      B    H
ATOM   1189  O   MOH B 194      25.229   5.917  10.057  1.00  0.00      B    O
ATOM   1190  Ho  MOH B 194      25.058   6.813  10.305  1.00  0.00      B    H
ATOM   1191  C   MOH B 195      11.861  36.050  32.609  1.00  0.00      B    C
ATOM   1192  H1  MOH B 195      11.916  35.125  33.184  1.00  0.00      B    H
ATOM   1193  H2  MOH B 195      12.373  36.763  33.255  1.00  0.00      B    H
ATOM   1194  H3  MOH B 195      12.434  35.935  31.689  1.00  0.00      B    H
ATOM   1195  O   MOH B 195      10.564  36.619  32.644  1.00  0.00      B    O
ATOM   1196  Ho  MOH B 195      10.335  36.689  33.558  1.00  0.00      B    H
ATOM   1197  C   MOH B 196      38.933  18.762   6.539  1.00  0.00      B    C
ATOM   1198  H1  MOH B 196      37.947  19.074   6.192  1.00  0.00      B    H
ATOM   1199  H2  MOH B 196      39.672  19.231   5.890  1.00  0.00      B    H
ATOM   1200  H3  MOH B 196      38.989  19.173   7.547  1.00  0.00      B    H
ATOM   1201  O   MOH B 196      39.300  17.391   6.558  1.00  0.00      B    O
ATOM   1202  Ho  MOH B 196      39.330  16.993   5.701  1.00  0.00      B    H
ATOM   1203  C   MOH B 197      16.288   4.092   0.710  1.00  0.00      B    C
ATOM   1204  H1  MOH B 197      17.218   3.915   1.250  1.00  0.00      B    H
ATOM   1205  H2  MOH B 197      15.663   4.683   1.380  1.00  0.00      B    H
ATOM   1206  H3  MOH B 197      16.671   4.763  -0.060  1.00  0.00      B    H
ATOM   1207  O   MOH B 197      15.692   2.983   0.197  1.00  0.00      B    O
ATOM   1208  Ho  MOH B 197      16.420   2.479  -0.134  1.00  0.00      B    H
ATOM   1209  C   MOH B 198       8.291  34.976  49.086  1.00  0.00      B    C
ATOM   1210  H1  MOH B 198       8.404  35.860  49.714  1.00  0.00      B    H
ATOM   1211  H2  MOH B 198       9.145  34.301  49.139  1.00  0.00      B    H
ATOM   1212  H3  MOH B 198       7.471  34.356  49.449  1.00  0.00      B    H
ATOM   1213  O   MOH B 198       8.178  35.335  47.743  1.00  0.00      B    O
ATOM   1214  Ho  MOH B 198       8.681  36.131  47.669  1.00  0.00      B    H
ATOM   1215  C   MOH B 199      27.301  11.723  23.624  1.00  0.00      B    C
ATOM   1216  H1  MOH B 199      28.069  11.331  24.292  1.00  0.00      B    H
ATOM   1217  H2  MOH B 199      26.519  10.969  23.532  1.00  0.00      B    H
ATOM   1218  H3  MOH B 199      27.062  12.702  24.039  1.00  0.00      B    H
ATOM   1219  O   MOH B 199      27.727  11.845  22.249  1.00  0.00      B    O
ATOM   1220  Ho  MOH B 199      28.336  12.568  22.227  1.00  0.00      B    H
ATOM   1221  C   MOH B 200      26.110   5.639   0.294  1.00  0.00      B    C
ATOM   1222  H1  MOH B 200      25.716   4.789   0.851  1.00  0.00      B    H
ATOM   1223  H2  MOH B 200      26.361   6.438   0.992  1.00  0.00      B    H
ATOM   1224  H3  MOH B 200      26.969   5.247  -0.249  1.00  0.00      B    H
ATOM   1225  O   MOH B 200      25.190   6.075  -0.610  1.00  0.00      B    O
ATOM   1226  Ho  MOH B 200      25.572   6.819  -1.049  1.00  0.00      B    H
ATOM   1227  C   MOH B 201      15.692  27.162  33.910  1.00  0.00      B    C
ATOM   1228  H1  MOH B 201      14.868  27.758  34.301  1.00  0.00      B    H
ATOM   1229  H2  MOH B 201      15.633  26.772  32.895  1.00  0.00      B    H
ATOM   1230  H3  MOH B 201      16.562  27.812  34.017  1.00  0.00      B    H
ATOM   1231  O   MOH B 201      15.867  25.936  34.622  1.00  0.00      B    O
ATOM   1232  Ho  MOH B 201      16.035  25.219  34.030  1.00  0.00      B    H
ATOM   1233  C   MOH B 202      31.866  48.831  14.457  1.00  0.00      B    C
ATOM   1234  H1  MOH B 202      31.874  48.859  13.368  1.00  0.00      B    H
ATOM   1235  H2  MOH B 202      32.379  49.749  14.742  1.00  0.00      B    H
ATOM   1236  H3  MOH B 202      30.903  48.673  14.942  1.00  0.00      B    H
ATOM   1237  O   MOH B 202      32.572  47.735  14.888  1.00  0.00      B    O
ATOM   1238  Ho  MOH B 202      32.645  47.188  14.121  1.00  0.00      B    H
ATOM   1239  C   MOH B 203      40.513   8.178  46.841  1.00  0.00      B    C
ATOM   1240  H1  MOH B 203      41.159   8.631  47.593  1.00  0.00      B    H
ATOM   1241  H2  MOH B 203      40.589   8.545  45.817  1.00  0.00      B    H
ATOM   1242  H3  MOH B 203      40.864   7.146  46.884  1.00  0.00      B    H
ATOM   1243  O   MOH B 203      39.152   8.236  47.200  1.00  0.00      B    O
ATOM   1244  Ho  MOH B 203      38.958   7.811  48.022  1.00  0.00      B    H
ATOM   1245  C   MOH B 204      19.144  27.677  31.598  1.00  0.00      B    C
ATOM   1246  H1  MOH B 204      18.428  27.790  32.412  1.00  0.00      B    H
ATOM   1247  H2  MOH B 204      18.642  28.042  30.701  1.00  0.00      B    H
ATOM   1248  H3  MOH B 204      19.931  28.379  31.876  1.00  0.00      B    H
ATOM   1249  O   MOH B 204      19.626  26.367  31.579  1.00  0.00      B    O
ATOM   1250  Ho  MOH B 204      20.567  26.446  31.623  1.00  0.00      B    H
ATOM   1251  C   MOH B 205      50.729  30.784  23.264  1.00  0.00      B    C
ATOM   1252  H1  MOH B 205      51.159  31.705  23.660  1.00  0.00      B    H
ATOM   1253  H2  MOH B 205      50.628  30.116  24.119  1.00  0.00      B    H
ATOM   1254  H3  MOH B 205      49.751  31.031  22.851  1.00  0.00      B    H
ATOM   1255  O   MOH B 205      51.624  30.294  22.297  1.00  0.00      B    O
ATOM   1256  Ho  MOH B 205      51.260  29.493  21.954  1.00  0.00      B    H
ATOM   1257  C   MOH B 206      48.660  38.098  36.961  1.00  0.00      B    C
ATOM   1258  H1  MOH B 206      48.069  39.008  36.850  1.00  0.00      B    H
ATOM   1259  H2  MOH B 206      47.922  37.313  37.127  1.00  0.00      B    H
ATOM   1260  H3  MOH B 206      49.221  37.887  36.051  1.00  0.00      B    H
ATOM   1261  O   MOH B 206      49.653  38.124  37.990  1.00  0.00      B    O
ATOM   1262  Ho  MOH B 206      50.184  38.901  37.906  1.00  0.00      B    H
ATOM   1263  C   MOH B 207      20.046  29.157   2.709  1.00  0.00      B    C
ATOM   1264  H1  MOH B 207      20.740  28.331   2.552  1.00  0.00      B    H
ATOM   1265  H2  MOH B 207      19.811  29.700   1.794  1.00  0.00      B    H
ATOM   1266  H3  MOH B 207      19.064  28.759   2.966  1.00  0.00      B    H
ATOM   1267  O   MOH B 207      20.326  29.962   3.842  1.00  0.00      B    O
ATOM   1268  Ho  MOH B 207      21.264  30.067   3.863  1.00  0.00      B    H
ATOM   1269  C   MOH B 208       2.212  48.217  40.101  1.00  0.00      B    C
ATOM   1270  H1  MOH B 208       2.977  48.671  39.471  1.00  0.00      B    H
ATOM   1271  H2  MOH B 208       1.903  48.958  40.837  1.00  0.00      B    H
ATOM   1272  H3  MOH B 208       1.356  48.067  39.442  1.00  0.00      B    H
ATOM   1273  O   MOH B 208       2.785  47.043  40.612  1.00  0.00      B    O
ATOM   1274  Ho  MOH B 208       3.281  46.548  39.978  1.00  0.00      B    H
ATOM   1275  C   MOH B 209      37.261  41.060  48.951  1.00  0.00      B    C
ATOM   1276  H1  MOH B 209      36.834  41.811  48.287  1.00  0.00      B    H
ATOM   1277  H2  MOH B 209      36.674  40.143  48.893  1.00  0.00      B    H
ATOM   1278  H3  MOH B 209      38.275  40.817  48.635  1.00  0.00      B    H
ATOM   1279  O   MOH B 209      37.416  41.447  50.250  1.00  0.00      B    O
ATOM   1280  Ho  MOH B 209      36.587  41.768  50.571  1.00  0.00      B    H
ATOM   1281  C   MOH B 210      35.059  49.567  43.531  1.00  0.00      B    C
ATOM   1282  H1  MOH B 210      34.444  48.967  42.861  1.00  0.00      B    H
ATOM   1283  H2  MOH B 210      34.357  50.372  43.749  1.00  0.00      B    H
ATOM   1284  H3  MOH B 210      35.281  48.990  44.428  1.00  0.00      B    H
ATOM   1285  O   MOH B 210      36.288  49.829  42.896  1.00  0.00      B    O
ATOM   1286  Ho  MOH B 210      36.034  50.191  42.060  1.00  0.00      B    H
ATOM   1287  C   MOH B 211      42.982  30.894   2.554  1.00  0.00      B    C
ATOM   1288  H1  MOH B 211      44.006  31.003   2.910  1.00  0.00      B    H
ATOM   1289  H2  MOH B 211      42.391  31.762   2.848  1.00  0.00      B    H
ATOM   1290  H3  MOH B 211      42.897  30.969   1.470  1.00  0.00      B    H
ATOM   1291  O   MOH B 211      42.331  29.740   3.024  1.00  0.00      B    O
ATOM   1292  Ho  MOH B 211      42.376  29.892   3.955  1.00  0.00      B    H
ATOM   1293  C   MOH B 212      19.126   9.396  29.475  1.00  0.00      B    C
ATOM   1294  H1  MOH B 212      18.520   9.755  28.643  1.00  0.00      B    H
ATOM   1295  H2  MOH B 212      19.760   8.515  29.370  1.00  0.00      B    H
ATOM   1296  H3  MOH B 212      19.769  10.259  29.646  1.00  0.00      B    H
ATOM   1297  O   MOH B 212      18.258   9.164  30.604  1.00  0.00      B    O
ATOM   1298  Ho  MOH B 212      18.705   9.378  31.409  1.00  0.00      B    H
ATOM   1299  C   MOH B 213      18.845  19.872  19.919  1.00  0.00      B    C
ATOM   1300  H1  MOH B 213      18.335  18.939  19.679  1.00  0.00      B    H
ATOM   1301  H2  MOH B 213      19.919  19.770  19.762  1.00  0.00      B    H
ATOM   1302  H3  MOH B 213      18.532  20.602  19.172  1.00  0.00      B    H
ATOM   1303  O   MOH B 213      18.359  20.233  21.182  1.00  0.00      B    O
ATOM   1304  Ho  MOH B 213      18.257  21.170  21.110  1.00  0.00      B    H
ATOM   1305  C   MOH B 214      38.314   8.957  35.836  1.00  0.00      B    C
ATOM   1306  H1  MOH B 214      39.124   8.271  36.085  1.00  0.00      B    H
ATOM   1307  H2  MOH B 214      38.633   9.911  35.416  1.00  0.00      B    H
ATOM   1308  H3  MOH B 214      37.834   8.576  34.934  1.00  0.00      B    H
ATOM   1309  O   MOH B 214      37.493   9.296  36.895  1.00  0.00      B    O
ATOM   1310  Ho  MOH B 214      37.319   8.528  37.417  1.00  0.00      B    H
ATOM   1311  C   MOH B 215       3.248  32.345  11.766  1.00  0.00      B    C
ATOM   1312  H1  MOH B 215       2.473  32.866  11.203  1.00  0.00      B    H
ATOM   1313  H2  MOH B 215       3.979  33.085  12.089  1.00  0.00      B    H
ATOM   1314  H3  MOH B 215       2.675  31.761  12.487  1.00  0.00      B    H
ATOM   1315  O   MOH B 215       3.772  31.348  10.925  1.00  0.00      B    O
ATOM   1316  Ho  MOH B 215       3.094  30.747  10.657  1.00  0.00      B    H
ATOM   1317  C   MOH B 216      46.530   2.617  41.403  1.00  0.00      B    C
ATOM   1318  H1  MOH B 216      47.384   2.282  40.814  1.00  0.00      B    H
ATOM   1319  H2  MOH B 216      45.849   1.771  41.488  1.00  0.00      B    H
ATOM   1320  H3  MOH B 216      46.905   2.870  42.395  1.00  0.00      B    H
ATOM   1321  O   MOH B 216      45.913   3.800  40.846  1.00  0.00      B    O
ATOM   1322  Ho  MOH B 216      46.652   4.275  40.497  1.00  0.00      B    H
ATOM   1323  C   MOH B 217      49.452  35.773  23.612  1.00  0.00      B    C
ATOM   1324  H1  MOH B 217      48.477  35.288  23.665  1.00  0.00      B    H
ATOM   1325  H2  MOH B 217      49.368  36.591  22.896  1.00  0.00      B    H
ATOM   1326  H3  MOH B 217      49.632  36.211  24.594  1.00  0.00      B    H
ATOM   1327  O   MOH B 217      50.449  34.807  23.170  1.00  0.00      B    O
ATOM   1328  Ho  MOH B 217      50.072  34.386  22.413  1.00  0.00      B    H
ATOM   1329  C   MOH B 218      43.829  17.912  28.230  1.00  0.00      B    C
ATOM   1330  H1  MOH B 218      42.964  18.024  28.885  1.00  0.00      B    H
ATOM   1331  H2  MOH B 218      44.677  17.570  28.822  1.00  0.00      B    H
ATOM   1332  H3  MOH B 218      43.621  17.100  27.533  1.00  0.00      B    H
ATOM   1333  O   MOH B 218      44.071  19.069  27.595  1.00  0.00      B    O
ATOM   1334  Ho  MOH B 218      44.071  18.938  26.659  1.00  0.00      B    H
ATOM   1335  C   MOH B 219      19.401  15.067  18.876  1.00  0.00      B    C
ATOM   1336  H1  MOH B 219      19.751  15.905  19.478  1.00  0.00      B    H
ATOM   1337  H2  MOH B 219      20.031  15.200  17.997  1.00  0.00      B    H
ATOM   1338  H3  MOH B 219      19.792  14.168  19.354  1.00  0.00      B    H
ATOM   1339  O   MOH B 219      18.076  14.931  18.392  1.00  0.00      B    O
ATOM   1340  Ho  MOH B 219      17.917  15.646  17.795  1.00  0.00      B    H
ATOM   1341  C   MOH B 220      24.972  31.068  41.376  1.00  0.00      B    C
ATOM   1342  H1  MOH B 220      25.947  31.410  41.027  1.00  0.00      B    H
ATOM   1343  H2  MOH B 220      24.248  31.218  40.576  1.00  0.00      B    H
ATOM   1344  H3  MOH B 220      24.935  30.032  41.712  1.00  0.00      B    H
ATOM   1345  O   MOH B 220      24.595  31.978  42.426  1.00  0.00      B    O
ATOM   1346  Ho  MOH B 220      25.349  32.125  42.976  1.00  0.00      B    H
ATOM   1347  C   MOH B 221      18.252  34.696  16.249  1.00  0.00      B    C
ATOM   1348  H1  MOH B 221      19.267  34.382  16.005  1.00  0.00      B    H
ATOM   1349  H2  MOH B 221      18.004  35.535  15.599  1.00  0.00      B    H
ATOM   1350  H3  MOH B 221      17.540  33.947  15.902  1.00  0.00      B    H
ATOM   1351  O   MOH B 221      18.218  34.857  17.630  1.00  0.00      B    O
ATOM   1352  Ho  MOH B 221      17.324  34.718  17.901  1.00  0.00      B    H
ATOM   1353  C   MOH B 222      38.262  10.337  12.849  1.00  0.00      B    C
ATOM   1354  H1  MOH B 222      37.856   9.589  13.530  1.00  0.00      B    H
ATOM   1355  H2  MOH B 222      38.607  11.169  13.463  1.00  0.00      B    H
ATOM   1356  H3  MOH B 222      39.161   9.945  12.373  1.00  0.00      B    H
ATOM   1357  O   MOH B 222      37.246  10.710  11.910  1.00  0.00      B    O
ATOM   1358  Ho  MOH B 222      37.628  11.057  11.118  1.00  0.00      B    H
ATOM   1359  C   MOH B 223       7.490  21.773  17.506  1.00  0.00      B    C
ATOM   1360  H1  MOH B 223       7.094  21.514  18.488  1.00  0.00      B    H
ATOM   1361  H2  MOH B 223       8.068  21.011  16.983  1.00  0.00      B    H
ATOM   1362  H3  MOH B 223       6.615  22.014  16.904  1.00  0.00      B    H
ATOM   1363  O   MOH B 223       8.374  22.878  17.699  1.00  0.00      B    O
ATOM   1364  Ho  MOH B 223       8.685  23.176  16.857  1.00  0.00      B    H
ATOM   1365  C   MOH B 224      45.402  19.426   0.368  1.00  0.00      B    C
ATOM   1366  H1  MOH B 224      46.485  19.460   0.486  1.00  0.00      B    H
ATOM   1367  H2  MOH B 224      45.098  18.459   0.767  1.00  0.00      B    H
ATOM   1368  H3  MOH B 224      44.846  20.208   0.886  1.00  0.00      B    H
ATOM   1369  O   MOH B 224      45.124  19.524  -1.007  1.00  0.00      B    O
ATOM   1370  Ho  MOH B 224      44.251  19.844  -1.177  1.00  0.00      B    H
ATOM   1371  C   MOH B 225      37.758  18.614  14.440  1.00  0.00      B    C
ATOM   1372  H1  MOH B 225      37.883  19.171  15.368  1.00  0.00      B    H
ATOM   1373  H2  MOH B 225      38.674  18.861  13.902  1.00  0.00      B    H
ATOM   1374  H3  MOH B 225      37.676  17.539  14.602  1.00  0.00      B    H
ATOM   1375  O   MOH B 225      36.547  19.019  13.604  1.00  0.00      B    O
ATOM   1376  Ho  MOH B 225      36.842  19.841  13.243  1.00  0.00      B    H
ATOM   1377  C   MOH B 226      28.457  14.706  10.176  1.00  0.00      B    C
ATOM   1378  H1  MOH B 226      29.285  15.051  10.795  1.00  0.00      B    H
ATOM   1379  H2  MOH B 226      28.329  13.648   9.949  1.00  0.00      B    H
ATOM   1380  H3  MOH B 226      27.584  14.917  10.795  1.00  0.00      B    H
ATOM   1381  O   MOH B 226      28.523  15.349   8.940  1.00  0.00      B    O
ATOM   1382  Ho  MOH B 226      29.179  14.895   8.433  1.00  0.00      B    H
ATOM   1383  C   MOH B 227      41.855  42.483  38.148  1.00  0.00      B    C
ATOM   1384  H1  MOH B 227      42.936  42.566  38.041  1.00  0.00      B    H
ATOM   1385  H2  MOH B 227      41.690  41.712  38.900  1.00  0.00      B    H
ATOM   1386  H3  MOH B 227      41.421  43.368  38.612  1.00  0.00      B    H
ATOM   1387  O   MOH B 227      41.522  41.967  36.971  1.00  0.00      B    O
ATOM   1388  Ho  MOH B 227      42.034  41.195  36.784  1.00  0.00      B    H
ATOM   1389  C   MOH B 228      50.090  39.096  49.457  1.00  0.00      B    C
ATOM   1390  H1  MOH B 228      49.845  38.241  48.826  1.00  0.00      B    H
ATOM   1391  H2  MOH B 228      51.057  38.849  49.896  1.00  0.00      B    H
ATOM   1392  H3  MOH B 228      50.213  39.991  48.847  1.00  0.00      B    H
ATOM   1393  O   MOH B 228      49.016  39.437  50.350  1.00  0.00      B    O
ATOM   1394  Ho  MOH B 228      48.700  38.600  50.654  1.00  0.00      B    H
ATOM   1395  C   MOH B 229      37.837   1.986  33.538  1.00  0.00      B    C
ATOM   1396  H1  MOH B 229      38.023   2.960  33.990  1.00  0.00      B    H
ATOM   1397  H2  MOH B 229      38.609   1.867  32.777  1.00  0.00      B    H
ATOM   1398  H3  MOH B 229      37.872   1.224  34.316  1.00  0.00      B    H
ATOM   1399  O   MOH B 229      36.601   1.805  32.775  1.00  0.00      B    O
ATOM   1400  Ho  MOH B 229      36.563   2.646  32.345  1.00  0.00      B    H
ATOM   1401  C   MOH B 230      12.656   6.117   9.764  1.00  0.00      B    C
ATOM   1402  H1  MOH B 230      12.216   5.184   9.411  1.00  0.00      B    H
ATOM   1403  H2  MOH B 230      13.310   6.473   8.968  1.00  0.00      B    H
ATOM   1404  H3  MOH B 230      11.916   6.905   9.904  1.00  0.00      B    H
ATOM   1405  O   MOH B 230      13.341   5.910  10.937  1.00  0.00      B    O
ATOM   1406  Ho  MOH B 230      13.954   6.610  11.102  1.00  0.00      B    H
ATOM   1407  C   MOH B 231      44.012  20.530  10.987  1.00  0.00      B    C
ATOM   1408  H1  MOH B 231      43.370  19.679  10.760  1.00  0.00      B    H
ATOM   1409  H2  MOH B 231      43.389  21.418  11.099  1.00  0.00      B    H
ATOM   1410  H3  MOH B 231      44.562  20.196  11.866  1.00  0.00      B    H
ATOM   1411  O   MOH B 231      44.900  20.755   9.872  1.00  0.00      B    O
ATOM   1412  Ho  MOH B 231      45.766  20.731  10.251  1.00  0.00      B    H
ATOM   1413  C   MOH B 232       1.303  17.495   8.306  1.00  0.00      B    C
ATOM   1414  H1  MOH B 232       1.284  18.469   7.816  1.00  0.00      B    H
ATOM   1415  H2  MOH B 232       0.686  16.889   7.642  1.00  0.00      B    H
ATOM   1416  H3  MOH B 232       2.349  17.199   8.393  1.00  0.00      B    H
ATOM   1417  O   MOH B 232       0.751  17.692   9.634  1.00  0.00      B    O
ATOM   1418  Ho  MOH B 232       1.113  16.999  10.165  1.00  0.00      B    H
ATOM   1419  C   MOH B 233      44.442  49.892  24.046  1.00  0.00      B    C
ATOM   1420  H1  MOH B 233      43.947  50.740  24.520  1.00  0.00      B    H
ATOM   1421  H2  MOH B 233      45.478  50.202  23.909  1.00  0.00      B    H
ATOM   1422  H3  MOH B 233      44.386  49.027  24.707  1.00  0.00      B    H
ATOM   1423  O   MOH B 233      43.853  49.473  22.799  1.00  0.00      B    O
ATOM   1424  Ho  MOH B 233      44.197  48.618  22.590  1.00  0.00      B    H
ATOM   1425  C   MOH B 234      21.050   5.792  32.786  1.00  0.00      B    C
ATOM   1426  H1  MOH B 234      21.427   6.187  31.843  1.00  0.00      B    H
ATOM   1427  H2  MOH B 234      21.319   6.463  33.602  1.00  0.00      B    H
ATOM   1428  H3  MOH B 234      19.960   5.780  32.766  1.00  0.00      B    H
ATOM   1429  O   MOH B 234      21.503   4.548  33.105  1.00  0.00      B    O
ATOM   1430  Ho  MOH B 234      22.160   4.685  33.772  1.00  0.00      B    H
ATOM   1431  C   MOH B 235      27.554  30.350  47.298  1.00  0.00      B    C
ATOM   1432  H1  MOH B 235      27.137  30.505  48.293  1.00  0.00      B    H
ATOM   1433  H2  MOH B 235      28.494  30.900  47.352  1.00  0.00      B    H
ATOM   1434  H3  MOH B 235      27.668  29.285  47.094  1.00  0.00      B    H
ATOM   1435  O   MOH B 235      26.863  30.826  46.192  1.00  0.00      B    O
ATOM   1436  Ho  MOH B 235      26.088  31.280  46.486  1.00  0.00      B    H
ATOM   1437  C   MOH B 236      34.396  17.624  -0.063  1.00  0.00      B    C
ATOM   1438  H1  MOH B 236      34.618  16.895  -0.842  1.00  0.00      B    H
ATOM   1439  H2  MOH B 236      34.440  16.987   0.820  1.00  0.00      B    H
ATOM   1440  H3  MOH B 236      35.179  18.381  -0.010  1.00  0.00      B    H
ATOM   1441  O   MOH B 236      33.068  18.253  -0.165  1.00  0.00      B    O
ATOM   1442  Ho  MOH B 236      32.867  18.616   0.684  1.00  0.00      B    H
ATOM   1443  C   MOH B 237      26.149  42.596  29.102  1.00  0.00      B    C
ATOM   1444  H1  MOH B 237      26.836  42.903  29.891  1.00  0.00      B    H
ATOM   1445  H2  MOH B 237      25.127  42.646  29.479  1.00  0.00      B    H
ATOM   1446  H3  MOH B 237      26.259  43.252  28.239  1.00  0.00      B    H
ATOM   1447  O   MOH B 237      26.429  41.267  28.771  1.00  0.00      B    O
ATOM   1448  Ho  MOH B 237      25.729  40.817  29.218  1.00  0.00      B    H
ATOM   1449  C   MOH B 238      15.572  14.456  15.497  1.00  0.00      B    C
ATOM   1450  H1  MOH B 238      16.068  13.522  15.232  1.00  0.00      B    H
ATOM   1451  H2  MOH B 238      16.074  15.241  14.932  1.00  0.00      B    H
ATOM   1452  H3  MOH B 238      14.575  14.421  15.058  1.00  0.00      B    H
ATOM   1453  O   MOH B 238      15.510  14.606  16.883  1.00  0.00      B    O
ATOM   1454  Ho  MOH B 238      16.410  14.526  17.158  1.00  0.00      B    H
ATOM   1455  C   MOH B 239      28.746  46.430  49.288  1.00  0.00      B    C
ATOM   1456  H1  MOH B 239      29.497  45.993  48.630  1.00  0.00      B    H
ATOM   1457  H2  MOH B 239      28.439  47.373  48.837  1.00  0.00      B    H
ATOM   1458  H3  MOH B 239      27.871  45.794  49.152  1.00  0.00      B    H
ATOM   1459  O   MOH B 239      29.174  46.508  50.641  1.00  0.00      B    O
ATOM   1460  Ho  MOH B 239      29.263  45.655  51.037  1.00  0.00      B    H
ATOM   1461  C   MOH B 240      17.639  31.108  39.356  1.00  0.00      B    C
ATOM   1462  H1  MOH B 240      17.555  30.853  40.412  1.00  0.00      B    H
ATOM   1463  H2  MOH B 240      16.745  31.720  39.240  1.00  0.00      B    H
ATOM   1464  H3  MOH B 240      18.453  31.817  39.204  1.00  0.00      B    H
ATOM   1465  O   MOH B 240      17.729  30.038  38.511  1.00  0.00      B    O
ATOM   1466  Ho  MOH B 240      16.846  29.724  38.386  1.00  0.00      B    H
ATOM   1467  C   MOH B 241      33.852  45.606  29.368  1.00  0.00      B    C
ATOM   1468  H1  MOH B 241      33.574  45.859  28.345  1.00  0.00      B    H
ATOM   1469  H2  MOH B 241      34.142  46.598  29.713  1.00  0.00      B    H
ATOM   1470  H3  MOH B 241      32.990  45.130  29.836  1.00  0.00      B    H
ATOM   1471  O   MOH B 241      34.881  44.620  29.457  1.00  0.00      B    O
ATOM   1472  Ho  MOH B 241      35.019  44.527  30.387  1.00  0.00      B    H
ATOM   1473  C   MOH B 242      28.874  13.843  47.255  1.00  0.00      B    C
ATOM   1474  H1  MOH B 242      28.634  14.655  47.943  1.00  0.00      B    H
ATOM   1475  H2  MOH B 242      28.050  13.131  47.275  1.00  0.00      B    H
ATOM   1476  H3  MOH B 242      28.978  14.297  46.270  1.00  0.00      B    H
ATOM   1477  O   MOH B 242      30.026  13.143  47.680  1.00  0.00      B    O
ATOM   1478  Ho  MOH B 242      30.768  13.728  47.669  1.00  0.00      B    H
ATOM   1479  C   MOH B 243      38.564  37.434   4.976  1.00  0.00      B    C
ATOM   1480  H1  MOH B 243      38.875  37.251   3.948  1.00  0.00      B    H
ATOM   1481  H2  MOH B 243      39.063  38.329   5.348  1.00  0.00      B    H
ATOM   1482  H3  MOH B 243      37.481  37.562   4.989  1.00  0.00      B    H
ATOM   1483  O   MOH B 243      38.891  36.328   5.770  1.00  0.00      B    O
ATOM   1484  Ho  MOH B 243      39.003  35.653   5.118  1.00  0.00      B    H
ATOM   1485  C   MOH B 244       8.190  46.377  50.953  1.00  0.00      B    C
ATOM   1486  H1  MOH B 244       8.925  47.095  51.316  1.00  0.00      B    H
ATOM   1487  H2  MOH B 244       8.145  45.493  51.589  1.00  0.00      B    H
ATOM   1488  H3  MOH B 244       7.186  46.796  51.027  1.00  0.00      B    H
ATOM   1489  O   MOH B 244       8.525  46.005  49.640  1.00  0.00      B    O
ATOM   1490  Ho  MOH B 244       7.833  45.516  49.221  1.00  0.00      B    H
ATOM   1491  C   MOH B 245      27.335  48.245  13.125  1.00  0.00      B    C
ATOM   1492  H1  MOH B 245      26.438  48.325  13.739  1.00  0.00      B    H
ATOM   1493  H2  MOH B 245      27.336  47.316  12.555  1.00  0.00      B    H
ATOM   1494  H3  MOH B 245      27.428  49.068  12.417  1.00  0.00      B    H
ATOM   1495  O   MOH B 245      28.310  48.228  14.212  1.00  0.00      B    O
ATOM   1496  Ho  MOH B 245      28.432  49.137  14.439  1.00  0.00      B    H
ATOM   1497  C   MOH B 246      49.902  50.143  50.365  1.00  0.00      B    C
ATOM   1498  H1  MOH B 246      50.773  49.706  50.852  1.00  0.00      B    H
ATOM   1499  H2  MOH B 246      49.663  49.502  49.516  1.00  0.00      B    H
ATOM   1500  H3  MOH B 246      49.013  50.048  50.989  1.00  0.00      B    H
ATOM   1501  O   MOH B 246      50.130  51.443  49.950  1.00  0.00      B    O
ATOM   1502  Ho  MOH B 246      49.964  51.530  49.023  1.00  0.00      B    H
ATOM   1503  C   MOH B 247      46.129  41.804  14.113  1.00  0.00      B    C
ATOM   1504  H1  MOH B 247      46.647  41.741  15.070  1.00  0.00      B    H
ATOM   1505  H2  MOH B 247      46.559  42.557  13.452  1.00  0.00      B    H
ATOM   1506  H3  MOH B 247      46.271  40.851  13.603  1.00  0.00      B    H
ATOM   1507  O   MOH B 247      44.744  42.064  14.172  1.00  0.00      B    O
ATOM   1508  Ho  MOH B 247      44.399  41.889  13.310  1.00  0.00      B    H
ATOM   1509  C   MOH B 248      24.716  20.810  23.307  1.00  0.00      B    C
ATOM   1510  H1  MOH B 248      25.689  20.370  23.087  1.00  0.00      B    H
ATOM   1511  H2  MOH B 248      24.140  20.163  22.646  1.00  0.00      B    H
ATOM   1512  H3  MOH B 248      24.587  20.598  24.368  1.00  0.00      B    H
ATOM   1513  O   MOH B 248      24.703  22.176  22.938  1.00  0.00      B    O
ATOM   1514  Ho  MOH B 248      23.903  22.213  22.436  1.00  0.00      B    H
ATOM   1515  C   MOH B 249      42.277  37.711   1.448  1.00  0.00      B    C
ATOM   1516  H1  MOH B 249      42.114  37.745   2.525  1.00  0.00      B    H
ATOM   1517  H2  MOH B 249      41.768  38.561   0.995  1.00  0.00      B    H
ATOM   1518  H3  MOH B 249      43.333  37.942   1.306  1.00  0.00      B    H
ATOM   1519  O   MOH B 249      42.018  36.452   0.854  1.00  0.00      B    O
ATOM   1520  Ho  MOH B 249      41.097  36.238   0.849  1.00  0.00      B    H
ATOM   1521  C   MOH B 250      27.003   1.983  12.638  1.00  0.00      B    C
ATOM   1522  H1  MOH B 250      27.196   2.389  11.644  1.00  0.00      B    H
ATOM   1523  H2  MOH B 250      27.898   1.935  13.257  1.00  0.00      B    H
ATOM   1524  H3  MOH B 250      26.209   2.465  13.209  1.00  0.00      B    H
ATOM   1525  O   MOH B 250      26.692   0.561  12.451  1.00  0.00      B    O
ATOM   1526  Ho  MOH B 250      27.086   0.108  13.180  1.00  0.00      B    H
ATOM   1527  C   MOH B 251      24.946  35.121  16.139  1.00  0.00      B    C
ATOM   1528  H1  MOH B 251      24.986  36.087  16.643  1.00  0.00      B    H
ATOM   1529  H2  MOH B 251      23.906  34.896  15.899  1.00  0.00      B    H
ATOM   1530  H3  MOH B 251      25.517  35.108  15.210  1.00  0.00      B    H
ATOM   1531  O   MOH B 251      25.504  34.314  17.127  1.00  0.00      B    O
ATOM   1532  Ho  MOH B 251      26.432  34.492  17.129  1.00  0.00      B    H
ATOM   1533  C   MOH B 252       3.555  14.152  49.623  1.00  0.00      B    C
ATOM   1534  H1  MOH B 252       2.525  14.040  49.285  1.00  0.00      B    H
ATOM   1535  H2  MOH B 252       4.279  14.135  48.808  1.00  0.00      B    H
ATOM   1536  H3  MOH B 252       3.616  15.132  50.096  1.00  0.00      B    H
ATOM   1537  O   MOH B 252       3.867  13.130  50.477  1.00  0.00      B    O
ATOM   1538  Ho  MOH B 252       3.066  12.655  50.638  1.00  0.00      B    H
ATOM   1539  C   MOH B 253      37.361  17.167   2.847  1.00  0.00      B    C
ATOM   1540  H1  MOH B 253      37.599  18.231   2.837  1.00  0.00      B    H
ATOM   1541  H2  MOH B 253      36.287  17.102   3.024  1.00  0.00      B    H
ATOM   1542  H3  MOH B 253      37.474  16.715   1.862  1.00  0.00      B    H
ATOM   1543  O   MOH B 253      38.140  16.566   3.898  1.00  0.00      B    O
ATOM   1544  Ho  MOH B 253      38.427  15.722   3.582  1.00  0.00      B    H
ATOM   1545  C   MOH B 254      32.401  29.560  28.423  1.00  0.00      B    C
ATOM   1546  H1  MOH B 254      33.446  29.320  28.622  1.00  0.00      B    H
ATOM   1547  H2  MOH B 254      31.853  28.768  27.912  1.00  0.00      B    H
ATOM   1548  H3  MOH B 254      32.019  29.857  29.399  1.00  0.00      B    H
ATOM   1549  O   MOH B 254      32.222  30.714  27.623  1.00  0.00      B    O
ATOM   1550  Ho  MOH B 254      32.853  31.349  27.927  1.00  0.00      B    H
ATOM   1551  C   MOH B 255      48.842  14.126  34.967  1.00  0.00      B    C
ATOM   1552  H1  MOH B 255      48.041  14.676  35.462  1.00  0.00      B    H
ATOM   1553  H2  MOH B 255      49.817  14.530  35.240  1.00  0.00      B    H
ATOM   1554  H3  MOH B 255      48.733  13.046  35.062  1.00  0.00      B    H
ATOM   1555  O   MOH B 255      48.762  14.352  33.599  1.00  0.00      B    O
ATOM   1556  Ho  MOH B 255      48.361  15.202  33.501  1.00  0.00      B    H
ATOM   1557  C   MOH B 256       7.337  31.774  14.404  1.00  0.00      B    C
ATOM   1558  H1  MOH B 256       8.090  32.395  13.918  1.00  0.00      B    H
ATOM   1559  H2  MOH B 256       6.337  31.981  14.024  1.00  0.00      B    H
ATOM   1560  H3  MOH B 256       7.512  30.714  14.222  1.00  0.00      B    H
ATOM   1561  O   MOH B 256       7.333  31.921  15.883  1.00  0.00      B    O
ATOM   1562  Ho  MOH B 256       7.562  32.826  16.032  1.00  0.00      B    H
ATOM   1563  C   MOH B 257      43.669  10.991  46.572  1.00  0.00      B    C
ATOM   1564  H1  MOH B 257      42.740  10.488  46.302  1.00  0.00      B    H
ATOM   1565  H2  MOH B 257      44.391  10.650  45.831  1.00  0.00      B    H
ATOM   1566  H3  MOH B 257      43.446  12.056  46.505  1.00  0.00      B    H
ATOM   1567  O   MOH B 257      43.888  10.605  47.939  1.00  0.00      B    O
ATOM   1568  Ho  MOH B 257      44.628  11.118  48.226  1.00  0.00      B    H
ATOM   1569  C   MOH B 258       4.221  19.377  10.944  1.00  0.00      B    C
ATOM   1570  H1  MOH B 258       3.990  20.441  10.995  1.00  0.00      B    H
ATOM   1571  H2  MOH B 258       3.684  18.945  11.788  1.00  0.00      B    H
ATOM   1572  H3  MOH B 258       3.882  18.928  10.010  1.00  0.00      B    H
ATOM   1573  O   MOH B 258       5.606  19.206  11.327  1.00  0.00      B    O
ATOM   1574  Ho  MOH B 258       5.776  19.972  11.854  1.00  0.00      B    H
ATOM   1575  C   MOH B 259      45.808  10.324  25.908  1.00  0.00      B    C
ATOM   1576  H1  MOH B 259      46.350  11.136  25.421  1.00  0.00      B    H
ATOM   1577  H2  MOH B 259      45.152  10.583  26.738  1.00  0.00      B    H
ATOM   1578  H3  MOH B 259      45.188   9.821  25.166  1.00  0.00      B    H
ATOM   1579  O   MOH B 259      46.807   9.330  26.347  1.00  0.00      B    O
ATOM   1580  Ho  MOH B 259      46.688   9.257  27.282  1.00  0.00      B    H
ATOM   1581  C   MOH B 260      14.146  29.647  19.675  1.00  0.00      B    C
ATOM   1582  H1  MOH B 260      13.713  28.711  19.320  1.00  0.00      B    H
ATOM   1583  H2  MOH B 260      15.152  29.787  19.282  1.00  0.00      B    H
ATOM   1584  H3  MOH B 260      13.450  30.435  19.388  1.00  0.00      B    H
ATOM   1585  O   MOH B 260      14.265  29.345  21.089  1.00  0.00      B    O
ATOM   1586  Ho  MOH B 260      13.579  28.720  21.269  1.00  0.00      B    H
ATOM   1587  C   MOH B 261      30.706  31.420  43.088  1.00  0.00      B    C
ATOM   1588  H1  MOH B 261      30.961  32.449  43.341  1.00  0.00      B    H
ATOM   1589  H2  MOH B 261      29.675  31.383  42.735  1.00  0.00      B    H
ATOM   1590  H3  MOH B 261      31.322  30.859  42.385  1.00  0.00      B    H
ATOM   1591  O   MOH B 261      30.725  30.674  44.284  1.00  0.00      B    O
ATOM   1592  Ho  MOH B 261      30.324  29.837  44.106  1.00  0.00      B    H
ATOM   1593  C   MOH B 262       3.938  24.239  15.388  1.00  0.00      B    C
ATOM   1594  H1  MOH B 262       4.450  25.126  15.759  1.00  0.00      B    H
ATOM   1595  H2  MOH B 262       2.936  24.293  15.815  1.00  0.00      B    H
ATOM   1596  H3  MOH B 262       3.788  24.278  14.309  1.00  0.00      B    H
ATOM   1597  O   MOH B 262       4.685  23.067  15.584  1.00  0.00      B    O
ATOM   1598  Ho  MOH B 262       4.579  22.784  16.479  1.00  0.00      B    H
ATOM   1599  C   MOH B 263      12.539   7.708   2.728  1.00  0.00      B    C
ATOM   1600  H1  MOH B 263      12.747   7.448   1.690  1.00  0.00      B    H
ATOM   1601  H2  MOH B 263      13.435   8.072   3.231  1.00  0.00      B    H
ATOM   1602  H3  MOH B 263      11.904   8.587   2.617  1.00  0.00      B    H
ATOM   1603  O   MOH B 263      11.927   6.696   3.425  1.00  0.00      B    O
ATOM   1604  Ho  MOH B 263      12.068   6.850   4.346  1.00  0.00      B    H
ATOM   1605  C   MOH B 264      49.310  38.734   9.656  1.00  0.00      B    C
ATOM   1606  H1  MOH B 264      49.852  39.679   9.640  1.00  0.00      B    H
ATOM   1607  H2  MOH B 264      49.435  38.140   8.750  1.00  0.00      B    H
ATOM   1608  H3  MOH B 264      49.644  38.329  10.611  1.00  0.00      B    H
ATOM   1609  O   MOH B 264      47.970  39.120   9.808  1.00  0.00      B    O
ATOM   1610  Ho  MOH B 264      47.673  39.711   9.133  1.00  0.00      B    H
ATOM   1611  C   MOH B 265      27.010  30.798   9.137  1.00  0.00      B    C
ATOM   1612  H1  MOH B 265      27.659  30.804   8.261  1.00  0.00      B    H
ATOM   1613  H2  MOH B 265      26.266  30.050   8.867  1.00  0.00      B    H
ATOM   1614  H3  MOH B 265      27.601  30.396   9.960  1.00  0.00      B    H
ATOM   1615  O   MOH B 265      26.500  32.116   9.272  1.00  0.00      B    O
ATOM   1616  Ho  MOH B 265      26.919  32.458  10.047  1.00  0.00      B    H
ATOM   1617  C   MOH B 266      49.756  32.586  28.300  1.00  0.00      B    C
ATOM   1618  H1  MOH B 266      49.614  33.120  29.239  1.00  0.00      B    H
ATOM   1619  H2  MOH B 266      50.776  32.440  27.943  1.00  0.00      B    H
ATOM   1620  H3  MOH B 266      49.304  31.616  28.509  1.00  0.00      B    H
ATOM   1621  O   MOH B 266      49.014  33.268  27.345  1.00  0.00      B    O
ATOM   1622  Ho  MOH B 266      48.128  33.404  27.643  1.00  0.00      B    H
ATOM   1623  C   MOH B 267      13.849  37.254  49.966  1.00  0.00      B    C
ATOM   1624  H1  MOH B 267      14.353  38.059  49.430  1.00  0.00      B    H
ATOM   1625  H2  MOH B 267      14.043  36.337  49.410  1.00  0.00      B    H
ATOM   1626  H3  MOH B 267      14.239  37.125  50.975  1.00  0.00      B    H
ATOM   1627  O   MOH B 267      12.488  37.501  50.028  1.00  0.00      B    O
ATOM   1628  Ho  MOH B 267      12.136  36.935  50.697  1.00  0.00      B    H
ATOM   1629  C   MOH B 268       1.883  10.751  27.759  1.00  0.00      B    C
ATOM   1630  H1  MOH B 268       2.413   9.804  27.856  1.00  0.00      B    H
ATOM   1631  H2  MOH B 268       1.730  11.174  28.752  1.00  0.00      B    H
ATOM   1632  H3  MOH B 268       2.520  11.476  27.252  1.00  0.00      B    H
ATOM   1633  O   MOH B 268       0.704  10.410  27.025  1.00  0.00      B    O
ATOM   1634  Ho  MOH B 268       0.197  11.207  27.019  1.00  0.00      B    H
ATOM   1635  C   MOH B 269      21.104  28.041  26.361  1.00  0.00      B    C
ATOM   1636  H1  MOH B 269      20.309  28.700  26.012  1.00  0.00      B    H
ATOM   1637  H2  MOH B 269      20.811  27.558  27.293  1.00  0.00      B    H
ATOM   1638  H3  MOH B 269      21.307  27.208  25.688  1.00  0.00      B    H
ATOM   1639  O   MOH B 269      22.297  28.847  26.517  1.00  0.00      B    O
ATOM   1640  Ho  MOH B 269      22.656  29.034  25.663  1.00  0.00      B    H
ATOM   1641  C   MOH B 270      49.385  46.952  20.405  1.00  0.00      B    C
ATOM   1642  H1  MOH B 270      49.615  47.281  19.392  1.00  0.00      B    H
ATOM   1643  H2  MOH B 270      50.218  47.170  21.073  1.00  0.00      B    H
ATOM   1644  H3  MOH B 270      48.492  47.472  20.754  1.00  0.00      B    H
ATOM   1645  O   MOH B 270      49.098  45.591  20.285  1.00  0.00      B    O
ATOM   1646  Ho  MOH B 270      49.762  45.255  19.702  1.00  0.00      B    H
ATOM   1647  C   MOH B 271      10.441  35.361   9.309  1.00  0.00      B    C
ATOM   1648  H1  MOH B 271      10.224  36.203   9.967  1.00  0.00      B    H
ATOM   1649  H2  MOH B 271      11.243  34.769   9.751  1.00  0.00      B    H
ATOM   1650  H3  MOH B 271       9.546  34.739   9.318  1.00  0.00      B    H
ATOM   1651  O   MOH B 271      10.746  35.643   7.967  1.00  0.00      B    O
ATOM   1652  Ho  MOH B 271      10.382  35.004   7.373  1.00  0.00      B    H
ATOM   1653  C   MOH B 272      44.141   6.231  20.263  1.00  0.00      B    C
ATOM   1654  H1  MOH B 272      43.323   6.877  19.946  1.00  0.00      B    H
ATOM   1655  H2  MOH B 272      44.992   6.582  19.679  1.00  0.00      B    H
ATOM   1656  H3  MOH B 272      44.349   6.432  21.314  1.00  0.00      B    H
ATOM   1657  O   MOH B 272      43.879   4.810  20.206  1.00  0.00      B    O
ATOM   1658  Ho  MOH B 272      44.562   4.435  20.741  1.00  0.00      B    H
ATOM   1659  C   MOH B 273      18.277  15.478   0.237  1.00  0.00      B    C
ATOM   1660  H1  MOH B 273      18.145  16.320  -0.443  1.00  0.00      B    H
ATOM   1661  H2  MOH B 273      17.395  14.872   0.443  1.00  0.00      B    H
ATOM   1662  H3  MOH B 273      18.947  14.792  -0.282  1.00  0.00      B    H
ATOM   1663  O   MOH B 273      18.903  15.985   1.365  1.00  0.00      B    O
ATOM   1664  Ho  MOH B 273      19.044  15.201   1.873  1.00  0.00      B    H
ATOM   1665  C   MOH B 274      23.592   2.094   1.607  1.00  0.00      B    C
ATOM   1666  H1  MOH B 274      23.826   2.777   2.424  1.00  0.00      B    H
ATOM   1667  H2  MOH B 274      23.551   1.084   2.014  1.00  0.00      B    H
ATOM   1668  H3  MOH B 274      22.636   2.408   1.189  1.00  0.00      B    H
ATOM   1669  O   MOH B 274      24.570   2.191   0.654  1.00  0.00      B    O
ATOM   1670  Ho  MOH B 274      24.430   2.885   0.029  1.00  0.00      B    H
ATOM   1671  C   MOH B 275      21.055  37.524  16.064  1.00  0.00      B    C
ATOM   1672  H1  MOH B 275      22.139  37.429  16.124  1.00  0.00      B    H
ATOM   1673  H2  MOH B 275      20.658  36.541  16.317  1.00  0.00      B    H
ATOM   1674  H3  MOH B 275      20.794  38.255  16.829  1.00  0.00      B    H
ATOM   1675  O   MOH B 275      20.653  37.946  14.773  1.00  0.00      B    O
ATOM   1676  Ho  MOH B 275      19.709  37.982  14.802  1.00  0.00      B    H
ATOM   1677  C   MOH B 276      17.945  11.190  43.505  1.00  0.00      B    C
ATOM   1678  H1  MOH B 276      18.042  10.219  43.017  1.00  0.00      B    H
ATOM   1679  H2  MOH B 276      18.297  11.299  44.531  1.00  0.00      B    H
ATOM   1680  H3  MOH B 276      18.550  11.914  42.959  1.00  0.00      B    H
ATOM   1681  O   MOH B 276      16.643  11.508  43.284  1.00  0.00      B    O
ATOM   1682  Ho  MOH B 276      16.559  11.654  42.354  1.00  0.00      B    H
ATOM   1683  C   MOH B 277      16.545   6.799  15.379  1.00  0.00      B    C
ATOM   1684  H1  MOH B 277      17.370   6.840  14.668  1.00  0.00      B    H
ATOM   1685  H2  MOH B 277      16.758   7.556  16.134  1.00  0.00      B    H
ATOM   1686  H3  MOH B 277      15.652   7.089  14.824  1.00  0.00      B    H
ATOM   1687  O   MOH B 277      16.437   5.485  15.862  1.00  0.00      B    O
ATOM   1688  Ho  MOH B 277      17.053   5.241  16.536  1.00  0.00      B    H
ATOM   1689  C   MOH B 278      20.570  51.334  12.854  1.00  0.00      B    C
ATOM   1690  H1  MOH B 278      20.073  50.402  12.586  1.00  0.00      B    H
ATOM   1691  H2  MOH B 278      21.504  50.965  13.276  1.00  0.00      B    H
ATOM   1692  H3  MOH B 278      20.726  51.853  11.908  1.00  0.00      B    H
ATOM   1693  O   MOH B 278      19.787  52.082  13.778  1.00  0.00      B    O
ATOM   1694  Ho  MOH B 278      19.507  52.836  13.281  1.00  0.00      B    H
ATOM   1695  C   MOH B 279      35.696  20.078  17.531  1.00  0.00      B    C
ATOM   1696  H1  MOH B 279      36.632  20.002  16.977  1.00  0.00      B    H
ATOM   1697  H2  MOH B 279      35.337  21.104  17.449  1.00  0.00      B    H
ATOM   1698  H3  MOH B 279      35.033  19.449  16.937  1.00  0.00      B    H
ATOM   1699  O   MOH B 279      35.877  19.768  18.878  1.00  0.00      B    O
ATOM   1700  Ho  MOH B 279      35.052  19.517  19.263  1.00  0.00      B    H
ATOM   1701  C   MOH B 280      27.043  10.176  46.642  1.00  0.00      B    C
ATOM   1702  H1  MOH B 280      26.856  10.581  47.636  1.00  0.00      B    H
ATOM   1703  H2  MOH B 280      26.979  11.062  46.010  1.00  0.00      B    H
ATOM   1704  H3  MOH B 280      28.004   9.662  46.620  1.00  0.00      B    H
ATOM   1705  O   MOH B 280      26.041   9.291  46.246  1.00  0.00      B    O
ATOM   1706  Ho  MOH B 280      25.680   9.451  45.388  1.00  0.00      B    H
ATOM   1707  C   MOH B 281      22.090   3.368  23.877  1.00  0.00      B    C
ATOM   1708  H1  MOH B 281      21.576   3.280  22.920  1.00  0.00      B    H
ATOM   1709  H2  MOH B 281      21.302   3.709  24.549  1.00  0.00      B    H
ATOM   1710  H3  MOH B 281      22.345   2.337  24.125  1.00  0.00      B    H
ATOM   1711  O   MOH B 281      23.281   4.180  23.783  1.00  0.00      B    O
ATOM   1712  Ho  MOH B 281      23.042   5.088  23.678  1.00  0.00      B    H
ATOM   1713  C   MOH B 282      31.759  33.787  30.914  1.00  0.00      B    C
ATOM   1714  H1  MOH B 282      31.755  33.470  29.871  1.00  0.00      B    H
ATOM   1715  H2  MOH B 282      32.520  34.518  31.186  1.00  0.00      B    H
ATOM   1716  H3  MOH B 282      30.826  34.349  30.864  1.00  0.00      B    H
ATOM   1717  O   MOH B 282      31.661  32.619  31.723  1.00  0.00      B    O
ATOM   1718  Ho  MOH B 282      32.323  31.987  31.487  1.00  0.00      B    H
ATOM   1719  C   MOH B 283      15.476  17.158  45.409  1.00  0.00      B    C
ATOM   1720  H1  MOH B 283      14.826  16.425  45.886  1.00  0.00      B    H
ATOM   1721  H2  MOH B 283      16.460  17.117  45.877  1.00  0.00      B    H
ATOM   1722  H3  MOH B 283      15.602  16.958  44.345  1.00  0.00      B    H
ATOM   1723  O   MOH B 283      14.928  18.363  45.603  1.00  0.00      B    O
ATOM   1724  Ho  MOH B 283      14.835  18.839  44.792  1.00  0.00      B    H
ATOM   1725  C   MOH B 284      13.163  50.776   9.560  1.00  0.00      B    C
ATOM   1726  H1  MOH B 284      12.946  50.585  10.611  1.00  0.00      B    H
ATOM   1727  H2  MOH B 284      13.460  49.838   9.092  1.00  0.00      B    H
ATOM   1728  H3  MOH B 284      12.204  51.118   9.170  1.00  0.00      B    H
ATOM   1729  O   MOH B 284      14.095  51.792   9.409  1.00  0.00      B    O
ATOM   1730  Ho  MOH B 284      14.094  52.035   8.496  1.00  0.00      B    H
ATOM   1731  C   MOH B 285       5.829   0.081   3.552  1.00  0.00      B    C
ATOM   1732  H1  MOH B 285       6.839   0.491   3.531  1.00  0.00      B    H
ATOM   1733  H2  MOH B 285       5.943  -0.974   3.803  1.00  0.00      B    H
ATOM   1734  H3  MOH B 285       5.381   0.498   4.454  1.00  0.00      B    H
ATOM   1735  O   MOH B 285       5.199   0.271   2.276  1.00  0.00      B    O
ATOM   1736  Ho  MOH B 285       5.802   0.708   1.695  1.00  0.00      B    H
ATOM   1737  C   MOH B 286      44.358  21.523  30.244  1.00  0.00      B    C
ATOM   1738  H1  MOH B 286      43.478  21.027  29.834  1.00  0.00      B    H
ATOM   1739  H2  MOH B 286      44.068  22.468  30.702  1.00  0.00      B    H
ATOM   1740  H3  MOH B 286      44.887  20.943  31.000  1.00  0.00      B    H
ATOM   1741  O   MOH B 286      45.312  21.836  29.273  1.00  0.00      B    O
ATOM   1742  Ho  MOH B 286      45.189  21.177  28.607  1.00  0.00      B    H
ATOM   1743  C   MOH B 287      28.352  48.771  45.237  1.00  0.00      B    C
ATOM   1744  H1  MOH B 287      28.564  49.763  45.636  1.00  0.00      B    H
ATOM   1745  H2  MOH B 287      29.001  48.569  44.386  1.00  0.00      B    H
ATOM   1746  H3  MOH B 287      28.367  47.864  45.842  1.00  0.00      B    H
ATOM   1747  O   MOH B 287      27.064  48.789  44.757  1.00  0.00      B    O
ATOM   1748  Ho  MOH B 287      27.020  49.174  43.896  1.00  0.00      B    H
ATOM   1749  C   MOH B 288      43.282  40.238   4.621  1.00  0.00      B    C
ATOM   1750  H1  MOH B 288      42.924  41.240   4.855  1.00  0.00      B    H
ATOM   1751  H2  MOH B 288      43.596  40.160   3.580  1.00  0.00      B    H
ATOM   1752  H3  MOH B 288      44.171  40.069   5.230  1.00  0.00      B    H
ATOM   1753  O   MOH B 288      42.233  39.421   4.891  1.00  0.00      B    O
ATOM   1754  Ho  MOH B 288      41.612  39.788   4.280  1.00  0.00      B    H
ATOM   1755  C   MOH B 289       1.803  31.409   3.718  1.00  0.00      B    C
ATOM   1756  H1  MOH B 289       2.193  30.593   4.327  1.00  0.00      B    H
ATOM   1757  H2  MOH B 289       0.758  31.681   3.873  1.00  0.00      B    H
ATOM   1758  H3  MOH B 289       2.348  32.299   4.034  1.00  0.00      B    H
ATOM   1759  O   MOH B 289       2.115  31.084   2.366  1.00  0.00      B    O
ATOM   1760  Ho  MOH B 289       1.943  31.712   1.681  1.00  0.00      B    H
ATOM   1761  C   MOH B 290      42.664  30.141  10.632  1.00  0.00      B    C
ATOM   1762  H1  MOH B 290      42.165  30.405   9.700  1.00  0.00      B    H
ATOM   1763  H2  MOH B 290      43.619  30.654  10.741  1.00  0.00      B    H
ATOM   1764  H3  MOH B 290      42.026  30.547  11.418  1.00  0.00      B    H
ATOM   1765  O   MOH B 290      42.809  28.742  10.674  1.00  0.00      B    O
ATOM   1766  Ho  MOH B 290      41.982  28.353  10.915  1.00  0.00      B    H
ATOM   1767  C   MOH B 291       9.705  31.453  41.315  1.00  0.00      B    C
ATOM   1768  H1  MOH B 291       9.361  32.024  42.177  1.00  0.00      B    H
ATOM   1769  H2  MOH B 291      10.300  32.180  40.763  1.00  0.00      B    H
ATOM   1770  H3  MOH B 291      10.209  30.549  41.658  1.00  0.00      B    H
ATOM   1771  O   MOH B 291       8.473  31.328  40.603  1.00  0.00      B    O
ATOM   1772  Ho  MOH B 291       8.719  31.165  39.705  1.00  0.00      B    H
ATOM   1773  C   MOH B 292      16.695  33.784   6.342  1.00  0.00      B    C
ATOM   1774  H1  MOH B 292      17.563  34.325   5.966  1.00  0.00      B    H
ATOM   1775  H2  MOH B 292      16.234  34.344   7.155  1.00  0.00      B    H
ATOM   1776  H3  MOH B 292      15.928  33.847   5.571  1.00  0.00      B    H
ATOM   1777  O   MOH B 292      16.904  32.407   6.696  1.00  0.00      B    O
ATOM   1778  Ho  MOH B 292      17.345  32.048   5.941  1.00  0.00      B    H
ATOM   1779  C   MOH B 293      38.233  40.725  26.490  1.00  0.00      B    C
ATOM   1780  H1  MOH B 293      38.200  41.473  25.698  1.00  0.00      B    H
ATOM   1781  H2  MOH B 293      39.291  40.475  26.570  1.00  0.00      B    H
ATOM   1782  H3  MOH B 293      37.763  41.157  27.373  1.00  0.00      B    H
ATOM   1783  O   MOH B 293      37.388  39.712  25.975  1.00  0.00      B    O
ATOM   1784  Ho  MOH B 293      36.549  40.112  25.802  1.00  0.00      B    H
ATOM   1785  C   MOH B 294       4.909  12.407  46.320  1.00  0.00      B    C
ATOM   1786  H1  MOH B 294       5.061  12.586  47.385  1.00  0.00      B    H
ATOM   1787  H2  MOH B 294       4.744  13.426  45.971  1.00  0.00      B    H
ATOM   1788  H3  MOH B 294       5.916  12.013  46.179  1.00  0.00      B    H
ATOM   1789  O   MOH B 294       3.969  11.510  45.759  1.00  0.00      B    O
ATOM   1790  Ho  MOH B 294       4.337  11.375  44.899  1.00  0.00      B    H
ATOM   1791  C   MOH B 295      19.072  48.768   9.755  1.00  0.00      B    C
ATOM   1792  H1  MOH B 295      19.049  49.855   9.674  1.00  0.00      B    H
ATOM   1793  H2  MOH B 295      18.098  48.297   9.627  1.00  0.00      B    H
ATOM   1794  H3  MOH B 295      19.622  48.499   8.853  1.00  0.00      B    H
ATOM   1795  O   MOH B 295      19.686  48.327  10.911  1.00  0.00      B    O
ATOM   1796  Ho  MOH B 295      19.020  48.079  11.534  1.00  0.00      B    H
ATOM   1797  C   MOH B 296      26.365  45.281  46.277  1.00  0.00      B    C
ATOM   1798  H1  MOH B 296      25.861  46.239  46.412  1.00  0.00      B    H
ATOM   1799  H2  MOH B 296      27.329  45.207  46.780  1.00  0.00      B    H
ATOM   1800  H3  MOH B 296      25.761  44.473  46.689  1.00  0.00      B    H
ATOM   1801  O   MOH B 296      26.377  44.804  44.944  1.00  0.00      B    O
ATOM   1802  Ho  MOH B 296      25.940  45.461  44.424  1.00  0.00      B    H
ATOM   1803  C   MOH B 297      49.386  21.593  21.280  1.00  0.00      B    C
ATOM   1804  H1  MOH B 297      49.749  20.569  21.370  1.00  0.00      B    H
ATOM   1805  H2  MOH B 297      49.725  21.967  22.247  1.00  0.00      B    H
ATOM   1806  H3  MOH B 297      49.935  21.992  20.426  1.00  0.00      B    H
ATOM   1807  O   MOH B 297      47.959  21.598  21.103  1.00  0.00      B    O
ATOM   1808  Ho  MOH B 297      47.721  22.399  21.545  1.00  0.00      B    H
ATOM   1809  C   MOH B 298      25.703   0.419  37.940  1.00  0.00      B    C
ATOM   1810  H1  MOH B 298      24.945  -0.217  37.484  1.00  0.00      B    H
ATOM   1811  H2  MOH B 298      25.639   1.328  37.342  1.00  0.00      B    H
ATOM   1812  H3  MOH B 298      25.435   0.718  38.954  1.00  0.00      B    H
ATOM   1813  O   MOH B 298      27.060   0.002  37.718  1.00  0.00      B    O
ATOM   1814  Ho  MOH B 298      27.370   0.443  36.942  1.00  0.00      B    H
ATOM   1815  C   MOH B 299      13.982  13.211  27.806  1.00  0.00      B    C
ATOM   1816  H1  MOH B 299      13.053  13.277  28.373  1.00  0.00      B    H
ATOM   1817  H2  MOH B 299      13.610  13.072  26.791  1.00  0.00      B    H
ATOM   1818  H3  MOH B 299      14.525  14.154  27.746  1.00  0.00      B    H
ATOM   1819  O   MOH B 299      14.635  12.133  28.403  1.00  0.00      B    O
ATOM   1820  Ho  MOH B 299      14.758  12.362  29.312  1.00  0.00      B    H
ATOM   1821  C   MOH B 300      43.729  18.840  14.399  1.00  0.00      B    C
ATOM   1822  H1  MOH B 300      44.323  18.124  13.832  1.00  0.00      B    H
ATOM   1823  H2  MOH B 300      43.931  18.725  15.464  1.00  0.00      B    H
ATOM   1824  H3  MOH B 300      44.006  19.877  14.209  1.00  0.00      B    H
ATOM   1825  O   MOH B 300      42.311  18.879  14.139  1.00  0.00      B    O
ATOM   1826  Ho  MOH B 300      41.941  19.731  14.313  1.00  0.00      B    H
ATOM   1827  C   MOH B 301      32.379  29.448  18.945  1.00  0.00      B    C
ATOM   1828  H1  MOH B 301      31.596  28.735  18.688  1.00  0.00      B    H
ATOM   1829  H2  MOH B 301      32.221  29.755  19.979  1.00  0.00      B    H
ATOM   1830  H3  MOH B 301      33.408  29.117  18.802  1.00  0.00      B    H
ATOM   1831  O   MOH B 301      32.205  30.602  18.203  1.00  0.00      B    O
ATOM   1832  Ho  MOH B 301      32.984  31.126  18.311  1.00  0.00      B    H
ATOM   1833  C   MOH B 302      44.458  34.929  47.870  1.00  0.00      B    C
ATOM   1834  H1  MOH B 302      44.501  35.437  48.833  1.00  0.00      B    H
ATOM   1835  H2  MOH B 302      45.323  34.278  47.739  1.00  0.00      B    H
ATOM   1836  H3  MOH B 302      43.585  34.278  47.839  1.00  0.00      B    H
ATOM   1837  O   MOH B 302      44.479  35.892  46.839  1.00  0.00      B    O
ATOM   1838  Ho  MOH B 302      44.684  35.347  46.095  1.00  0.00      B    H
ATOM   1839  C   MOH B 303      27.442  42.617  48.922  1.00  0.00      B    C
ATOM   1840  H1  MOH B 303      26.996  43.589  48.712  1.00  0.00      B    H
ATOM   1841  H2  MOH B 303      26.609  42.008  49.274  1.00  0.00      B    H
ATOM   1842  H3  MOH B 303      27.866  42.227  47.997  1.00  0.00      B    H
ATOM   1843  O   MOH B 303      28.325  42.771  50.035  1.00  0.00      B    O
ATOM   1844  Ho  MOH B 303      27.881  43.195  50.753  1.00  0.00      B    H
ATOM   1845  C   MOH B 304       6.265  45.659   7.971  1.00  0.00      B    C
ATOM   1846  H1  MOH B 304       6.698  46.497   7.424  1.00  0.00      B    H
ATOM   1847  H2  MOH B 304       6.773  45.545   8.928  1.00  0.00      B    H
ATOM   1848  H3  MOH B 304       5.226  45.938   8.149  1.00  0.00      B    H
ATOM   1849  O   MOH B 304       6.360  44.543   7.096  1.00  0.00      B    O
ATOM   1850  Ho  MOH B 304       6.042  44.818   6.249  1.00  0.00      B    H
ATOM   1851  C   MOH B 305       5.434  30.136  39.728  1.00  0.00      B    C
ATOM   1852  H1  MOH B 305       5.209  29.634  40.669  1.00  0.00      B    H
ATOM   1853  H2  MOH B 305       6.181  29.593  39.150  1.00  0.00      B    H
ATOM   1854  H3  MOH B 305       4.507  30.097  39.157  1.00  0.00      B    H
ATOM   1855  O   MOH B 305       5.863  31.469  39.825  1.00  0.00      B    O
ATOM   1856  Ho  MOH B 305       6.673  31.476  40.312  1.00  0.00      B    H
ATOM   1857  C   MOH B 306      41.164  39.746  29.750  1.00  0.00      B    C
ATOM   1858  H1  MOH B 306      41.757  38.937  30.176  1.00  0.00      B    H
ATOM   1859  H2  MOH B 306      41.602  39.968  28.777  1.00  0.00      B    H
ATOM   1860  H3  MOH B 306      40.120  39.453  29.639  1.00  0.00      B    H
ATOM   1861  O   MOH B 306      41.325  40.835  30.630  1.00  0.00      B    O
ATOM   1862  Ho  MOH B 306      40.970  41.567  30.151  1.00  0.00      B    H
ATOM   1863  C   MOH B 307      28.212  31.790  12.755  1.00  0.00      B    C
ATOM   1864  H1  MOH B 307      28.786  31.189  12.049  1.00  0.00      B    H
ATOM   1865  H2  MOH B 307      28.836  31.919  13.640  1.00  0.00      B    H
ATOM   1866  H3  MOH B 307      27.759  32.680  12.318  1.00  0.00      B    H
ATOM   1867  O   MOH B 307      27.222  30.745  12.981  1.00  0.00      B    O
ATOM   1868  Ho  MOH B 307      27.687  30.134  13.532  1.00  0.00      B    H
ATOM   1869  C   MOH B 308       4.599  15.433  34.409  1.00  0.00      B    C
ATOM   1870  H1  MOH B 308       4.585  15.436  35.499  1.00  0.00      B    H
ATOM   1871  H2  MOH B 308       3.651  15.043  34.038  1.00  0.00      B    H
ATOM   1872  H3  MOH B 308       4.525  16.426  33.966  1.00  0.00      B    H
ATOM   1873  O   MOH B 308       5.596  14.602  33.925  1.00  0.00      B    O
ATOM   1874  Ho  MOH B 308       5.359  14.142  33.134  1.00  0.00      B    H
ATOM   1875  C   MOH B 309      17.647  19.149   0.823  1.00  0.00      B    C
ATOM   1876  H1  MOH B 309      16.751  18.529   0.881  1.00  0.00      B    H
ATOM   1877  H2  MOH B 309      18.547  18.542   0.730  1.00  0.00      B    H
ATOM   1878  H3  MOH B 309      17.587  19.919   0.054  1.00  0.00      B    H
ATOM   1879  O   MOH B 309      17.883  19.817   2.074  1.00  0.00      B    O
ATOM   1880  Ho  MOH B 309      17.059  20.206   2.324  1.00  0.00      B    H
ATOM   1881  C   MOH B 310      32.904  25.934  17.777  1.00  0.00      B    C
ATOM   1882  H1  MOH B 310      33.665  25.270  17.368  1.00  0.00      B    H
ATOM   1883  H2  MOH B 310      32.956  26.068  18.858  1.00  0.00      B    H
ATOM   1884  H3  MOH B 310      32.947  26.967  17.430  1.00  0.00      B    H
ATOM   1885  O   MOH B 310      31.594  25.416  17.489  1.00  0.00      B    O
ATOM   1886  Ho  MOH B 310      30.988  26.107  17.706  1.00  0.00      B    H
ATOM   1887  C   MOH B 311      44.436   8.715  33.631  1.00  0.00      B    C
ATOM   1888  H1  MOH B 311      43.505   8.845  34.183  1.00  0.00      B    H
ATOM   1889  H2  MOH B 311      44.433   7.636  33.479  1.00  0.00      B    H
ATOM   1890  H3  MOH B 311      44.291   9.161  32.647  1.00  0.00      B    H
ATOM   1891  O   MOH B 311      45.529   9.241  34.339  1.00  0.00      B    O
ATOM   1892  Ho  MOH B 311      46.357   8.896  34.039  1.00  0.00      B    H
ATOM   1893  C   MOH B 312      34.363   2.706  35.339  1.00  0.00      B    C
ATOM   1894  H1  MOH B 312      34.571   3.703  34.951  1.00  0.00      B    H
ATOM   1895  H2  MOH B 312      34.483   2.022  34.499  1.00  0.00      B    H
ATOM   1896  H3  MOH B 312      35.155   2.506  36.060  1.00  0.00      B    H
ATOM   1897  O   MOH B 312      33.086   2.644  35.747  1.00  0.00      B    O
ATOM   1898  Ho  MOH B 312      33.135   3.071  36.589  1.00  0.00      B    H
ATOM   1899  C   MOH B 313      26.872  25.402  29.773  1.00  0.00      B    C
ATOM   1900  H1  MOH B 313      27.951  25.316  29.651  1.00  0.00      B    H
ATOM   1901  H2  MOH B 313      26.606  25.550  30.819  1.00  0.00      B    H
ATOM   1902  H3  MOH B 313      26.630  26.298  29.202  1.00  0.00      B    H
ATOM   1903  O   MOH B 313      26.159  24.269  29.362  1.00  0.00      B    O
ATOM   1904  Ho  MOH B 313      26.026  24.499  28.455  1.00  0.00      B    H
ATOM   1905  C   MOH B 314      51.043   6.630  41.116  1.00  0.00      B    C
ATOM   1906  H1  MOH B 314      51.881   7.174  41.552  1.00  0.00      B    H
ATOM   1907  H2  MOH B 314      50.228   7.321  40.901  1.00  0.00      B    H
ATOM   1908  H3  MOH B 314      51.399   6.159  40.199  1.00  0.00      B    H
ATOM   1909  O   MOH B 314      50.513   5.725  42.076  1.00  0.00      B    O
ATOM   1910  Ho  MOH B 314      51.235   5.257  42.465  1.00  0.00      B    H
ATOM   1911  C   MOH B 315      49.542  22.961  16.694  1.00  0.00      B    C
ATOM   1912  H1  MOH B 315      49.833  23.393  17.651  1.00  0.00      B    H
ATOM   1913  H2  MOH B 315      48.609  23.443  16.404  1.00  0.00      B    H
ATOM   1914  H3  MOH B 315      50.321  23.176  15.963  1.00  0.00      B    H
ATOM   1915  O   MOH B 315      49.391  21.563  16.626  1.00  0.00      B    O
ATOM   1916  Ho  MOH B 315      48.625  21.345  17.134  1.00  0.00      B    H
ATOM   1917  C   MOH B 316      22.029  51.162  43.549  1.00  0.00      B    C
ATOM   1918  H1  MOH B 316      20.979  50.992  43.309  1.00  0.00      B    H
ATOM   1919  H2  MOH B 316      22.166  52.233  43.701  1.00  0.00      B    H
ATOM   1920  H3  MOH B 316      22.244  50.622  44.471  1.00  0.00      B    H
ATOM   1921  O   MOH B 316      22.921  50.858  42.501  1.00  0.00      B    O
ATOM   1922  Ho  MOH B 316      23.389  51.613  42.179  1.00  0.00      B    H
ATOM   1923  C   MOH B 317       4.522  21.859   7.616  1.00  0.00      B    C
ATOM   1924  H1  MOH B 317       4.301  22.909   7.808  1.00  0.00      B    H
ATOM   1925  H2  MOH B 317       5.402  21.817   6.974  1.00  0.00      B    H
ATOM   1926  H3  MOH B 317       4.840  21.388   8.547  1.00  0.00      B    H
ATOM   1927  O   MOH B 317       3.511  21.213   6.966  1.00  0.00      B    O
ATOM   1928  Ho  MOH B 317       3.875  20.475   6.501  1.00  0.00      B    H
ATOM   1929  C   MOH B 318      31.533  43.877  50.331  1.00  0.00      B    C
ATOM   1930  H1  MOH B 318      32.372  44.482  50.676  1.00  0.00      B    H
ATOM   1931  H2  MOH B 318      31.152  44.286  49.395  1.00  0.00      B    H
ATOM   1932  H3  MOH B 318      31.819  42.829  50.243  1.00  0.00      B    H
ATOM   1933  O   MOH B 318      30.660  44.043  51.467  1.00  0.00      B    O
ATOM   1934  Ho  MOH B 318      29.953  43.436  51.310  1.00  0.00      B    H
ATOM   1935  C   MOH B 319       0.949  15.241  21.500  1.00  0.00      B    C
ATOM   1936  H1  MOH B 319       1.365  15.960  20.794  1.00  0.00      B    H
ATOM   1937  H2  MOH B 319       1.160  14.259  21.075  1.00  0.00      B    H
ATOM   1938  H3  MOH B 319       1.482  15.501  22.414  1.00  0.00      B    H
ATOM   1939  O   MOH B 319      -0.434  15.640  21.517  1.00  0.00      B    O
ATOM   1940  Ho  MOH B 319      -0.340  16.579  21.475  1.00  0.00      B    H
ATOM   1941  C   MOH B 320      16.855  13.784  40.757  1.00  0.00      B    C
ATOM   1942  H1  MOH B 320      17.827  14.198  41.026  1.00  0.00      B    H
ATOM   1943  H2  MOH B 320      16.127  13.980  41.544  1.00  0.00      B    H
ATOM   1944  H3  MOH B 320      16.545  14.239  39.816  1.00  0.00      B    H
ATOM   1945  O   MOH B 320      16.918  12.325  40.651  1.00  0.00      B    O
ATOM   1946  Ho  MOH B 320      17.526  12.102  39.963  1.00  0.00      B    H
ATOM   1947  C   MOH B 321      31.524  47.595  27.220  1.00  0.00      B    C
ATOM   1948  H1  MOH B 321      32.601  47.628  27.385  1.00  0.00      B    H
ATOM   1949  H2  MOH B 321      31.172  46.634  26.846  1.00  0.00      B    H
ATOM   1950  H3  MOH B 321      31.058  47.693  28.200  1.00  0.00      B    H
ATOM   1951  O   MOH B 321      31.127  48.767  26.543  1.00  0.00      B    O
ATOM   1952  Ho  MOH B 321      30.243  48.987  26.796  1.00  0.00      B    H
ATOM   1953  C   MOH B 322      23.238  30.285   7.435  1.00  0.00      B    C
ATOM   1954  H1  MOH B 322      22.581  29.502   7.814  1.00  0.00      B    H
ATOM   1955  H2  MOH B 322      23.846  30.680   8.248  1.00  0.00      B    H
ATOM   1956  H3  MOH B 322      23.908  29.858   6.689  1.00  0.00      B    H
ATOM   1957  O   MOH B 322      22.453  31.286   6.807  1.00  0.00      B    O
ATOM   1958  Ho  MOH B 322      22.232  31.001   5.933  1.00  0.00      B    H
ATOM   1959  C   MOH B 323      41.113   4.290  48.335  1.00  0.00      B    C
ATOM   1960  H1  MOH B 323      41.375   4.552  47.310  1.00  0.00      B    H
ATOM   1961  H2  MOH B 323      41.873   3.541  48.557  1.00  0.00      B    H
ATOM   1962  H3  MOH B 323      41.108   5.131  49.029  1.00  0.00      B    H
ATOM   1963  O   MOH B 323      39.903   3.525  48.339  1.00  0.00      B    O
ATOM   1964  Ho  MOH B 323      39.902   2.928  47.606  1.00  0.00      B    H
ATOM   1965  C   MOH B 324       7.387  18.257  34.170  1.00  0.00      B    C
ATOM   1966  H1  MOH B 324       8.446  18.365  34.407  1.00  0.00      B    H
ATOM   1967  H2  MOH B 324       7.055  19.016  33.462  1.00  0.00      B    H
ATOM   1968  H3  MOH B 324       7.211  17.315  33.650  1.00  0.00      B    H
ATOM   1969  O   MOH B 324       6.466  18.178  35.325  1.00  0.00      B    O
ATOM   1970  Ho  MOH B 324       6.553  18.994  35.795  1.00  0.00      B    H
ATOM   1971  C   MOH B 325      18.737  35.780  33.305  1.00  0.00      B    C
ATOM   1972  H1  MOH B 325      18.930  34.764  32.961  1.00  0.00      B    H
ATOM   1973  H2  MOH B 325      18.616  35.847  34.386  1.00  0.00      B    H
ATOM   1974  H3  MOH B 325      19.703  36.203  33.030  1.00  0.00      B    H
ATOM   1975  O   MOH B 325      17.658  36.313  32.565  1.00  0.00      B    O
ATOM   1976  Ho  MOH B 325      18.049  36.422  31.712  1.00  0.00      B    H
ATOM   1977  C   MOH B 326      16.377   6.835  48.535  1.00  0.00      B    C
ATOM   1978  H1  MOH B 326      16.049   6.407  47.588  1.00  0.00      B    H
ATOM   1979  H2  MOH B 326      15.480   7.374  48.840  1.00  0.00      B    H
ATOM   1980  H3  MOH B 326      16.694   6.059  49.230  1.00  0.00      B    H
ATOM   1981  O   MOH B 326      17.430   7.681  48.253  1.00  0.00      B    O
ATOM   1982  Ho  MOH B 326      17.044   8.308  47.660  1.00  0.00      B    H
ATOM   1983  C   MOH B 327      18.736  49.010  15.404  1.00  0.00      B    C
ATOM   1984  H1  MOH B 327      19.630  49.203  15.997  1.00  0.00      B    H
ATOM   1985  H2  MOH B 327      17.999  48.622  16.106  1.00  0.00      B    H
ATOM   1986  H3  MOH B 327      18.466  49.927  14.880  1.00  0.00      B    H
ATOM   1987  O   MOH B 327      18.976  48.058  14.318  1.00  0.00      B    O
ATOM   1988  Ho  MOH B 327      18.269  48.195  13.706  1.00  0.00      B    H
ATOM   1989  C   MOH B 328      48.704  47.620  39.111  1.00  0.00      B    C
ATOM   1990  H1  MOH B 328      47.929  48.205  39.606  1.00  0.00      B    H
ATOM   1991  H2  MOH B 328      49.021  46.972  39.929  1.00  0.00      B    H
ATOM   1992  H3  MOH B 328      48.249  46.946  38.385  1.00  0.00      B    H
ATOM   1993  O   MOH B 328      49.811  48.274  38.605  1.00  0.00      B    O
ATOM   1994  Ho  MOH B 328      50.341  47.574  38.256  1.00  0.00      B    H
ATOM   1995  C   MOH B 329      30.965  39.440  18.168  1.00  0.00      B    C
ATOM   1996  H1  MOH B 329      30.968  40.266  17.456  1.00  0.00      B    H
ATOM   1997  H2  MOH B 329      31.258  38.515  17.673  1.00  0.00      B    H
ATOM   1998  H3  MOH B 329      31.614  39.662  19.014  1.00  0.00      B    H
ATOM   1999  O   MOH B 329      29.602  39.376  18.603  1.00  0.00      B    O
ATOM   2000  Ho  MOH B 329      29.343  40.269  18.769  1.00  0.00      B    H
ATOM   2001  C   MOH B 330      12.014  39.955  33.177  1.00  0.00      B    C
ATOM   2002  H1  MOH B 330      12.259  41.008  33.317  1.00  0.00      B    H
ATOM   2003  H2  MOH B 330      10.943  39.787  33.067  1.00  0.00      B    H
ATOM   2004  H3  MOH B 330      12.288  39.764  32.140  1.00  0.00      B    H
ATOM   2005  O   MOH B 330      12.646  39.202  34.196  1.00  0.00      B    O
ATOM   2006  Ho  MOH B 330      13.569  39.374  34.089  1.00  0.00      B    H
ATOM   2007  C   MOH B 331       3.137  27.646  20.243  1.00  0.00      B    C
ATOM   2008  H1  MOH B 331       3.552  27.225  21.159  1.00  0.00      B    H
ATOM   2009  H2  MOH B 331       3.396  27.000  19.404  1.00  0.00      B    H
ATOM   2010  H3  MOH B 331       2.074  27.778  20.444  1.00  0.00      B    H
ATOM   2011  O   MOH B 331       3.750  28.911  20.055  1.00  0.00      B    O
ATOM   2012  Ho  MOH B 331       3.322  29.424  20.724  1.00  0.00      B    H
ATOM   2013  C   MOH B 332      22.945  36.527  37.248  1.00  0.00      B    C
ATOM   2014  H1  MOH B 332      22.565  36.743  36.249  1.00  0.00      B    H
ATOM   2015  H2  MOH B 332      22.629  37.447  37.739  1.00  0.00      B    H
ATOM   2016  H3  MOH B 332      22.503  35.732  37.848  1.00  0.00      B    H
ATOM   2017  O   MOH B 332      24.402  36.394  37.246  1.00  0.00      B    O
ATOM   2018  Ho  MOH B 332      24.754  37.133  36.774  1.00  0.00      B    H
ATOM   2019  C   MOH B 333       2.572   9.741  18.501  1.00  0.00      B    C
ATOM   2020  H1  MOH B 333       2.217   8.831  18.018  1.00  0.00      B    H
ATOM   2021  H2  MOH B 333       3.008   9.230  19.360  1.00  0.00      B    H
ATOM   2022  H3  MOH B 333       3.270  10.329  17.905  1.00  0.00      B    H
ATOM   2023  O   MOH B 333       1.622  10.712  18.887  1.00  0.00      B    O
ATOM   2024  Ho  MOH B 333       1.431  10.698  19.812  1.00  0.00      B    H
ATOM   2025  C   MOH B 334       4.305  18.848  50.238  1.00  0.00      B    C
ATOM   2026  H1  MOH B 334       5.281  18.670  49.787  1.00  0.00      B    H
ATOM   2027  H2  MOH B 334       4.480  18.955  51.308  1.00  0.00      B    H
ATOM   2028  H3  MOH B 334       3.882  19.805  49.934  1.00  0.00      B    H
ATOM   2029  O   MOH B 334       3.292  17.883  49.968  1.00  0.00      B    O
ATOM   2030  Ho  MOH B 334       2.682  18.234  49.337  1.00  0.00      B    H
ATOM   2031  C   MOH B 335      10.422  35.923   0.315  1.00  0.00      B    C
ATOM   2032  H1  MOH B 335      10.102  36.549  -0.518  1.00  0.00      B    H
ATOM   2033  H2  MOH B 335      10.736  36.508   1.180  1.00  0.00      B    H
ATOM   2034  H3  MOH B 335       9.530  35.351   0.571  1.00  0.00      B    H
ATOM   2035  O   MOH B 335      11.541  35.215  -0.117  1.00  0.00      B    O
ATOM   2036  Ho  MOH B 335      11.786  34.589   0.547  1.00  0.00      B    H
ATOM   2037  C   MOH B 336      41.472  19.339  41.164  1.00  0.00      B    C
ATOM   2038  H1  MOH B 336      42.361  18.884  40.726  1.00  0.00      B    H
ATOM   2039  H2  MOH B 336      40.657  19.239  40.448  1.00  0.00      B    H
ATOM   2040  H3  MOH B 336      41.239  18.717  42.029  1.00  0.00      B    H
ATOM   2041  O   MOH B 336      41.664  20.730  41.413  1.00  0.00      B    O
ATOM   2042  Ho  MOH B 336      42.546  20.881  41.716  1.00  0.00      B    H
ATOM   2043  C   MOH B 337      34.037  25.253   3.217  1.00  0.00      B    C
ATOM   2044  H1  MOH B 337      33.135  25.861   3.281  1.00  0.00      B    H
ATOM   2045  H2  MOH B 337      34.154  24.806   2.230  1.00  0.00      B    H
ATOM   2046  H3  MOH B 337      34.915  25.832   3.505  1.00  0.00      B    H
ATOM   2047  O   MOH B 337      33.774  24.263   4.178  1.00  0.00      B    O
ATOM   2048  Ho  MOH B 337      32.937  24.373   4.602  1.00  0.00      B    H
ATOM   2049  C   MOH B 338       7.791  42.425  20.798  1.00  0.00      B    C
ATOM   2050  H1  MOH B 338       7.965  41.634  20.069  1.00  0.00      B    H
ATOM   2051  H2  MOH B 338       8.361  42.019  21.634  1.00  0.00      B    H
ATOM   2052  H3  MOH B 338       8.430  43.216  20.403  1.00  0.00      B    H
ATOM   2053  O   MOH B 338       6.453  42.625  21.081  1.00  0.00      B    O
ATOM   2054  Ho  MOH B 338       6.252  41.739  21.341  1.00  0.00      B    H
ATOM   2055  C   MOH B 339       4.793  40.041  20.372  1.00  0.00      B    C
ATOM   2056  H1  MOH B 339       5.548  40.062  19.586  1.00  0.00      B    H
ATOM   2057  H2  MOH B 339       4.002  40.773  20.203  1.00  0.00      B    H
ATOM   2058  H3  MOH B 339       4.442  39.013  20.463  1.00  0.00      B    H
ATOM   2059  O   MOH B 339       5.344  40.313  21.643  1.00  0.00      B    O
ATOM   2060  Ho  MOH B 339       5.336  39.470  22.070  1.00  0.00      B    H
ATOM   2061  C   MOH B 340      19.895  21.274  24.379  1.00  0.00      B    C
ATOM   2062  H1  MOH B 340      19.317  20.607  25.019  1.00  0.00      B    H
ATOM   2063  H2  MOH B 340      20.894  20.839  24.323  1.00  0.00      B    H
ATOM   2064  H3  MOH B 340      19.427  21.324  23.396  1.00  0.00      B    H
ATOM   2065  O   MOH B 340      19.860  22.571  25.072  1.00  0.00      B    O
ATOM   2066  Ho  MOH B 340      19.828  23.268  24.435  1.00  0.00      B    H
ATOM   2067  C   MOH B 341      40.173  14.254  40.761  1.00  0.00      B    C
ATOM   2068  H1  MOH B 341      40.523  14.829  41.619  1.00  0.00      B    H
ATOM   2069  H2  MOH B 341      40.476  14.814  39.877  1.00  0.00      B    H
ATOM   2070  H3  MOH B 341      40.689  13.300  40.866  1.00  0.00      B    H
ATOM   2071  O   MOH B 341      38.860  14.048  40.944  1.00  0.00      B    O
ATOM   2072  Ho  MOH B 341      38.628  13.132  40.952  1.00  0.00      B    H
ATOM   2073  C   MOH B 342      44.117  46.757  35.236  1.00  0.00      B    C
ATOM   2074  H1  MOH B 342      44.220  46.009  34.449  1.00  0.00      B    H
ATOM   2075  H2  MOH B 342      43.581  46.284  36.059  1.00  0.00      B    H
ATOM   2076  H3  MOH B 342      45.152  47.071  35.367  1.00  0.00      B    H
ATOM   2077  O   MOH B 342      43.485  47.871  34.662  1.00  0.00      B    O
ATOM   2078  Ho  MOH B 342      42.591  47.605  34.511  1.00  0.00      B    H
ATOM   2079  C   MOH B 343      26.910  10.969  36.111  1.00  0.00      B    C
ATOM   2080  H1  MOH B 343      26.643  10.996  35.055  1.00  0.00      B    H
ATOM   2081  H2  MOH B 343      25.913  10.970  36.553  1.00  0.00      B    H
ATOM   2082  H3  MOH B 343      27.489  10.122  36.479  1.00  0.00      B    H
ATOM   2083  O   MOH B 343      27.649  12.179  36.478  1.00  0.00      B    O
ATOM   2084  Ho  MOH B 343      28.533  12.074  36.161  1.00  0.00      B    H
ATOM   2085  C   MOH B 344       0.489   1.607  28.043  1.00  0.00      B    C
ATOM   2086  H1  MOH B 344       0.355   2.430  27.341  1.00  0.00      B    H
ATOM   2087  H2  MOH B 344       1.528   1.635  28.371  1.00  0.00      B    H
ATOM   2088  H3  MOH B 344      -0.054   1.788  28.970  1.00  0.00      B    H
ATOM   2089  O   MOH B 344       0.299   0.422  27.311  1.00  0.00      B    O
ATOM   2090  Ho  MOH B 344       0.153  -0.281  27.926  1.00  0.00      B    H
ATOM   2091  C   MOH B 345      16.175  39.431  26.905  1.00  0.00      B    C
ATOM   2092  H1  MOH B 345      15.734  40.221  27.512  1.00  0.00      B    H
ATOM   2093  H2  MOH B 345      16.638  38.726  27.596  1.00  0.00      B    H
ATOM   2094  H3  MOH B 345      15.387  38.894  26.377  1.00  0.00      B    H
ATOM   2095  O   MOH B 345      17.078  39.860  25.946  1.00  0.00      B    O
ATOM   2096  Ho  MOH B 345      17.399  39.047  25.587  1.00  0.00      B    H
ATOM   2097  C   MOH B 346       3.883  15.719  44.348  1.00  0.00      B    C
ATOM   2098  H1  MOH B 346       4.933  15.444  44.448  1.00  0.00      B    H
ATOM   2099  H2  MOH B 346       3.703  16.016  43.315  1.00  0.00      B    H
ATOM   2100  H3  MOH B 346       3.342  14.787  44.511  1.00  0.00      B    H
ATOM   2101  O   MOH B 346       3.420  16.793  45.196  1.00  0.00      B    O
ATOM   2102  Ho  MOH B 346       3.069  16.373  45.967  1.00  0.00      B    H
ATOM   2103  C   MOH B 347      19.345   1.953   6.481  1.00  0.00      B    C
ATOM   2104  H1  MOH B 347      19.305   1.759   5.409  1.00  0.00      B    H
ATOM   2105  H2  MOH B 347      20.376   2.278   6.628  1.00  0.00      B    H
ATOM   2106  H3  MOH B 347      18.660   2.770   6.705  1.00  0.00      B    H
ATOM   2107  O   MOH B 347      19.074   0.816   7.215  1.00  0.00      B    O
ATOM   2108  Ho  MOH B 347      18.152   0.643   7.328  1.00  0.00      B    H
ATOM   2109  C   MOH B 348      45.616  10.535  18.766  1.00  0.00      B    C
ATOM   2110  H1  MOH B 348      45.489  11.602  18.946  1.00  0.00      B    H
ATOM   2111  H2  MOH B 348      46.689  10.344  18.780  1.00  0.00      B    H
ATOM   2112  H3  MOH B 348      45.117  10.001  19.575  1.00  0.00      B    H
ATOM   2113  O   MOH B 348      45.074  10.221  17.474  1.00  0.00      B    O
ATOM   2114  Ho  MOH B 348      44.783   9.323  17.498  1.00  0.00      B    H
ATOM   2115  C   MOH B 349       0.333  11.513   6.130  1.00  0.00      B    C
ATOM   2116  H1  MOH B 349       1.011  10.865   6.684  1.00  0.00      B    H
ATOM   2117  H2  MOH B 349       0.287  12.488   6.616  1.00  0.00      B    H
ATOM   2118  H3  MOH B 349       0.698  11.743   5.129  1.00  0.00      B    H
ATOM   2119  O   MOH B 349      -1.052  11.038   6.135  1.00  0.00      B    O
ATOM   2120  Ho  MOH B 349      -1.231  10.737   7.013  1.00  0.00      B    H
ATOM   2121  C   MOH B 350       5.511  50.593  27.483  1.00  0.00      B    C
ATOM   2122  H1  MOH B 350       4.518  51.032  27.391  1.00  0.00      B    H
ATOM   2123  H2  MOH B 350       5.504  49.637  26.959  1.00  0.00      B    H
ATOM   2124  H3  MOH B 350       6.246  51.130  26.883  1.00  0.00      B    H
ATOM   2125  O   MOH B 350       6.031  50.350  28.774  1.00  0.00      B    O
ATOM   2126  Ho  MOH B 350       6.971  50.433  28.727  1.00  0.00      B    H
ATOM   2127  C   MOH B 351      29.598  23.423  15.585  1.00  0.00      B    C
ATOM   2128  H1  MOH B 351      29.347  24.192  14.855  1.00  0.00      B    H
ATOM   2129  H2  MOH B 351      29.138  23.533  16.567  1.00  0.00      B    H
ATOM   2130  H3  MOH B 351      29.282  22.526  15.052  1.00  0.00      B    H
ATOM   2131  O   MOH B 351      30.973  23.410  15.795  1.00  0.00      B    O
ATOM   2132  Ho  MOH B 351      31.178  24.187  16.292  1.00  0.00      B    H
ATOM   2133  C   MOH B 352      36.561  11.653  40.016  1.00  0.00      B    C
ATOM   2134  H1  MOH B 352      36.147  12.651  39.871  1.00  0.00      B    H
ATOM   2135  H2  MOH B 352      35.715  10.990  40.198  1.00  0.00      B    H
ATOM   2136  H3  MOH B 352      37.145  11.396  39.133  1.00  0.00      B    H
ATOM   2137  O   MOH B 352      37.412  11.523  41.137  1.00  0.00      B    O
ATOM   2138  Ho  MOH B 352      37.843  10.683  41.112  1.00  0.00      B    H
ATOM   2139  C   MOH B 353      45.907  24.813  22.324  1.00  0.00      B    C
ATOM   2140  H1  MOH B 353      45.535  25.196  21.373  1.00  0.00      B    H
ATOM   2141  H2  MOH B 353      46.008  25.741  22.886  1.00  0.00      B    H
ATOM   2142  H3  MOH B 353      45.202  24.103  22.755  1.00  0.00      B    H
ATOM   2143  O   MOH B 353      47.168  24.199  22.230  1.00  0.00      B    O
ATOM   2144  Ho  MOH B 353      47.415  23.982  23.116  1.00  0.00      B    H
ATOM   2145  C   MOH B 354       3.839  37.367  24.842  1.00  0.00      B    C
ATOM   2146  H1  MOH B 354       4.840  37.739  25.058  1.00  0.00      B    H
ATOM   2147  H2  MOH B 354       3.215  38.237  25.050  1.00  0.00      B    H
ATOM   2148  H3  MOH B 354       3.740  37.115  23.787  1.00  0.00      B    H
ATOM   2149  O   MOH B 354       3.719  36.283  25.676  1.00  0.00      B    O
ATOM   2150  Ho  MOH B 354       2.881  35.888  25.491  1.00  0.00      B    H
ATOM   2151  C   MOH B 355       3.364  46.952  10.575  1.00  0.00      B    C
ATOM   2152  H1  MOH B 355       2.403  47.370  10.277  1.00  0.00      B    H
ATOM   2153  H2  MOH B 355       3.328  45.912  10.899  1.00  0.00      B    H
ATOM   2154  H3  MOH B 355       4.106  47.008   9.778  1.00  0.00      B    H
ATOM   2155  O   MOH B 355       3.738  47.845  11.636  1.00  0.00      B    O
ATOM   2156  Ho  MOH B 355       3.041  48.215  12.156  1.00  0.00      B    H
ATOM   2157  C   MOH B 356      39.005   4.029  26.715  1.00  0.00      B    C
ATOM   2158  H1  MOH B 356      38.985   4.333  25.668  1.00  0.00      B    H
ATOM   2159  H2  MOH B 356      39.397   4.860  27.302  1.00  0.00      B    H
ATOM   2160  H3  MOH B 356      38.009   3.811  27.100  1.00  0.00      B    H
ATOM   2161  O   MOH B 356      39.947   2.985  26.872  1.00  0.00      B    O
ATOM   2162  Ho  MOH B 356      39.527   2.150  26.735  1.00  0.00      B    H
ATOM   2163  C   MOH B 357      10.585  40.201  37.336  1.00  0.00      B    C
ATOM   2164  H1  MOH B 357      10.737  40.896  36.510  1.00  0.00      B    H
ATOM   2165  H2  MOH B 357      11.139  40.534  38.214  1.00  0.00      B    H
ATOM   2166  H3  MOH B 357       9.518  40.247  37.555  1.00  0.00      B    H
ATOM   2167  O   MOH B 357      11.063  38.924  36.904  1.00  0.00      B    O
ATOM   2168  Ho  MOH B 357      11.574  38.981  36.111  1.00  0.00      B    H
ATOM   2169  C   MOH B 358      14.387  33.242  33.474  1.00  0.00      B    C
ATOM   2170  H1  MOH B 358      15.351  32.859  33.811  1.00  0.00      B    H
ATOM   2171  H2  MOH B 358      14.371  34.332  33.490  1.00  0.00      B    H
ATOM   2172  H3  MOH B 358      14.277  33.027  32.411  1.00  0.00      B    H
ATOM   2173  O   MOH B 358      13.280  32.904  34.220  1.00  0.00      B    O
ATOM   2174  Ho  MOH B 358      12.550  32.905  33.620  1.00  0.00      B    H
ATOM   2175  C   MOH B 359      21.175  13.212  48.194  1.00  0.00      B    C
ATOM   2176  H1  MOH B 359      20.356  12.493  48.184  1.00  0.00      B    H
ATOM   2177  H2  MOH B 359      21.993  12.707  48.708  1.00  0.00      B    H
ATOM   2178  H3  MOH B 359      21.455  13.465  47.171  1.00  0.00      B    H
ATOM   2179  O   MOH B 359      20.702  14.386  48.776  1.00  0.00      B    O
ATOM   2180  Ho  MOH B 359      20.955  14.981  48.086  1.00  0.00      B    H
ATOM   2181  C   MOH B 360      17.305   0.777   2.687  1.00  0.00      B    C
ATOM   2182  H1  MOH B 360      18.151   1.121   2.091  1.00  0.00      B    H
ATOM   2183  H2  MOH B 360      16.497   1.503   2.599  1.00  0.00      B    H
ATOM   2184  H3  MOH B 360      17.023  -0.154   2.196  1.00  0.00      B    H
ATOM   2185  O   MOH B 360      17.492   0.361   4.001  1.00  0.00      B    O
ATOM   2186  Ho  MOH B 360      17.015   0.959   4.557  1.00  0.00      B    H
ATOM   2187  C   MOH B 361      33.878  44.758   5.192  1.00  0.00      B    C
ATOM   2188  H1  MOH B 361      33.509  45.767   5.010  1.00  0.00      B    H
ATOM   2189  H2  MOH B 361      32.967  44.197   4.982  1.00  0.00      B    H
ATOM   2190  H3  MOH B 361      34.678  44.437   4.525  1.00  0.00      B    H
ATOM   2191  O   MOH B 361      34.108  44.399   6.606  1.00  0.00      B    O
ATOM   2192  Ho  MOH B 361      35.039  44.416   6.764  1.00  0.00      B    H
ATOM   2193  C   MOH B 362      36.093  49.874  32.353  1.00  0.00      B    C
ATOM   2194  H1  MOH B 362      36.667  49.667  33.257  1.00  0.00      B    H
ATOM   2195  H2  MOH B 362      36.027  48.925  31.821  1.00  0.00      B    H
ATOM   2196  H3  MOH B 362      35.068  50.206  32.516  1.00  0.00      B    H
ATOM   2197  O   MOH B 362      36.951  50.627  31.514  1.00  0.00      B    O
ATOM   2198  Ho  MOH B 362      36.866  51.491  31.889  1.00  0.00      B    H
ATOM   2199  C   MOH B 363      24.206   8.121  36.608  1.00  0.00      B    C
ATOM   2200  H1  MOH B 363      24.787   7.493  37.283  1.00  0.00      B    H
ATOM   2201  H2  MOH B 363      24.122   9.137  36.995  1.00  0.00      B    H
ATOM   2202  H3  MOH B 363      24.713   8.145  35.643  1.00  0.00      B    H
ATOM   2203  O   MOH B 363      22.996   7.545  36.322  1.00  0.00      B    O
ATOM   2204  Ho  MOH B 363      22.670   7.276  37.167  1.00  0.00      B    H
ATOM   2205  C   MOH B 364       8.448  42.249   8.621  1.00  0.00      B    C
ATOM   2206  H1  MOH B 364       7.909  42.319   9.566  1.00  0.00      B    H
ATOM   2207  H2  MOH B 364       8.844  43.265   8.610  1.00  0.00      B    H
ATOM   2208  H3  MOH B 364       9.272  41.545   8.510  1.00  0.00      B    H
ATOM   2209  O   MOH B 364       7.523  41.974   7.540  1.00  0.00      B    O
ATOM   2210  Ho  MOH B 364       7.069  42.777   7.332  1.00  0.00      B    H
ATOM   2211  C   MOH B 365      43.078   6.495  27.475  1.00  0.00      B    C
ATOM   2212  H1  MOH B 365      44.064   6.263  27.876  1.00  0.00      B    H
ATOM   2213  H2  MOH B 365      43.072   7.509  27.074  1.00  0.00      B    H
ATOM   2214  H3  MOH B 365      42.851   5.747  26.715  1.00  0.00      B    H
ATOM   2215  O   MOH B 365      42.037   6.414  28.476  1.00  0.00      B    O
ATOM   2216  Ho  MOH B 365      41.977   5.495  28.684  1.00  0.00      B    H
ATOM   2217  C   MOH B 366      33.992  14.150   4.173  1.00  0.00      B    C
ATOM   2218  H1  MOH B 366      33.689  14.524   3.196  1.00  0.00      B    H
ATOM   2219  H2  MOH B 366      33.306  13.389   4.546  1.00  0.00      B    H
ATOM   2220  H3  MOH B 366      35.034  13.833   4.230  1.00  0.00      B    H
ATOM   2221  O   MOH B 366      33.911  15.273   5.004  1.00  0.00      B    O
ATOM   2222  Ho  MOH B 366      34.571  15.221   5.679  1.00  0.00      B    H
ATOM   2223  C   MOH B 367      33.308   2.481   2.677  1.00  0.00      B    C
ATOM   2224  H1  MOH B 367      34.375   2.339   2.852  1.00  0.00      B    H
ATOM   2225  H2  MOH B 367      33.295   3.362   2.035  1.00  0.00      B    H
ATOM   2226  H3  MOH B 367      32.772   1.726   2.102  1.00  0.00      B    H
ATOM   2227  O   MOH B 367      32.746   2.700   3.890  1.00  0.00      B    O
ATOM   2228  Ho  MOH B 367      31.830   2.790   3.673  1.00  0.00      B    H
ATOM   2229  C   MOH B 368      49.700  47.639  47.196  1.00  0.00      B    C
ATOM   2230  H1  MOH B 368      49.314  48.121  46.298  1.00  0.00      B    H
ATOM   2231  H2  MOH B 368      48.931  47.859  47.937  1.00  0.00      B    H
ATOM   2232  H3  MOH B 368      49.655  46.564  47.022  1.00  0.00      B    H
ATOM   2233  O   MOH B 368      50.955  48.202  47.490  1.00  0.00      B    O
ATOM   2234  Ho  MOH B 368      51.043  49.117  47.274  1.00  0.00      B    H
ATOM   2235  C   MOH B 369       1.344   7.992  50.594  1.00  0.00      B    C
ATOM   2236  H1  MOH B 369       0.940   7.832  51.594  1.00  0.00      B    H
ATOM   2237  H2  MOH B 369       1.301   6.984  50.181  1.00  0.00      B    H
ATOM   2238  H3  MOH B 369       0.744   8.682  50.000  1.00  0.00      B    H
ATOM   2239  O   MOH B 369       2.678   8.580  50.618  1.00  0.00      B    O
ATOM   2240  Ho  MOH B 369       3.305   7.946  50.933  1.00  0.00      B    H
ATOM   2241  C   MOH B 370       8.982  33.581  21.768  1.00  0.00      B    C
ATOM   2242  H1  MOH B 370       8.051  33.632  21.204  1.00  0.00      B    H
ATOM   2243  H2  MOH B 370       9.305  34.529  22.197  1.00  0.00      B    H
ATOM   2244  H3  MOH B 370       9.097  32.753  22.467  1.00  0.00      B    H
ATOM   2245  O   MOH B 370       9.911  33.166  20.735  1.00  0.00      B    O
ATOM   2246  Ho  MOH B 370      10.074  32.238  20.815  1.00  0.00      B    H
ATOM   2247  C   MOH B 371      44.896  48.021  30.742  1.00  0.00      B    C
ATOM   2248  H1  MOH B 371      45.919  47.726  30.978  1.00  0.00      B    H
ATOM   2249  H2  MOH B 371      44.832  49.108  30.774  1.00  0.00      B    H
ATOM   2250  H3  MOH B 371      44.734  47.696  29.714  1.00  0.00      B    H
ATOM   2251  O   MOH B 371      44.097  47.370  31.704  1.00  0.00      B    O
ATOM   2252  Ho  MOH B 371      44.094  47.838  32.525  1.00  0.00      B    H
ATOM   2253  C   MOH B 372      31.071  29.740  49.768  1.00  0.00      B    C
ATOM   2254  H1  MOH B 372      31.831  29.305  50.418  1.00  0.00      B    H
ATOM   2255  H2  MOH B 372      31.522  30.670  49.425  1.00  0.00      B    H
ATOM   2256  H3  MOH B 372      30.822  29.107  48.916  1.00  0.00      B    H
ATOM   2257  O   MOH B 372      29.844  29.994  50.491  1.00  0.00      B    O
ATOM   2258  Ho  MOH B 372      29.544  30.715  49.959  1.00  0.00      B    H
ATOM   2259  C   MOH B 373      46.202  44.950  45.650  1.00  0.00      B    C
ATOM   2260  H1  MOH B 373      45.553  44.332  46.269  1.00  0.00      B    H
ATOM   2261  H2  MOH B 373      46.576  44.270  44.885  1.00  0.00      B    H
ATOM   2262  H3  MOH B 373      45.616  45.789  45.274  1.00  0.00      B    H
ATOM   2263  O   MOH B 373      47.106  45.413  46.596  1.00  0.00      B    O
ATOM   2264  Ho  MOH B 373      47.868  44.854  46.571  1.00  0.00      B    H
ATOM   2265  C   MOH B 374      21.037  20.266   0.342  1.00  0.00      B    C
ATOM   2266  H1  MOH B 374      21.010  19.229   0.677  1.00  0.00      B    H
ATOM   2267  H2  MOH B 374      21.471  20.368  -0.652  1.00  0.00      B    H
ATOM   2268  H3  MOH B 374      20.015  20.615   0.190  1.00  0.00      B    H
ATOM   2269  O   MOH B 374      21.692  21.126   1.283  1.00  0.00      B    O
ATOM   2270  Ho  MOH B 374      21.296  21.058   2.138  1.00  0.00      B    H
ATOM   2271  C   MOH B 375      12.690  12.056  39.911  1.00  0.00      B    C
ATOM   2272  H1  MOH B 375      13.094  13.068  39.945  1.00  0.00      B    H
ATOM   2273  H2  MOH B 375      12.999  11.900  38.877  1.00  0.00      B    H
ATOM   2274  H3  MOH B 375      13.274  11.463  40.615  1.00  0.00      B    H
ATOM   2275  O   MOH B 375      11.263  12.075  40.197  1.00  0.00      B    O
ATOM   2276  Ho  MOH B 375      11.185  12.381  41.088  1.00  0.00      B    H
ATOM   2277  C   MOH B 376      14.836  20.879  20.400  1.00  0.00      B    C
ATOM   2278  H1  MOH B 376      15.622  20.854  19.645  1.00  0.00      B    H
ATOM   2279  H2  MOH B 376      14.391  19.898  20.568  1.00  0.00      B    H
ATOM   2280  H3  MOH B 376      15.147  21.253  21.375  1.00  0.00      B    H
ATOM   2281  O   MOH B 376      13.851  21.647  19.822  1.00  0.00      B    O
ATOM   2282  Ho  MOH B 376      13.130  21.643  20.432  1.00  0.00      B    H
ATOM   2283  C   MOH B 377       9.177  51.405  29.762  1.00  0.00      B    C
ATOM   2284  H1  MOH B 377      10.228  51.692  29.739  1.00  0.00      B    H
ATOM   2285  H2  MOH B 377       9.084  50.971  30.758  1.00  0.00      B    H
ATOM   2286  H3  MOH B 377       8.596  52.326  29.732  1.00  0.00      B    H
ATOM   2287  O   MOH B 377       8.800  50.479  28.744  1.00  0.00      B    O
ATOM   2288  Ho  MOH B 377       9.618  50.050  28.541  1.00  0.00      B    H
ATOM   2289  C   MOH B 378      51.389   0.251  46.111  1.00  0.00      B    C
ATOM   2290  H1  MOH B 378      51.218   1.283  46.418  1.00  0.00      B    H
ATOM   2291  H2  MOH B 378      50.806   0.073  45.207  1.00  0.00      B    H
ATOM   2292  H3  MOH B 378      52.469   0.111  46.061  1.00  0.00      B    H
ATOM   2293  O   MOH B 378      50.842  -0.542  47.118  1.00  0.00      B    O
ATOM   2294  Ho  MOH B 378      49.907  -0.492  46.987  1.00  0.00      B    H
ATOM   2295  C   MOH B 379      47.783  29.849   0.197  1.00  0.00      B    C
ATOM   2296  H1  MOH B 379      48.591  30.062  -0.502  1.00  0.00      B    H
ATOM   2297  H2  MOH B 379      46.908  29.552  -0.381  1.00  0.00      B    H
ATOM   2298  H3  MOH B 379      48.245  29.086   0.823  1.00  0.00      B    H
ATOM   2299  O   MOH B 379      47.401  30.847   1.136  1.00  0.00      B    O
ATOM   2300  Ho  MOH B 379      46.580  31.277   0.951  1.00  0.00      B    H
ATOM   2301  C   MOH B 380       0.433  31.289  38.339  1.00  0.00      B    C
ATOM   2302  H1  MOH B 380       0.226  31.314  37.269  1.00  0.00      B    H
ATOM   2303  H2  MOH B 380       0.424  32.305  38.734  1.00  0.00      B    H
ATOM   2304  H3  MOH B 380      -0.264  30.651  38.881  1.00  0.00      B    H
ATOM   2305  O   MOH B 380       1.649  30.603  38.386  1.00  0.00      B    O
ATOM   2306  Ho  MOH B 380       2.244  31.051  37.804  1.00  0.00      B    H
ATOM   2307  C   MOH B 381      34.849   8.417  12.524  1.00  0.00      B    C
ATOM   2308  H1  MOH B 381      34.383   7.432  12.510  1.00  0.00      B    H
ATOM   2309  H2  MOH B 381      34.141   9.132  12.104  1.00  0.00      B    H
ATOM   2310  H3  MOH B 381      35.104   8.686  13.549  1.00  0.00      B    H
ATOM   2311  O   MOH B 381      36.103   8.288  11.903  1.00  0.00      B    O
ATOM   2312  Ho  MOH B 381      36.466   9.161  11.921  1.00  0.00      B    H
ATOM   2313  C   MOH B 382      29.665  29.264  35.854  1.00  0.00      B    C
ATOM   2314  H1  MOH B 382      29.989  28.793  34.926  1.00  0.00      B    H
ATOM   2315  H2  MOH B 382      30.492  29.777  36.346  1.00  0.00      B    H
ATOM   2316  H3  MOH B 382      28.912  30.039  35.716  1.00  0.00      B    H
ATOM   2317  O   MOH B 382      29.292  28.343  36.880  1.00  0.00      B    O
ATOM   2318  Ho  MOH B 382      28.427  27.993  36.735  1.00  0.00      B    H
ATOM   2319  C   MOH B 383       7.014  21.148   1.353  1.00  0.00      B    C
ATOM   2320  H1  MOH B 383       8.095  21.278   1.403  1.00  0.00      B    H
ATOM   2321  H2  MOH B 383       6.631  20.346   1.985  1.00  0.00      B    H
ATOM   2322  H3  MOH B 383       6.514  22.088   1.584  1.00  0.00      B    H
ATOM   2323  O   MOH B 383       6.569  20.835   0.056  1.00  0.00      B    O
ATOM   2324  Ho  MOH B 383       7.224  20.226  -0.249  1.00  0.00      B    H
ATOM   2325  C   MOH B 384      28.480  20.853  20.463  1.00  0.00      B    C
ATOM   2326  H1  MOH B 384      27.620  20.534  21.052  1.00  0.00      B    H
ATOM   2327  H2  MOH B 384      28.117  21.030  19.451  1.00  0.00      B    H
ATOM   2328  H3  MOH B 384      28.887  21.814  20.778  1.00  0.00      B    H
ATOM   2329  O   MOH B 384      29.378  19.815  20.493  1.00  0.00      B    O
ATOM   2330  Ho  MOH B 384      30.172  20.194  20.149  1.00  0.00      B    H
ATOM   2331  C   MOH B 385      19.361   5.023  47.897  1.00  0.00      B    C
ATOM   2332  H1  MOH B 385      19.047   3.998  48.092  1.00  0.00      B    H
ATOM   2333  H2  MOH B 385      19.135   5.590  48.801  1.00  0.00      B    H
ATOM   2334  H3  MOH B 385      20.436   4.955  47.734  1.00  0.00      B    H
ATOM   2335  O   MOH B 385      18.667   5.624  46.855  1.00  0.00      B    O
ATOM   2336  Ho  MOH B 385      17.843   6.009  47.110  1.00  0.00      B    H
ATOM   2337  C   MOH B 386      10.901   5.131  39.449  1.00  0.00      B    C
ATOM   2338  H1  MOH B 386      10.701   4.129  39.071  1.00  0.00      B    H
ATOM   2339  H2  MOH B 386      10.447   5.897  38.820  1.00  0.00      B    H
ATOM   2340  H3  MOH B 386      10.323   5.113  40.373  1.00  0.00      B    H
ATOM   2341  O   MOH B 386      12.246   5.384  39.584  1.00  0.00      B    O
ATOM   2342  Ho  MOH B 386      12.582   5.406  38.701  1.00  0.00      B    H
ATOM   2343  C   MOH B 387      40.485  20.319  16.329  1.00  0.00      B    C
ATOM   2344  H1  MOH B 387      39.404  20.400  16.208  1.00  0.00      B    H
ATOM   2345  H2  MOH B 387      40.677  20.638  17.353  1.00  0.00      B    H
ATOM   2346  H3  MOH B 387      40.828  19.285  16.362  1.00  0.00      B    H
ATOM   2347  O   MOH B 387      41.239  21.088  15.414  1.00  0.00      B    O
ATOM   2348  Ho  MOH B 387      41.442  21.900  15.854  1.00  0.00      B    H
ATOM   2349  C   MOH B 388      22.844  26.847  41.709  1.00  0.00      B    C
ATOM   2350  H1  MOH B 388      22.349  26.595  42.647  1.00  0.00      B    H
ATOM   2351  H2  MOH B 388      23.073  27.911  41.770  1.00  0.00      B    H
ATOM   2352  H3  MOH B 388      23.729  26.259  41.466  1.00  0.00      B    H
ATOM   2353  O   MOH B 388      21.846  26.528  40.732  1.00  0.00      B    O
ATOM   2354  Ho  MOH B 388      21.028  26.480  41.204  1.00  0.00      B    H
ATOM   2355  C   MOH B 389      29.224  51.810  15.421  1.00  0.00      B    C
ATOM   2356  H1  MOH B 389      29.620  52.163  14.469  1.00  0.00      B    H
ATOM   2357  H2  MOH B 389      29.949  51.061  15.738  1.00  0.00      B    H
ATOM   2358  H3  MOH B 389      29.145  52.539  16.227  1.00  0.00      B    H
ATOM   2359  O   MOH B 389      28.031  51.089  15.266  1.00  0.00      B    O
ATOM   2360  Ho  MOH B 389      27.696  50.878  16.124  1.00  0.00      B    H
ATOM   2361  C   MOH B 390      11.889  31.663  50.447  1.00  0.00      B    C
ATOM   2362  H1  MOH B 390      11.470  32.247  49.628  1.00  0.00      B    H
ATOM   2363  H2  MOH B 390      12.692  32.246  50.898  1.00  0.00      B    H
ATOM   2364  H3  MOH B 390      11.132  31.414  51.191  1.00  0.00      B    H
ATOM   2365  O   MOH B 390      12.544  30.535  49.977  1.00  0.00      B    O
ATOM   2366  Ho  MOH B 390      12.040  30.392  49.190  1.00  0.00      B    H
ATOM   2367  C   MOH B 391      26.468  15.551  30.278  1.00  0.00      B    C
ATOM   2368  H1  MOH B 391      26.991  15.138  29.415  1.00  0.00      B    H
ATOM   2369  H2  MOH B 391      27.291  16.041  30.798  1.00  0.00      B    H
ATOM   2370  H3  MOH B 391      25.674  16.247  30.007  1.00  0.00      B    H
ATOM   2371  O   MOH B 391      25.978  14.537  31.212  1.00  0.00      B    O
ATOM   2372  Ho  MOH B 391      25.387  13.988  30.719  1.00  0.00      B    H
ATOM   2373  C   MOH B 392       3.450   5.873  19.111  1.00  0.00      B    C
ATOM   2374  H1  MOH B 392       4.128   5.471  19.864  1.00  0.00      B    H
ATOM   2375  H2  MOH B 392       3.168   5.015  18.502  1.00  0.00      B    H
ATOM   2376  H3  MOH B 392       2.611   6.409  19.555  1.00  0.00      B    H
ATOM   2377  O   MOH B 392       4.086   6.781  18.229  1.00  0.00      B    O
ATOM   2378  Ho  MOH B 392       4.605   7.450  18.649  1.00  0.00      B    H
ATOM   2379  C   MOH B 393       3.171   7.872  43.348  1.00  0.00      B    C
ATOM   2380  H1  MOH B 393       3.919   7.177  42.967  1.00  0.00      B    H
ATOM   2381  H2  MOH B 393       2.733   8.411  42.508  1.00  0.00      B    H
ATOM   2382  H3  MOH B 393       2.360   7.365  43.870  1.00  0.00      B    H
ATOM   2383  O   MOH B 393       3.767   8.761  44.254  1.00  0.00      B    O
ATOM   2384  Ho  MOH B 393       3.186   9.498  44.363  1.00  0.00      B    H
ATOM   2385  C   MOH B 394      17.495  44.542   1.724  1.00  0.00      B    C
ATOM   2386  H1  MOH B 394      17.299  43.916   0.854  1.00  0.00      B    H
ATOM   2387  H2  MOH B 394      17.956  45.475   1.402  1.00  0.00      B    H
ATOM   2388  H3  MOH B 394      16.492  44.742   2.101  1.00  0.00      B    H
ATOM   2389  O   MOH B 394      18.308  43.935   2.727  1.00  0.00      B    O
ATOM   2390  Ho  MOH B 394      18.465  44.524   3.449  1.00  0.00      B    H
ATOM   2391  C   MOH B 395      11.744  40.885  13.925  1.00  0.00      B    C
ATOM   2392  H1  MOH B 395      10.753  41.202  13.601  1.00  0.00      B    H
ATOM   2393  H2  MOH B 395      12.426  41.707  13.707  1.00  0.00      B    H
ATOM   2394  H3  MOH B 395      11.719  40.795  15.011  1.00  0.00      B    H
ATOM   2395  O   MOH B 395      12.050  39.668  13.278  1.00  0.00      B    O
ATOM   2396  Ho  MOH B 395      12.904  39.429  13.604  1.00  0.00      B    H
ATOM   2397  C   MOH B 396      20.381  26.176  45.583  1.00  0.00      B    C
ATOM   2398  H1  MOH B 396      20.492  26.871  44.750  1.00  0.00      B    H
ATOM   2399  H2  MOH B 396      19.341  26.243  45.899  1.00  0.00      B    H
ATOM   2400  H3  MOH B 396      20.707  25.186  45.263  1.00  0.00      B    H
ATOM   2401  O   MOH B 396      21.212  26.563  46.678  1.00  0.00      B    O
ATOM   2402  Ho  MOH B 396      21.126  25.977  47.414  1.00  0.00      B    H
ATOM   2403  C   MOH B 397      38.406  16.963  18.023  1.00  0.00      B    C
ATOM   2404  H1  MOH B 397      38.095  17.079  19.061  1.00  0.00      B    H
ATOM   2405  H2  MOH B 397      38.373  15.900  17.785  1.00  0.00      B    H
ATOM   2406  H3  MOH B 397      37.588  17.352  17.416  1.00  0.00      B    H
ATOM   2407  O   MOH B 397      39.593  17.490  17.772  1.00  0.00      B    O
ATOM   2408  Ho  MOH B 397      39.781  17.401  16.850  1.00  0.00      B    H
ATOM   2409  C   MOH B 398      31.177  48.663   5.945  1.00  0.00      B    C
ATOM   2410  H1  MOH B 398      31.788  48.194   6.717  1.00  0.00      B    H
ATOM   2411  H2  MOH B 398      31.383  49.731   6.019  1.00  0.00      B    H
ATOM   2412  H3  MOH B 398      31.525  48.130   5.060  1.00  0.00      B    H
ATOM   2413  O   MOH B 398      29.746  48.416   5.964  1.00  0.00      B    O
ATOM   2414  Ho  MOH B 398      29.591  47.495   5.817  1.00  0.00      B    H
ATOM   2415  C   MOH B 399      19.443   3.817   3.491  1.00  0.00      B    C
ATOM   2416  H1  MOH B 399      18.873   4.699   3.200  1.00  0.00      B    H
ATOM   2417  H2  MOH B 399      19.874   4.066   4.461  1.00  0.00      B    H
ATOM   2418  H3  MOH B 399      18.813   2.937   3.617  1.00  0.00      B    H
ATOM   2419  O   MOH B 399      20.422   3.422   2.669  1.00  0.00      B    O
ATOM   2420  Ho  MOH B 399      20.670   2.568   2.987  1.00  0.00      B    H
ATOM   2421  C   MOH B 400      10.464  13.235  33.354  1.00  0.00      B    C
ATOM   2422  H1  MOH B 400      11.157  13.844  33.934  1.00  0.00      B    H
ATOM   2423  H2  MOH B 400       9.542  13.200  33.935  1.00  0.00      B    H
ATOM   2424  H3  MOH B 400      10.183  13.709  32.414  1.00  0.00      B    H
ATOM   2425  O   MOH B 400      11.098  11.959  33.209  1.00  0.00      B    O
ATOM   2426  Ho  MOH B 400      10.813  11.436  32.475  1.00  0.00      B    H
ATOM   2427  C   MOH B 401      12.983   2.248   6.866  1.00  0.00      B    C
ATOM   2428  H1  MOH B 401      11.972   1.848   6.788  1.00  0.00      B    H
ATOM   2429  H2  MOH B 401      13.094   3.055   6.141  1.00  0.00      B    H
ATOM   2430  H3  MOH B 401      13.201   2.663   7.850  1.00  0.00      B    H
ATOM   2431  O   MOH B 401      13.705   1.065   6.626  1.00  0.00      B    O
ATOM   2432  Ho  MOH B 401      13.646   0.713   5.750  1.00  0.00      B    H
ATOM   2433  C   MOH B 402      23.880  10.156  43.996  1.00  0.00      B    C
ATOM   2434  H1  MOH B 402      23.151  10.215  43.188  1.00  0.00      B    H
ATOM   2435  H2  MOH B 402      24.404  11.092  44.191  1.00  0.00      B    H
ATOM   2436  H3  MOH B 402      23.261   9.888  44.852  1.00  0.00      B    H
ATOM   2437  O   MOH B 402      24.841   9.168  43.805  1.00  0.00      B    O
ATOM   2438  Ho  MOH B 402      24.457   8.346  43.540  1.00  0.00      B    H
ATOM   2439  C   MOH B 403       1.111  23.462  39.431  1.00  0.00      B    C
ATOM   2440  H1  MOH B 403       1.731  22.755  39.983  1.00  0.00      B    H
ATOM   2441  H2  MOH B 403       1.445  24.493  39.547  1.00  0.00      B    H
ATOM   2442  H3  MOH B 403       1.386  23.260  38.395  1.00  0.00      B    H
ATOM   2443  O   MOH B 403      -0.289  23.198  39.366  1.00  0.00      B    O
ATOM   2444  Ho  MOH B 403      -0.696  24.050  39.325  1.00  0.00      B    H
ATOM   2445  C   MOH B 404      15.542   2.754  39.565  1.00  0.00      B    C
ATOM   2446  H1  MOH B 404      14.976   3.577  40.002  1.00  0.00      B    H
ATOM   2447  H2  MOH B 404      16.481   3.150  39.180  1.00  0.00      B    H
ATOM   2448  H3  MOH B 404      15.823   2.029  40.329  1.00  0.00      B    H
ATOM   2449  O   MOH B 404      14.994   2.085  38.440  1.00  0.00      B    O
ATOM   2450  Ho  MOH B 404      15.403   1.245  38.295  1.00  0.00      B    H
ATOM   2451  C   MOH B 405       5.372  15.842   0.855  1.00  0.00      B    C
ATOM   2452  H1  MOH B 405       5.902  16.366   1.650  1.00  0.00      B    H
ATOM   2453  H2  MOH B 405       4.615  16.451   0.362  1.00  0.00      B    H
ATOM   2454  H3  MOH B 405       6.154  15.789   0.098  1.00  0.00      B    H
ATOM   2455  O   MOH B 405       5.011  14.558   1.131  1.00  0.00      B    O
ATOM   2456  Ho  MOH B 405       4.846  14.038   0.359  1.00  0.00      B    H
ATOM   2457  C   MOH B 406      29.783  33.146   9.026  1.00  0.00      B    C
ATOM   2458  H1  MOH B 406      30.787  33.545   8.880  1.00  0.00      B    H
ATOM   2459  H2  MOH B 406      29.273  33.370   8.089  1.00  0.00      B    H
ATOM   2460  H3  MOH B 406      29.742  32.076   9.227  1.00  0.00      B    H
ATOM   2461  O   MOH B 406      29.128  33.692  10.174  1.00  0.00      B    O
ATOM   2462  Ho  MOH B 406      28.968  34.603   9.980  1.00  0.00      B    H
ATOM   2463  C   MOH B 407       9.207   2.219  36.983  1.00  0.00      B    C
ATOM   2464  H1  MOH B 407       8.384   1.578  37.298  1.00  0.00      B    H
ATOM   2465  H2  MOH B 407       9.293   2.244  35.897  1.00  0.00      B    H
ATOM   2466  H3  MOH B 407       8.903   3.228  37.259  1.00  0.00      B    H
ATOM   2467  O   MOH B 407      10.447   1.786  37.497  1.00  0.00      B    O
ATOM   2468  Ho  MOH B 407      10.605   0.964  37.058  1.00  0.00      B    H
ATOM   2469  C   MOH B 408      27.500  24.542  26.379  1.00  0.00      B    C
ATOM   2470  H1  MOH B 408      28.292  25.286  26.455  1.00  0.00      B    H
ATOM   2471  H2  MOH B 408      27.394  24.382  25.306  1.00  0.00      B    H
ATOM   2472  H3  MOH B 408      27.836  23.603  26.820  1.00  0.00      B    H
ATOM   2473  O   MOH B 408      26.200  24.918  26.712  1.00  0.00      B    O
ATOM   2474  Ho  MOH B 408      25.574  24.527  26.121  1.00  0.00      B    H
ATOM   2475  C   MOH B 409      27.582  11.018  28.127  1.00  0.00      B    C
ATOM   2476  H1  MOH B 409      27.210  11.086  27.104  1.00  0.00      B    H
ATOM   2477  H2  MOH B 409      26.741  10.585  28.669  1.00  0.00      B    H
ATOM   2478  H3  MOH B 409      28.470  10.390  28.059  1.00  0.00      B    H
ATOM   2479  O   MOH B 409      27.847  12.193  28.692  1.00  0.00      B    O
ATOM   2480  Ho  MOH B 409      28.011  12.061  29.613  1.00  0.00      B    H
ATOM   2481  C   MOH B 410      34.615  40.960  45.915  1.00  0.00      B    C
ATOM   2482  H1  MOH B 410      34.858  40.204  46.662  1.00  0.00      B    H
ATOM   2483  H2  MOH B 410      35.352  41.762  45.880  1.00  0.00      B    H
ATOM   2484  H3  MOH B 410      34.430  40.511  44.939  1.00  0.00      B    H
ATOM   2485  O   MOH B 410      33.389  41.494  46.466  1.00  0.00      B    O
ATOM   2486  Ho  MOH B 410      32.802  40.777  46.653  1.00  0.00      B    H
ATOM   2487  C   MOH B 411      21.968  13.542   0.684  1.00  0.00      B    C
ATOM   2488  H1  MOH B 411      22.524  13.050  -0.114  1.00  0.00      B    H
ATOM   2489  H2  MOH B 411      22.537  14.430   0.956  1.00  0.00      B    H
ATOM   2490  H3  MOH B 411      21.021  13.633   0.151  1.00  0.00      B    H
ATOM   2491  O   MOH B 411      21.944  12.520   1.630  1.00  0.00      B    O
ATOM   2492  Ho  MOH B 411      22.012  11.734   1.109  1.00  0.00      B    H
ATOM   2493  C   MOH B 412       4.802  36.351  48.952  1.00  0.00      B    C
ATOM   2494  H1  MOH B 412       5.646  36.774  48.407  1.00  0.00      B    H
ATOM   2495  H2  MOH B 412       3.943  37.010  48.833  1.00  0.00      B    H
ATOM   2496  H3  MOH B 412       4.621  35.313  48.673  1.00  0.00      B    H
ATOM   2497  O   MOH B 412       5.052  36.213  50.365  1.00  0.00      B    O
ATOM   2498  Ho  MOH B 412       5.749  36.815  50.577  1.00  0.00      B    H
ATOM   2499  C   MOH B 413      17.840  30.928   9.538  1.00  0.00      B    C
ATOM   2500  H1  MOH B 413      17.712  30.112  10.249  1.00  0.00      B    H
ATOM   2501  H2  MOH B 413      18.356  31.783   9.974  1.00  0.00      B    H
ATOM   2502  H3  MOH B 413      18.426  30.487   8.732  1.00  0.00      B    H
ATOM   2503  O   MOH B 413      16.541  31.320   9.262  1.00  0.00      B    O
ATOM   2504  Ho  MOH B 413      16.483  31.514   8.339  1.00  0.00      B    H
ATOM   2505  C   MOH B 414       6.530  25.977  41.807  1.00  0.00      B    C
ATOM   2506  H1  MOH B 414       6.857  26.950  42.175  1.00  0.00      B    H
ATOM   2507  H2  MOH B 414       5.870  25.460  42.503  1.00  0.00      B    H
ATOM   2508  H3  MOH B 414       5.913  26.250  40.950  1.00  0.00      B    H
ATOM   2509  O   MOH B 414       7.779  25.239  41.584  1.00  0.00      B    O
ATOM   2510  Ho  MOH B 414       8.101  24.956  42.426  1.00  0.00      B    H
ATOM   2511  C   MOH B 415      33.531  49.463  17.969  1.00  0.00      B    C
ATOM   2512  H1  MOH B 415      32.711  49.626  17.269  1.00  0.00      B    H
ATOM   2513  H2  MOH B 415      33.610  48.390  18.145  1.00  0.00      B    H
ATOM   2514  H3  MOH B 415      34.424  49.744  17.411  1.00  0.00      B    H
ATOM   2515  O   MOH B 415      33.443  50.234  19.199  1.00  0.00      B    O
ATOM   2516  Ho  MOH B 415      32.519  50.421  19.258  1.00  0.00      B    H
ATOM   2517  C   MOH B 416       8.877  18.338   2.816  1.00  0.00      B    C
ATOM   2518  H1  MOH B 416       7.863  18.079   2.510  1.00  0.00      B    H
ATOM   2519  H2  MOH B 416       9.540  17.490   2.647  1.00  0.00      B    H
ATOM   2520  H3  MOH B 416       9.218  19.283   2.394  1.00  0.00      B    H
ATOM   2521  O   MOH B 416       8.777  18.575   4.232  1.00  0.00      B    O
ATOM   2522  Ho  MOH B 416       8.152  17.971   4.602  1.00  0.00      B    H
ATOM   2523  C   MOH B 417       0.555  43.044   3.188  1.00  0.00      B    C
ATOM   2524  H1  MOH B 417       1.472  43.040   2.599  1.00  0.00      B    H
ATOM   2525  H2  MOH B 417       0.809  43.120   4.245  1.00  0.00      B    H
ATOM   2526  H3  MOH B 417       0.023  43.914   2.801  1.00  0.00      B    H
ATOM   2527  O   MOH B 417      -0.130  41.853   2.991  1.00  0.00      B    O
ATOM   2528  Ho  MOH B 417       0.312  41.079   3.306  1.00  0.00      B    H
ATOM   2529  C   MOH B 418      38.016  22.384  50.100  1.00  0.00      B    C
ATOM   2530  H1  MOH B 418      36.978  22.628  49.877  1.00  0.00      B    H
ATOM   2531  H2  MOH B 418      38.507  22.530  49.138  1.00  0.00      B    H
ATOM   2532  H3  MOH B 418      38.399  23.237  50.660  1.00  0.00      B    H
ATOM   2533  O   MOH B 418      38.158  21.041  50.576  1.00  0.00      B    O
ATOM   2534  Ho  MOH B 418      37.846  21.008  51.468  1.00  0.00      B    H
ATOM   2535  C   MOH B 419      29.484   0.109  30.651  1.00  0.00      B    C
ATOM   2536  H1  MOH B 419      28.537  -0.422  30.544  1.00  0.00      B    H
ATOM   2537  H2  MOH B 419      29.385   1.140  30.314  1.00  0.00      B    H
ATOM   2538  H3  MOH B 419      29.690   0.154  31.721  1.00  0.00      B    H
ATOM   2539  O   MOH B 419      30.545  -0.534  29.970  1.00  0.00      B    O
ATOM   2540  Ho  MOH B 419      31.400  -0.213  30.213  1.00  0.00      B    H
ATOM   2541  C   MOH B 420      28.781   3.534  41.393  1.00  0.00      B    C
ATOM   2542  H1  MOH B 420      28.781   3.502  40.304  1.00  0.00      B    H
ATOM   2543  H2  MOH B 420      28.893   2.540  41.827  1.00  0.00      B    H
ATOM   2544  H3  MOH B 420      29.609   4.139  41.762  1.00  0.00      B    H
ATOM   2545  O   MOH B 420      27.576   4.024  41.944  1.00  0.00      B    O
ATOM   2546  Ho  MOH B 420      27.559   3.890  42.879  1.00  0.00      B    H
ATOM   2547  C   MOH B 421      16.957  15.672  12.263  1.00  0.00      B    C
ATOM   2548  H1  MOH B 421      16.279  15.019  12.813  1.00  0.00      B    H
ATOM   2549  H2  MOH B 421      16.630  15.653  11.224  1.00  0.00      B    H
ATOM   2550  H3  MOH B 421      16.837  16.701  12.603  1.00  0.00      B    H
ATOM   2551  O   MOH B 421      18.314  15.362  12.510  1.00  0.00      B    O
ATOM   2552  Ho  MOH B 421      18.715  15.126  11.688  1.00  0.00      B    H
ATOM   2553  C   MOH B 422      34.038  25.981   9.066  1.00  0.00      B    C
ATOM   2554  H1  MOH B 422      33.348  26.568   9.672  1.00  0.00      B    H
ATOM   2555  H2  MOH B 422      35.089  26.259   9.142  1.00  0.00      B    H
ATOM   2556  H3  MOH B 422      33.957  24.910   9.252  1.00  0.00      B    H
ATOM   2557  O   MOH B 422      33.707  26.125   7.706  1.00  0.00      B    O
ATOM   2558  Ho  MOH B 422      34.361  25.756   7.133  1.00  0.00      B    H
ATOM   2559  C   MOH B 423      46.813  21.907  14.304  1.00  0.00      B    C
ATOM   2560  H1  MOH B 423      46.418  22.421  15.180  1.00  0.00      B    H
ATOM   2561  H2  MOH B 423      45.832  21.749  13.855  1.00  0.00      B    H
ATOM   2562  H3  MOH B 423      47.461  22.506  13.664  1.00  0.00      B    H
ATOM   2563  O   MOH B 423      47.506  20.763  14.740  1.00  0.00      B    O
ATOM   2564  Ho  MOH B 423      48.210  21.060  15.296  1.00  0.00      B    H
ATOM   2565  C   MOH B 424       1.137   1.924  21.038  1.00  0.00      B    C
ATOM   2566  H1  MOH B 424       0.970   1.509  22.031  1.00  0.00      B    H
ATOM   2567  H2  MOH B 424       0.461   2.732  20.757  1.00  0.00      B    H
ATOM   2568  H3  MOH B 424       2.201   2.148  20.971  1.00  0.00      B    H
ATOM   2569  O   MOH B 424       0.785   0.917  20.056  1.00  0.00      B    O
ATOM   2570  Ho  MOH B 424       0.688   1.389  19.242  1.00  0.00      B    H
ATOM   2571  C   MOH B 425      42.521  24.864  37.696  1.00  0.00      B    C
ATOM   2572  H1  MOH B 425      43.499  24.615  37.283  1.00  0.00      B    H
ATOM   2573  H2  MOH B 425      41.805  24.906  36.875  1.00  0.00      B    H
ATOM   2574  H3  MOH B 425      42.146  24.159  38.438  1.00  0.00      B    H
ATOM   2575  O   MOH B 425      42.676  26.104  38.308  1.00  0.00      B    O
ATOM   2576  Ho  MOH B 425      43.422  25.930  38.862  1.00  0.00      B    H
ATOM   2577  C   MOH B 426      30.026  33.685  46.564  1.00  0.00      B    C
ATOM   2578  H1  MOH B 426      29.123  34.186  46.912  1.00  0.00      B    H
ATOM   2579  H2  MOH B 426      29.790  33.100  45.675  1.00  0.00      B    H
ATOM   2580  H3  MOH B 426      30.706  34.510  46.351  1.00  0.00      B    H
ATOM   2581  O   MOH B 426      30.537  32.851  47.545  1.00  0.00      B    O
ATOM   2582  Ho  MOH B 426      31.116  32.276  47.069  1.00  0.00      B    H
ATOM   2583  C   MOH B 427      31.931  11.696  36.197  1.00  0.00      B    C
ATOM   2584  H1  MOH B 427      32.569  12.566  36.041  1.00  0.00      B    H
ATOM   2585  H2  MOH B 427      32.230  10.969  35.442  1.00  0.00      B    H
ATOM   2586  H3  MOH B 427      31.995  11.179  37.154  1.00  0.00      B    H
ATOM   2587  O   MOH B 427      30.513  11.986  36.137  1.00  0.00      B    O
ATOM   2588  Ho  MOH B 427      30.395  12.749  36.680  1.00  0.00      B    H
ATOM   2589  C   MOH B 428      16.682  41.569  12.506  1.00  0.00      B    C
ATOM   2590  H1  MOH B 428      16.357  42.090  11.606  1.00  0.00      B    H
ATOM   2591  H2  MOH B 428      17.598  42.152  12.595  1.00  0.00      B    H
ATOM   2592  H3  MOH B 428      16.050  41.847  13.350  1.00  0.00      B    H
ATOM   2593  O   MOH B 428      16.918  40.188  12.489  1.00  0.00      B    O
ATOM   2594  Ho  MOH B 428      17.589  39.914  11.881  1.00  0.00      B    H
ATOM   2595  C   MOH B 429      47.835  11.287  29.112  1.00  0.00      B    C
ATOM   2596  H1  MOH B 429      47.642  10.404  29.721  1.00  0.00      B    H
ATOM   2597  H2  MOH B 429      47.208  11.292  28.220  1.00  0.00      B    H
ATOM   2598  H3  MOH B 429      47.719  12.171  29.738  1.00  0.00      B    H
ATOM   2599  O   MOH B 429      49.176  11.101  28.636  1.00  0.00      B    O
ATOM   2600  Ho  MOH B 429      49.499  11.782  28.066  1.00  0.00      B    H
ATOM   2601  C   MOH B 430       1.269  32.115  34.937  1.00  0.00      B    C
ATOM   2602  H1  MOH B 430       0.687  33.013  35.143  1.00  0.00      B    H
ATOM   2603  H2  MOH B 430       0.563  31.285  34.946  1.00  0.00      B    H
ATOM   2604  H3  MOH B 430       1.697  32.145  33.935  1.00  0.00      B    H
ATOM   2605  O   MOH B 430       2.337  31.846  35.871  1.00  0.00      B    O
ATOM   2606  Ho  MOH B 430       2.881  32.611  35.763  1.00  0.00      B    H
ATOM   2607  C   MOH B 431      41.234  46.603  50.015  1.00  0.00      B    C
ATOM   2608  H1  MOH B 431      41.213  45.514  50.054  1.00  0.00      B    H
ATOM   2609  H2  MOH B 431      40.969  46.999  49.035  1.00  0.00      B    H
ATOM   2610  H3  MOH B 431      40.470  47.066  50.639  1.00  0.00      B    H
ATOM   2611  O   MOH B 431      42.593  47.022  50.291  1.00  0.00      B    O
ATOM   2612  Ho  MOH B 431      42.956  47.530  49.581  1.00  0.00      B    H
ATOM   2613  C   MOH B 432      42.728  22.362   3.650  1.00  0.00      B    C
ATOM   2614  H1  MOH B 432      43.407  22.650   4.452  1.00  0.00      B    H
ATOM   2615  H2  MOH B 432      42.074  21.546   3.957  1.00  0.00      B    H
ATOM   2616  H3  MOH B 432      42.118  23.265   3.631  1.00  0.00      B    H
ATOM   2617  O   MOH B 432      43.415  22.152   2.419  1.00  0.00      B    O
ATOM   2618  Ho  MOH B 432      44.162  22.718   2.300  1.00  0.00      B    H
ATOM   2619  C   MOH B 433      35.710   8.862  50.749  1.00  0.00      B    C
ATOM   2620  H1  MOH B 433      36.389   9.414  51.398  1.00  0.00      B    H
ATOM   2621  H2  MOH B 433      35.735   9.305  49.754  1.00  0.00      B    H
ATOM   2622  H3  MOH B 433      36.009   7.814  50.773  1.00  0.00      B    H
ATOM   2623  O   MOH B 433      34.500   8.890  51.349  1.00  0.00      B    O
ATOM   2624  Ho  MOH B 433      34.436   8.215  52.008  1.00  0.00      B    H
ATOM   2625  C   MOH B 434      25.901  10.258  16.280  1.00  0.00      B    C
ATOM   2626  H1  MOH B 434      25.477   9.301  16.586  1.00  0.00      B    H
ATOM   2627  H2  MOH B 434      26.457  10.589  17.157  1.00  0.00      B    H
ATOM   2628  H3  MOH B 434      26.482  10.025  15.388  1.00  0.00      B    H
ATOM   2629  O   MOH B 434      24.929  11.233  16.026  1.00  0.00      B    O
ATOM   2630  Ho  MOH B 434      24.470  10.945  15.251  1.00  0.00      B    H
ATOM   2631  C   MOH B 435      46.010   1.230  11.219  1.00  0.00      B    C
ATOM   2632  H1  MOH B 435      44.984   1.208  11.587  1.00  0.00      B    H
ATOM   2633  H2  MOH B 435      46.607   1.411  12.113  1.00  0.00      B    H
ATOM   2634  H3  MOH B 435      46.137   0.233  10.797  1.00  0.00      B    H
ATOM   2635  O   MOH B 435      46.232   2.244  10.276  1.00  0.00      B    O
ATOM   2636  Ho  MOH B 435      46.011   3.084  10.650  1.00  0.00      B    H
ATOM   2637  C   MOH B 436      20.059  28.411  50.041  1.00  0.00      B    C
ATOM   2638  H1  MOH B 436      20.750  28.875  49.337  1.00  0.00      B    H
ATOM   2639  H2  MOH B 436      19.940  27.347  49.835  1.00  0.00      B    H
ATOM   2640  H3  MOH B 436      20.489  28.468  51.041  1.00  0.00      B    H
ATOM   2641  O   MOH B 436      18.777  28.940  49.997  1.00  0.00      B    O
ATOM   2642  Ho  MOH B 436      18.371  28.705  50.818  1.00  0.00      B    H
ATOM   2643  C   MOH B 437      43.664  25.596  44.096  1.00  0.00      B    C
ATOM   2644  H1  MOH B 437      44.009  26.530  43.653  1.00  0.00      B    H
ATOM   2645  H2  MOH B 437      42.855  25.167  43.504  1.00  0.00      B    H
ATOM   2646  H3  MOH B 437      44.535  24.943  44.034  1.00  0.00      B    H
ATOM   2647  O   MOH B 437      43.149  25.697  45.410  1.00  0.00      B    O
ATOM   2648  Ho  MOH B 437      43.678  25.326  46.099  1.00  0.00      B    H
ATOM   2649  C   MOH B 438      48.487  42.094  47.575  1.00  0.00      B    C
ATOM   2650  H1  MOH B 438      49.328  41.820  46.937  1.00  0.00      B    H
ATOM   2651  H2  MOH B 438      47.555  42.034  47.013  1.00  0.00      B    H
ATOM   2652  H3  MOH B 438      48.400  41.438  48.441  1.00  0.00      B    H
ATOM   2653  O   MOH B 438      48.772  43.480  47.896  1.00  0.00      B    O
ATOM   2654  Ho  MOH B 438      49.293  43.417  48.682  1.00  0.00      B    H
ATOM   2655  C   MOH B 439      35.608  33.250  42.529  1.00  0.00      B    C
ATOM   2656  H1  MOH B 439      34.661  33.097  43.045  1.00  0.00      B    H
ATOM   2657  H2  MOH B 439      36.245  33.488  43.381  1.00  0.00      B    H
ATOM   2658  H3  MOH B 439      35.934  32.326  42.052  1.00  0.00      B    H
ATOM   2659  O   MOH B 439      35.468  34.384  41.656  1.00  0.00      B    O
ATOM   2660  Ho  MOH B 439      35.438  35.069  42.306  1.00  0.00      B    H
ATOM   2661  C   MOH B 440      17.126  20.638  33.873  1.00  0.00      B    C
ATOM   2662  H1  MOH B 440      16.408  20.968  33.122  1.00  0.00      B    H
ATOM   2663  H2  MOH B 440      16.862  21.255  34.733  1.00  0.00      B    H
ATOM   2664  H3  MOH B 440      16.995  19.557  33.913  1.00  0.00      B    H
ATOM   2665  O   MOH B 440      18.453  21.054  33.633  1.00  0.00      B    O
ATOM   2666  Ho  MOH B 440      18.593  20.837  32.723  1.00  0.00      B    H
ATOM   2667  C   MOH B 441      46.739  41.855  38.570  1.00  0.00      B    C
ATOM   2668  H1  MOH B 441      46.869  42.315  39.550  1.00  0.00      B    H
ATOM   2669  H2  MOH B 441      47.371  42.483  37.942  1.00  0.00      B    H
ATOM   2670  H3  MOH B 441      47.209  40.874  38.629  1.00  0.00      B    H
ATOM   2671  O   MOH B 441      45.395  41.744  38.237  1.00  0.00      B    O
ATOM   2672  Ho  MOH B 441      45.000  41.292  38.966  1.00  0.00      B    H
ATOM   2673  C   MOH B 442       9.747  28.528  12.814  1.00  0.00      B    C
ATOM   2674  H1  MOH B 442       9.787  27.783  13.608  1.00  0.00      B    H
ATOM   2675  H2  MOH B 442       9.125  29.417  12.920  1.00  0.00      B    H
ATOM   2676  H3  MOH B 442      10.743  28.928  12.623  1.00  0.00      B    H
ATOM   2677  O   MOH B 442       9.137  27.864  11.678  1.00  0.00      B    O
ATOM   2678  Ho  MOH B 442       8.872  28.601  11.149  1.00  0.00      B    H
ATOM   2679  C   MOH B 443      24.084  27.881  10.270  1.00  0.00      B    C
ATOM   2680  H1  MOH B 443      24.909  28.592  10.220  1.00  0.00      B    H
ATOM   2681  H2  MOH B 443      24.359  26.916  10.697  1.00  0.00      B    H
ATOM   2682  H3  MOH B 443      23.260  28.284  10.859  1.00  0.00      B    H
ATOM   2683  O   MOH B 443      23.535  27.584   8.982  1.00  0.00      B    O
ATOM   2684  Ho  MOH B 443      24.130  27.779   8.275  1.00  0.00      B    H
ATOM   2685  C   MOH B 444      47.868  36.629   6.539  1.00  0.00      B    C
ATOM   2686  H1  MOH B 444      48.649  37.307   6.194  1.00  0.00      B    H
ATOM   2687  H2  MOH B 444      47.136  37.193   7.118  1.00  0.00      B    H
ATOM   2688  H3  MOH B 444      47.212  36.223   5.768  1.00  0.00      B    H
ATOM   2689  O   MOH B 444      48.397  35.597   7.222  1.00  0.00      B    O
ATOM   2690  Ho  MOH B 444      48.676  35.944   8.055  1.00  0.00      B    H
ATOM   2691  C   MOH B 445       1.408  11.567   0.385  1.00  0.00      B    C
ATOM   2692  H1  MOH B 445       1.375  10.559  -0.029  1.00  0.00      B    H
ATOM   2693  H2  MOH B 445       0.913  11.596   1.355  1.00  0.00      B    H
ATOM   2694  H3  MOH B 445       2.463  11.768   0.569  1.00  0.00      B    H
ATOM   2695  O   MOH B 445       1.025  12.632  -0.430  1.00  0.00      B    O
ATOM   2696  Ho  MOH B 445       0.089  12.639  -0.561  1.00  0.00      B    H
ATOM   2697  C   MOH B 446       9.019   9.110  36.458  1.00  0.00      B    C
ATOM   2698  H1  MOH B 446       7.991   9.175  36.102  1.00  0.00      B    H
ATOM   2699  H2  MOH B 446       9.372   8.082  36.387  1.00  0.00      B    H
ATOM   2700  H3  MOH B 446       9.535   9.802  35.793  1.00  0.00      B    H
ATOM   2701  O   MOH B 446       9.047   9.767  37.714  1.00  0.00      B    O
ATOM   2702  Ho  MOH B 446       8.747  10.661  37.652  1.00  0.00      B    H
ATOM   2703  C   MOH B 447      33.239  24.065  50.602  1.00  0.00      B    C
ATOM   2704  H1  MOH B 447      32.644  23.402  51.230  1.00  0.00      B    H
ATOM   2705  H2  MOH B 447      33.965  24.560  51.248  1.00  0.00      B    H
ATOM   2706  H3  MOH B 447      33.814  23.413  49.944  1.00  0.00      B    H
ATOM   2707  O   MOH B 447      32.365  24.997  49.820  1.00  0.00      B    O
ATOM   2708  Ho  MOH B 447      31.962  24.481  49.139  1.00  0.00      B    H
ATOM   2709  C   MOH B 448      50.422   6.295  47.132  1.00  0.00      B    C
ATOM   2710  H1  MOH B 448      50.977   5.429  46.771  1.00  0.00      B    H
ATOM   2711  H2  MOH B 448      50.450   6.294  48.221  1.00  0.00      B    H
ATOM   2712  H3  MOH B 448      50.989   7.189  46.872  1.00  0.00      B    H
ATOM   2713  O   MOH B 448      49.139   6.145  46.706  1.00  0.00      B    O
ATOM   2714  Ho  MOH B 448      48.678   5.785  47.448  1.00  0.00      B    H
ATOM   2715  C   MOH B 449       2.384  48.631  49.531  1.00  0.00      B    C
ATOM   2716  H1  MOH B 449       2.067  49.375  50.262  1.00  0.00      B    H
ATOM   2717  H2  MOH B 449       2.685  47.733  50.071  1.00  0.00      B    H
ATOM   2718  H3  MOH B 449       1.550  48.346  48.889  1.00  0.00      B    H
ATOM   2719  O   MOH B 449       3.336  49.133  48.718  1.00  0.00      B    O
ATOM   2720  Ho  MOH B 449       2.956  49.931  48.383  1.00  0.00      B    H
ATOM   2721  C   MOH B 450      48.520  40.939  33.485  1.00  0.00      B    C
ATOM   2722  H1  MOH B 450      48.147  40.894  32.461  1.00  0.00      B    H
ATOM   2723  H2  MOH B 450      48.798  41.941  33.813  1.00  0.00      B    H
ATOM   2724  H3  MOH B 450      47.790  40.505  34.169  1.00  0.00      B    H
ATOM   2725  O   MOH B 450      49.712  40.207  33.486  1.00  0.00      B    O
ATOM   2726  Ho  MOH B 450      49.480  39.307  33.313  1.00  0.00      B    H
ATOM   2727  C   MOH B 451      41.776   9.474   8.639  1.00  0.00      B    C
ATOM   2728  H1  MOH B 451      41.350   9.017   7.746  1.00  0.00      B    H
ATOM   2729  H2  MOH B 451      42.667  10.090   8.513  1.00  0.00      B    H
ATOM   2730  H3  MOH B 451      40.976   9.961   9.197  1.00  0.00      B    H
ATOM   2731  O   MOH B 451      42.130   8.342   9.389  1.00  0.00      B    O
ATOM   2732  Ho  MOH B 451      42.309   8.679  10.253  1.00  0.00      B    H
ATOM   2733  C   MOH B 452      25.740  16.529   0.832  1.00  0.00      B    C
ATOM   2734  H1  MOH B 452      26.498  16.185   0.129  1.00  0.00      B    H
ATOM   2735  H2  MOH B 452      26.036  16.362   1.868  1.00  0.00      B    H
ATOM   2736  H3  MOH B 452      25.689  17.607   0.674  1.00  0.00      B    H
ATOM   2737  O   MOH B 452      24.469  16.000   0.458  1.00  0.00      B    O
ATOM   2738  Ho  MOH B 452      23.937  15.845   1.224  1.00  0.00      B    H
ATOM   2739  C   MOH B 453      12.492  35.472  36.584  1.00  0.00      B    C
ATOM   2740  H1  MOH B 453      12.516  34.477  37.029  1.00  0.00      B    H
ATOM   2741  H2  MOH B 453      13.416  35.644  36.033  1.00  0.00      B    H
ATOM   2742  H3  MOH B 453      11.667  35.584  35.881  1.00  0.00      B    H
ATOM   2743  O   MOH B 453      12.398  36.535  37.538  1.00  0.00      B    O
ATOM   2744  Ho  MOH B 453      11.734  37.183  37.360  1.00  0.00      B    H
ATOM   2745  C   MOH B 454      24.307  13.084  34.077  1.00  0.00      B    C
ATOM   2746  H1  MOH B 454      24.058  12.032  34.218  1.00  0.00      B    H
ATOM   2747  H2  MOH B 454      25.389  13.159  34.192  1.00  0.00      B    H
ATOM   2748  H3  MOH B 454      24.024  13.294  33.045  1.00  0.00      B    H
ATOM   2749  O   MOH B 454      23.676  13.985  34.969  1.00  0.00      B    O
ATOM   2750  Ho  MOH B 454      22.970  14.366  34.469  1.00  0.00      B    H
ATOM   2751  C   MOH B 455      23.721  43.913   5.021  1.00  0.00      B    C
ATOM   2752  H1  MOH B 455      22.732  44.232   4.691  1.00  0.00      B    H
ATOM   2753  H2  MOH B 455      23.606  43.792   6.098  1.00  0.00      B    H
ATOM   2754  H3  MOH B 455      23.937  42.942   4.576  1.00  0.00      B    H
ATOM   2755  O   MOH B 455      24.619  44.898   4.650  1.00  0.00      B    O
ATOM   2756  Ho  MOH B 455      24.461  45.698   5.128  1.00  0.00      B    H
ATOM   2757  C   MOH B 456       8.180  36.194  25.144  1.00  0.00      B    C
ATOM   2758  H1  MOH B 456       7.306  36.113  24.498  1.00  0.00      B    H
ATOM   2759  H2  MOH B 456       8.445  37.239  25.306  1.00  0.00      B    H
ATOM   2760  H3  MOH B 456       7.855  35.665  26.040  1.00  0.00      B    H
ATOM   2761  O   MOH B 456       9.274  35.563  24.533  1.00  0.00      B    O
ATOM   2762  Ho  MOH B 456       9.007  34.656  24.524  1.00  0.00      B    H
ATOM   2763  C   MOH B 457      38.925   8.556  26.736  1.00  0.00      B    C
ATOM   2764  H1  MOH B 457      39.620   9.278  27.163  1.00  0.00      B    H
ATOM   2765  H2  MOH B 457      37.979   9.030  26.998  1.00  0.00      B    H
ATOM   2766  H3  MOH B 457      38.992   8.361  25.666  1.00  0.00      B    H
ATOM   2767  O   MOH B 457      39.072   7.312  27.466  1.00  0.00      B    O
ATOM   2768  Ho  MOH B 457      39.956   7.073  27.232  1.00  0.00      B    H
ATOM   2769  C   MOH B 458      11.786  21.698  17.426  1.00  0.00      B    C
ATOM   2770  H1  MOH B 458      11.140  21.197  16.704  1.00  0.00      B    H
ATOM   2771  H2  MOH B 458      11.664  22.776  17.317  1.00  0.00      B    H
ATOM   2772  H3  MOH B 458      11.334  21.446  18.385  1.00  0.00      B    H
ATOM   2773  O   MOH B 458      13.097  21.239  17.286  1.00  0.00      B    O
ATOM   2774  Ho  MOH B 458      13.568  21.463  18.073  1.00  0.00      B    H
ATOM   2775  C   MOH B 459      44.373   5.189  10.538  1.00  0.00      B    C
ATOM   2776  H1  MOH B 459      43.667   5.317  11.359  1.00  0.00      B    H
ATOM   2777  H2  MOH B 459      44.122   4.274  10.000  1.00  0.00      B    H
ATOM   2778  H3  MOH B 459      44.329   6.131   9.992  1.00  0.00      B    H
ATOM   2779  O   MOH B 459      45.684   5.033  11.089  1.00  0.00      B    O
ATOM   2780  Ho  MOH B 459      45.804   5.616  11.823  1.00  0.00      B    H
ATOM   2781  C   MOH B 460       7.427  30.835  47.564  1.00  0.00      B    C
ATOM   2782  H1  MOH B 460       6.853  31.145  48.438  1.00  0.00      B    H
ATOM   2783  H2  MOH B 460       6.768  30.703  46.706  1.00  0.00      B    H
ATOM   2784  H3  MOH B 460       8.123  31.642  47.333  1.00  0.00      B    H
ATOM   2785  O   MOH B 460       8.103  29.665  47.990  1.00  0.00      B    O
ATOM   2786  Ho  MOH B 460       7.408  29.040  48.126  1.00  0.00      B    H
ATOM   2787  C   MOH B 461      40.302  44.069  16.609  1.00  0.00      B    C
ATOM   2788  H1  MOH B 461      40.688  45.083  16.712  1.00  0.00      B    H
ATOM   2789  H2  MOH B 461      41.136  43.446  16.933  1.00  0.00      B    H
ATOM   2790  H3  MOH B 461      39.489  43.890  17.312  1.00  0.00      B    H
ATOM   2791  O   MOH B 461      39.941  43.826  15.313  1.00  0.00      B    O
ATOM   2792  Ho  MOH B 461      40.680  43.262  15.144  1.00  0.00      B    H
ATOM   2793  C   MOH B 462      27.694  30.528  24.377  1.00  0.00      B    C
ATOM   2794  H1  MOH B 462      28.444  31.249  24.702  1.00  0.00      B    H
ATOM   2795  H2  MOH B 462      27.075  30.102  25.166  1.00  0.00      B    H
ATOM   2796  H3  MOH B 462      27.039  31.068  23.694  1.00  0.00      B    H
ATOM   2797  O   MOH B 462      28.221  29.615  23.442  1.00  0.00      B    O
ATOM   2798  Ho  MOH B 462      27.531  29.130  23.016  1.00  0.00      B    H
ATOM   2799  C   MOH B 463       4.729  18.333  23.607  1.00  0.00      B    C
ATOM   2800  H1  MOH B 463       4.570  17.927  24.606  1.00  0.00      B    H
ATOM   2801  H2  MOH B 463       5.512  17.843  23.027  1.00  0.00      B    H
ATOM   2802  H3  MOH B 463       3.847  18.076  23.020  1.00  0.00      B    H
ATOM   2803  O   MOH B 463       5.034  19.704  23.788  1.00  0.00      B    O
ATOM   2804  Ho  MOH B 463       4.200  20.112  23.609  1.00  0.00      B    H
ATOM   2805  C   MOH B 464      46.342  24.394  40.845  1.00  0.00      B    C
ATOM   2806  H1  MOH B 464      47.215  24.977  41.141  1.00  0.00      B    H
ATOM   2807  H2  MOH B 464      46.654  23.543  40.240  1.00  0.00      B    H
ATOM   2808  H3  MOH B 464      45.958  23.915  41.746  1.00  0.00      B    H
ATOM   2809  O   MOH B 464      45.406  25.099  40.187  1.00  0.00      B    O
ATOM   2810  Ho  MOH B 464      45.780  25.285  39.339  1.00  0.00      B    H
ATOM   2811  C   MOH B 465      19.118  37.216  24.358  1.00  0.00      B    C
ATOM   2812  H1  MOH B 465      20.066  37.480  24.827  1.00  0.00      B    H
ATOM   2813  H2  MOH B 465      19.069  37.642  23.356  1.00  0.00      B    H
ATOM   2814  H3  MOH B 465      19.033  36.135  24.251  1.00  0.00      B    H
ATOM   2815  O   MOH B 465      18.057  37.558  25.176  1.00  0.00      B    O
ATOM   2816  Ho  MOH B 465      17.500  36.796  25.226  1.00  0.00      B    H
ATOM   2817  C   MOH B 466      29.098  40.223   4.430  1.00  0.00      B    C
ATOM   2818  H1  MOH B 466      28.295  39.653   4.899  1.00  0.00      B    H
ATOM   2819  H2  MOH B 466      28.848  40.237   3.369  1.00  0.00      B    H
ATOM   2820  H3  MOH B 466      29.010  41.226   4.846  1.00  0.00      B    H
ATOM   2821  O   MOH B 466      30.352  39.619   4.669  1.00  0.00      B    O
ATOM   2822  Ho  MOH B 466      30.936  40.018   4.043  1.00  0.00      B    H
ATOM   2823  C   MOH B 467      47.098  32.863  35.038  1.00  0.00      B    C
ATOM   2824  H1  MOH B 467      47.968  32.207  35.049  1.00  0.00      B    H
ATOM   2825  H2  MOH B 467      46.590  32.769  34.078  1.00  0.00      B    H
ATOM   2826  H3  MOH B 467      46.417  32.512  35.814  1.00  0.00      B    H
ATOM   2827  O   MOH B 467      47.551  34.198  35.276  1.00  0.00      B    O
ATOM   2828  Ho  MOH B 467      46.749  34.693  35.355  1.00  0.00      B    H
ATOM   2829  C   MOH B 468      19.984  50.219  29.166  1.00  0.00      B    C
ATOM   2830  H1  MOH B 468      20.788  50.940  29.014  1.00  0.00      B    H
ATOM   2831  H2  MOH B 468      19.041  50.749  29.029  1.00  0.00      B    H
ATOM   2832  H3  MOH B 468      20.034  49.468  28.378  1.00  0.00      B    H
ATOM   2833  O   MOH B 468      20.081  49.554  30.388  1.00  0.00      B    O
ATOM   2834  Ho  MOH B 468      19.374  48.927  30.382  1.00  0.00      B    H
ATOM   2835  C   MOH B 469      28.092   7.882  18.286  1.00  0.00      B    C
ATOM   2836  H1  MOH B 469      27.040   7.926  18.006  1.00  0.00      B    H
ATOM   2837  H2  MOH B 469      28.136   7.371  19.248  1.00  0.00      B    H
ATOM   2838  H3  MOH B 469      28.676   7.362  17.527  1.00  0.00      B    H
ATOM   2839  O   MOH B 469      28.571   9.166  18.544  1.00  0.00      B    O
ATOM   2840  Ho  MOH B 469      27.878   9.573  19.041  1.00  0.00      B    H
ATOM   2841  C   MOH B 470      38.298  12.516   4.970  1.00  0.00      B    C
ATOM   2842  H1  MOH B 470      37.804  12.798   5.900  1.00  0.00      B    H
ATOM   2843  H2  MOH B 470      37.678  12.762   4.108  1.00  0.00      B    H
ATOM   2844  H3  MOH B 470      39.243  13.060   4.952  1.00  0.00      B    H
ATOM   2845  O   MOH B 470      38.584  11.123   5.050  1.00  0.00      B    O
ATOM   2846  Ho  MOH B 470      37.760  10.681   5.189  1.00  0.00      B    H
ATOM   2847  C   MOH B 471      15.013  33.353  21.413  1.00  0.00      B    C
ATOM   2848  H1  MOH B 471      14.328  32.507  21.479  1.00  0.00      B    H
ATOM   2849  H2  MOH B 471      15.434  33.822  22.302  1.00  0.00      B    H
ATOM   2850  H3  MOH B 471      15.838  32.990  20.799  1.00  0.00      B    H
ATOM   2851  O   MOH B 471      14.379  34.410  20.828  1.00  0.00      B    O
ATOM   2852  Ho  MOH B 471      13.716  34.662  21.452  1.00  0.00      B    H
ATOM   2853  C   MOH B 472      24.022   7.522  31.016  1.00  0.00      B    C
ATOM   2854  H1  MOH B 472      22.989   7.836  31.163  1.00  0.00      B    H
ATOM   2855  H2  MOH B 472      24.797   8.215  31.346  1.00  0.00      B    H
ATOM   2856  H3  MOH B 472      24.053   6.632  31.645  1.00  0.00      B    H
ATOM   2857  O   MOH B 472      24.453   7.299  29.715  1.00  0.00      B    O
ATOM   2858  Ho  MOH B 472      23.672   7.457  29.206  1.00  0.00      B    H
ATOM   2859  C   MOH B 473      28.386   9.232  39.351  1.00  0.00      B    C
ATOM   2860  H1  MOH B 473      28.144   8.685  38.440  1.00  0.00      B    H
ATOM   2861  H2  MOH B 473      29.174   9.961  39.160  1.00  0.00      B    H
ATOM   2862  H3  MOH B 473      27.500   9.766  39.696  1.00  0.00      B    H
ATOM   2863  O   MOH B 473      28.878   8.269  40.276  1.00  0.00      B    O
ATOM   2864  Ho  MOH B 473      29.005   8.700  41.107  1.00  0.00      B    H
ATOM   2865  C   MOH B 474      20.851  44.970  10.125  1.00  0.00      B    C
ATOM   2866  H1  MOH B 474      20.596  45.843  10.726  1.00  0.00      B    H
ATOM   2867  H2  MOH B 474      20.779  45.019   9.038  1.00  0.00      B    H
ATOM   2868  H3  MOH B 474      21.887  44.858  10.446  1.00  0.00      B    H
ATOM   2869  O   MOH B 474      19.999  43.900  10.572  1.00  0.00      B    O
ATOM   2870  Ho  MOH B 474      20.341  43.650  11.417  1.00  0.00      B    H
ATOM   2871  C   MOH B 475      39.465  12.484  44.052  1.00  0.00      B    C
ATOM   2872  H1  MOH B 475      39.690  12.021  43.091  1.00  0.00      B    H
ATOM   2873  H2  MOH B 475      39.023  13.470  43.910  1.00  0.00      B    H
ATOM   2874  H3  MOH B 475      38.951  11.886  44.804  1.00  0.00      B    H
ATOM   2875  O   MOH B 475      40.729  12.763  44.634  1.00  0.00      B    O
ATOM   2876  Ho  MOH B 475      40.550  12.753  45.562  1.00  0.00      B    H
ATOM   2877  C   MOH B 476      42.021  10.115   4.974  1.00  0.00      B    C
ATOM   2878  H1  MOH B 476      41.828   9.061   5.173  1.00  0.00      B    H
ATOM   2879  H2  MOH B 476      43.020  10.354   5.339  1.00  0.00      B    H
ATOM   2880  H3  MOH B 476      42.256  10.058   3.911  1.00  0.00      B    H
ATOM   2881  O   MOH B 476      41.197  11.133   5.462  1.00  0.00      B    O
ATOM   2882  Ho  MOH B 476      40.315  10.874   5.245  1.00  0.00      B    H
ATOM   2883  C   MOH B 477       4.201  19.720  46.648  1.00  0.00      B    C
ATOM   2884  H1  MOH B 477       3.651  18.902  47.111  1.00  0.00      B    H
ATOM   2885  H2  MOH B 477       3.656  20.661  46.727  1.00  0.00      B    H
ATOM   2886  H3  MOH B 477       5.065  19.865  47.297  1.00  0.00      B    H
ATOM   2887  O   MOH B 477       4.597  19.418  45.341  1.00  0.00      B    O
ATOM   2888  Ho  MOH B 477       4.165  18.610  45.108  1.00  0.00      B    H
ATOM   2889  C   MOH B 478      26.632  39.471  35.678  1.00  0.00      B    C
ATOM   2890  H1  MOH B 478      26.723  40.125  34.811  1.00  0.00      B    H
ATOM   2891  H2  MOH B 478      27.652  39.586  36.046  1.00  0.00      B    H
ATOM   2892  H3  MOH B 478      26.066  39.913  36.498  1.00  0.00      B    H
ATOM   2893  O   MOH B 478      26.217  38.150  35.431  1.00  0.00      B    O
ATOM   2894  Ho  MOH B 478      26.910  37.726  34.949  1.00  0.00      B    H
ATOM   2895  C   MOH B 479      34.930  15.895  16.250  1.00  0.00      B    C
ATOM   2896  H1  MOH B 479      34.623  16.219  15.255  1.00  0.00      B    H
ATOM   2897  H2  MOH B 479      35.947  15.502  16.241  1.00  0.00      B    H
ATOM   2898  H3  MOH B 479      34.916  16.895  16.684  1.00  0.00      B    H
ATOM   2899  O   MOH B 479      34.166  15.064  17.053  1.00  0.00      B    O
ATOM   2900  Ho  MOH B 479      34.202  14.143  16.845  1.00  0.00      B    H
ATOM   2901  C   MOH B 480      17.804  23.244   9.295  1.00  0.00      B    C
ATOM   2902  H1  MOH B 480      18.734  23.763   9.526  1.00  0.00      B    H
ATOM   2903  H2  MOH B 480      17.719  22.813   8.297  1.00  0.00      B    H
ATOM   2904  H3  MOH B 480      17.860  22.405   9.988  1.00  0.00      B    H
ATOM   2905  O   MOH B 480      16.680  24.010   9.589  1.00  0.00      B    O
ATOM   2906  Ho  MOH B 480      16.703  24.161  10.522  1.00  0.00      B    H
ATOM   2907  C   MOH B 481      21.285   0.240  17.172  1.00  0.00      B    C
ATOM   2908  H1  MOH B 481      21.087   1.311  17.211  1.00  0.00      B    H
ATOM   2909  H2  MOH B 481      20.510  -0.179  16.530  1.00  0.00      B    H
ATOM   2910  H3  MOH B 481      22.299   0.043  16.823  1.00  0.00      B    H
ATOM   2911  O   MOH B 481      21.244  -0.178  18.519  1.00  0.00      B    O
ATOM   2912  Ho  MOH B 481      21.073  -1.107  18.479  1.00  0.00      B    H
ATOM   2913  C   MOH B 482       2.678  34.580  30.230  1.00  0.00      B    C
ATOM   2914  H1  MOH B 482       3.524  35.180  29.893  1.00  0.00      B    H
ATOM   2915  H2  MOH B 482       2.600  33.607  29.745  1.00  0.00      B    H
ATOM   2916  H3  MOH B 482       2.824  34.273  31.265  1.00  0.00      B    H
ATOM   2917  O   MOH B 482       1.493  35.340  30.219  1.00  0.00      B    O
ATOM   2918  Ho  MOH B 482       1.674  36.197  30.576  1.00  0.00      B    H
ATOM   2919  C   MOH B 483      17.463  31.828   3.194  1.00  0.00      B    C
ATOM   2920  H1  MOH B 483      16.883  30.954   2.897  1.00  0.00      B    H
ATOM   2921  H2  MOH B 483      18.156  32.104   2.399  1.00  0.00      B    H
ATOM   2922  H3  MOH B 483      16.772  32.656   3.352  1.00  0.00      B    H
ATOM   2923  O   MOH B 483      18.068  31.416   4.411  1.00  0.00      B    O
ATOM   2924  Ho  MOH B 483      18.866  30.964   4.182  1.00  0.00      B    H
ATOM   2925  C   MOH B 484      21.084   1.895  50.474  1.00  0.00      B    C
ATOM   2926  H1  MOH B 484      20.850   1.794  51.534  1.00  0.00      B    H
ATOM   2927  H2  MOH B 484      21.017   2.940  50.171  1.00  0.00      B    H
ATOM   2928  H3  MOH B 484      22.098   1.589  50.218  1.00  0.00      B    H
ATOM   2929  O   MOH B 484      20.022   1.156  49.777  1.00  0.00      B    O
ATOM   2930  Ho  MOH B 484      20.320   0.280  49.586  1.00  0.00      B    H
ATOM   2931  C   MOH B 485      29.758  21.057  43.669  1.00  0.00      B    C
ATOM   2932  H1  MOH B 485      29.604  21.144  44.745  1.00  0.00      B    H
ATOM   2933  H2  MOH B 485      30.792  21.306  43.431  1.00  0.00      B    H
ATOM   2934  H3  MOH B 485      29.432  20.066  43.354  1.00  0.00      B    H
ATOM   2935  O   MOH B 485      28.863  21.968  43.063  1.00  0.00      B    O
ATOM   2936  Ho  MOH B 485      28.931  21.887  42.124  1.00  0.00      B    H
ATOM   2937  C   MOH B 486      14.246  44.348  28.268  1.00  0.00      B    C
ATOM   2938  H1  MOH B 486      14.325  44.055  27.221  1.00  0.00      B    H
ATOM   2939  H2  MOH B 486      14.445  43.419  28.802  1.00  0.00      B    H
ATOM   2940  H3  MOH B 486      14.882  45.170  28.596  1.00  0.00      B    H
ATOM   2941  O   MOH B 486      12.936  44.672  28.481  1.00  0.00      B    O
ATOM   2942  Ho  MOH B 486      12.918  45.340  29.149  1.00  0.00      B    H
ATOM   2943  C   MOH B 487      48.863  11.099  14.608  1.00  0.00      B    C
ATOM   2944  H1  MOH B 487      49.125  10.875  15.642  1.00  0.00      B    H
ATOM   2945  H2  MOH B 487      47.804  10.904  14.439  1.00  0.00      B    H
ATOM   2946  H3  MOH B 487      49.087  12.143  14.389  1.00  0.00      B    H
ATOM   2947  O   MOH B 487      49.610  10.319  13.717  1.00  0.00      B    O
ATOM   2948  Ho  MOH B 487      50.507  10.460  13.978  1.00  0.00      B    H
ATOM   2949  C   MOH B 488      49.226  10.742  51.275  1.00  0.00      B    C
ATOM   2950  H1  MOH B 488      48.205  10.595  50.924  1.00  0.00      B    H
ATOM   2951  H2  MOH B 488      49.173  10.749  52.363  1.00  0.00      B    H
ATOM   2952  H3  MOH B 488      49.739   9.782  51.229  1.00  0.00      B    H
ATOM   2953  O   MOH B 488      49.948  11.648  50.599  1.00  0.00      B    O
ATOM   2954  Ho  MOH B 488      49.604  11.641  49.719  1.00  0.00      B    H
ATOM   2955  C   MOH B 489      34.026  22.105  14.495  1.00  0.00      B    C
ATOM   2956  H1  MOH B 489      34.087  23.187  14.374  1.00  0.00      B    H
ATOM   2957  H2  MOH B 489      34.620  21.607  13.729  1.00  0.00      B    H
ATOM   2958  H3  MOH B 489      34.292  21.876  15.527  1.00  0.00      B    H
ATOM   2959  O   MOH B 489      32.669  21.906  14.222  1.00  0.00      B    O
ATOM   2960  Ho  MOH B 489      32.073  22.449  14.715  1.00  0.00      B    H
ATOM   2961  C   MOH B 490      19.897  38.534  20.150  1.00  0.00      B    C
ATOM   2962  H1  MOH B 490      20.001  38.409  21.228  1.00  0.00      B    H
ATOM   2963  H2  MOH B 490      20.609  37.883  19.642  1.00  0.00      B    H
ATOM   2964  H3  MOH B 490      18.896  38.267  19.814  1.00  0.00      B    H
ATOM   2965  O   MOH B 490      20.237  39.819  19.636  1.00  0.00      B    O
ATOM   2966  Ho  MOH B 490      21.128  40.009  19.887  1.00  0.00      B    H
ATOM   2967  C   MOH B 491       8.526  37.881  34.887  1.00  0.00      B    C
ATOM   2968  H1  MOH B 491       7.759  38.205  35.591  1.00  0.00      B    H
ATOM   2969  H2  MOH B 491       8.122  37.303  34.056  1.00  0.00      B    H
ATOM   2970  H3  MOH B 491       9.033  38.783  34.545  1.00  0.00      B    H
ATOM   2971  O   MOH B 491       9.384  37.127  35.549  1.00  0.00      B    O
ATOM   2972  Ho  MOH B 491       9.828  37.759  36.094  1.00  0.00      B    H
ATOM   2973  C   MOH B 492      48.272  45.269  12.813  1.00  0.00      B    C
ATOM   2974  H1  MOH B 492      47.731  44.336  12.654  1.00  0.00      B    H
ATOM   2975  H2  MOH B 492      48.788  45.450  11.870  1.00  0.00      B    H
ATOM   2976  H3  MOH B 492      47.648  46.134  13.036  1.00  0.00      B    H
ATOM   2977  O   MOH B 492      49.273  44.980  13.815  1.00  0.00      B    O
ATOM   2978  Ho  MOH B 492      49.415  45.799  14.266  1.00  0.00      B    H
ATOM   2979  C   MOH B 493      35.356  21.365  45.509  1.00  0.00      B    C
ATOM   2980  H1  MOH B 493      35.758  22.185  46.103  1.00  0.00      B    H
ATOM   2981  H2  MOH B 493      34.537  20.880  46.041  1.00  0.00      B    H
ATOM   2982  H3  MOH B 493      35.076  21.721  44.518  1.00  0.00      B    H
ATOM   2983  O   MOH B 493      36.432  20.507  45.402  1.00  0.00      B    O
ATOM   2984  Ho  MOH B 493      36.596  20.248  46.297  1.00  0.00      B    H
ATOM   2985  C   MOH B 494      17.947  22.560  46.068  1.00  0.00      B    C
ATOM   2986  H1  MOH B 494      18.496  23.217  45.392  1.00  0.00      B    H
ATOM   2987  H2  MOH B 494      18.352  22.749  47.062  1.00  0.00      B    H
ATOM   2988  H3  MOH B 494      16.921  22.927  46.075  1.00  0.00      B    H
ATOM   2989  O   MOH B 494      17.853  21.259  45.508  1.00  0.00      B    O
ATOM   2990  Ho  MOH B 494      17.384  20.676  46.084  1.00  0.00      B    H
ATOM   2991  C   MOH B 495       9.026  28.745   4.173  1.00  0.00      B    C
ATOM   2992  H1  MOH B 495       8.107  29.195   4.547  1.00  0.00      B    H
ATOM   2993  H2  MOH B 495       9.878  29.329   4.522  1.00  0.00      B    H
ATOM   2994  H3  MOH B 495       9.105  27.749   4.609  1.00  0.00      B    H
ATOM   2995  O   MOH B 495       8.928  28.776   2.746  1.00  0.00      B    O
ATOM   2996  Ho  MOH B 495       8.201  28.245   2.461  1.00  0.00      B    H
ATOM   2997  C   MOH B 496      18.907   4.428  36.089  1.00  0.00      B    C
ATOM   2998  H1  MOH B 496      19.734   4.776  36.708  1.00  0.00      B    H
ATOM   2999  H2  MOH B 496      18.259   3.767  36.664  1.00  0.00      B    H
ATOM   3000  H3  MOH B 496      18.330   5.212  35.598  1.00  0.00      B    H
ATOM   3001  O   MOH B 496      19.470   3.597  35.110  1.00  0.00      B    O
ATOM   3002  Ho  MOH B 496      20.112   4.097  34.629  1.00  0.00      B    H
ATOM   3003  C   MOH B 497      20.931   1.891  46.381  1.00  0.00      B    C
ATOM   3004  H1  MOH B 497      19.931   1.714  46.777  1.00  0.00      B    H
ATOM   3005  H2  MOH B 497      20.836   1.876  45.295  1.00  0.00      B    H
ATOM   3006  H3  MOH B 497      21.224   2.905  46.655  1.00  0.00      B    H
ATOM   3007  O   MOH B 497      21.745   0.834  46.896  1.00  0.00      B    O
ATOM   3008  Ho  MOH B 497      21.629   0.835  47.834  1.00  0.00      B    H
ATOM   3009  C   MOH B 498      22.569  24.766  11.774  1.00  0.00      B    C
ATOM   3010  H1  MOH B 498      22.304  25.800  11.992  1.00  0.00      B    H
ATOM   3011  H2  MOH B 498      21.665  24.455  11.249  1.00  0.00      B    H
ATOM   3012  H3  MOH B 498      23.427  24.622  11.118  1.00  0.00      B    H
ATOM   3013  O   MOH B 498      22.728  24.122  12.991  1.00  0.00      B    O
ATOM   3014  Ho  MOH B 498      21.855  23.829  13.204  1.00  0.00      B    H
ATOM   3015  C   MOH B 499      10.278  39.709  50.804  1.00  0.00      B    C
ATOM   3016  H1  MOH B 499       9.703  40.490  51.301  1.00  0.00      B    H
ATOM   3017  H2  MOH B 499      11.132  40.093  50.245  1.00  0.00      B    H
ATOM   3018  H3  MOH B 499      10.817  39.103  51.533  1.00  0.00      B    H
ATOM   3019  O   MOH B 499       9.513  38.913  49.902  1.00  0.00      B    O
ATOM   3020  Ho  MOH B 499      10.109  38.432  49.349  1.00  0.00      B    H
ATOM   3021  C   MOH B 500      25.883  40.953  46.217  1.00  0.00      B    C
ATOM   3022  H1  MOH B 500      24.967  41.528  46.087  1.00  0.00      B    H
ATOM   3023  H2  MOH B 500      25.904  40.162  45.468  1.00  0.00      B    H
ATOM   3024  H3  MOH B 500      26.752  41.605  46.130  1.00  0.00      B    H
ATOM   3025  O   MOH B 500      25.904  40.338  47.475  1.00  0.00      B    O
ATOM   3026  Ho  MOH B 500      25.091  39.862  47.544  1.00  0.00      B    H
ATOM   3027  C   MOH B 501      49.532   3.788  50.116  1.00  0.00      B    C
ATOM   3028  H1  MOH B 501      48.992   2.842  50.166  1.00  0.00      B    H
ATOM   3029  H2  MOH B 501      49.760   4.002  51.160  1.00  0.00      B    H
ATOM   3030  H3  MOH B 501      50.457   3.534  49.599  1.00  0.00      B    H
ATOM   3031  O   MOH B 501      48.672   4.721  49.480  1.00  0.00      B    O
ATOM   3032  Ho  MOH B 501      47.851   4.814  49.938  1.00  0.00      B    H
ATOM   3033  C   MOH B 502      15.716   9.225  22.638  1.00  0.00      B    C
ATOM   3034  H1  MOH B 502      16.222   8.753  23.480  1.00  0.00      B    H
ATOM   3035  H2  MOH B 502      14.636   9.080  22.656  1.00  0.00      B    H
ATOM   3036  H3  MOH B 502      15.982  10.280  22.701  1.00  0.00      B    H
ATOM   3037  O   MOH B 502      16.182   8.805  21.395  1.00  0.00      B    O
ATOM   3038  Ho  MOH B 502      15.524   9.070  20.771  1.00  0.00      B    H
ATOM   3039  C   MOH B 503      11.557  12.370  48.909  1.00  0.00      B    C
ATOM   3040  H1  MOH B 503      12.476  12.945  48.795  1.00  0.00      B    H
ATOM   3041  H2  MOH B 503      10.672  12.926  48.600  1.00  0.00      B    H
ATOM   3042  H3  MOH B 503      11.667  11.465  48.312  1.00  0.00      B    H
ATOM   3043  O   MOH B 503      11.570  11.716  50.202  1.00  0.00      B    O
ATOM   3044  Ho  MOH B 503      10.755  11.241  50.260  1.00  0.00      B    H
ATOM   3045  C   MOH B 504      41.364  13.572  18.152  1.00  0.00      B    C
ATOM   3046  H1  MOH B 504      40.323  13.846  17.977  1.00  0.00      B    H
ATOM   3047  H2  MOH B 504      41.459  12.634  18.700  1.00  0.00      B    H
ATOM   3048  H3  MOH B 504      41.806  13.607  17.156  1.00  0.00      B    H
ATOM   3049  O   MOH B 504      41.743  14.760  18.819  1.00  0.00      B    O
ATOM   3050  Ho  MOH B 504      41.503  15.405  18.172  1.00  0.00      B    H
ATOM   3051  C   MOH B 505      15.037   9.486  36.670  1.00  0.00      B    C
ATOM   3052  H1  MOH B 505      15.622   9.062  37.486  1.00  0.00      B    H
ATOM   3053  H2  MOH B 505      14.395   8.780  36.143  1.00  0.00      B    H
ATOM   3054  H3  MOH B 505      14.567  10.435  36.926  1.00  0.00      B    H
ATOM   3055  O   MOH B 505      16.018   9.807  35.648  1.00  0.00      B    O
ATOM   3056  Ho  MOH B 505      16.238   8.948  35.320  1.00  0.00      B    H
ATOM   3057  C   MOH B 506      19.144  45.352  37.664  1.00  0.00      B    C
ATOM   3058  H1  MOH B 506      19.015  44.451  37.063  1.00  0.00      B    H
ATOM   3059  H2  MOH B 506      19.270  45.073  38.710  1.00  0.00      B    H
ATOM   3060  H3  MOH B 506      20.005  45.844  37.213  1.00  0.00      B    H
ATOM   3061  O   MOH B 506      18.013  46.155  37.544  1.00  0.00      B    O
ATOM   3062  Ho  MOH B 506      18.015  46.563  36.692  1.00  0.00      B    H
ATOM   3063  C   MOH B 507       8.308  37.797  17.426  1.00  0.00      B    C
ATOM   3064  H1  MOH B 507       8.951  38.647  17.657  1.00  0.00      B    H
ATOM   3065  H2  MOH B 507       8.244  37.134  18.289  1.00  0.00      B    H
ATOM   3066  H3  MOH B 507       7.370  38.116  16.970  1.00  0.00      B    H
ATOM   3067  O   MOH B 507       9.011  37.118  16.395  1.00  0.00      B    O
ATOM   3068  Ho  MOH B 507       9.900  36.914  16.643  1.00  0.00      B    H
ATOM   3069  C   MOH B 508      49.537  12.496  19.640  1.00  0.00      B    C
ATOM   3070  H1  MOH B 508      50.369  13.029  20.100  1.00  0.00      B    H
ATOM   3071  H2  MOH B 508      49.120  13.129  18.857  1.00  0.00      B    H
ATOM   3072  H3  MOH B 508      49.965  11.701  19.029  1.00  0.00      B    H
ATOM   3073  O   MOH B 508      48.485  12.016  20.521  1.00  0.00      B    O
ATOM   3074  Ho  MOH B 508      48.329  12.776  21.061  1.00  0.00      B    H
ATOM   3075  C   MOH B 509      25.908  36.909  46.435  1.00  0.00      B    C
ATOM   3076  H1  MOH B 509      26.138  37.514  47.312  1.00  0.00      B    H
ATOM   3077  H2  MOH B 509      25.293  36.066  46.750  1.00  0.00      B    H
ATOM   3078  H3  MOH B 509      25.399  37.418  45.616  1.00  0.00      B    H
ATOM   3079  O   MOH B 509      27.151  36.376  45.882  1.00  0.00      B    O
ATOM   3080  Ho  MOH B 509      27.784  36.476  46.576  1.00  0.00      B    H
ATOM   3081  C   MOH B 510      43.160   4.978  39.916  1.00  0.00      B    C
ATOM   3082  H1  MOH B 510      44.124   5.298  39.521  1.00  0.00      B    H
ATOM   3083  H2  MOH B 510      42.795   5.717  40.629  1.00  0.00      B    H
ATOM   3084  H3  MOH B 510      42.491   4.995  39.056  1.00  0.00      B    H
ATOM   3085  O   MOH B 510      43.240   3.643  40.436  1.00  0.00      B    O
ATOM   3086  Ho  MOH B 510      44.153   3.450  40.581  1.00  0.00      B    H
ATOM   3087  C   MOH B 511      30.294  28.380  25.587  1.00  0.00      B    C
ATOM   3088  H1  MOH B 511      30.195  29.379  26.012  1.00  0.00      B    H
ATOM   3089  H2  MOH B 511      31.136  27.867  26.051  1.00  0.00      B    H
ATOM   3090  H3  MOH B 511      29.392  27.824  25.845  1.00  0.00      B    H
ATOM   3091  O   MOH B 511      30.428  28.441  24.187  1.00  0.00      B    O
ATOM   3092  Ho  MOH B 511      29.695  28.910  23.819  1.00  0.00      B    H
ATOM   3093  C   MOH B 512      47.503  46.450  51.054  1.00  0.00      B    C
ATOM   3094  H1  MOH B 512      47.449  45.441  51.463  1.00  0.00      B    H
ATOM   3095  H2  MOH B 512      47.864  47.132  51.823  1.00  0.00      B    H
ATOM   3096  H3  MOH B 512      48.234  46.317  50.256  1.00  0.00      B    H
ATOM   3097  O   MOH B 512      46.332  46.962  50.581  1.00  0.00      B    O
ATOM   3098  Ho  MOH B 512      45.859  46.374  50.013  1.00  0.00      B    H
ATOM   3099  C   MOH B 513      47.570  36.816  41.412  1.00  0.00      B    C
ATOM   3100  H1  MOH B 513      46.826  36.020  41.400  1.00  0.00      B    H
ATOM   3101  H2  MOH B 513      48.546  36.436  41.108  1.00  0.00      B    H
ATOM   3102  H3  MOH B 513      47.291  37.394  40.531  1.00  0.00      B    H
ATOM   3103  O   MOH B 513      47.614  37.549  42.626  1.00  0.00      B    O
ATOM   3104  Ho  MOH B 513      48.134  38.323  42.473  1.00  0.00      B    H
ATOM   3105  C   MOH B 514      42.146  44.277  20.545  1.00  0.00      B    C
ATOM   3106  H1  MOH B 514      42.286  44.581  21.583  1.00  0.00      B    H
ATOM   3107  H2  MOH B 514      42.536  45.102  19.948  1.00  0.00      B    H
ATOM   3108  H3  MOH B 514      42.719  43.363  20.389  1.00  0.00      B    H
ATOM   3109  O   MOH B 514      40.764  43.909  20.356  1.00  0.00      B    O
ATOM   3110  Ho  MOH B 514      40.300  44.699  20.590  1.00  0.00      B    H
ATOM   3111  C   MOH B 515      51.291   1.423  16.145  1.00  0.00      B    C
ATOM   3112  H1  MOH B 515      50.329   1.918  16.273  1.00  0.00      B    H
ATOM   3113  H2  MOH B 515      50.888   0.413  16.215  1.00  0.00      B    H
ATOM   3114  H3  MOH B 515      51.634   1.628  15.130  1.00  0.00      B    H
ATOM   3115  O   MOH B 515      52.239   1.754  17.132  1.00  0.00      B    O
ATOM   3116  Ho  MOH B 515      53.129   1.565  16.876  1.00  0.00      B    H
ATOM   3117  C   MOH B 516      26.377   4.777  20.919  1.00  0.00      B    C
ATOM   3118  H1  MOH B 516      26.326   4.260  19.960  1.00  0.00      B    H
ATOM   3119  H2  MOH B 516      25.797   5.699  20.904  1.00  0.00      B    H
ATOM   3120  H3  MOH B 516      25.853   4.113  21.607  1.00  0.00      B    H
ATOM   3121  O   MOH B 516      27.721   4.983  21.286  1.00  0.00      B    O
ATOM   3122  Ho  MOH B 516      27.889   4.281  21.896  1.00  0.00      B    H
ATOM   3123  C   MOH B 517      35.505  42.980  35.205  1.00  0.00      B    C
ATOM   3124  H1  MOH B 517      36.380  43.271  34.625  1.00  0.00      B    H
ATOM   3125  H2  MOH B 517      35.954  42.141  35.738  1.00  0.00      B    H
ATOM   3126  H3  MOH B 517      35.147  43.804  35.821  1.00  0.00      B    H
ATOM   3127  O   MOH B 517      34.397  42.512  34.428  1.00  0.00      B    O
ATOM   3128  Ho  MOH B 517      34.176  41.645  34.733  1.00  0.00      B    H
ATOM   3129  C   MOH B 518      22.918  12.310  13.478  1.00  0.00      B    C
ATOM   3130  H1  MOH B 518      22.541  12.255  14.499  1.00  0.00      B    H
ATOM   3131  H2  MOH B 518      22.073  12.150  12.808  1.00  0.00      B    H
ATOM   3132  H3  MOH B 518      23.328  13.287  13.221  1.00  0.00      B    H
ATOM   3133  O   MOH B 518      23.931  11.379  13.345  1.00  0.00      B    O
ATOM   3134  Ho  MOH B 518      24.228  11.382  12.447  1.00  0.00      B    H
ATOM   3135  C   MOH B 519      28.765  23.142  51.009  1.00  0.00      B    C
ATOM   3136  H1  MOH B 519      29.565  23.558  50.397  1.00  0.00      B    H
ATOM   3137  H2  MOH B 519      29.208  22.586  51.835  1.00  0.00      B    H
ATOM   3138  H3  MOH B 519      28.260  23.973  51.503  1.00  0.00      B    H
ATOM   3139  O   MOH B 519      27.972  22.288  50.240  1.00  0.00      B    O
ATOM   3140  Ho  MOH B 519      27.672  21.608  50.823  1.00  0.00      B    H
ATOM   3141  C   MOH B 520      14.526   6.560  25.311  1.00  0.00      B    C
ATOM   3142  H1  MOH B 520      14.310   6.783  24.267  1.00  0.00      B    H
ATOM   3143  H2  MOH B 520      13.698   6.829  25.967  1.00  0.00      B    H
ATOM   3144  H3  MOH B 520      14.523   5.474  25.406  1.00  0.00      B    H
ATOM   3145  O   MOH B 520      15.725   7.024  25.865  1.00  0.00      B    O
ATOM   3146  Ho  MOH B 520      15.667   7.945  26.067  1.00  0.00      B    H
ATOM   3147  C   MOH B 521      17.065   7.502   2.705  1.00  0.00      B    C
ATOM   3148  H1  MOH B 521      16.646   7.222   1.739  1.00  0.00      B    H
ATOM   3149  H2  MOH B 521      16.203   7.353   3.356  1.00  0.00      B    H
ATOM   3150  H3  MOH B 521      17.924   6.850   2.863  1.00  0.00      B    H
ATOM   3151  O   MOH B 521      17.551   8.808   2.740  1.00  0.00      B    O
ATOM   3152  Ho  MOH B 521      16.848   9.396   2.972  1.00  0.00      B    H
ATOM   3153  C   MOH B 522       3.606   6.948  37.980  1.00  0.00      B    C
ATOM   3154  H1  MOH B 522       4.235   7.486  37.271  1.00  0.00      B    H
ATOM   3155  H2  MOH B 522       4.273   6.495  38.713  1.00  0.00      B    H
ATOM   3156  H3  MOH B 522       2.901   7.564  38.540  1.00  0.00      B    H
ATOM   3157  O   MOH B 522       3.088   5.841  37.235  1.00  0.00      B    O
ATOM   3158  Ho  MOH B 522       2.595   6.192  36.509  1.00  0.00      B    H
ATOM   3159  C   MOH B 523      31.338   9.604  20.295  1.00  0.00      B    C
ATOM   3160  H1  MOH B 523      30.632   9.811  21.099  1.00  0.00      B    H
ATOM   3161  H2  MOH B 523      32.356   9.788  20.639  1.00  0.00      B    H
ATOM   3162  H3  MOH B 523      31.255   8.537  20.087  1.00  0.00      B    H
ATOM   3163  O   MOH B 523      31.136  10.359  19.155  1.00  0.00      B    O
ATOM   3164  Ho  MOH B 523      30.309  10.014  18.854  1.00  0.00      B    H
ATOM   3165  C   MOH B 524      48.210   0.442   8.225  1.00  0.00      B    C
ATOM   3166  H1  MOH B 524      49.283   0.420   8.037  1.00  0.00      B    H
ATOM   3167  H2  MOH B 524      47.744  -0.228   7.502  1.00  0.00      B    H
ATOM   3168  H3  MOH B 524      48.159   0.056   9.243  1.00  0.00      B    H
ATOM   3169  O   MOH B 524      47.560   1.728   7.987  1.00  0.00      B    O
ATOM   3170  Ho  MOH B 524      46.949   1.928   8.679  1.00  0.00      B    H
ATOM   3171  C   MOH B 525      18.254  32.641  44.372  1.00  0.00      B    C
ATOM   3172  H1  MOH B 525      18.340  33.077  43.377  1.00  0.00      B    H
ATOM   3173  H2  MOH B 525      17.433  31.927  44.301  1.00  0.00      B    H
ATOM   3174  H3  MOH B 525      19.130  32.185  44.832  1.00  0.00      B    H
ATOM   3175  O   MOH B 525      17.771  33.675  45.154  1.00  0.00      B    O
ATOM   3176  Ho  MOH B 525      17.850  33.376  46.047  1.00  0.00      B    H
ATOM   3177  C   MOH B 526       5.489   8.718  20.721  1.00  0.00      B    C
ATOM   3178  H1  MOH B 526       6.365   9.185  21.171  1.00  0.00      B    H
ATOM   3179  H2  MOH B 526       5.430   7.716  21.147  1.00  0.00      B    H
ATOM   3180  H3  MOH B 526       4.580   9.271  20.959  1.00  0.00      B    H
ATOM   3181  O   MOH B 526       5.556   8.620  19.269  1.00  0.00      B    O
ATOM   3182  Ho  MOH B 526       6.368   8.172  19.090  1.00  0.00      B    H
ATOM   3183  C   MOH B 527      33.349  25.845  14.186  1.00  0.00      B    C
ATOM   3184  H1  MOH B 527      32.642  25.361  14.859  1.00  0.00      B    H
ATOM   3185  H2  MOH B 527      33.568  25.388  13.221  1.00  0.00      B    H
ATOM   3186  H3  MOH B 527      32.781  26.736  13.917  1.00  0.00      B    H
ATOM   3187  O   MOH B 527      34.532  26.273  14.725  1.00  0.00      B    O
ATOM   3188  Ho  MOH B 527      35.129  25.542  14.768  1.00  0.00      B    H
ATOM   3189  C   MOH B 528      25.385  37.818  20.617  1.00  0.00      B    C
ATOM   3190  H1  MOH B 528      24.417  37.885  20.121  1.00  0.00      B    H
ATOM   3191  H2  MOH B 528      25.430  36.897  21.197  1.00  0.00      B    H
ATOM   3192  H3  MOH B 528      26.098  37.771  19.793  1.00  0.00      B    H
ATOM   3193  O   MOH B 528      25.560  38.998  21.469  1.00  0.00      B    O
ATOM   3194  Ho  MOH B 528      26.423  38.874  21.835  1.00  0.00      B    H
ATOM   3195  C   MOH B 529      19.700   0.287  33.399  1.00  0.00      B    C
ATOM   3196  H1  MOH B 529      19.367  -0.432  32.652  1.00  0.00      B    H
ATOM   3197  H2  MOH B 529      19.944  -0.429  34.183  1.00  0.00      B    H
ATOM   3198  H3  MOH B 529      20.628   0.769  33.090  1.00  0.00      B    H
ATOM   3199  O   MOH B 529      18.648   1.178  33.881  1.00  0.00      B    O
ATOM   3200  Ho  MOH B 529      19.068   1.856  34.388  1.00  0.00      B    H
ATOM   3201  C   MOH B 530      44.067  31.674  50.459  1.00  0.00      B    C
ATOM   3202  H1  MOH B 530      44.431  30.734  50.046  1.00  0.00      B    H
ATOM   3203  H2  MOH B 530      43.904  32.435  49.696  1.00  0.00      B    H
ATOM   3204  H3  MOH B 530      43.144  31.415  50.979  1.00  0.00      B    H
ATOM   3205  O   MOH B 530      45.053  31.978  51.529  1.00  0.00      B    O
ATOM   3206  Ho  MOH B 530      44.834  32.870  51.752  1.00  0.00      B    H
ATOM   3207  C   MOH B 531       0.836  21.025  44.761  1.00  0.00      B    C
ATOM   3208  H1  MOH B 531       0.444  20.318  45.492  1.00  0.00      B    H
ATOM   3209  H2  MOH B 531       0.341  21.994  44.825  1.00  0.00      B    H
ATOM   3210  H3  MOH B 531       1.909  21.113  44.931  1.00  0.00      B    H
ATOM   3211  O   MOH B 531       0.567  20.657  43.497  1.00  0.00      B    O
ATOM   3212  Ho  MOH B 531       0.215  21.384  43.007  1.00  0.00      B    H
ATOM   3213  C   MOH B 532      39.531  27.302  17.154  1.00  0.00      B    C
ATOM   3214  H1  MOH B 532      39.349  26.812  18.110  1.00  0.00      B    H
ATOM   3215  H2  MOH B 532      38.547  27.364  16.690  1.00  0.00      B    H
ATOM   3216  H3  MOH B 532      40.065  28.228  17.365  1.00  0.00      B    H
ATOM   3217  O   MOH B 532      40.325  26.405  16.463  1.00  0.00      B    O
ATOM   3218  Ho  MOH B 532      40.326  26.803  15.606  1.00  0.00      B    H
ATOM   3219  C   MOH B 533      34.330  49.389  37.129  1.00  0.00      B    C
ATOM   3220  H1  MOH B 533      35.133  50.054  36.812  1.00  0.00      B    H
ATOM   3221  H2  MOH B 533      34.746  48.382  37.134  1.00  0.00      B    H
ATOM   3222  H3  MOH B 533      34.007  49.555  38.157  1.00  0.00      B    H
ATOM   3223  O   MOH B 533      33.324  49.373  36.200  1.00  0.00      B    O
ATOM   3224  Ho  MOH B 533      33.184  48.489  35.896  1.00  0.00      B    H
ATOM   3225  C   MOH B 534      15.477  46.401  16.761  1.00  0.00      B    C
ATOM   3226  H1  MOH B 534      16.121  46.884  16.027  1.00  0.00      B    H
ATOM   3227  H2  MOH B 534      14.549  46.129  16.258  1.00  0.00      B    H
ATOM   3228  H3  MOH B 534      16.011  45.484  17.011  1.00  0.00      B    H
ATOM   3229  O   MOH B 534      15.370  47.231  17.871  1.00  0.00      B    O
ATOM   3230  Ho  MOH B 534      15.154  46.630  18.569  1.00  0.00      B    H
ATOM   3231  C   MOH B 535      28.209   5.687  13.363  1.00  0.00      B    C
ATOM   3232  H1  MOH B 535      27.532   6.541  13.368  1.00  0.00      B    H
ATOM   3233  H2  MOH B 535      28.101   5.008  14.209  1.00  0.00      B    H
ATOM   3234  H3  MOH B 535      27.952   5.056  12.512  1.00  0.00      B    H
ATOM   3235  O   MOH B 535      29.517   6.242  13.079  1.00  0.00      B    O
ATOM   3236  Ho  MOH B 535      29.864   5.663  12.418  1.00  0.00      B    H
ATOM   3237  C   MOH B 536      22.875   2.390  20.075  1.00  0.00      B    C
ATOM   3238  H1  MOH B 536      23.483   2.997  19.404  1.00  0.00      B    H
ATOM   3239  H2  MOH B 536      23.088   2.597  21.124  1.00  0.00      B    H
ATOM   3240  H3  MOH B 536      21.809   2.584  19.951  1.00  0.00      B    H
ATOM   3241  O   MOH B 536      23.129   0.987  20.026  1.00  0.00      B    O
ATOM   3242  Ho  MOH B 536      22.501   0.592  19.440  1.00  0.00      B    H
ATOM   3243  C   MOH B 537       6.670  42.299  37.210  1.00  0.00      B    C
ATOM   3244  H1  MOH B 537       5.856  41.583  37.329  1.00  0.00      B    H
ATOM   3245  H2  MOH B 537       7.577  41.695  37.237  1.00  0.00      B    H
ATOM   3246  H3  MOH B 537       6.686  42.695  36.195  1.00  0.00      B    H
ATOM   3247  O   MOH B 537       6.729  43.409  38.081  1.00  0.00      B    O
ATOM   3248  Ho  MOH B 537       7.525  43.871  37.867  1.00  0.00      B    H
ATOM   3249  C   MOH B 538      17.306  16.570  31.655  1.00  0.00      B    C
ATOM   3250  H1  MOH B 538      17.923  17.110  32.373  1.00  0.00      B    H
ATOM   3251  H2  MOH B 538      16.790  17.411  31.191  1.00  0.00      B    H
ATOM   3252  H3  MOH B 538      17.874  16.150  30.824  1.00  0.00      B    H
ATOM   3253  O   MOH B 538      16.507  15.510  32.147  1.00  0.00      B    O
ATOM   3254  Ho  MOH B 538      15.651  15.734  32.479  1.00  0.00      B    H
ATOM   3255  C   MOH B 539      50.618  15.836  30.601  1.00  0.00      B    C
ATOM   3256  H1  MOH B 539      49.939  15.403  31.337  1.00  0.00      B    H
ATOM   3257  H2  MOH B 539      50.622  15.230  29.695  1.00  0.00      B    H
ATOM   3258  H3  MOH B 539      50.294  16.841  30.333  1.00  0.00      B    H
ATOM   3259  O   MOH B 539      51.862  15.857  31.236  1.00  0.00      B    O
ATOM   3260  Ho  MOH B 539      51.795  16.045  32.159  1.00  0.00      B    H
ATOM   3261  C   MOH B 540      49.678  23.707  25.268  1.00  0.00      B    C
ATOM   3262  H1  MOH B 540      49.652  22.700  24.850  1.00  0.00      B    H
ATOM   3263  H2  MOH B 540      49.693  23.564  26.348  1.00  0.00      B    H
ATOM   3264  H3  MOH B 540      50.546  24.318  25.022  1.00  0.00      B    H
ATOM   3265  O   MOH B 540      48.433  24.348  24.922  1.00  0.00      B    O
ATOM   3266  Ho  MOH B 540      48.350  25.142  25.427  1.00  0.00      B    H
ATOM   3267  C   MOH B 541      45.163  19.581  34.439  1.00  0.00      B    C
ATOM   3268  H1  MOH B 541      44.535  19.111  35.197  1.00  0.00      B    H
ATOM   3269  H2  MOH B 541      44.840  20.572  34.119  1.00  0.00      B    H
ATOM   3270  H3  MOH B 541      46.179  19.490  34.822  1.00  0.00      B    H
ATOM   3271  O   MOH B 541      45.225  18.792  33.251  1.00  0.00      B    O
ATOM   3272  Ho  MOH B 541      45.994  18.268  33.413  1.00  0.00      B    H
ATOM   3273  C   MOH B 542      33.545  37.757  22.982  1.00  0.00      B    C
ATOM   3274  H1  MOH B 542      34.319  37.232  22.422  1.00  0.00      B    H
ATOM   3275  H2  MOH B 542      33.813  38.811  22.908  1.00  0.00      B    H
ATOM   3276  H3  MOH B 542      32.657  37.519  22.397  1.00  0.00      B    H
ATOM   3277  O   MOH B 542      33.550  37.248  24.292  1.00  0.00      B    O
ATOM   3278  Ho  MOH B 542      33.557  36.313  24.155  1.00  0.00      B    H
ATOM   3279  C   MOH B 543       7.320  37.706  22.151  1.00  0.00      B    C
ATOM   3280  H1  MOH B 543       7.912  37.969  23.028  1.00  0.00      B    H
ATOM   3281  H2  MOH B 543       7.515  38.377  21.315  1.00  0.00      B    H
ATOM   3282  H3  MOH B 543       7.621  36.696  21.874  1.00  0.00      B    H
ATOM   3283  O   MOH B 543       5.978  37.858  22.649  1.00  0.00      B    O
ATOM   3284  Ho  MOH B 543       5.733  37.049  23.072  1.00  0.00      B    H
ATOM   3285  C   MOH B 544      39.454  27.235  26.560  1.00  0.00      B    C
ATOM   3286  H1  MOH B 544      39.366  27.955  25.747  1.00  0.00      B    H
ATOM   3287  H2  MOH B 544      40.190  27.655  27.245  1.00  0.00      B    H
ATOM   3288  H3  MOH B 544      38.516  26.960  27.043  1.00  0.00      B    H
ATOM   3289  O   MOH B 544      40.108  26.050  26.116  1.00  0.00      B    O
ATOM   3290  Ho  MOH B 544      39.900  25.453  26.818  1.00  0.00      B    H
ATOM   3291  C   MOH B 545      29.093   1.941  23.573  1.00  0.00      B    C
ATOM   3292  H1  MOH B 545      29.488   1.452  22.683  1.00  0.00      B    H
ATOM   3293  H2  MOH B 545      28.249   1.334  23.901  1.00  0.00      B    H
ATOM   3294  H3  MOH B 545      29.842   2.007  24.361  1.00  0.00      B    H
ATOM   3295  O   MOH B 545      28.717   3.198  23.213  1.00  0.00      B    O
ATOM   3296  Ho  MOH B 545      28.586   3.727  23.984  1.00  0.00      B    H
ATOM   3297  C   MOH B 546      18.403  23.908  38.744  1.00  0.00      B    C
ATOM   3298  H1  MOH B 546      18.705  24.631  39.502  1.00  0.00      B    H
ATOM   3299  H2  MOH B 546      17.773  24.260  37.927  1.00  0.00      B    H
ATOM   3300  H3  MOH B 546      19.286  23.465  38.284  1.00  0.00      B    H
ATOM   3301  O   MOH B 546      17.627  22.702  39.216  1.00  0.00      B    O
ATOM   3302  Ho  MOH B 546      18.028  22.391  40.013  1.00  0.00      B    H
ATOM   3303  C   MOH B 547      27.609  36.710  49.480  1.00  0.00      B    C
ATOM   3304  H1  MOH B 547      26.735  36.247  49.022  1.00  0.00      B    H
ATOM   3305  H2  MOH B 547      27.260  37.601  50.003  1.00  0.00      B    H
ATOM   3306  H3  MOH B 547      28.008  35.861  50.035  1.00  0.00      B    H
ATOM   3307  O   MOH B 547      28.534  37.154  48.490  1.00  0.00      B    O
ATOM   3308  Ho  MOH B 547      28.277  38.037  48.271  1.00  0.00      B    H
ATOM   3309  C   MOH B 548       5.955   6.760  12.210  1.00  0.00      B    C
ATOM   3310  H1  MOH B 548       6.676   7.080  11.458  1.00  0.00      B    H
ATOM   3311  H2  MOH B 548       5.240   7.576  12.107  1.00  0.00      B    H
ATOM   3312  H3  MOH B 548       5.468   5.831  11.913  1.00  0.00      B    H
ATOM   3313  O   MOH B 548       6.426   6.703  13.475  1.00  0.00      B    O
ATOM   3314  Ho  MOH B 548       5.672   6.612  14.038  1.00  0.00      B    H
ATOM   3315  C   MOH B 549      42.173  24.758  12.229  1.00  0.00      B    C
ATOM   3316  H1  MOH B 549      43.036  25.315  12.593  1.00  0.00      B    H
ATOM   3317  H2  MOH B 549      41.719  25.364  11.445  1.00  0.00      B    H
ATOM   3318  H3  MOH B 549      42.471  23.813  11.774  1.00  0.00      B    H
ATOM   3319  O   MOH B 549      41.270  24.457  13.262  1.00  0.00      B    O
ATOM   3320  Ho  MOH B 549      41.687  23.869  13.872  1.00  0.00      B    H
ATOM   3321  C   MOH B 550      34.691  21.370   3.616  1.00  0.00      B    C
ATOM   3322  H1  MOH B 550      34.803  21.776   2.610  1.00  0.00      B    H
ATOM   3323  H2  MOH B 550      33.620  21.347   3.818  1.00  0.00      B    H
ATOM   3324  H3  MOH B 550      35.033  20.349   3.447  1.00  0.00      B    H
ATOM   3325  O   MOH B 550      35.312  22.171   4.604  1.00  0.00      B    O
ATOM   3326  Ho  MOH B 550      34.762  22.938   4.653  1.00  0.00      B    H
ATOM   3327  C   MOH B 551      19.197  11.419  37.339  1.00  0.00      B    C
ATOM   3328  H1  MOH B 551      18.842  10.554  36.779  1.00  0.00      B    H
ATOM   3329  H2  MOH B 551      20.191  11.208  37.733  1.00  0.00      B    H
ATOM   3330  H3  MOH B 551      19.422  12.186  36.598  1.00  0.00      B    H
ATOM   3331  O   MOH B 551      18.124  11.607  38.270  1.00  0.00      B    O
ATOM   3332  Ho  MOH B 551      17.453  12.048  37.772  1.00  0.00      B    H
ATOM   3333  C   MOH B 552       5.245  10.896   4.964  1.00  0.00      B    C
ATOM   3334  H1  MOH B 552       4.231  10.495   4.973  1.00  0.00      B    H
ATOM   3335  H2  MOH B 552       5.748  10.202   4.291  1.00  0.00      B    H
ATOM   3336  H3  MOH B 552       5.109  11.881   4.517  1.00  0.00      B    H
ATOM   3337  O   MOH B 552       5.666  10.738   6.239  1.00  0.00      B    O
ATOM   3338  Ho  MOH B 552       6.222  11.501   6.276  1.00  0.00      B    H
ATOM   3339  C   MOH B 553       6.290   0.448  34.116  1.00  0.00      B    C
ATOM   3340  H1  MOH B 553       5.830  -0.173  34.884  1.00  0.00      B    H
ATOM   3341  H2  MOH B 553       6.659  -0.389  33.524  1.00  0.00      B    H
ATOM   3342  H3  MOH B 553       5.470   0.958  33.611  1.00  0.00      B    H
ATOM   3343  O   MOH B 553       7.236   1.314  34.615  1.00  0.00      B    O
ATOM   3344  Ho  MOH B 553       6.779   1.767  35.307  1.00  0.00      B    H
ATOM   3345  C   MOH B 554      49.317  19.501   8.096  1.00  0.00      B    C
ATOM   3346  H1  MOH B 554      49.641  18.899   7.247  1.00  0.00      B    H
ATOM   3347  H2  MOH B 554      49.731  20.474   7.830  1.00  0.00      B    H
ATOM   3348  H3  MOH B 554      48.231  19.449   8.170  1.00  0.00      B    H
ATOM   3349  O   MOH B 554      49.651  19.144   9.444  1.00  0.00      B    O
ATOM   3350  Ho  MOH B 554      50.521  18.777   9.425  1.00  0.00      B    H
ATOM   3351  C   MOH B 555       7.999  13.363  39.297  1.00  0.00      B    C
ATOM   3352  H1  MOH B 555       7.236  13.962  38.800  1.00  0.00      B    H
ATOM   3353  H2  MOH B 555       8.262  13.863  40.229  1.00  0.00      B    H
ATOM   3354  H3  MOH B 555       7.423  12.532  39.706  1.00  0.00      B    H
ATOM   3355  O   MOH B 555       9.139  12.974  38.490  1.00  0.00      B    O
ATOM   3356  Ho  MOH B 555       9.762  12.588  39.088  1.00  0.00      B    H
ATOM   3357  C   MOH B 556      49.904  13.091  42.083  1.00  0.00      B    C
ATOM   3358  H1  MOH B 556      48.920  13.402  42.432  1.00  0.00      B    H
ATOM   3359  H2  MOH B 556      50.294  13.927  41.502  1.00  0.00      B    H
ATOM   3360  H3  MOH B 556      50.550  13.012  42.957  1.00  0.00      B    H
ATOM   3361  O   MOH B 556      49.822  11.950  41.267  1.00  0.00      B    O
ATOM   3362  Ho  MOH B 556      49.404  12.221  40.464  1.00  0.00      B    H
ATOM   3363  C   MOH B 557       7.374  17.792  44.890  1.00  0.00      B    C
ATOM   3364  H1  MOH B 557       7.030  18.396  45.730  1.00  0.00      B    H
ATOM   3365  H2  MOH B 557       6.534  17.099  44.847  1.00  0.00      B    H
ATOM   3366  H3  MOH B 557       7.340  18.281  43.916  1.00  0.00      B    H
ATOM   3367  O   MOH B 557       8.616  17.096  45.161  1.00  0.00      B    O
ATOM   3368  Ho  MOH B 557       8.552  16.692  46.013  1.00  0.00      B    H
ATOM   3369  C   MOH B 558      50.389  14.561   6.666  1.00  0.00      B    C
ATOM   3370  H1  MOH B 558      50.246  14.075   5.701  1.00  0.00      B    H
ATOM   3371  H2  MOH B 558      50.216  13.900   7.515  1.00  0.00      B    H
ATOM   3372  H3  MOH B 558      51.411  14.922   6.560  1.00  0.00      B    H
ATOM   3373  O   MOH B 558      49.505  15.699   6.775  1.00  0.00      B    O
ATOM   3374  Ho  MOH B 558      48.628  15.365   6.892  1.00  0.00      B    H
ATOM   3375  C   MOH B 559      42.187  32.032  21.496  1.00  0.00      B    C
ATOM   3376  H1  MOH B 559      41.992  31.007  21.179  1.00  0.00      B    H
ATOM   3377  H2  MOH B 559      42.967  32.080  22.255  1.00  0.00      B    H
ATOM   3378  H3  MOH B 559      42.592  32.517  20.608  1.00  0.00      B    H
ATOM   3379  O   MOH B 559      40.954  32.617  21.853  1.00  0.00      B    O
ATOM   3380  Ho  MOH B 559      41.208  33.440  22.241  1.00  0.00      B    H
ATOM   3381  C   MOH B 560      45.303  46.317  10.261  1.00  0.00      B    C
ATOM   3382  H1  MOH B 560      46.185  45.900  10.748  1.00  0.00      B    H
ATOM   3383  H2  MOH B 560      45.179  45.863   9.278  1.00  0.00      B    H
ATOM   3384  H3  MOH B 560      44.501  46.018  10.937  1.00  0.00      B    H
ATOM   3385  O   MOH B 560      45.469  47.698  10.299  1.00  0.00      B    O
ATOM   3386  Ho  MOH B 560      45.463  47.973  11.203  1.00  0.00      B    H
ATOM   3387  C   MOH B 561      29.362  39.797  21.968  1.00  0.00      B    C
ATOM   3388  H1  MOH B 561      30.016  39.191  21.341  1.00  0.00      B    H
ATOM   3389  H2  MOH B 561      29.836  39.893  22.944  1.00  0.00      B    H
ATOM   3390  H3  MOH B 561      29.156  40.825  21.671  1.00  0.00      B    H
ATOM   3391  O   MOH B 561      28.118  39.115  22.244  1.00  0.00      B    O
ATOM   3392  Ho  MOH B 561      28.250  38.483  22.934  1.00  0.00      B    H
ATOM   3393  C   MOH B 562      17.053  43.135  34.681  1.00  0.00      B    C
ATOM   3394  H1  MOH B 562      18.023  43.563  34.425  1.00  0.00      B    H
ATOM   3395  H2  MOH B 562      16.590  43.828  35.385  1.00  0.00      B    H
ATOM   3396  H3  MOH B 562      16.466  43.118  33.764  1.00  0.00      B    H
ATOM   3397  O   MOH B 562      17.289  41.766  35.054  1.00  0.00      B    O
ATOM   3398  Ho  MOH B 562      17.819  41.802  35.835  1.00  0.00      B    H
ATOM   3399  C   MOH B 563      51.624   4.840  13.822  1.00  0.00      B    C
ATOM   3400  H1  MOH B 563      52.535   4.442  14.268  1.00  0.00      B    H
ATOM   3401  H2  MOH B 563      51.302   4.207  12.995  1.00  0.00      B    H
ATOM   3402  H3  MOH B 563      50.807   4.943  14.536  1.00  0.00      B    H
ATOM   3403  O   MOH B 563      51.957   6.149  13.419  1.00  0.00      B    O
ATOM   3404  Ho  MOH B 563      51.178   6.472  12.993  1.00  0.00      B    H
ATOM   3405  C   MOH B 564       5.120   1.867  45.794  1.00  0.00      B    C
ATOM   3406  H1  MOH B 564       4.235   2.189  46.343  1.00  0.00      B    H
ATOM   3407  H2  MOH B 564       4.896   0.804  45.705  1.00  0.00      B    H
ATOM   3408  H3  MOH B 564       5.228   2.257  44.782  1.00  0.00      B    H
ATOM   3409  O   MOH B 564       6.200   2.121  46.665  1.00  0.00      B    O
ATOM   3410  Ho  MOH B 564       7.013   2.055  46.188  1.00  0.00      B    H
ATOM   3411  C   MOH B 565      16.996  22.941  49.626  1.00  0.00      B    C
ATOM   3412  H1  MOH B 565      16.565  21.967  49.859  1.00  0.00      B    H
ATOM   3413  H2  MOH B 565      16.987  23.546  50.533  1.00  0.00      B    H
ATOM   3414  H3  MOH B 565      17.974  22.618  49.268  1.00  0.00      B    H
ATOM   3415  O   MOH B 565      16.228  23.534  48.650  1.00  0.00      B    O
ATOM   3416  Ho  MOH B 565      16.623  24.301  48.264  1.00  0.00      B    H
ATOM   3417  C   MOH B 566      41.568  51.187   6.253  1.00  0.00      B    C
ATOM   3418  H1  MOH B 566      40.666  50.785   6.713  1.00  0.00      B    H
ATOM   3419  H2  MOH B 566      41.717  50.902   5.211  1.00  0.00      B    H
ATOM   3420  H3  MOH B 566      41.353  52.255   6.204  1.00  0.00      B    H
ATOM   3421  O   MOH B 566      42.766  50.921   6.966  1.00  0.00      B    O
ATOM   3422  Ho  MOH B 566      42.720  49.983   7.071  1.00  0.00      B    H
ATOM   3423  C   MOH B 567      38.826  26.730   1.422  1.00  0.00      B    C
ATOM   3424  H1  MOH B 567      37.798  26.433   1.633  1.00  0.00      B    H
ATOM   3425  H2  MOH B 567      39.504  25.970   1.810  1.00  0.00      B    H
ATOM   3426  H3  MOH B 567      38.827  26.744   0.332  1.00  0.00      B    H
ATOM   3427  O   MOH B 567      39.049  27.959   1.940  1.00  0.00      B    O
ATOM   3428  Ho  MOH B 567      39.886  28.241   1.605  1.00  0.00      B    H
ATOM   3429  C   MOH B 568      48.994  49.247  23.396  1.00  0.00      B    C
ATOM   3430  H1  MOH B 568      49.967  49.175  22.909  1.00  0.00      B    H
ATOM   3431  H2  MOH B 568      48.276  49.772  22.766  1.00  0.00      B    H
ATOM   3432  H3  MOH B 568      48.705  48.214  23.591  1.00  0.00      B    H
ATOM   3433  O   MOH B 568      49.211  49.845  24.697  1.00  0.00      B    O
ATOM   3434  Ho  MOH B 568      49.419  50.764  24.772  1.00  0.00      B    H
ATOM   3435  C   MOH B 569      13.022  18.333  10.058  1.00  0.00      B    C
ATOM   3436  H1  MOH B 569      12.981  18.886   9.119  1.00  0.00      B    H
ATOM   3437  H2  MOH B 569      13.688  17.485   9.895  1.00  0.00      B    H
ATOM   3438  H3  MOH B 569      13.425  19.028  10.795  1.00  0.00      B    H
ATOM   3439  O   MOH B 569      11.684  17.970  10.197  1.00  0.00      B    O
ATOM   3440  Ho  MOH B 569      11.119  18.583   9.752  1.00  0.00      B    H
ATOM   3441  C   MOH B 570       2.846  17.265  26.623  1.00  0.00      B    C
ATOM   3442  H1  MOH B 570       3.810  16.944  26.229  1.00  0.00      B    H
ATOM   3443  H2  MOH B 570       2.444  16.254  26.685  1.00  0.00      B    H
ATOM   3444  H3  MOH B 570       2.935  17.796  27.571  1.00  0.00      B    H
ATOM   3445  O   MOH B 570       2.132  17.914  25.598  1.00  0.00      B    O
ATOM   3446  Ho  MOH B 570       1.477  18.495  25.955  1.00  0.00      B    H
ATOM   3447  C   MOH B 571      44.273  29.270  41.284  1.00  0.00      B    C
ATOM   3448  H1  MOH B 571      43.294  29.356  41.755  1.00  0.00      B    H
ATOM   3449  H2  MOH B 571      44.531  28.218  41.401  1.00  0.00      B    H
ATOM   3450  H3  MOH B 571      44.006  29.432  40.240  1.00  0.00      B    H
ATOM   3451  O   MOH B 571      45.286  30.123  41.793  1.00  0.00      B    O
ATOM   3452  Ho  MOH B 571      44.966  30.387  42.643  1.00  0.00      B    H
ATOM   3453  C   MOH B 572      18.800  34.122  20.593  1.00  0.00      B    C
ATOM   3454  H1  MOH B 572      19.097  33.741  21.570  1.00  0.00      B    H
ATOM   3455  H2  MOH B 572      19.604  34.851  20.489  1.00  0.00      B    H
ATOM   3456  H3  MOH B 572      18.623  33.348  19.846  1.00  0.00      B    H
ATOM   3457  O   MOH B 572      17.672  34.829  20.855  1.00  0.00      B    O
ATOM   3458  Ho  MOH B 572      17.542  35.392  20.108  1.00  0.00      B    H
ATOM   3459  C   MOH B 573      25.963  42.113  42.632  1.00  0.00      B    C
ATOM   3460  H1  MOH B 573      26.329  43.100  42.348  1.00  0.00      B    H
ATOM   3461  H2  MOH B 573      25.996  42.311  43.703  1.00  0.00      B    H
ATOM   3462  H3  MOH B 573      24.962  41.833  42.304  1.00  0.00      B    H
ATOM   3463  O   MOH B 573      26.884  40.991  42.437  1.00  0.00      B    O
ATOM   3464  Ho  MOH B 573      26.751  40.702  41.548  1.00  0.00      B    H
ATOM   3465  C   MOH B 574      33.357  29.741  46.853  1.00  0.00      B    C
ATOM   3466  H1  MOH B 574      34.089  29.686  46.047  1.00  0.00      B    H
ATOM   3467  H2  MOH B 574      32.932  28.781  47.146  1.00  0.00      B    H
ATOM   3468  H3  MOH B 574      33.826  30.074  47.779  1.00  0.00      B    H
ATOM   3469  O   MOH B 574      32.318  30.671  46.591  1.00  0.00      B    O
ATOM   3470  Ho  MOH B 574      31.900  30.331  45.814  1.00  0.00      B    H
ATOM   3471  C   MOH B 575      25.834  15.135  17.387  1.00  0.00      B    C
ATOM   3472  H1  MOH B 575      26.477  15.111  16.506  1.00  0.00      B    H
ATOM   3473  H2  MOH B 575      26.430  15.352  18.274  1.00  0.00      B    H
ATOM   3474  H3  MOH B 575      25.234  16.017  17.162  1.00  0.00      B    H
ATOM   3475  O   MOH B 575      25.082  13.945  17.572  1.00  0.00      B    O
ATOM   3476  Ho  MOH B 575      25.637  13.204  17.382  1.00  0.00      B    H
ATOM   3477  C   MOH B 576      42.617   0.234  41.937  1.00  0.00      B    C
ATOM   3478  H1  MOH B 576      42.055   1.101  42.285  1.00  0.00      B    H
ATOM   3479  H2  MOH B 576      42.980   0.438  40.930  1.00  0.00      B    H
ATOM   3480  H3  MOH B 576      43.422   0.132  42.665  1.00  0.00      B    H
ATOM   3481  O   MOH B 576      41.887  -0.980  42.074  1.00  0.00      B    O
ATOM   3482  Ho  MOH B 576      41.011  -0.728  41.823  1.00  0.00      B    H
ATOM   3483  C   MOH B 577       6.102  45.540  24.402  1.00  0.00      B    C
ATOM   3484  H1  MOH B 577       5.520  46.201  25.045  1.00  0.00      B    H
ATOM   3485  H2  MOH B 577       6.855  45.082  25.043  1.00  0.00      B    H
ATOM   3486  H3  MOH B 577       5.477  44.744  23.998  1.00  0.00      B    H
ATOM   3487  O   MOH B 577       6.885  46.193  23.399  1.00  0.00      B    O
ATOM   3488  Ho  MOH B 577       7.552  45.571  23.155  1.00  0.00      B    H
ATOM   3489  C   MOH B 578      46.242  43.587  35.389  1.00  0.00      B    C
ATOM   3490  H1  MOH B 578      47.245  43.892  35.091  1.00  0.00      B    H
ATOM   3491  H2  MOH B 578      46.240  43.898  36.434  1.00  0.00      B    H
ATOM   3492  H3  MOH B 578      45.628  44.205  34.735  1.00  0.00      B    H
ATOM   3493  O   MOH B 578      45.890  42.231  35.258  1.00  0.00      B    O
ATOM   3494  Ho  MOH B 578      46.004  41.833  36.107  1.00  0.00      B    H
ATOM   3495  C   MOH B 579      27.603  25.434  36.854  1.00  0.00      B    C
ATOM   3496  H1  MOH B 579      26.683  24.867  36.992  1.00  0.00      B    H
ATOM   3497  H2  MOH B 579      28.230  25.571  37.735  1.00  0.00      B    H
ATOM   3498  H3  MOH B 579      28.230  24.984  36.084  1.00  0.00      B    H
ATOM   3499  O   MOH B 579      27.324  26.621  36.101  1.00  0.00      B    O
ATOM   3500  Ho  MOH B 579      26.688  26.408  35.436  1.00  0.00      B    H
ATOM   3501  C   MOH B 580      49.837   4.462  17.501  1.00  0.00      B    C
ATOM   3502  H1  MOH B 580      50.403   4.968  16.718  1.00  0.00      B    H
ATOM   3503  H2  MOH B 580      49.334   5.318  17.951  1.00  0.00      B    H
ATOM   3504  H3  MOH B 580      49.181   3.767  16.977  1.00  0.00      B    H
ATOM   3505  O   MOH B 580      50.649   3.666  18.364  1.00  0.00      B    O
ATOM   3506  Ho  MOH B 580      51.165   3.105  17.805  1.00  0.00      B    H
ATOM   3507  C   MOH B 581       0.369  40.004  13.675  1.00  0.00      B    C
ATOM   3508  H1  MOH B 581       1.393  40.357  13.554  1.00  0.00      B    H
ATOM   3509  H2  MOH B 581       0.427  39.157  14.358  1.00  0.00      B    H
ATOM   3510  H3  MOH B 581      -0.286  40.715  14.180  1.00  0.00      B    H
ATOM   3511  O   MOH B 581      -0.281  39.597  12.445  1.00  0.00      B    O
ATOM   3512  Ho  MOH B 581      -1.085  40.095  12.432  1.00  0.00      B    H
ATOM   3513  C   MOH B 582      25.393  10.621  20.053  1.00  0.00      B    C
ATOM   3514  H1  MOH B 582      25.116  10.622  18.999  1.00  0.00      B    H
ATOM   3515  H2  MOH B 582      24.908  11.506  20.465  1.00  0.00      B    H
ATOM   3516  H3  MOH B 582      24.972   9.680  20.407  1.00  0.00      B    H
ATOM   3517  O   MOH B 582      26.794  10.568  20.134  1.00  0.00      B    O
ATOM   3518  Ho  MOH B 582      27.126  10.890  20.958  1.00  0.00      B    H
ATOM   3519  C   MOH B 583      40.970  49.014   9.450  1.00  0.00      B    C
ATOM   3520  H1  MOH B 583      41.711  48.571  10.116  1.00  0.00      B    H
ATOM   3521  H2  MOH B 583      41.442  49.696   8.742  1.00  0.00      B    H
ATOM   3522  H3  MOH B 583      40.637  48.186   8.825  1.00  0.00      B    H
ATOM   3523  O   MOH B 583      39.968  49.668  10.154  1.00  0.00      B    O
ATOM   3524  Ho  MOH B 583      40.392  49.905  10.964  1.00  0.00      B    H
ATOM   3525  C   MOH B 584       2.541  23.021   4.412  1.00  0.00      B    C
ATOM   3526  H1  MOH B 584       2.274  23.840   3.744  1.00  0.00      B    H
ATOM   3527  H2  MOH B 584       1.853  23.094   5.254  1.00  0.00      B    H
ATOM   3528  H3  MOH B 584       2.369  22.061   3.925  1.00  0.00      B    H
ATOM   3529  O   MOH B 584       3.849  23.152   4.895  1.00  0.00      B    O
ATOM   3530  Ho  MOH B 584       3.919  22.458   5.533  1.00  0.00      B    H
ATOM   3531  C   MOH B 585       6.681  45.971   4.381  1.00  0.00      B    C
ATOM   3532  H1  MOH B 585       6.496  46.910   4.904  1.00  0.00      B    H
ATOM   3533  H2  MOH B 585       6.888  46.091   3.318  1.00  0.00      B    H
ATOM   3534  H3  MOH B 585       7.577  45.460   4.732  1.00  0.00      B    H
ATOM   3535  O   MOH B 585       5.685  45.001   4.489  1.00  0.00      B    O
ATOM   3536  Ho  MOH B 585       5.259  44.990   3.646  1.00  0.00      B    H
ATOM   3537  C   MOH B 586      30.022   5.031  44.726  1.00  0.00      B    C
ATOM   3538  H1  MOH B 586      30.271   3.990  44.930  1.00  0.00      B    H
ATOM   3539  H2  MOH B 586      30.143   5.586  45.656  1.00  0.00      B    H
ATOM   3540  H3  MOH B 586      30.712   5.347  43.943  1.00  0.00      B    H
ATOM   3541  O   MOH B 586      28.712   5.107  44.219  1.00  0.00      B    O
ATOM   3542  Ho  MOH B 586      28.149   4.757  44.892  1.00  0.00      B    H
ATOM   3543  C   MOH B 587       6.062   6.361  34.391  1.00  0.00      B    C
ATOM   3544  H1  MOH B 587       5.120   6.833  34.671  1.00  0.00      B    H
ATOM   3545  H2  MOH B 587       6.776   6.527  35.198  1.00  0.00      B    H
ATOM   3546  H3  MOH B 587       5.884   5.290  34.299  1.00  0.00      B    H
ATOM   3547  O   MOH B 587       6.469   6.774  33.119  1.00  0.00      B    O
ATOM   3548  Ho  MOH B 587       6.751   6.053  32.577  1.00  0.00      B    H
ATOM   3549  C   MOH B 588      24.544  46.846   9.549  1.00  0.00      B    C
ATOM   3550  H1  MOH B 588      23.974  47.718   9.228  1.00  0.00      B    H
ATOM   3551  H2  MOH B 588      23.829  46.038   9.389  1.00  0.00      B    H
ATOM   3552  H3  MOH B 588      25.351  46.705   8.831  1.00  0.00      B    H
ATOM   3553  O   MOH B 588      25.046  46.818  10.857  1.00  0.00      B    O
ATOM   3554  Ho  MOH B 588      25.453  45.968  10.919  1.00  0.00      B    H
ATOM   3555  C   MOH B 589      14.499  29.898  43.572  1.00  0.00      B    C
ATOM   3556  H1  MOH B 589      14.253  30.952  43.439  1.00  0.00      B    H
ATOM   3557  H2  MOH B 589      14.864  29.810  44.596  1.00  0.00      B    H
ATOM   3558  H3  MOH B 589      13.592  29.320  43.399  1.00  0.00      B    H
ATOM   3559  O   MOH B 589      15.620  29.779  42.679  1.00  0.00      B    O
ATOM   3560  Ho  MOH B 589      15.292  29.990  41.818  1.00  0.00      B    H
ATOM   3561  C   MOH B 590      37.993  37.106   9.062  1.00  0.00      B    C
ATOM   3562  H1  MOH B 590      37.097  36.511   8.888  1.00  0.00      B    H
ATOM   3563  H2  MOH B 590      37.901  37.680   9.984  1.00  0.00      B    H
ATOM   3564  H3  MOH B 590      38.788  36.383   9.244  1.00  0.00      B    H
ATOM   3565  O   MOH B 590      38.191  37.960   8.049  1.00  0.00      B    O
ATOM   3566  Ho  MOH B 590      38.474  37.454   7.303  1.00  0.00      B    H
ATOM   3567  C   MOH B 591      46.984  22.093   6.564  1.00  0.00      B    C
ATOM   3568  H1  MOH B 591      46.967  22.241   7.644  1.00  0.00      B    H
ATOM   3569  H2  MOH B 591      47.691  22.837   6.196  1.00  0.00      B    H
ATOM   3570  H3  MOH B 591      47.359  21.088   6.369  1.00  0.00      B    H
ATOM   3571  O   MOH B 591      45.680  22.226   6.064  1.00  0.00      B    O
ATOM   3572  Ho  MOH B 591      45.697  21.972   5.154  1.00  0.00      B    H
ATOM   3573  C   MOH B 592      50.246  28.984  14.728  1.00  0.00      B    C
ATOM   3574  H1  MOH B 592      51.228  29.428  14.566  1.00  0.00      B    H
ATOM   3575  H2  MOH B 592      49.852  28.654  13.767  1.00  0.00      B    H
ATOM   3576  H3  MOH B 592      50.458  28.118  15.356  1.00  0.00      B    H
ATOM   3577  O   MOH B 592      49.413  30.023  15.203  1.00  0.00      B    O
ATOM   3578  Ho  MOH B 592      48.529  29.758  15.408  1.00  0.00      B    H
ATOM   3579  C   MOH B 593      29.481  27.739  14.261  1.00  0.00      B    C
ATOM   3580  H1  MOH B 593      30.269  27.639  13.514  1.00  0.00      B    H
ATOM   3581  H2  MOH B 593      28.723  27.006  13.988  1.00  0.00      B    H
ATOM   3582  H3  MOH B 593      29.865  27.351  15.205  1.00  0.00      B    H
ATOM   3583  O   MOH B 593      28.948  29.055  14.383  1.00  0.00      B    O
ATOM   3584  Ho  MOH B 593      29.501  29.357  15.087  1.00  0.00      B    H
ATOM   3585  C   MOH B 594       9.044  26.184  18.764  1.00  0.00      B    C
ATOM   3586  H1  MOH B 594       9.796  25.481  19.122  1.00  0.00      B    H
ATOM   3587  H2  MOH B 594       8.649  25.739  17.851  1.00  0.00      B    H
ATOM   3588  H3  MOH B 594       8.355  26.329  19.596  1.00  0.00      B    H
ATOM   3589  O   MOH B 594       9.627  27.368  18.369  1.00  0.00      B    O
ATOM   3590  Ho  MOH B 594       9.038  27.870  17.827  1.00  0.00      B    H
ATOM   3591  C   MOH B 595      18.951  48.044  33.920  1.00  0.00      B    C
ATOM   3592  H1  MOH B 595      17.972  48.377  33.574  1.00  0.00      B    H
ATOM   3593  H2  MOH B 595      19.666  47.981  33.101  1.00  0.00      B    H
ATOM   3594  H3  MOH B 595      19.410  48.786  34.573  1.00  0.00      B    H
ATOM   3595  O   MOH B 595      18.786  46.754  34.432  1.00  0.00      B    O
ATOM   3596  Ho  MOH B 595      19.629  46.380  34.641  1.00  0.00      B    H
ATOM   3597  C   MOH B 596      45.078  51.115   3.779  1.00  0.00      B    C
ATOM   3598  H1  MOH B 596      45.255  50.477   4.645  1.00  0.00      B    H
ATOM   3599  H2  MOH B 596      45.468  50.608   2.897  1.00  0.00      B    H
ATOM   3600  H3  MOH B 596      44.034  51.313   3.535  1.00  0.00      B    H
ATOM   3601  O   MOH B 596      45.594  52.423   3.982  1.00  0.00      B    O
ATOM   3602  Ho  MOH B 596      45.070  52.841   4.648  1.00  0.00      B    H
ATOM   3603  C   MOH B 597      23.956  31.642  12.660  1.00  0.00      B    C
ATOM   3604  H1  MOH B 597      22.868  31.607  12.707  1.00  0.00      B    H
ATOM   3605  H2  MOH B 597      24.315  32.084  11.730  1.00  0.00      B    H
ATOM   3606  H3  MOH B 597      24.457  32.241  13.420  1.00  0.00      B    H
ATOM   3607  O   MOH B 597      24.498  30.314  12.739  1.00  0.00      B    O
ATOM   3608  Ho  MOH B 597      25.442  30.322  12.706  1.00  0.00      B    H
ATOM   3609  C   MOH B 598       7.247  40.955  32.642  1.00  0.00      B    C
ATOM   3610  H1  MOH B 598       6.586  40.379  33.290  1.00  0.00      B    H
ATOM   3611  H2  MOH B 598       6.827  40.802  31.647  1.00  0.00      B    H
ATOM   3612  H3  MOH B 598       7.176  42.025  32.835  1.00  0.00      B    H
ATOM   3613  O   MOH B 598       8.628  40.647  32.959  1.00  0.00      B    O
ATOM   3614  Ho  MOH B 598       9.073  41.470  32.827  1.00  0.00      B    H
ATOM   3615  C   MOH B 599       8.420   0.590   0.434  1.00  0.00      B    C
ATOM   3616  H1  MOH B 599       8.853   1.105  -0.423  1.00  0.00      B    H
ATOM   3617  H2  MOH B 599       8.264  -0.464   0.204  1.00  0.00      B    H
ATOM   3618  H3  MOH B 599       8.880   0.863   1.383  1.00  0.00      B    H
ATOM   3619  O   MOH B 599       7.076   0.982   0.315  1.00  0.00      B    O
ATOM   3620  Ho  MOH B 599       6.755   0.718  -0.533  1.00  0.00      B    H
ATOM   3621  C   MOH B 600      34.005  50.816   5.645  1.00  0.00      B    C
ATOM   3622  H1  MOH B 600      33.301  50.417   4.915  1.00  0.00      B    H
ATOM   3623  H2  MOH B 600      34.940  50.611   5.122  1.00  0.00      B    H
ATOM   3624  H3  MOH B 600      33.837  51.891   5.700  1.00  0.00      B    H
ATOM   3625  O   MOH B 600      33.948  50.124   6.911  1.00  0.00      B    O
ATOM   3626  Ho  MOH B 600      34.547  50.573   7.488  1.00  0.00      B    H
ATOM   3627  C   MOH B 601      39.691  47.607   5.646  1.00  0.00      B    C
ATOM   3628  H1  MOH B 601      39.120  48.043   6.466  1.00  0.00      B    H
ATOM   3629  H2  MOH B 601      39.361  48.046   4.704  1.00  0.00      B    H
ATOM   3630  H3  MOH B 601      40.670  48.068   5.779  1.00  0.00      B    H
ATOM   3631  O   MOH B 601      39.816  46.194   5.707  1.00  0.00      B    O
ATOM   3632  Ho  MOH B 601      38.927  45.925   5.883  1.00  0.00      B    H
ATOM   3633  C   MOH B 602      26.556   1.656   8.784  1.00  0.00      B    C
ATOM   3634  H1  MOH B 602      27.282   1.291   9.510  1.00  0.00      B    H
ATOM   3635  H2  MOH B 602      25.552   1.291   9.002  1.00  0.00      B    H
ATOM   3636  H3  MOH B 602      26.651   2.741   8.829  1.00  0.00      B    H
ATOM   3637  O   MOH B 602      26.836   1.273   7.419  1.00  0.00      B    O
ATOM   3638  Ho  MOH B 602      27.505   0.606   7.399  1.00  0.00      B    H
ATOM   3639  C   MOH B 603      11.065   1.429  19.372  1.00  0.00      B    C
ATOM   3640  H1  MOH B 603      11.028   0.448  18.898  1.00  0.00      B    H
ATOM   3641  H2  MOH B 603      11.351   2.153  18.609  1.00  0.00      B    H
ATOM   3642  H3  MOH B 603      10.092   1.687  19.790  1.00  0.00      B    H
ATOM   3643  O   MOH B 603      12.062   1.226  20.403  1.00  0.00      B    O
ATOM   3644  Ho  MOH B 603      11.771   0.536  20.980  1.00  0.00      B    H
ATOM   3645  C   MOH B 604       3.668  42.920  44.655  1.00  0.00      B    C
ATOM   3646  H1  MOH B 604       4.584  43.301  45.107  1.00  0.00      B    H
ATOM   3647  H2  MOH B 604       3.588  43.214  43.608  1.00  0.00      B    H
ATOM   3648  H3  MOH B 604       3.693  41.831  44.616  1.00  0.00      B    H
ATOM   3649  O   MOH B 604       2.568  43.510  45.360  1.00  0.00      B    O
ATOM   3650  Ho  MOH B 604       2.682  44.445  45.278  1.00  0.00      B    H
ATOM   3651  C   MOH B 605      28.157  17.966   4.757  1.00  0.00      B    C
ATOM   3652  H1  MOH B 605      28.897  17.639   4.027  1.00  0.00      B    H
ATOM   3653  H2  MOH B 605      28.833  18.259   5.560  1.00  0.00      B    H
ATOM   3654  H3  MOH B 605      27.765  18.873   4.295  1.00  0.00      B    H
ATOM   3655  O   MOH B 605      27.149  17.043   5.152  1.00  0.00      B    O
ATOM   3656  Ho  MOH B 605      26.859  17.288   6.017  1.00  0.00      B    H
ATOM   3657  C   MOH B 606      50.611   8.708   3.484  1.00  0.00      B    C
ATOM   3658  H1  MOH B 606      50.761   9.362   4.343  1.00  0.00      B    H
ATOM   3659  H2  MOH B 606      51.087   7.740   3.637  1.00  0.00      B    H
ATOM   3660  H3  MOH B 606      49.538   8.568   3.349  1.00  0.00      B    H
ATOM   3661  O   MOH B 606      51.234   9.347   2.373  1.00  0.00      B    O
ATOM   3662  Ho  MOH B 606      50.930  10.241   2.333  1.00  0.00      B    H
ATOM   3663  C   MOH B 607       8.935  29.273  20.909  1.00  0.00      B    C
ATOM   3664  H1  MOH B 607       8.073  29.696  21.425  1.00  0.00      B    H
ATOM   3665  H2  MOH B 607       9.421  28.399  21.343  1.00  0.00      B    H
ATOM   3666  H3  MOH B 607       8.550  29.031  19.918  1.00  0.00      B    H
ATOM   3667  O   MOH B 607       9.972  30.166  20.744  1.00  0.00      B    O
ATOM   3668  Ho  MOH B 607      10.212  30.035  19.839  1.00  0.00      B    H
ATOM   3669  C   MOH B 608      26.566  42.297   7.566  1.00  0.00      B    C
ATOM   3670  H1  MOH B 608      27.067  42.418   8.527  1.00  0.00      B    H
ATOM   3671  H2  MOH B 608      25.665  42.901   7.461  1.00  0.00      B    H
ATOM   3672  H3  MOH B 608      27.296  42.596   6.813  1.00  0.00      B    H
ATOM   3673  O   MOH B 608      26.233  40.930   7.437  1.00  0.00      B    O
ATOM   3674  Ho  MOH B 608      25.929  40.871   6.544  1.00  0.00      B    H
ATOM   3675  C   MOH B 609      27.590  51.449  42.356  1.00  0.00      B    C
ATOM   3676  H1  MOH B 609      28.614  51.292  42.695  1.00  0.00      B    H
ATOM   3677  H2  MOH B 609      27.247  52.338  42.887  1.00  0.00      B    H
ATOM   3678  H3  MOH B 609      27.582  51.643  41.283  1.00  0.00      B    H
ATOM   3679  O   MOH B 609      26.871  50.275  42.624  1.00  0.00      B    O
ATOM   3680  Ho  MOH B 609      25.963  50.474  42.453  1.00  0.00      B    H
ATOM   3681  C   MOH B 610      29.962  50.309   2.319  1.00  0.00      B    C
ATOM   3682  H1  MOH B 610      30.168  49.670   1.460  1.00  0.00      B    H
ATOM   3683  H2  MOH B 610      28.882  50.253   2.457  1.00  0.00      B    H
ATOM   3684  H3  MOH B 610      30.418  49.867   3.204  1.00  0.00      B    H
ATOM   3685  O   MOH B 610      30.404  51.668   2.208  1.00  0.00      B    O
ATOM   3686  Ho  MOH B 610      31.004  51.748   1.482  1.00  0.00      B    H
ATOM   3687  C   MOH B 611      13.828  41.486  36.640  1.00  0.00      B    C
ATOM   3688  H1  MOH B 611      12.936  41.012  37.050  1.00  0.00      B    H
ATOM   3689  H2  MOH B 611      14.427  42.005  37.389  1.00  0.00      B    H
ATOM   3690  H3  MOH B 611      14.428  40.672  36.232  1.00  0.00      B    H
ATOM   3691  O   MOH B 611      13.462  42.407  35.642  1.00  0.00      B    O
ATOM   3692  Ho  MOH B 611      14.250  42.308  35.129  1.00  0.00      B    H
ATOM   3693  C   MOH B 612      29.541  39.889  30.237  1.00  0.00      B    C
ATOM   3694  H1  MOH B 612      28.554  39.473  30.036  1.00  0.00      B    H
ATOM   3695  H2  MOH B 612      30.235  39.076  30.025  1.00  0.00      B    H
ATOM   3696  H3  MOH B 612      29.711  40.648  29.472  1.00  0.00      B    H
ATOM   3697  O   MOH B 612      29.658  40.468  31.498  1.00  0.00      B    O
ATOM   3698  Ho  MOH B 612      28.833  40.437  31.959  1.00  0.00      B    H
ATOM   3699  C   MOH B 613      28.159  26.900  18.224  1.00  0.00      B    C
ATOM   3700  H1  MOH B 613      27.831  26.965  17.187  1.00  0.00      B    H
ATOM   3701  H2  MOH B 613      27.464  27.486  18.826  1.00  0.00      B    H
ATOM   3702  H3  MOH B 613      28.133  25.849  18.511  1.00  0.00      B    H
ATOM   3703  O   MOH B 613      29.491  27.352  18.365  1.00  0.00      B    O
ATOM   3704  Ho  MOH B 613      29.546  28.291  18.270  1.00  0.00      B    H
ATOM   3705  C   MOH B 614      35.480  29.178   9.075  1.00  0.00      B    C
ATOM   3706  H1  MOH B 614      35.179  28.578   8.217  1.00  0.00      B    H
ATOM   3707  H2  MOH B 614      35.274  30.230   8.876  1.00  0.00      B    H
ATOM   3708  H3  MOH B 614      34.894  28.901   9.951  1.00  0.00      B    H
ATOM   3709  O   MOH B 614      36.895  29.055   9.303  1.00  0.00      B    O
ATOM   3710  Ho  MOH B 614      36.958  28.148   9.561  1.00  0.00      B    H
ATOM   3711  C   MOH B 615      44.966  11.603  22.864  1.00  0.00      B    C
ATOM   3712  H1  MOH B 615      44.916  10.640  23.371  1.00  0.00      B    H
ATOM   3713  H2  MOH B 615      45.974  12.010  22.774  1.00  0.00      B    H
ATOM   3714  H3  MOH B 615      44.628  11.486  21.835  1.00  0.00      B    H
ATOM   3715  O   MOH B 615      44.125  12.616  23.373  1.00  0.00      B    O
ATOM   3716  Ho  MOH B 615      43.989  13.284  22.719  1.00  0.00      B    H
ATOM   3717  C   MOH B 616      25.159   5.964  42.618  1.00  0.00      B    C
ATOM   3718  H1  MOH B 616      25.243   4.949  43.006  1.00  0.00      B    H
ATOM   3719  H2  MOH B 616      26.065   6.566  42.684  1.00  0.00      B    H
ATOM   3720  H3  MOH B 616      24.931   5.710  41.583  1.00  0.00      B    H
ATOM   3721  O   MOH B 616      24.085   6.490  43.402  1.00  0.00      B    O
ATOM   3722  Ho  MOH B 616      24.088   6.135  44.278  1.00  0.00      B    H
ATOM   3723  C   MOH B 617      24.163  38.341  24.903  1.00  0.00      B    C
ATOM   3724  H1  MOH B 617      24.751  38.647  25.768  1.00  0.00      B    H
ATOM   3725  H2  MOH B 617      24.142  39.235  24.279  1.00  0.00      B    H
ATOM   3726  H3  MOH B 617      24.717  37.511  24.464  1.00  0.00      B    H
ATOM   3727  O   MOH B 617      22.943  38.116  25.472  1.00  0.00      B    O
ATOM   3728  Ho  MOH B 617      22.842  37.207  25.709  1.00  0.00      B    H
ATOM   3729  C   MOH B 618      46.511  31.681  13.734  1.00  0.00      B    C
ATOM   3730  H1  MOH B 618      47.277  30.905  13.731  1.00  0.00      B    H
ATOM   3731  H2  MOH B 618      45.601  31.345  13.235  1.00  0.00      B    H
ATOM   3732  H3  MOH B 618      46.342  31.666  14.810  1.00  0.00      B    H
ATOM   3733  O   MOH B 618      46.782  33.023  13.250  1.00  0.00      B    O
ATOM   3734  Ho  MOH B 618      47.183  33.511  13.953  1.00  0.00      B    H
ATOM   3735  C   MOH B 619      29.949  14.578  23.522  1.00  0.00      B    C
ATOM   3736  H1  MOH B 619      30.884  15.121  23.387  1.00  0.00      B    H
ATOM   3737  H2  MOH B 619      30.182  13.719  24.152  1.00  0.00      B    H
ATOM   3738  H3  MOH B 619      29.340  15.279  24.092  1.00  0.00      B    H
ATOM   3739  O   MOH B 619      29.255  14.287  22.356  1.00  0.00      B    O
ATOM   3740  Ho  MOH B 619      29.507  15.040  21.843  1.00  0.00      B    H
ATOM   3741  C   MOH B 620       0.882  35.024  26.210  1.00  0.00      B    C
ATOM   3742  H1  MOH B 620      -0.123  34.722  26.504  1.00  0.00      B    H
ATOM   3743  H2  MOH B 620       1.165  35.540  27.128  1.00  0.00      B    H
ATOM   3744  H3  MOH B 620       1.466  34.105  26.185  1.00  0.00      B    H
ATOM   3745  O   MOH B 620       0.965  35.766  24.988  1.00  0.00      B    O
ATOM   3746  Ho  MOH B 620       0.405  35.355  24.346  1.00  0.00      B    H
ATOM   3747  C   MOH B 621       8.574  22.033  41.174  1.00  0.00      B    C
ATOM   3748  H1  MOH B 621       8.481  21.080  41.695  1.00  0.00      B    H
ATOM   3749  H2  MOH B 621       7.685  22.351  40.630  1.00  0.00      B    H
ATOM   3750  H3  MOH B 621       8.817  22.775  41.934  1.00  0.00      B    H
ATOM   3751  O   MOH B 621       9.718  21.956  40.342  1.00  0.00      B    O
ATOM   3752  Ho  MOH B 621      10.505  21.935  40.866  1.00  0.00      B    H
ATOM   3753  C   MOH B 622      38.751  20.821  23.139  1.00  0.00      B    C
ATOM   3754  H1  MOH B 622      39.322  21.633  22.688  1.00  0.00      B    H
ATOM   3755  H2  MOH B 622      37.816  21.283  23.456  1.00  0.00      B    H
ATOM   3756  H3  MOH B 622      38.397  20.161  22.347  1.00  0.00      B    H
ATOM   3757  O   MOH B 622      39.455  20.335  24.292  1.00  0.00      B    O
ATOM   3758  Ho  MOH B 622      39.046  19.501  24.465  1.00  0.00      B    H
ATOM   3759  C   MOH B 623      51.097  43.887  44.699  1.00  0.00      B    C
ATOM   3760  H1  MOH B 623      51.497  43.012  44.185  1.00  0.00      B    H
ATOM   3761  H2  MOH B 623      51.676  44.244  45.551  1.00  0.00      B    H
ATOM   3762  H3  MOH B 623      51.136  44.575  43.855  1.00  0.00      B    H
ATOM   3763  O   MOH B 623      49.773  43.855  44.979  1.00  0.00      B    O
ATOM   3764  Ho  MOH B 623      49.734  43.222  45.680  1.00  0.00      B    H
ATOM   3765  C   MOH B 624      20.841  15.840  37.039  1.00  0.00      B    C
ATOM   3766  H1  MOH B 624      20.870  14.755  37.146  1.00  0.00      B    H
ATOM   3767  H2  MOH B 624      21.715  16.177  36.483  1.00  0.00      B    H
ATOM   3768  H3  MOH B 624      19.927  15.965  36.459  1.00  0.00      B    H
ATOM   3769  O   MOH B 624      20.763  16.595  38.257  1.00  0.00      B    O
ATOM   3770  Ho  MOH B 624      20.577  17.506  38.092  1.00  0.00      B    H
ATOM   3771  C   MOH B 625       1.275  31.141  43.736  1.00  0.00      B    C
ATOM   3772  H1  MOH B 625       1.594  30.796  42.753  1.00  0.00      B    H
ATOM   3773  H2  MOH B 625       0.461  31.821  43.487  1.00  0.00      B    H
ATOM   3774  H3  MOH B 625       0.642  30.396  44.219  1.00  0.00      B    H
ATOM   3775  O   MOH B 625       2.154  31.749  44.704  1.00  0.00      B    O
ATOM   3776  Ho  MOH B 625       2.578  32.475  44.273  1.00  0.00      B    H
ATOM   3777  C   MOH B 626      15.983  23.926   4.868  1.00  0.00      B    C
ATOM   3778  H1  MOH B 626      15.449  24.784   5.276  1.00  0.00      B    H
ATOM   3779  H2  MOH B 626      16.356  23.190   5.580  1.00  0.00      B    H
ATOM   3780  H3  MOH B 626      15.258  23.419   4.232  1.00  0.00      B    H
ATOM   3781  O   MOH B 626      17.049  24.321   4.062  1.00  0.00      B    O
ATOM   3782  Ho  MOH B 626      17.655  24.623   4.721  1.00  0.00      B    H
ATOM   3783  C   MOH B 627      41.297   2.796  29.919  1.00  0.00      B    C
ATOM   3784  H1  MOH B 627      41.607   3.074  30.926  1.00  0.00      B    H
ATOM   3785  H2  MOH B 627      41.896   1.923  29.660  1.00  0.00      B    H
ATOM   3786  H3  MOH B 627      40.255   2.488  30.010  1.00  0.00      B    H
ATOM   3787  O   MOH B 627      41.594   3.830  29.007  1.00  0.00      B    O
ATOM   3788  Ho  MOH B 627      41.163   3.544  28.216  1.00  0.00      B    H
ATOM   3789  C   MOH B 628      39.434   2.126  37.424  1.00  0.00      B    C
ATOM   3790  H1  MOH B 628      39.864   2.472  36.484  1.00  0.00      B    H
ATOM   3791  H2  MOH B 628      40.046   2.253  38.317  1.00  0.00      B    H
ATOM   3792  H3  MOH B 628      38.410   2.491  37.502  1.00  0.00      B    H
ATOM   3793  O   MOH B 628      39.447   0.716  37.215  1.00  0.00      B    O
ATOM   3794  Ho  MOH B 628      40.362   0.481  37.210  1.00  0.00      B    H
ATOM   3795  C   MOH B 629      49.037  28.206  18.393  1.00  0.00      B    C
ATOM   3796  H1  MOH B 629      49.987  27.695  18.551  1.00  0.00      B    H
ATOM   3797  H2  MOH B 629      49.171  29.233  18.734  1.00  0.00      B    H
ATOM   3798  H3  MOH B 629      48.861  28.218  17.318  1.00  0.00      B    H
ATOM   3799  O   MOH B 629      47.844  27.717  19.101  1.00  0.00      B    O
ATOM   3800  Ho  MOH B 629      47.768  26.792  18.918  1.00  0.00      B    H
ATOM   3801  C   MOH B 630      26.328  32.411   1.446  1.00  0.00      B    C
ATOM   3802  H1  MOH B 630      26.710  32.440   0.426  1.00  0.00      B    H
ATOM   3803  H2  MOH B 630      25.478  31.729   1.484  1.00  0.00      B    H
ATOM   3804  H3  MOH B 630      27.012  32.125   2.246  1.00  0.00      B    H
ATOM   3805  O   MOH B 630      25.625  33.575   1.865  1.00  0.00      B    O
ATOM   3806  Ho  MOH B 630      25.138  33.413   2.659  1.00  0.00      B    H
ATOM   3807  C   MOH B 631      43.260  49.886  45.172  1.00  0.00      B    C
ATOM   3808  H1  MOH B 631      44.225  49.797  45.671  1.00  0.00      B    H
ATOM   3809  H2  MOH B 631      42.465  49.903  45.918  1.00  0.00      B    H
ATOM   3810  H3  MOH B 631      43.325  50.862  44.691  1.00  0.00      B    H
ATOM   3811  O   MOH B 631      42.960  48.846  44.228  1.00  0.00      B    O
ATOM   3812  Ho  MOH B 631      42.641  49.263  43.443  1.00  0.00      B    H
ATOM   3813  C   MOH B 632       3.731  44.578  33.177  1.00  0.00      B    C
ATOM   3814  H1  MOH B 632       3.996  43.537  32.992  1.00  0.00      B    H
ATOM   3815  H2  MOH B 632       4.133  45.229  32.400  1.00  0.00      B    H
ATOM   3816  H3  MOH B 632       2.651  44.687  33.078  1.00  0.00      B    H
ATOM   3817  O   MOH B 632       4.161  44.869  34.477  1.00  0.00      B    O
ATOM   3818  Ho  MOH B 632       4.849  45.509  34.375  1.00  0.00      B    H
ATOM   3819  C   MOH B 633      41.451   6.688  31.478  1.00  0.00      B    C
ATOM   3820  H1  MOH B 633      42.478   6.683  31.113  1.00  0.00      B    H
ATOM   3821  H2  MOH B 633      40.880   7.462  30.965  1.00  0.00      B    H
ATOM   3822  H3  MOH B 633      41.085   5.695  31.216  1.00  0.00      B    H
ATOM   3823  O   MOH B 633      41.494   6.941  32.867  1.00  0.00      B    O
ATOM   3824  Ho  MOH B 633      41.992   6.269  33.306  1.00  0.00      B    H
ATOM   3825  C   MOH B 634      30.931  17.465   7.762  1.00  0.00      B    C
ATOM   3826  H1  MOH B 634      31.638  16.677   8.021  1.00  0.00      B    H
ATOM   3827  H2  MOH B 634      31.282  17.776   6.778  1.00  0.00      B    H
ATOM   3828  H3  MOH B 634      29.909  17.177   7.514  1.00  0.00      B    H
ATOM   3829  O   MOH B 634      30.986  18.554   8.652  1.00  0.00      B    O
ATOM   3830  Ho  MOH B 634      31.422  18.299   9.451  1.00  0.00      B    H
ATOM   3831  C   MOH B 635      36.162  14.086  19.612  1.00  0.00      B    C
ATOM   3832  H1  MOH B 635      35.847  15.080  19.930  1.00  0.00      B    H
ATOM   3833  H2  MOH B 635      35.518  13.367  20.120  1.00  0.00      B    H
ATOM   3834  H3  MOH B 635      36.225  13.818  18.558  1.00  0.00      B    H
ATOM   3835  O   MOH B 635      37.463  13.908  20.051  1.00  0.00      B    O
ATOM   3836  Ho  MOH B 635      37.728  13.003  20.105  1.00  0.00      B    H
ATOM   3837  C   MOH B 636      25.751   0.833  22.427  1.00  0.00      B    C
ATOM   3838  H1  MOH B 636      26.339   1.607  22.921  1.00  0.00      B    H
ATOM   3839  H2  MOH B 636      26.056  -0.159  22.760  1.00  0.00      B    H
ATOM   3840  H3  MOH B 636      24.703   0.898  22.720  1.00  0.00      B    H
ATOM   3841  O   MOH B 636      25.920   0.907  21.066  1.00  0.00      B    O
ATOM   3842  Ho  MOH B 636      25.039   0.945  20.727  1.00  0.00      B    H
ATOM   3843  C   MOH B 637      35.881  24.807  40.004  1.00  0.00      B    C
ATOM   3844  H1  MOH B 637      36.238  23.966  40.600  1.00  0.00      B    H
ATOM   3845  H2  MOH B 637      36.768  25.408  39.802  1.00  0.00      B    H
ATOM   3846  H3  MOH B 637      35.647  24.410  39.016  1.00  0.00      B    H
ATOM   3847  O   MOH B 637      34.812  25.501  40.599  1.00  0.00      B    O
ATOM   3848  Ho  MOH B 637      34.447  26.121  39.986  1.00  0.00      B    H
ATOM   3849  C   MOH B 638      46.985  36.812  49.940  1.00  0.00      B    C
ATOM   3850  H1  MOH B 638      46.211  37.247  50.571  1.00  0.00      B    H
ATOM   3851  H2  MOH B 638      46.682  35.785  49.734  1.00  0.00      B    H
ATOM   3852  H3  MOH B 638      47.167  37.385  49.031  1.00  0.00      B    H
ATOM   3853  O   MOH B 638      48.274  36.901  50.662  1.00  0.00      B    O
ATOM   3854  Ho  MOH B 638      48.546  36.070  51.020  1.00  0.00      B    H
ATOM   3855  C   MOH B 639      48.322  29.297  31.633  1.00  0.00      B    C
ATOM   3856  H1  MOH B 639      47.593  28.567  31.280  1.00  0.00      B    H
ATOM   3857  H2  MOH B 639      47.803  29.911  32.369  1.00  0.00      B    H
ATOM   3858  H3  MOH B 639      49.174  28.807  32.105  1.00  0.00      B    H
ATOM   3859  O   MOH B 639      48.841  30.167  30.664  1.00  0.00      B    O
ATOM   3860  Ho  MOH B 639      49.324  30.822  31.145  1.00  0.00      B    H
ATOM   3861  C   MOH B 640      47.093  29.819  21.953  1.00  0.00      B    C
ATOM   3862  H1  MOH B 640      47.420  30.699  22.508  1.00  0.00      B    H
ATOM   3863  H2  MOH B 640      46.603  29.095  22.604  1.00  0.00      B    H
ATOM   3864  H3  MOH B 640      46.322  30.175  21.269  1.00  0.00      B    H
ATOM   3865  O   MOH B 640      48.187  29.224  21.311  1.00  0.00      B    O
ATOM   3866  Ho  MOH B 640      47.820  28.732  20.592  1.00  0.00      B    H
ATOM   3867  C   MOH B 641       2.544  14.786  29.330  1.00  0.00      B    C
ATOM   3868  H1  MOH B 641       1.641  14.923  28.735  1.00  0.00      B    H
ATOM   3869  H2  MOH B 641       2.533  13.818  29.831  1.00  0.00      B    H
ATOM   3870  H3  MOH B 641       3.429  14.751  28.695  1.00  0.00      B    H
ATOM   3871  O   MOH B 641       2.741  15.942  30.077  1.00  0.00      B    O
ATOM   3872  Ho  MOH B 641       1.986  16.209  30.579  1.00  0.00      B    H
ATOM   3873  C   MOH B 642      43.293  43.535  42.354  1.00  0.00      B    C
ATOM   3874  H1  MOH B 642      43.448  42.685  43.018  1.00  0.00      B    H
ATOM   3875  H2  MOH B 642      43.546  43.204  41.346  1.00  0.00      B    H
ATOM   3876  H3  MOH B 642      42.246  43.839  42.317  1.00  0.00      B    H
ATOM   3877  O   MOH B 642      43.986  44.633  42.951  1.00  0.00      B    O
ATOM   3878  Ho  MOH B 642      43.846  44.580  43.884  1.00  0.00      B    H
ATOM   3879  C   MOH B 643      32.307   4.673  38.314  1.00  0.00      B    C
ATOM   3880  H1  MOH B 643      31.923   4.813  37.303  1.00  0.00      B    H
ATOM   3881  H2  MOH B 643      33.115   5.398  38.411  1.00  0.00      B    H
ATOM   3882  H3  MOH B 643      31.520   5.048  38.968  1.00  0.00      B    H
ATOM   3883  O   MOH B 643      32.792   3.374  38.529  1.00  0.00      B    O
ATOM   3884  Ho  MOH B 643      32.819   3.199  39.458  1.00  0.00      B    H
ATOM   3885  C   MOH B 644      10.195  29.022  25.455  1.00  0.00      B    C
ATOM   3886  H1  MOH B 644       9.537  29.800  25.844  1.00  0.00      B    H
ATOM   3887  H2  MOH B 644      10.920  29.496  24.794  1.00  0.00      B    H
ATOM   3888  H3  MOH B 644      10.791  28.572  26.248  1.00  0.00      B    H
ATOM   3889  O   MOH B 644       9.427  28.013  24.686  1.00  0.00      B    O
ATOM   3890  Ho  MOH B 644       9.446  27.201  25.168  1.00  0.00      B    H
ATOM   3891  C   MOH B 645      51.028  15.943  25.122  1.00  0.00      B    C
ATOM   3892  H1  MOH B 645      51.988  15.553  24.784  1.00  0.00      B    H
ATOM   3893  H2  MOH B 645      51.124  17.026  25.198  1.00  0.00      B    H
ATOM   3894  H3  MOH B 645      50.301  15.694  24.349  1.00  0.00      B    H
ATOM   3895  O   MOH B 645      50.501  15.291  26.299  1.00  0.00      B    O
ATOM   3896  Ho  MOH B 645      49.881  15.886  26.693  1.00  0.00      B    H
ATOM   3897  C   MOH B 646      48.893  16.708  51.796  1.00  0.00      B    C
ATOM   3898  H1  MOH B 646      48.302  15.982  51.238  1.00  0.00      B    H
ATOM   3899  H2  MOH B 646      48.287  17.509  52.219  1.00  0.00      B    H
ATOM   3900  H3  MOH B 646      49.320  16.118  52.607  1.00  0.00      B    H
ATOM   3901  O   MOH B 646      49.896  17.322  51.115  1.00  0.00      B    O
ATOM   3902  Ho  MOH B 646      49.847  16.886  50.278  1.00  0.00      B    H
ATOM   3903  C   MOH B 647      30.531  22.004   3.254  1.00  0.00      B    C
ATOM   3904  H1  MOH B 647      30.274  21.653   2.255  1.00  0.00      B    H
ATOM   3905  H2  MOH B 647      31.399  22.659   3.180  1.00  0.00      B    H
ATOM   3906  H3  MOH B 647      29.576  22.439   3.549  1.00  0.00      B    H
ATOM   3907  O   MOH B 647      30.903  20.927   4.033  1.00  0.00      B    O
ATOM   3908  Ho  MOH B 647      31.075  21.121   4.942  1.00  0.00      B    H
ATOM   3909  C   MOH B 648      16.279  36.918  38.238  1.00  0.00      B    C
ATOM   3910  H1  MOH B 648      16.318  38.007  38.282  1.00  0.00      B    H
ATOM   3911  H2  MOH B 648      16.386  36.603  39.276  1.00  0.00      B    H
ATOM   3912  H3  MOH B 648      15.397  36.435  37.817  1.00  0.00      B    H
ATOM   3913  O   MOH B 648      17.417  36.539  37.513  1.00  0.00      B    O
ATOM   3914  Ho  MOH B 648      17.286  35.952  36.784  1.00  0.00      B    H
ATOM   3915  C   MOH B 649      16.226  10.194  47.367  1.00  0.00      B    C
ATOM   3916  H1  MOH B 649      16.186  11.228  47.024  1.00  0.00      B    H
ATOM   3917  H2  MOH B 649      16.827  10.027  48.261  1.00  0.00      B    H
ATOM   3918  H3  MOH B 649      15.209   9.900  47.626  1.00  0.00      B    H
ATOM   3919  O   MOH B 649      16.507   9.327  46.313  1.00  0.00      B    O
ATOM   3920  Ho  MOH B 649      15.866   9.418  45.625  1.00  0.00      B    H
ATOM   3921  C   MOH B 650      42.844   2.499  25.552  1.00  0.00      B    C
ATOM   3922  H1  MOH B 650      42.707   3.415  24.976  1.00  0.00      B    H
ATOM   3923  H2  MOH B 650      42.291   2.652  26.478  1.00  0.00      B    H
ATOM   3924  H3  MOH B 650      42.397   1.645  25.044  1.00  0.00      B    H
ATOM   3925  O   MOH B 650      44.213   2.219  25.845  1.00  0.00      B    O
ATOM   3926  Ho  MOH B 650      44.258   1.425  26.355  1.00  0.00      B    H
ATOM   3927  C   MOH B 651      35.890  38.688  19.286  1.00  0.00      B    C
ATOM   3928  H1  MOH B 651      36.251  39.575  19.807  1.00  0.00      B    H
ATOM   3929  H2  MOH B 651      35.024  39.001  18.702  1.00  0.00      B    H
ATOM   3930  H3  MOH B 651      36.662  38.346  18.597  1.00  0.00      B    H
ATOM   3931  O   MOH B 651      35.592  37.608  20.202  1.00  0.00      B    O
ATOM   3932  Ho  MOH B 651      36.363  37.098  20.394  1.00  0.00      B    H
ATOM   3933  C   MOH B 652       8.355  22.825   9.478  1.00  0.00      B    C
ATOM   3934  H1  MOH B 652       8.650  22.376  10.426  1.00  0.00      B    H
ATOM   3935  H2  MOH B 652       7.267  22.761   9.450  1.00  0.00      B    H
ATOM   3936  H3  MOH B 652       8.633  23.879   9.452  1.00  0.00      B    H
ATOM   3937  O   MOH B 652       8.860  22.097   8.399  1.00  0.00      B    O
ATOM   3938  Ho  MOH B 652       8.659  22.602   7.626  1.00  0.00      B    H
ATOM   3939  C   MOH B 653      22.515  18.291  30.320  1.00  0.00      B    C
ATOM   3940  H1  MOH B 653      21.645  17.886  29.804  1.00  0.00      B    H
ATOM   3941  H2  MOH B 653      22.936  17.446  30.865  1.00  0.00      B    H
ATOM   3942  H3  MOH B 653      23.225  18.592  29.550  1.00  0.00      B    H
ATOM   3943  O   MOH B 653      22.198  19.417  31.166  1.00  0.00      B    O
ATOM   3944  Ho  MOH B 653      22.895  19.370  31.802  1.00  0.00      B    H
ATOM   3945  C   MOH B 654      36.685  28.878  39.502  1.00  0.00      B    C
ATOM   3946  H1  MOH B 654      35.907  28.114  39.480  1.00  0.00      B    H
ATOM   3947  H2  MOH B 654      37.659  28.505  39.822  1.00  0.00      B    H
ATOM   3948  H3  MOH B 654      36.805  29.265  38.491  1.00  0.00      B    H
ATOM   3949  O   MOH B 654      36.247  29.887  40.327  1.00  0.00      B    O
ATOM   3950  Ho  MOH B 654      35.556  30.364  39.894  1.00  0.00      B    H
ATOM   3951  C   MOH B 655      21.500  44.777  21.258  1.00  0.00      B    C
ATOM   3952  H1  MOH B 655      20.502  44.360  21.125  1.00  0.00      B    H
ATOM   3953  H2  MOH B 655      21.424  45.368  22.171  1.00  0.00      B    H
ATOM   3954  H3  MOH B 655      22.279  44.021  21.362  1.00  0.00      B    H
ATOM   3955  O   MOH B 655      21.717  45.589  20.076  1.00  0.00      B    O
ATOM   3956  Ho  MOH B 655      20.969  46.157  19.967  1.00  0.00      B    H
ATOM   3957  C   MOH B 656       6.627   4.093  30.671  1.00  0.00      B    C
ATOM   3958  H1  MOH B 656       6.073   4.895  30.183  1.00  0.00      B    H
ATOM   3959  H2  MOH B 656       6.425   3.049  30.432  1.00  0.00      B    H
ATOM   3960  H3  MOH B 656       7.647   4.115  30.289  1.00  0.00      B    H
ATOM   3961  O   MOH B 656       6.592   4.107  32.057  1.00  0.00      B    O
ATOM   3962  Ho  MOH B 656       7.157   3.413  32.361  1.00  0.00      B    H
ATOM   3963  C   MOH B 657      32.248  30.097  14.657  1.00  0.00      B    C
ATOM   3964  H1  MOH B 657      32.751  29.147  14.837  1.00  0.00      B    H
ATOM   3965  H2  MOH B 657      32.953  30.881  14.383  1.00  0.00      B    H
ATOM   3966  H3  MOH B 657      31.642  29.872  13.779  1.00  0.00      B    H
ATOM   3967  O   MOH B 657      31.222  30.422  15.624  1.00  0.00      B    O
ATOM   3968  Ho  MOH B 657      31.631  30.748  16.411  1.00  0.00      B    H
ATOM   3969  C   MOH B 658      14.213  25.408   8.103  1.00  0.00      B    C
ATOM   3970  H1  MOH B 658      15.246  25.738   8.210  1.00  0.00      B    H
ATOM   3971  H2  MOH B 658      13.644  25.730   8.975  1.00  0.00      B    H
ATOM   3972  H3  MOH B 658      13.806  25.754   7.153  1.00  0.00      B    H
ATOM   3973  O   MOH B 658      14.216  24.013   8.156  1.00  0.00      B    O
ATOM   3974  Ho  MOH B 658      14.937  23.815   8.735  1.00  0.00      B    H
ATOM   3975  C   MOH B 659      34.641   3.405  27.258  1.00  0.00      B    C
ATOM   3976  H1  MOH B 659      34.316   3.367  26.218  1.00  0.00      B    H
ATOM   3977  H2  MOH B 659      34.886   2.427  27.673  1.00  0.00      B    H
ATOM   3978  H3  MOH B 659      35.528   4.037  27.300  1.00  0.00      B    H
ATOM   3979  O   MOH B 659      33.584   3.954  28.078  1.00  0.00      B    O
ATOM   3980  Ho  MOH B 659      32.923   3.279  28.114  1.00  0.00      B    H
ATOM   3981  C   MOH B 660      13.677  49.451   3.003  1.00  0.00      B    C
ATOM   3982  H1  MOH B 660      14.288  49.415   2.100  1.00  0.00      B    H
ATOM   3983  H2  MOH B 660      13.523  50.500   3.257  1.00  0.00      B    H
ATOM   3984  H3  MOH B 660      12.705  48.969   2.898  1.00  0.00      B    H
ATOM   3985  O   MOH B 660      14.409  48.868   4.088  1.00  0.00      B    O
ATOM   3986  Ho  MOH B 660      15.272  49.253   4.076  1.00  0.00      B    H
ATOM   3987  C   MOH B 661      29.587  15.669   0.450  1.00  0.00      B    C
ATOM   3988  H1  MOH B 661      28.748  15.900   1.106  1.00  0.00      B    H
ATOM   3989  H2  MOH B 661      30.534  15.983   0.890  1.00  0.00      B    H
ATOM   3990  H3  MOH B 661      29.613  14.590   0.297  1.00  0.00      B    H
ATOM   3991  O   MOH B 661      29.382  16.299  -0.802  1.00  0.00      B    O
ATOM   3992  Ho  MOH B 661      29.889  17.089  -0.690  1.00  0.00      B    H
ATOM   3993  C   MOH B 662      14.634  10.532   1.508  1.00  0.00      B    C
ATOM   3994  H1  MOH B 662      14.983   9.755   0.828  1.00  0.00      B    H
ATOM   3995  H2  MOH B 662      14.733  11.526   1.072  1.00  0.00      B    H
ATOM   3996  H3  MOH B 662      13.587  10.315   1.718  1.00  0.00      B    H
ATOM   3997  O   MOH B 662      15.291  10.437   2.789  1.00  0.00      B    O
ATOM   3998  Ho  MOH B 662      15.092  11.224   3.272  1.00  0.00      B    H
ATOM   3999  C   MOH B 663      24.040  39.488  14.119  1.00  0.00      B    C
ATOM   4000  H1  MOH B 663      23.134  39.818  13.612  1.00  0.00      B    H
ATOM   4001  H2  MOH B 663      23.789  38.597  14.695  1.00  0.00      B    H
ATOM   4002  H3  MOH B 663      24.680  39.100  13.327  1.00  0.00      B    H
ATOM   4003  O   MOH B 663      24.695  40.495  14.735  1.00  0.00      B    O
ATOM   4004  Ho  MOH B 663      25.333  40.064  15.283  1.00  0.00      B    H
ATOM   4005  C   MOH B 664       3.665  28.388   3.538  1.00  0.00      B    C
ATOM   4006  H1  MOH B 664       4.007  28.729   4.515  1.00  0.00      B    H
ATOM   4007  H2  MOH B 664       3.992  27.351   3.457  1.00  0.00      B    H
ATOM   4008  H3  MOH B 664       2.583  28.268   3.589  1.00  0.00      B    H
ATOM   4009  O   MOH B 664       4.067  29.316   2.522  1.00  0.00      B    O
ATOM   4010  Ho  MOH B 664       3.360  29.942   2.487  1.00  0.00      B    H
ATOM   4011  C   MOH B 665      28.255   9.673  10.800  1.00  0.00      B    C
ATOM   4012  H1  MOH B 665      28.149   8.597  10.665  1.00  0.00      B    H
ATOM   4013  H2  MOH B 665      27.734   9.972  11.710  1.00  0.00      B    H
ATOM   4014  H3  MOH B 665      29.278  10.048  10.843  1.00  0.00      B    H
ATOM   4015  O   MOH B 665      27.538  10.462   9.897  1.00  0.00      B    O
ATOM   4016  Ho  MOH B 665      27.782  10.266   9.005  1.00  0.00      B    H
ATOM   4017  C   MOH B 666      12.576  25.487  31.520  1.00  0.00      B    C
ATOM   4018  H1  MOH B 666      12.148  26.435  31.196  1.00  0.00      B    H
ATOM   4019  H2  MOH B 666      11.905  24.747  31.084  1.00  0.00      B    H
ATOM   4020  H3  MOH B 666      13.548  25.396  31.035  1.00  0.00      B    H
ATOM   4021  O   MOH B 666      12.624  25.348  32.933  1.00  0.00      B    O
ATOM   4022  Ho  MOH B 666      13.300  24.720  33.139  1.00  0.00      B    H
ATOM   4023  C   MOH B 667      40.123  14.315  23.059  1.00  0.00      B    C
ATOM   4024  H1  MOH B 667      39.829  14.292  22.010  1.00  0.00      B    H
ATOM   4025  H2  MOH B 667      40.277  13.314  23.464  1.00  0.00      B    H
ATOM   4026  H3  MOH B 667      41.091  14.770  23.267  1.00  0.00      B    H
ATOM   4027  O   MOH B 667      39.205  15.012  23.866  1.00  0.00      B    O
ATOM   4028  Ho  MOH B 667      38.401  14.617  23.564  1.00  0.00      B    H
ATOM   4029  C   MOH B 668      27.147  18.529   9.158  1.00  0.00      B    C
ATOM   4030  H1  MOH B 668      27.273  19.501   8.681  1.00  0.00      B    H
ATOM   4031  H2  MOH B 668      28.155  18.232   9.447  1.00  0.00      B    H
ATOM   4032  H3  MOH B 668      26.478  18.522  10.019  1.00  0.00      B    H
ATOM   4033  O   MOH B 668      26.600  17.604   8.168  1.00  0.00      B    O
ATOM   4034  Ho  MOH B 668      27.143  16.848   8.331  1.00  0.00      B    H
ATOM   4035  C   MOH B 669      32.315   6.813  23.835  1.00  0.00      B    C
ATOM   4036  H1  MOH B 669      32.985   5.983  24.059  1.00  0.00      B    H
ATOM   4037  H2  MOH B 669      31.359   6.347  23.600  1.00  0.00      B    H
ATOM   4038  H3  MOH B 669      32.010   7.530  24.598  1.00  0.00      B    H
ATOM   4039  O   MOH B 669      32.936   7.521  22.757  1.00  0.00      B    O
ATOM   4040  Ho  MOH B 669      33.205   6.813  22.192  1.00  0.00      B    H
ATOM   4041  C   MOH B 670      47.776   9.006   6.866  1.00  0.00      B    C
ATOM   4042  H1  MOH B 670      46.716   8.846   7.063  1.00  0.00      B    H
ATOM   4043  H2  MOH B 670      47.705  10.033   6.506  1.00  0.00      B    H
ATOM   4044  H3  MOH B 670      48.381   8.775   7.743  1.00  0.00      B    H
ATOM   4045  O   MOH B 670      48.272   8.198   5.833  1.00  0.00      B    O
ATOM   4046  Ho  MOH B 670      48.018   7.323   6.083  1.00  0.00      B    H
ATOM   4047  C   MOH B 671      22.466  13.115  21.813  1.00  0.00      B    C
ATOM   4048  H1  MOH B 671      22.393  13.156  20.727  1.00  0.00      B    H
ATOM   4049  H2  MOH B 671      22.024  14.041  22.179  1.00  0.00      B    H
ATOM   4050  H3  MOH B 671      21.851  12.255  22.079  1.00  0.00      B    H
ATOM   4051  O   MOH B 671      23.830  12.988  22.314  1.00  0.00      B    O
ATOM   4052  Ho  MOH B 671      24.386  13.448  21.703  1.00  0.00      B    H
ATOM   4053  C   MOH B 672       6.154  25.034   3.508  1.00  0.00      B    C
ATOM   4054  H1  MOH B 672       6.961  25.761   3.423  1.00  0.00      B    H
ATOM   4055  H2  MOH B 672       5.467  24.889   2.674  1.00  0.00      B    H
ATOM   4056  H3  MOH B 672       6.635  24.069   3.664  1.00  0.00      B    H
ATOM   4057  O   MOH B 672       5.498  25.511   4.660  1.00  0.00      B    O
ATOM   4058  Ho  MOH B 672       4.840  24.856   4.836  1.00  0.00      B    H
ATOM   4059  C   MOH B 673      24.005   5.475   3.155  1.00  0.00      B    C
ATOM   4060  H1  MOH B 673      23.182   4.761   3.115  1.00  0.00      B    H
ATOM   4061  H2  MOH B 673      24.813   4.789   2.899  1.00  0.00      B    H
ATOM   4062  H3  MOH B 673      23.914   6.314   2.465  1.00  0.00      B    H
ATOM   4063  O   MOH B 673      24.215   5.971   4.495  1.00  0.00      B    O
ATOM   4064  Ho  MOH B 673      24.135   6.913   4.495  1.00  0.00      B    H
ATOM   4065  C   MOH B 674      41.072  34.758  18.633  1.00  0.00      B    C
ATOM   4066  H1  MOH B 674      40.573  34.060  17.962  1.00  0.00      B    H
ATOM   4067  H2  MOH B 674      40.702  35.773  18.491  1.00  0.00      B    H
ATOM   4068  H3  MOH B 674      40.961  34.529  19.693  1.00  0.00      B    H
ATOM   4069  O   MOH B 674      42.465  34.881  18.460  1.00  0.00      B    O
ATOM   4070  Ho  MOH B 674      42.584  35.436  17.704  1.00  0.00      B    H
ATOM   4071  C   MOH B 675      13.952  30.441   6.180  1.00  0.00      B    C
ATOM   4072  H1  MOH B 675      14.017  30.166   5.128  1.00  0.00      B    H
ATOM   4073  H2  MOH B 675      14.929  30.667   6.608  1.00  0.00      B    H
ATOM   4074  H3  MOH B 675      13.348  31.345   6.266  1.00  0.00      B    H
ATOM   4075  O   MOH B 675      13.290  29.403   6.969  1.00  0.00      B    O
ATOM   4076  Ho  MOH B 675      13.667  28.616   6.607  1.00  0.00      B    H
ATOM   4077  C   MOH B 676      44.691  15.795  45.761  1.00  0.00      B    C
ATOM   4078  H1  MOH B 676      43.630  15.648  45.559  1.00  0.00      B    H
ATOM   4079  H2  MOH B 676      45.358  15.125  45.218  1.00  0.00      B    H
ATOM   4080  H3  MOH B 676      45.043  16.770  45.424  1.00  0.00      B    H
ATOM   4081  O   MOH B 676      44.908  15.586  47.126  1.00  0.00      B    O
ATOM   4082  Ho  MOH B 676      45.138  16.369  47.603  1.00  0.00      B    H
ATOM   4083  C   MOH B 677      24.967  49.974  25.242  1.00  0.00      B    C
ATOM   4084  H1  MOH B 677      25.778  49.630  24.600  1.00  0.00      B    H
ATOM   4085  H2  MOH B 677      24.098  49.438  24.862  1.00  0.00      B    H
ATOM   4086  H3  MOH B 677      25.118  49.663  26.276  1.00  0.00      B    H
ATOM   4087  O   MOH B 677      24.933  51.382  25.188  1.00  0.00      B    O
ATOM   4088  Ho  MOH B 677      24.182  51.700  25.665  1.00  0.00      B    H
ATOM   4089  C   MOH B 678      31.374  32.224  24.206  1.00  0.00      B    C
ATOM   4090  H1  MOH B 678      30.713  31.888  23.407  1.00  0.00      B    H
ATOM   4091  H2  MOH B 678      31.137  31.429  24.913  1.00  0.00      B    H
ATOM   4092  H3  MOH B 678      32.393  32.019  23.878  1.00  0.00      B    H
ATOM   4093  O   MOH B 678      31.217  33.546  24.656  1.00  0.00      B    O
ATOM   4094  Ho  MOH B 678      30.383  33.536  25.100  1.00  0.00      B    H
ATOM   4095  C   MOH B 679      32.092  29.607   2.408  1.00  0.00      B    C
ATOM   4096  H1  MOH B 679      32.721  29.721   1.525  1.00  0.00      B    H
ATOM   4097  H2  MOH B 679      32.309  28.607   2.781  1.00  0.00      B    H
ATOM   4098  H3  MOH B 679      32.395  30.398   3.095  1.00  0.00      B    H
ATOM   4099  O   MOH B 679      30.754  29.901   2.001  1.00  0.00      B    O
ATOM   4100  Ho  MOH B 679      30.731  29.781   1.064  1.00  0.00      B    H
ATOM   4101  C   MOH B 680      35.931  14.484  44.580  1.00  0.00      B    C
ATOM   4102  H1  MOH B 680      35.161  13.720  44.464  1.00  0.00      B    H
ATOM   4103  H2  MOH B 680      36.610  14.150  45.365  1.00  0.00      B    H
ATOM   4104  H3  MOH B 680      36.374  14.512  43.585  1.00  0.00      B    H
ATOM   4105  O   MOH B 680      35.426  15.773  44.884  1.00  0.00      B    O
ATOM   4106  Ho  MOH B 680      35.913  16.389  44.359  1.00  0.00      B    H
ATOM   4107  C   MOH B 681      47.682  17.638  43.586  1.00  0.00      B    C
ATOM   4108  H1  MOH B 681      47.303  18.657  43.509  1.00  0.00      B    H
ATOM   4109  H2  MOH B 681      46.791  17.055  43.818  1.00  0.00      B    H
ATOM   4110  H3  MOH B 681      48.090  17.408  42.602  1.00  0.00      B    H
ATOM   4111  O   MOH B 681      48.687  17.441  44.524  1.00  0.00      B    O
ATOM   4112  Ho  MOH B 681      49.413  17.964  44.218  1.00  0.00      B    H
ATOM   4113  C   MOH B 682      32.782  13.326  21.392  1.00  0.00      B    C
ATOM   4114  H1  MOH B 682      33.614  13.789  20.861  1.00  0.00      B    H
ATOM   4115  H2  MOH B 682      31.806  13.790  21.246  1.00  0.00      B    H
ATOM   4116  H3  MOH B 682      32.626  12.276  21.145  1.00  0.00      B    H
ATOM   4117  O   MOH B 682      32.988  13.361  22.775  1.00  0.00      B    O
ATOM   4118  Ho  MOH B 682      33.116  12.456  23.016  1.00  0.00      B    H
ATOM   4119  C   MOH B 683      36.896   1.296  48.847  1.00  0.00      B    C
ATOM   4120  H1  MOH B 683      37.064   2.372  48.891  1.00  0.00      B    H
ATOM   4121  H2  MOH B 683      37.756   0.756  49.242  1.00  0.00      B    H
ATOM   4122  H3  MOH B 683      36.183   1.212  49.667  1.00  0.00      B    H
ATOM   4123  O   MOH B 683      36.442   0.780  47.615  1.00  0.00      B    O
ATOM   4124  Ho  MOH B 683      35.936   0.018  47.851  1.00  0.00      B    H
ATOM   4125  C   MOH B 684      16.873  16.906  21.889  1.00  0.00      B    C
ATOM   4126  H1  MOH B 684      16.035  16.216  21.987  1.00  0.00      B    H
ATOM   4127  H2  MOH B 684      17.720  16.301  22.212  1.00  0.00      B    H
ATOM   4128  H3  MOH B 684      17.055  17.145  20.841  1.00  0.00      B    H
ATOM   4129  O   MOH B 684      16.853  18.145  22.623  1.00  0.00      B    O
ATOM   4130  Ho  MOH B 684      17.208  18.826  22.072  1.00  0.00      B    H
ATOM   4131  C   MOH B 685       8.173  16.138  10.530  1.00  0.00      B    C
ATOM   4132  H1  MOH B 685       8.816  17.009  10.659  1.00  0.00      B    H
ATOM   4133  H2  MOH B 685       8.196  15.641   9.560  1.00  0.00      B    H
ATOM   4134  H3  MOH B 685       8.419  15.355  11.247  1.00  0.00      B    H
ATOM   4135  O   MOH B 685       6.790  16.480  10.808  1.00  0.00      B    O
ATOM   4136  Ho  MOH B 685       6.767  17.414  10.950  1.00  0.00      B    H
ATOM   4137  C   MOH B 686      31.264   9.014  28.543  1.00  0.00      B    C
ATOM   4138  H1  MOH B 686      31.726   9.097  27.560  1.00  0.00      B    H
ATOM   4139  H2  MOH B 686      30.600   9.847  28.776  1.00  0.00      B    H
ATOM   4140  H3  MOH B 686      30.562   8.181  28.594  1.00  0.00      B    H
ATOM   4141  O   MOH B 686      32.222   8.874  29.614  1.00  0.00      B    O
ATOM   4142  Ho  MOH B 686      32.941   9.406  29.309  1.00  0.00      B    H
ATOM   4143  C   MOH B 687      10.236  28.214   7.930  1.00  0.00      B    C
ATOM   4144  H1  MOH B 687      10.353  27.153   8.151  1.00  0.00      B    H
ATOM   4145  H2  MOH B 687      10.843  28.850   8.575  1.00  0.00      B    H
ATOM   4146  H3  MOH B 687      10.584  28.249   6.897  1.00  0.00      B    H
ATOM   4147  O   MOH B 687       8.858  28.611   8.036  1.00  0.00      B    O
ATOM   4148  Ho  MOH B 687       8.234  28.117   7.526  1.00  0.00      B    H
ATOM   4149  C   MOH B 688      25.593  28.998  34.624  1.00  0.00      B    C
ATOM   4150  H1  MOH B 688      24.539  28.977  34.903  1.00  0.00      B    H
ATOM   4151  H2  MOH B 688      25.904  29.948  34.189  1.00  0.00      B    H
ATOM   4152  H3  MOH B 688      26.155  28.901  35.552  1.00  0.00      B    H
ATOM   4153  O   MOH B 688      25.721  27.898  33.792  1.00  0.00      B    O
ATOM   4154  Ho  MOH B 688      26.553  27.878  33.345  1.00  0.00      B    H
ATOM   4155  C   MOH B 689      18.821  32.734  48.894  1.00  0.00      B    C
ATOM   4156  H1  MOH B 689      18.432  31.782  48.534  1.00  0.00      B    H
ATOM   4157  H2  MOH B 689      18.007  33.098  49.522  1.00  0.00      B    H
ATOM   4158  H3  MOH B 689      19.647  32.518  49.572  1.00  0.00      B    H
ATOM   4159  O   MOH B 689      19.257  33.684  47.931  1.00  0.00      B    O
ATOM   4160  Ho  MOH B 689      19.850  34.288  48.350  1.00  0.00      B    H
ATOM   4161  C   MOH B 690      47.132   3.881   4.463  1.00  0.00      B    C
ATOM   4162  H1  MOH B 690      47.952   3.653   3.781  1.00  0.00      B    H
ATOM   4163  H2  MOH B 690      46.218   4.057   3.897  1.00  0.00      B    H
ATOM   4164  H3  MOH B 690      46.995   2.933   4.983  1.00  0.00      B    H
ATOM   4165  O   MOH B 690      47.349   5.056   5.234  1.00  0.00      B    O
ATOM   4166  Ho  MOH B 690      47.948   4.961   5.959  1.00  0.00      B    H
ATOM   4167  C   MOH B 691      38.520  34.835  46.194  1.00  0.00      B    C
ATOM   4168  H1  MOH B 691      39.211  35.399  45.567  1.00  0.00      B    H
ATOM   4169  H2  MOH B 691      38.155  35.536  46.945  1.00  0.00      B    H
ATOM   4170  H3  MOH B 691      37.633  34.754  45.566  1.00  0.00      B    H
ATOM   4171  O   MOH B 691      39.092  33.726  46.835  1.00  0.00      B    O
ATOM   4172  Ho  MOH B 691      38.491  33.432  47.502  1.00  0.00      B    H
ATOM   4173  C   MOH B 692      22.338  36.826   6.890  1.00  0.00      B    C
ATOM   4174  H1  MOH B 692      23.156  36.215   6.508  1.00  0.00      B    H
ATOM   4175  H2  MOH B 692      21.362  36.469   6.560  1.00  0.00      B    H
ATOM   4176  H3  MOH B 692      22.339  36.582   7.952  1.00  0.00      B    H
ATOM   4177  O   MOH B 692      22.548  38.261   6.541  1.00  0.00      B    O
ATOM   4178  Ho  MOH B 692      21.833  38.819   6.807  1.00  0.00      B    H
ATOM   4179  C   MOH B 693       7.175  30.692  29.244  1.00  0.00      B    C
ATOM   4180  H1  MOH B 693       7.332  31.665  29.709  1.00  0.00      B    H
ATOM   4181  H2  MOH B 693       7.937  30.471  28.496  1.00  0.00      B    H
ATOM   4182  H3  MOH B 693       7.187  29.847  29.932  1.00  0.00      B    H
ATOM   4183  O   MOH B 693       5.977  30.760  28.408  1.00  0.00      B    O
ATOM   4184  Ho  MOH B 693       5.292  30.199  28.739  1.00  0.00      B    H
ATOM   4185  C   MOH B 694       4.937  36.220  17.944  1.00  0.00      B    C
ATOM   4186  H1  MOH B 694       4.761  35.752  18.913  1.00  0.00      B    H
ATOM   4187  H2  MOH B 694       6.022  36.210  17.841  1.00  0.00      B    H
ATOM   4188  H3  MOH B 694       4.648  35.489  17.189  1.00  0.00      B    H
ATOM   4189  O   MOH B 694       4.316  37.478  17.855  1.00  0.00      B    O
ATOM   4190  Ho  MOH B 694       3.496  37.321  17.410  1.00  0.00      B    H
ATOM   4191  C   MOH B 695       8.708   8.071  22.515  1.00  0.00      B    C
ATOM   4192  H1  MOH B 695       8.525   8.277  21.461  1.00  0.00      B    H
ATOM   4193  H2  MOH B 695       9.483   7.315  22.640  1.00  0.00      B    H
ATOM   4194  H3  MOH B 695       8.989   9.032  22.948  1.00  0.00      B    H
ATOM   4195  O   MOH B 695       7.502   7.596  22.983  1.00  0.00      B    O
ATOM   4196  Ho  MOH B 695       7.633   6.667  22.869  1.00  0.00      B    H
ATOM   4197  C   MOH B 696      42.886   1.088  17.308  1.00  0.00      B    C
ATOM   4198  H1  MOH B 696      42.775   1.935  16.631  1.00  0.00      B    H
ATOM   4199  H2  MOH B 696      43.658   1.440  17.993  1.00  0.00      B    H
ATOM   4200  H3  MOH B 696      41.940   1.029  17.846  1.00  0.00      B    H
ATOM   4201  O   MOH B 696      43.226  -0.023  16.524  1.00  0.00      B    O
ATOM   4202  Ho  MOH B 696      42.564  -0.177  15.868  1.00  0.00      B    H
ATOM   4203  C   MOH B 697       3.898  46.677  43.698  1.00  0.00      B    C
ATOM   4204  H1  MOH B 697       3.133  47.446  43.590  1.00  0.00      B    H
ATOM   4205  H2  MOH B 697       3.760  45.890  42.957  1.00  0.00      B    H
ATOM   4206  H3  MOH B 697       4.880  47.151  43.659  1.00  0.00      B    H
ATOM   4207  O   MOH B 697       3.696  46.110  44.977  1.00  0.00      B    O
ATOM   4208  Ho  MOH B 697       3.620  46.791  45.628  1.00  0.00      B    H
ATOM   4209  C   MOH B 698      51.026  51.558  40.728  1.00  0.00      B    C
ATOM   4210  H1  MOH B 698      50.777  50.844  39.943  1.00  0.00      B    H
ATOM   4211  H2  MOH B 698      51.651  52.366  40.347  1.00  0.00      B    H
ATOM   4212  H3  MOH B 698      50.156  52.041  41.172  1.00  0.00      B    H
ATOM   4213  O   MOH B 698      51.732  50.838  41.752  1.00  0.00      B    O
ATOM   4214  Ho  MOH B 698      51.197  50.180  42.168  1.00  0.00      B    H
ATOM   4215  C   MOH B 699      14.356  48.987  35.899  1.00  0.00      B    C
ATOM   4216  H1  MOH B 699      14.816  48.370  36.670  1.00  0.00      B    H
ATOM   4217  H2  MOH B 699      15.111  49.273  35.167  1.00  0.00      B    H
ATOM   4218  H3  MOH B 699      13.550  48.411  35.445  1.00  0.00      B    H
ATOM   4219  O   MOH B 699      13.778  50.145  36.518  1.00  0.00      B    O
ATOM   4220  Ho  MOH B 699      14.454  50.631  36.965  1.00  0.00      B    H
ATOM   4221  C   MOH B 700      36.191  37.558  44.396  1.00  0.00      B    C
ATOM   4222  H1  MOH B 700      35.493  38.209  44.923  1.00  0.00      B    H
ATOM   4223  H2  MOH B 700      36.933  38.145  43.855  1.00  0.00      B    H
ATOM   4224  H3  MOH B 700      36.800  36.947  45.062  1.00  0.00      B    H
ATOM   4225  O   MOH B 700      35.352  36.697  43.573  1.00  0.00      B    O
ATOM   4226  Ho  MOH B 700      34.762  36.208  44.126  1.00  0.00      B    H
ATOM   4227  C   MOH B 701       5.320  31.837  32.299  1.00  0.00      B    C
ATOM   4228  H1  MOH B 701       6.109  31.339  32.863  1.00  0.00      B    H
ATOM   4229  H2  MOH B 701       5.349  31.641  31.227  1.00  0.00      B    H
ATOM   4230  H3  MOH B 701       4.353  31.503  32.674  1.00  0.00      B    H
ATOM   4231  O   MOH B 701       5.378  33.220  32.516  1.00  0.00      B    O
ATOM   4232  Ho  MOH B 701       6.192  33.533  32.153  1.00  0.00      B    H
ATOM   4233  C   MOH B 702      51.642  16.377   3.733  1.00  0.00      B    C
ATOM   4234  H1  MOH B 702      51.810  16.764   2.728  1.00  0.00      B    H
ATOM   4235  H2  MOH B 702      51.417  15.321   3.584  1.00  0.00      B    H
ATOM   4236  H3  MOH B 702      52.585  16.573   4.242  1.00  0.00      B    H
ATOM   4237  O   MOH B 702      50.624  16.985   4.505  1.00  0.00      B    O
ATOM   4238  Ho  MOH B 702      50.372  16.411   5.212  1.00  0.00      B    H
ATOM   4239  C   MOH B 703       8.553  19.523  49.589  1.00  0.00      B    C
ATOM   4240  H1  MOH B 703       8.522  20.605  49.718  1.00  0.00      B    H
ATOM   4241  H2  MOH B 703       7.928  19.200  48.756  1.00  0.00      B    H
ATOM   4242  H3  MOH B 703       9.500  19.148  49.201  1.00  0.00      B    H
ATOM   4243  O   MOH B 703       8.107  18.815  50.739  1.00  0.00      B    O
ATOM   4244  Ho  MOH B 703       8.413  17.921  50.756  1.00  0.00      B    H
ATOM   4245  C   MOH B 704      13.050  12.597   3.980  1.00  0.00      B    C
ATOM   4246  H1  MOH B 704      12.798  12.951   2.981  1.00  0.00      B    H
ATOM   4247  H2  MOH B 704      12.438  13.112   4.721  1.00  0.00      B    H
ATOM   4248  H3  MOH B 704      12.902  11.518   4.014  1.00  0.00      B    H
ATOM   4249  O   MOH B 704      14.412  12.817   4.247  1.00  0.00      B    O
ATOM   4250  Ho  MOH B 704      14.518  13.750   4.139  1.00  0.00      B    H
ATOM   4251  C   MOH B 705      51.621  10.362  38.828  1.00  0.00      B    C
ATOM   4252  H1  MOH B 705      52.553  10.631  39.325  1.00  0.00      B    H
ATOM   4253  H2  MOH B 705      51.255  11.324  38.470  1.00  0.00      B    H
ATOM   4254  H3  MOH B 705      51.801   9.688  37.991  1.00  0.00      B    H
ATOM   4255  O   MOH B 705      50.810   9.816  39.896  1.00  0.00      B    O
ATOM   4256  Ho  MOH B 705      50.379  10.485  40.406  1.00  0.00      B    H
ATOM   4257  C   MOH B 706       5.561  22.964  44.521  1.00  0.00      B    C
ATOM   4258  H1  MOH B 706       4.570  22.926  44.973  1.00  0.00      B    H
ATOM   4259  H2  MOH B 706       5.406  23.433  43.549  1.00  0.00      B    H
ATOM   4260  H3  MOH B 706       6.217  23.556  45.159  1.00  0.00      B    H
ATOM   4261  O   MOH B 706       6.087  21.670  44.301  1.00  0.00      B    O
ATOM   4262  Ho  MOH B 706       5.849  21.054  44.977  1.00  0.00      B    H
ATOM   4263  C   MOH B 707      40.418  45.924  41.937  1.00  0.00      B    C
ATOM   4264  H1  MOH B 707      39.423  46.360  42.027  1.00  0.00      B    H
ATOM   4265  H2  MOH B 707      41.206  46.414  42.507  1.00  0.00      B    H
ATOM   4266  H3  MOH B 707      40.377  44.915  42.348  1.00  0.00      B    H
ATOM   4267  O   MOH B 707      40.656  45.917  40.484  1.00  0.00      B    O
ATOM   4268  Ho  MOH B 707      40.304  46.701  40.091  1.00  0.00      B    H
ATOM   4269  C   MOH B 708      23.641   6.602  17.865  1.00  0.00      B    C
ATOM   4270  H1  MOH B 708      22.789   6.143  17.363  1.00  0.00      B    H
ATOM   4271  H2  MOH B 708      24.408   6.700  17.095  1.00  0.00      B    H
ATOM   4272  H3  MOH B 708      23.320   7.552  18.292  1.00  0.00      B    H
ATOM   4273  O   MOH B 708      24.025   5.660  18.794  1.00  0.00      B    O
ATOM   4274  Ho  MOH B 708      24.216   4.918  18.241  1.00  0.00      B    H
ATOM   4275  C   MOH B 709      47.879  47.725   7.378  1.00  0.00      B    C
ATOM   4276  H1  MOH B 709      48.091  47.778   6.310  1.00  0.00      B    H
ATOM   4277  H2  MOH B 709      48.670  47.145   7.854  1.00  0.00      B    H
ATOM   4278  H3  MOH B 709      47.977  48.706   7.843  1.00  0.00      B    H
ATOM   4279  O   MOH B 709      46.649  47.091   7.754  1.00  0.00      B    O
ATOM   4280  Ho  MOH B 709      46.341  47.247   8.634  1.00  0.00      B    H
ATOM   4281  C   MOH B 710      26.391  47.069   2.619  1.00  0.00      B    C
ATOM   4282  H1  MOH B 710      26.681  47.333   3.635  1.00  0.00      B    H
ATOM   4283  H2  MOH B 710      25.425  47.530   2.410  1.00  0.00      B    H
ATOM   4284  H3  MOH B 710      27.167  47.455   1.957  1.00  0.00      B    H
ATOM   4285  O   MOH B 710      26.318  45.696   2.462  1.00  0.00      B    O
ATOM   4286  Ho  MOH B 710      25.625  45.494   3.073  1.00  0.00      B    H
ATOM   4287  C   MOH B 711      50.800  50.913  36.173  1.00  0.00      B    C
ATOM   4288  H1  MOH B 711      49.922  50.594  35.613  1.00  0.00      B    H
ATOM   4289  H2  MOH B 711      51.369  51.493  35.446  1.00  0.00      B    H
ATOM   4290  H3  MOH B 711      50.398  51.699  36.813  1.00  0.00      B    H
ATOM   4291  O   MOH B 711      51.710  50.033  36.872  1.00  0.00      B    O
ATOM   4292  Ho  MOH B 711      51.235  49.652  37.595  1.00  0.00      B    H
ATOM   4293  C   MOH B 712      38.578  37.738  -0.040  1.00  0.00      B    C
ATOM   4294  H1  MOH B 712      38.527  38.497   0.741  1.00  0.00      B    H
ATOM   4295  H2  MOH B 712      37.555  37.762  -0.416  1.00  0.00      B    H
ATOM   4296  H3  MOH B 712      39.238  38.182  -0.785  1.00  0.00      B    H
ATOM   4297  O   MOH B 712      38.968  36.430   0.429  1.00  0.00      B    O
ATOM   4298  Ho  MOH B 712      38.322  36.228   1.089  1.00  0.00      B    H
ATOM   4299  C   MOH B 713      51.673   6.856  19.136  1.00  0.00      B    C
ATOM   4300  H1  MOH B 713      51.892   7.819  19.599  1.00  0.00      B    H
ATOM   4301  H2  MOH B 713      50.702   7.001  18.663  1.00  0.00      B    H
ATOM   4302  H3  MOH B 713      52.421   6.616  18.380  1.00  0.00      B    H
ATOM   4303  O   MOH B 713      51.469   5.850  20.092  1.00  0.00      B    O
ATOM   4304  Ho  MOH B 713      51.182   5.080  19.624  1.00  0.00      B    H
ATOM   4305  C   MOH B 714      20.638  30.520  29.084  1.00  0.00      B    C
ATOM   4306  H1  MOH B 714      19.849  30.684  28.350  1.00  0.00      B    H
ATOM   4307  H2  MOH B 714      20.387  31.219  29.882  1.00  0.00      B    H
ATOM   4308  H3  MOH B 714      20.439  29.514  29.451  1.00  0.00      B    H
ATOM   4309  O   MOH B 714      21.951  30.517  28.772  1.00  0.00      B    O
ATOM   4310  Ho  MOH B 714      22.071  29.911  28.056  1.00  0.00      B    H
ATOM   4311  C   MOH B 715      37.474  47.557  29.024  1.00  0.00      B    C
ATOM   4312  H1  MOH B 715      36.967  48.229  28.332  1.00  0.00      B    H
ATOM   4313  H2  MOH B 715      36.710  46.959  29.520  1.00  0.00      B    H
ATOM   4314  H3  MOH B 715      37.988  46.953  28.276  1.00  0.00      B    H
ATOM   4315  O   MOH B 715      38.301  48.256  29.939  1.00  0.00      B    O
ATOM   4316  Ho  MOH B 715      37.883  49.067  30.187  1.00  0.00      B    H
ATOM   4317  C   MOH B 716      45.550  24.840  26.948  1.00  0.00      B    C
ATOM   4318  H1  MOH B 716      44.676  24.522  26.378  1.00  0.00      B    H
ATOM   4319  H2  MOH B 716      46.396  24.261  26.577  1.00  0.00      B    H
ATOM   4320  H3  MOH B 716      45.763  25.861  26.630  1.00  0.00      B    H
ATOM   4321  O   MOH B 716      45.354  24.632  28.323  1.00  0.00      B    O
ATOM   4322  Ho  MOH B 716      45.220  23.710  28.477  1.00  0.00      B    H
ATOM   4323  C   MOH B 717      41.956   7.482  13.226  1.00  0.00      B    C
ATOM   4324  H1  MOH B 717      41.061   6.899  13.445  1.00  0.00      B    H
ATOM   4325  H2  MOH B 717      42.375   7.921  14.131  1.00  0.00      B    H
ATOM   4326  H3  MOH B 717      42.700   6.715  13.012  1.00  0.00      B    H
ATOM   4327  O   MOH B 717      41.789   8.523  12.287  1.00  0.00      B    O
ATOM   4328  Ho  MOH B 717      41.398   9.227  12.781  1.00  0.00      B    H
ATOM   4329  C   MOH B 718      37.430  15.458  12.170  1.00  0.00      B    C
ATOM   4330  H1  MOH B 718      38.376  15.813  11.762  1.00  0.00      B    H
ATOM   4331  H2  MOH B 718      37.402  15.255  13.241  1.00  0.00      B    H
ATOM   4332  H3  MOH B 718      36.734  16.225  11.830  1.00  0.00      B    H
ATOM   4333  O   MOH B 718      36.883  14.313  11.576  1.00  0.00      B    O
ATOM   4334  Ho  MOH B 718      37.413  13.569  11.818  1.00  0.00      B    H
ATOM   4335  C   MOH B 719      22.418  47.138  47.007  1.00  0.00      B    C
ATOM   4336  H1  MOH B 719      23.112  47.694  46.378  1.00  0.00      B    H
ATOM   4337  H2  MOH B 719      21.405  47.440  46.741  1.00  0.00      B    H
ATOM   4338  H3  MOH B 719      22.583  46.082  46.792  1.00  0.00      B    H
ATOM   4339  O   MOH B 719      22.614  47.470  48.369  1.00  0.00      B    O
ATOM   4340  Ho  MOH B 719      23.543  47.473  48.541  1.00  0.00      B    H
ATOM   4341  C   MOH B 720      42.815  39.083  12.803  1.00  0.00      B    C
ATOM   4342  H1  MOH B 720      42.940  39.768  11.964  1.00  0.00      B    H
ATOM   4343  H2  MOH B 720      42.799  38.051  12.454  1.00  0.00      B    H
ATOM   4344  H3  MOH B 720      43.676  39.267  13.446  1.00  0.00      B    H
ATOM   4345  O   MOH B 720      41.580  39.377  13.408  1.00  0.00      B    O
ATOM   4346  Ho  MOH B 720      41.407  38.656  13.994  1.00  0.00      B    H
ATOM   4347  C   MOH B 721      18.728  38.228  40.811  1.00  0.00      B    C
ATOM   4348  H1  MOH B 721      18.087  37.712  41.526  1.00  0.00      B    H
ATOM   4349  H2  MOH B 721      19.552  37.554  40.574  1.00  0.00      B    H
ATOM   4350  H3  MOH B 721      18.008  38.234  39.992  1.00  0.00      B    H
ATOM   4351  O   MOH B 721      19.313  39.475  41.097  1.00  0.00      B    O
ATOM   4352  Ho  MOH B 721      20.194  39.485  40.756  1.00  0.00      B    H
ATOM   4353  C   MOH B 722      48.558  26.341  34.420  1.00  0.00      B    C
ATOM   4354  H1  MOH B 722      49.500  26.869  34.564  1.00  0.00      B    H
ATOM   4355  H2  MOH B 722      48.055  26.626  35.344  1.00  0.00      B    H
ATOM   4356  H3  MOH B 722      48.077  26.736  33.526  1.00  0.00      B    H
ATOM   4357  O   MOH B 722      48.857  24.960  34.310  1.00  0.00      B    O
ATOM   4358  Ho  MOH B 722      49.443  24.768  33.593  1.00  0.00      B    H
ATOM   4359  C   MOH B 723      26.748  42.843  22.022  1.00  0.00      B    C
ATOM   4360  H1  MOH B 723      27.093  42.156  21.248  1.00  0.00      B    H
ATOM   4361  H2  MOH B 723      25.666  42.729  22.085  1.00  0.00      B    H
ATOM   4362  H3  MOH B 723      27.337  42.712  22.929  1.00  0.00      B    H
ATOM   4363  O   MOH B 723      26.986  44.174  21.453  1.00  0.00      B    O
ATOM   4364  Ho  MOH B 723      26.299  44.429  20.856  1.00  0.00      B    H
ATOM   4365  C   MOH B 724       4.986   4.035  41.371  1.00  0.00      B    C
ATOM   4366  H1  MOH B 724       4.185   3.938  42.103  1.00  0.00      B    H
ATOM   4367  H2  MOH B 724       4.749   3.594  40.402  1.00  0.00      B    H
ATOM   4368  H3  MOH B 724       5.185   5.094  41.210  1.00  0.00      B    H
ATOM   4369  O   MOH B 724       6.153   3.355  41.949  1.00  0.00      B    O
ATOM   4370  Ho  MOH B 724       6.407   3.847  42.715  1.00  0.00      B    H
ATOM   4371  C   MOH B 725      25.900  30.725  16.274  1.00  0.00      B    C
ATOM   4372  H1  MOH B 725      25.995  31.619  16.890  1.00  0.00      B    H
ATOM   4373  H2  MOH B 725      26.700  30.838  15.543  1.00  0.00      B    H
ATOM   4374  H3  MOH B 725      26.060  29.873  16.935  1.00  0.00      B    H
ATOM   4375  O   MOH B 725      24.629  30.810  15.713  1.00  0.00      B    O
ATOM   4376  Ho  MOH B 725      24.614  30.935  14.777  1.00  0.00      B    H
ATOM   4377  C   MOH B 726      20.950  38.470  29.346  1.00  0.00      B    C
ATOM   4378  H1  MOH B 726      21.396  39.399  29.702  1.00  0.00      B    H
ATOM   4379  H2  MOH B 726      20.530  38.784  28.391  1.00  0.00      B    H
ATOM   4380  H3  MOH B 726      21.834  37.858  29.165  1.00  0.00      B    H
ATOM   4381  O   MOH B 726      20.142  38.060  30.457  1.00  0.00      B    O
ATOM   4382  Ho  MOH B 726      19.488  37.429  30.197  1.00  0.00      B    H
ATOM   4383  C   MOH B 727      13.074  51.418  39.739  1.00  0.00      B    C
ATOM   4384  H1  MOH B 727      13.514  50.488  39.379  1.00  0.00      B    H
ATOM   4385  H2  MOH B 727      13.876  51.864  40.327  1.00  0.00      B    H
ATOM   4386  H3  MOH B 727      12.812  52.011  38.863  1.00  0.00      B    H
ATOM   4387  O   MOH B 727      11.961  50.997  40.578  1.00  0.00      B    O
ATOM   4388  Ho  MOH B 727      11.264  51.615  40.416  1.00  0.00      B    H
ATOM   4389  C   MOH B 728      18.751   9.479  12.996  1.00  0.00      B    C
ATOM   4390  H1  MOH B 728      18.874   9.347  14.071  1.00  0.00      B    H
ATOM   4391  H2  MOH B 728      18.240   8.603  12.597  1.00  0.00      B    H
ATOM   4392  H3  MOH B 728      18.279  10.423  12.720  1.00  0.00      B    H
ATOM   4393  O   MOH B 728      20.001   9.521  12.458  1.00  0.00      B    O
ATOM   4394  Ho  MOH B 728      20.343   8.640  12.483  1.00  0.00      B    H
ATOM   4395  C   MOH B 729      50.562  40.350   6.260  1.00  0.00      B    C
ATOM   4396  H1  MOH B 729      49.588  40.599   6.680  1.00  0.00      B    H
ATOM   4397  H2  MOH B 729      50.438  39.923   5.265  1.00  0.00      B    H
ATOM   4398  H3  MOH B 729      51.157  41.247   6.087  1.00  0.00      B    H
ATOM   4399  O   MOH B 729      51.323  39.473   6.979  1.00  0.00      B    O
ATOM   4400  Ho  MOH B 729      52.161  39.351   6.560  1.00  0.00      B    H
ATOM   4401  C   MOH B 730      28.100  49.321  28.016  1.00  0.00      B    C
ATOM   4402  H1  MOH B 730      28.276  48.670  28.873  1.00  0.00      B    H
ATOM   4403  H2  MOH B 730      27.171  49.873  28.156  1.00  0.00      B    H
ATOM   4404  H3  MOH B 730      28.924  50.030  27.936  1.00  0.00      B    H
ATOM   4405  O   MOH B 730      27.954  48.719  26.759  1.00  0.00      B    O
ATOM   4406  Ho  MOH B 730      27.437  47.936  26.878  1.00  0.00      B    H
ATOM   4407  C   MOH B 731      47.415  51.417  44.239  1.00  0.00      B    C
ATOM   4408  H1  MOH B 731      46.869  51.433  43.296  1.00  0.00      B    H
ATOM   4409  H2  MOH B 731      48.458  51.525  43.941  1.00  0.00      B    H
ATOM   4410  H3  MOH B 731      47.126  52.358  44.706  1.00  0.00      B    H
ATOM   4411  O   MOH B 731      47.331  50.249  44.990  1.00  0.00      B    O
ATOM   4412  Ho  MOH B 731      47.924  49.669  44.538  1.00  0.00      B    H
ATOM   4413  C   MOH B 732      21.166  11.138   4.872  1.00  0.00      B    C
ATOM   4414  H1  MOH B 732      21.128  11.005   3.791  1.00  0.00      B    H
ATOM   4415  H2  MOH B 732      20.818  12.142   5.111  1.00  0.00      B    H
ATOM   4416  H3  MOH B 732      20.445  10.469   5.341  1.00  0.00      B    H
ATOM   4417  O   MOH B 732      22.434  10.906   5.247  1.00  0.00      B    O
ATOM   4418  Ho  MOH B 732      22.897  11.643   4.881  1.00  0.00      B    H
ATOM   4419  C   MOH B 733       8.836  39.497   3.904  1.00  0.00      B    C
ATOM   4420  H1  MOH B 733       9.547  39.136   4.647  1.00  0.00      B    H
ATOM   4421  H2  MOH B 733       8.602  40.540   4.122  1.00  0.00      B    H
ATOM   4422  H3  MOH B 733       9.360  39.524   2.948  1.00  0.00      B    H
ATOM   4423  O   MOH B 733       7.653  38.668   3.916  1.00  0.00      B    O
ATOM   4424  Ho  MOH B 733       7.260  38.772   4.769  1.00  0.00      B    H
ATOM   4425  C   MOH B 734      21.084  44.342  50.030  1.00  0.00      B    C
ATOM   4426  H1  MOH B 734      21.604  45.295  49.930  1.00  0.00      B    H
ATOM   4427  H2  MOH B 734      20.027  44.507  50.239  1.00  0.00      B    H
ATOM   4428  H3  MOH B 734      20.876  43.996  49.017  1.00  0.00      B    H
ATOM   4429  O   MOH B 734      21.789  43.420  50.853  1.00  0.00      B    O
ATOM   4430  Ho  MOH B 734      21.191  42.690  50.797  1.00  0.00      B    H
ATOM   4431  C   MOH B 735      15.635  41.569  20.637  1.00  0.00      B    C
ATOM   4432  H1  MOH B 735      16.044  41.821  19.658  1.00  0.00      B    H
ATOM   4433  H2  MOH B 735      15.265  40.549  20.542  1.00  0.00      B    H
ATOM   4434  H3  MOH B 735      16.315  41.581  21.489  1.00  0.00      B    H
ATOM   4435  O   MOH B 735      14.439  42.252  20.879  1.00  0.00      B    O
ATOM   4436  Ho  MOH B 735      14.169  42.019  21.755  1.00  0.00      B    H
ATOM   4437  C   MOH B 736      46.189   2.835  18.104  1.00  0.00      B    C
ATOM   4438  H1  MOH B 736      46.189   2.376  19.093  1.00  0.00      B    H
ATOM   4439  H2  MOH B 736      47.157   3.333  18.047  1.00  0.00      B    H
ATOM   4440  H3  MOH B 736      46.145   2.020  17.382  1.00  0.00      B    H
ATOM   4441  O   MOH B 736      45.172   3.836  17.976  1.00  0.00      B    O
ATOM   4442  Ho  MOH B 736      44.983   4.203  18.826  1.00  0.00      B    H
ATOM   4443  C   MOH B 737       3.101  32.346   7.978  1.00  0.00      B    C
ATOM   4444  H1  MOH B 737       3.879  31.660   7.644  1.00  0.00      B    H
ATOM   4445  H2  MOH B 737       2.170  31.785   8.063  1.00  0.00      B    H
ATOM   4446  H3  MOH B 737       3.249  32.727   8.989  1.00  0.00      B    H
ATOM   4447  O   MOH B 737       2.994  33.436   7.079  1.00  0.00      B    O
ATOM   4448  Ho  MOH B 737       3.140  34.269   7.502  1.00  0.00      B    H
ATOM   4449  C   MOH B 738      40.964  22.451  45.594  1.00  0.00      B    C
ATOM   4450  H1  MOH B 738      39.916  22.213  45.773  1.00  0.00      B    H
ATOM   4451  H2  MOH B 738      41.324  21.903  44.723  1.00  0.00      B    H
ATOM   4452  H3  MOH B 738      41.017  23.517  45.375  1.00  0.00      B    H
ATOM   4453  O   MOH B 738      41.676  22.013  46.744  1.00  0.00      B    O
ATOM   4454  Ho  MOH B 738      41.458  21.097  46.671  1.00  0.00      B    H
ATOM   4455  C   MOH B 739      23.728   4.019  48.355  1.00  0.00      B    C
ATOM   4456  H1  MOH B 739      22.689   3.911  48.045  1.00  0.00      B    H
ATOM   4457  H2  MOH B 739      24.521   3.524  47.793  1.00  0.00      B    H
ATOM   4458  H3  MOH B 739      24.040   5.057  48.476  1.00  0.00      B    H
ATOM   4459  O   MOH B 739      23.751   3.651  49.700  1.00  0.00      B    O
ATOM   4460  Ho  MOH B 739      24.231   4.338  50.137  1.00  0.00      B    H
ATOM   4461  C   MOH B 740      51.049  10.547  22.356  1.00  0.00      B    C
ATOM   4462  H1  MOH B 740      51.220  10.345  23.413  1.00  0.00      B    H
ATOM   4463  H2  MOH B 740      50.334   9.849  21.919  1.00  0.00      B    H
ATOM   4464  H3  MOH B 740      50.742  11.584  22.225  1.00  0.00      B    H
ATOM   4465  O   MOH B 740      52.246  10.325  21.581  1.00  0.00      B    O
ATOM   4466  Ho  MOH B 740      52.986  10.253  22.164  1.00  0.00      B    H
ATOM   4467  C   MOH B 741      41.576  43.914   7.885  1.00  0.00      B    C
ATOM   4468  H1  MOH B 741      40.522  44.164   8.004  1.00  0.00      B    H
ATOM   4469  H2  MOH B 741      41.644  42.829   7.818  1.00  0.00      B    H
ATOM   4470  H3  MOH B 741      41.947  44.265   6.921  1.00  0.00      B    H
ATOM   4471  O   MOH B 741      42.369  44.292   9.031  1.00  0.00      B    O
ATOM   4472  Ho  MOH B 741      41.764  44.584   9.696  1.00  0.00      B    H
ATOM   4473  C   MOH B 742      15.472  30.213   0.292  1.00  0.00      B    C
ATOM   4474  H1  MOH B 742      15.628  31.290   0.222  1.00  0.00      B    H
ATOM   4475  H2  MOH B 742      15.943  29.721  -0.559  1.00  0.00      B    H
ATOM   4476  H3  MOH B 742      16.029  29.776   1.120  1.00  0.00      B    H
ATOM   4477  O   MOH B 742      14.153  29.748   0.411  1.00  0.00      B    O
ATOM   4478  Ho  MOH B 742      13.733  30.008  -0.394  1.00  0.00      B    H
ATOM   4479  C   MOH B 743      30.563   3.975  34.250  1.00  0.00      B    C
ATOM   4480  H1  MOH B 743      30.723   4.971  34.663  1.00  0.00      B    H
ATOM   4481  H2  MOH B 743      29.627   3.862  33.703  1.00  0.00      B    H
ATOM   4482  H3  MOH B 743      31.409   3.777  33.592  1.00  0.00      B    H
ATOM   4483  O   MOH B 743      30.460   3.001  35.251  1.00  0.00      B    O
ATOM   4484  Ho  MOH B 743      31.355   2.779  35.456  1.00  0.00      B    H
ATOM   4485  C   MOH B 744      33.348   3.777  46.547  1.00  0.00      B    C
ATOM   4486  H1  MOH B 744      34.316   4.251  46.707  1.00  0.00      B    H
ATOM   4487  H2  MOH B 744      33.384   2.973  47.283  1.00  0.00      B    H
ATOM   4488  H3  MOH B 744      32.558   4.461  46.859  1.00  0.00      B    H
ATOM   4489  O   MOH B 744      33.249   3.270  45.271  1.00  0.00      B    O
ATOM   4490  Ho  MOH B 744      34.132   2.955  45.154  1.00  0.00      B    H
ATOM   4491  C   MOH B 745      34.870  20.711  22.185  1.00  0.00      B    C
ATOM   4492  H1  MOH B 745      35.665  19.969  22.256  1.00  0.00      B    H
ATOM   4493  H2  MOH B 745      35.014  21.442  22.982  1.00  0.00      B    H
ATOM   4494  H3  MOH B 745      35.180  21.092  21.212  1.00  0.00      B    H
ATOM   4495  O   MOH B 745      33.641  20.058  22.290  1.00  0.00      B    O
ATOM   4496  Ho  MOH B 745      33.585  19.483  21.542  1.00  0.00      B    H
ATOM   4497  C   MOH B 746       7.146  19.861  38.252  1.00  0.00      B    C
ATOM   4498  H1  MOH B 746       7.745  20.647  38.712  1.00  0.00      B    H
ATOM   4499  H2  MOH B 746       7.768  19.052  37.870  1.00  0.00      B    H
ATOM   4500  H3  MOH B 746       6.372  19.562  38.960  1.00  0.00      B    H
ATOM   4501  O   MOH B 746       6.543  20.310  37.081  1.00  0.00      B    O
ATOM   4502  Ho  MOH B 746       6.121  21.124  37.310  1.00  0.00      B    H
ATOM   4503  C   MOH B 747      39.984  29.689  40.197  1.00  0.00      B    C
ATOM   4504  H1  MOH B 747      39.810  29.967  39.157  1.00  0.00      B    H
ATOM   4505  H2  MOH B 747      39.232  30.059  40.894  1.00  0.00      B    H
ATOM   4506  H3  MOH B 747      40.091  28.604  40.230  1.00  0.00      B    H
ATOM   4507  O   MOH B 747      41.211  30.268  40.421  1.00  0.00      B    O
ATOM   4508  Ho  MOH B 747      41.823  29.956  39.772  1.00  0.00      B    H
ATOM   4509  C   MOH B 748      10.901   1.706  11.151  1.00  0.00      B    C
ATOM   4510  H1  MOH B 748      11.394   2.676  11.087  1.00  0.00      B    H
ATOM   4511  H2  MOH B 748      10.754   1.265  10.165  1.00  0.00      B    H
ATOM   4512  H3  MOH B 748      11.655   1.029  11.554  1.00  0.00      B    H
ATOM   4513  O   MOH B 748       9.641   1.599  11.800  1.00  0.00      B    O
ATOM   4514  Ho  MOH B 748       9.011   2.036  11.247  1.00  0.00      B    H
ATOM   4515  C   MOH B 749      23.592   9.938  24.021  1.00  0.00      B    C
ATOM   4516  H1  MOH B 749      22.516  10.099  24.080  1.00  0.00      B    H
ATOM   4517  H2  MOH B 749      23.649   9.129  24.749  1.00  0.00      B    H
ATOM   4518  H3  MOH B 749      23.823   9.590  23.014  1.00  0.00      B    H
ATOM   4519  O   MOH B 749      24.071  11.160  24.444  1.00  0.00      B    O
ATOM   4520  Ho  MOH B 749      23.974  11.784  23.741  1.00  0.00      B    H
ATOM   4521  C   MOH B 750       8.315  19.703  22.938  1.00  0.00      B    C
ATOM   4522  H1  MOH B 750       7.797  18.913  22.395  1.00  0.00      B    H
ATOM   4523  H2  MOH B 750       9.291  19.402  23.319  1.00  0.00      B    H
ATOM   4524  H3  MOH B 750       8.455  20.590  22.320  1.00  0.00      B    H
ATOM   4525  O   MOH B 750       7.611  20.001  24.095  1.00  0.00      B    O
ATOM   4526  Ho  MOH B 750       6.696  19.840  23.920  1.00  0.00      B    H
ATOM   4527  C   MOH B 751      35.429  32.112  18.546  1.00  0.00      B    C
ATOM   4528  H1  MOH B 751      35.398  31.078  18.202  1.00  0.00      B    H
ATOM   4529  H2  MOH B 751      36.225  32.258  19.276  1.00  0.00      B    H
ATOM   4530  H3  MOH B 751      35.667  32.667  17.639  1.00  0.00      B    H
ATOM   4531  O   MOH B 751      34.208  32.700  19.035  1.00  0.00      B    O
ATOM   4532  Ho  MOH B 751      34.258  33.643  19.005  1.00  0.00      B    H
ATOM   4533  C   MOH B 752       2.617  33.155  15.555  1.00  0.00      B    C
ATOM   4534  H1  MOH B 752       3.306  33.642  14.865  1.00  0.00      B    H
ATOM   4535  H2  MOH B 752       3.308  32.431  15.987  1.00  0.00      B    H
ATOM   4536  H3  MOH B 752       2.413  33.912  16.311  1.00  0.00      B    H
ATOM   4537  O   MOH B 752       1.484  32.505  14.976  1.00  0.00      B    O
ATOM   4538  Ho  MOH B 752       0.994  32.112  15.683  1.00  0.00      B    H
ATOM   4539  C   MOH B 753       6.440   2.583  11.850  1.00  0.00      B    C
ATOM   4540  H1  MOH B 753       6.078   2.805  12.854  1.00  0.00      B    H
ATOM   4541  H2  MOH B 753       6.854   3.462  11.356  1.00  0.00      B    H
ATOM   4542  H3  MOH B 753       7.161   1.781  12.010  1.00  0.00      B    H
ATOM   4543  O   MOH B 753       5.523   2.128  10.941  1.00  0.00      B    O
ATOM   4544  Ho  MOH B 753       5.055   2.938  10.805  1.00  0.00      B    H
ATOM   4545  C   MOH B 754      27.462  40.295  12.287  1.00  0.00      B    C
ATOM   4546  H1  MOH B 754      27.944  40.865  11.493  1.00  0.00      B    H
ATOM   4547  H2  MOH B 754      28.123  40.277  13.154  1.00  0.00      B    H
ATOM   4548  H3  MOH B 754      26.539  40.776  12.610  1.00  0.00      B    H
ATOM   4549  O   MOH B 754      27.286  38.895  11.993  1.00  0.00      B    O
ATOM   4550  Ho  MOH B 754      26.918  38.834  11.125  1.00  0.00      B    H
ATOM   4551  C   MOH B 755       6.263  34.554  41.709  1.00  0.00      B    C
ATOM   4552  H1  MOH B 755       7.324  34.789  41.620  1.00  0.00      B    H
ATOM   4553  H2  MOH B 755       5.870  34.952  40.773  1.00  0.00      B    H
ATOM   4554  H3  MOH B 755       6.276  33.468  41.616  1.00  0.00      B    H
ATOM   4555  O   MOH B 755       5.812  35.059  42.951  1.00  0.00      B    O
ATOM   4556  Ho  MOH B 755       6.167  34.526  43.646  1.00  0.00      B    H
ATOM   4557  C   MOH B 756      41.480  10.102  17.661  1.00  0.00      B    C
ATOM   4558  H1  MOH B 756      41.550   9.689  18.668  1.00  0.00      B    H
ATOM   4559  H2  MOH B 756      42.106  10.982  17.513  1.00  0.00      B    H
ATOM   4560  H3  MOH B 756      41.644   9.263  16.985  1.00  0.00      B    H
ATOM   4561  O   MOH B 756      40.044  10.470  17.510  1.00  0.00      B    O
ATOM   4562  Ho  MOH B 756      39.520   9.731  17.239  1.00  0.00      B    H
ATOM   4563  C   MOH B 757      41.851  31.067   6.249  1.00  0.00      B    C
ATOM   4564  H1  MOH B 757      40.963  30.695   6.760  1.00  0.00      B    H
ATOM   4565  H2  MOH B 757      41.583  31.979   5.715  1.00  0.00      B    H
ATOM   4566  H3  MOH B 757      42.613  31.355   6.974  1.00  0.00      B    H
ATOM   4567  O   MOH B 757      42.568  30.081   5.526  1.00  0.00      B    O
ATOM   4568  Ho  MOH B 757      42.845  29.383   6.100  1.00  0.00      B    H
ATOM   4569  C   MOH B 758      36.329  27.529  19.936  1.00  0.00      B    C
ATOM   4570  H1  MOH B 758      36.189  28.570  20.228  1.00  0.00      B    H
ATOM   4571  H2  MOH B 758      36.013  27.326  18.913  1.00  0.00      B    H
ATOM   4572  H3  MOH B 758      37.321  27.147  20.177  1.00  0.00      B    H
ATOM   4573  O   MOH B 758      35.596  26.711  20.834  1.00  0.00      B    O
ATOM   4574  Ho  MOH B 758      35.745  25.816  20.569  1.00  0.00      B    H
ATOM   4575  C   MOH B 759      19.257  43.026   7.445  1.00  0.00      B    C
ATOM   4576  H1  MOH B 759      18.748  42.659   6.553  1.00  0.00      B    H
ATOM   4577  H2  MOH B 759      20.224  43.518   7.347  1.00  0.00      B    H
ATOM   4578  H3  MOH B 759      18.572  43.788   7.817  1.00  0.00      B    H
ATOM   4579  O   MOH B 759      19.414  42.061   8.469  1.00  0.00      B    O
ATOM   4580  Ho  MOH B 759      19.663  42.507   9.263  1.00  0.00      B    H
ATOM   4581  C   MOH B 760      44.684  51.445  28.508  1.00  0.00      B    C
ATOM   4582  H1  MOH B 760      45.544  51.373  29.175  1.00  0.00      B    H
ATOM   4583  H2  MOH B 760      43.898  50.777  28.859  1.00  0.00      B    H
ATOM   4584  H3  MOH B 760      44.061  52.333  28.609  1.00  0.00      B    H
ATOM   4585  O   MOH B 760      45.037  51.389  27.143  1.00  0.00      B    O
ATOM   4586  Ho  MOH B 760      45.907  51.022  27.117  1.00  0.00      B    H
ATOM   4587  C   MOH B 761      36.801   9.420  43.839  1.00  0.00      B    C
ATOM   4588  H1  MOH B 761      36.118  10.130  43.374  1.00  0.00      B    H
ATOM   4589  H2  MOH B 761      37.476   9.989  44.477  1.00  0.00      B    H
ATOM   4590  H3  MOH B 761      36.207   8.902  44.592  1.00  0.00      B    H
ATOM   4591  O   MOH B 761      37.413   8.646  42.834  1.00  0.00      B    O
ATOM   4592  Ho  MOH B 761      37.923   7.990  43.284  1.00  0.00      B    H
ATOM   4593  C   MOH B 762      14.998  12.802  49.968  1.00  0.00      B    C
ATOM   4594  H1  MOH B 762      15.787  12.772  50.720  1.00  0.00      B    H
ATOM   4595  H2  MOH B 762      14.211  13.509  50.227  1.00  0.00      B    H
ATOM   4596  H3  MOH B 762      15.419  13.188  49.040  1.00  0.00      B    H
ATOM   4597  O   MOH B 762      14.469  11.480  49.736  1.00  0.00      B    O
ATOM   4598  Ho  MOH B 762      13.553  11.559  49.955  1.00  0.00      B    H
ATOM   4599  C   MOH B 763      14.511  50.522  16.494  1.00  0.00      B    C
ATOM   4600  H1  MOH B 763      15.596  50.529  16.384  1.00  0.00      B    H
ATOM   4601  H2  MOH B 763      14.094  49.675  15.948  1.00  0.00      B    H
ATOM   4602  H3  MOH B 763      14.151  50.522  17.522  1.00  0.00      B    H
ATOM   4603  O   MOH B 763      14.013  51.709  15.902  1.00  0.00      B    O
ATOM   4604  Ho  MOH B 763      14.400  52.500  16.246  1.00  0.00      B    H
ATOM   4605  C   MOH B 764      36.661  25.976   6.041  1.00  0.00      B    C
ATOM   4606  H1  MOH B 764      36.041  26.733   5.560  1.00  0.00      B    H
ATOM   4607  H2  MOH B 764      37.315  25.661   5.228  1.00  0.00      B    H
ATOM   4608  H3  MOH B 764      37.156  26.416   6.907  1.00  0.00      B    H
ATOM   4609  O   MOH B 764      36.082  24.840   6.638  1.00  0.00      B    O
ATOM   4610  Ho  MOH B 764      36.602  24.087   6.403  1.00  0.00      B    H
ATOM   4611  C   MOH B 765      31.481  43.858  24.323  1.00  0.00      B    C
ATOM   4612  H1  MOH B 765      32.465  43.389  24.323  1.00  0.00      B    H
ATOM   4613  H2  MOH B 765      30.702  43.316  24.861  1.00  0.00      B    H
ATOM   4614  H3  MOH B 765      31.485  44.871  24.726  1.00  0.00      B    H
ATOM   4615  O   MOH B 765      31.099  43.905  22.981  1.00  0.00      B    O
ATOM   4616  Ho  MOH B 765      30.328  44.451  22.985  1.00  0.00      B    H
ATOM   4617  C   MOH B 766      36.324  12.618  48.697  1.00  0.00      B    C
ATOM   4618  H1  MOH B 766      35.303  12.236  48.700  1.00  0.00      B    H
ATOM   4619  H2  MOH B 766      36.824  11.871  49.313  1.00  0.00      B    H
ATOM   4620  H3  MOH B 766      36.638  12.623  47.653  1.00  0.00      B    H
ATOM   4621  O   MOH B 766      36.363  13.980  49.225  1.00  0.00      B    O
ATOM   4622  Ho  MOH B 766      35.807  14.515  48.679  1.00  0.00      B    H
ATOM   4623  C   MOH B 767      28.682   1.250  19.644  1.00  0.00      B    C
ATOM   4624  H1  MOH B 767      29.762   1.366  19.729  1.00  0.00      B    H
ATOM   4625  H2  MOH B 767      28.142   2.098  20.065  1.00  0.00      B    H
ATOM   4626  H3  MOH B 767      28.568   1.290  18.561  1.00  0.00      B    H
ATOM   4627  O   MOH B 767      28.259  -0.014  20.077  1.00  0.00      B    O
ATOM   4628  Ho  MOH B 767      27.528   0.297  20.590  1.00  0.00      B    H
ATOM   4629  C   MOH B 768       2.732  25.729   7.416  1.00  0.00      B    C
ATOM   4630  H1  MOH B 768       2.873  25.779   6.336  1.00  0.00      B    H
ATOM   4631  H2  MOH B 768       2.054  24.876   7.371  1.00  0.00      B    H
ATOM   4632  H3  MOH B 768       3.537  25.375   8.059  1.00  0.00      B    H
ATOM   4633  O   MOH B 768       2.212  26.981   7.882  1.00  0.00      B    O
ATOM   4634  Ho  MOH B 768       3.009  27.479   7.779  1.00  0.00      B    H
ATOM   4635  C   MOH B 769       9.222  40.441  26.418  1.00  0.00      B    C
ATOM   4636  H1  MOH B 769       9.470  40.530  25.360  1.00  0.00      B    H
ATOM   4637  H2  MOH B 769       8.343  39.799  26.365  1.00  0.00      B    H
ATOM   4638  H3  MOH B 769      10.150  40.110  26.884  1.00  0.00      B    H
ATOM   4639  O   MOH B 769       8.651  41.607  26.989  1.00  0.00      B    O
ATOM   4640  Ho  MOH B 769       7.911  41.743  26.417  1.00  0.00      B    H
ATOM   4641  C   MOH B 770      20.244  30.634  11.981  1.00  0.00      B    C
ATOM   4642  H1  MOH B 770      19.273  30.548  12.468  1.00  0.00      B    H
ATOM   4643  H2  MOH B 770      20.949  30.020  12.542  1.00  0.00      B    H
ATOM   4644  H3  MOH B 770      20.143  30.157  11.006  1.00  0.00      B    H
ATOM   4645  O   MOH B 770      20.605  31.952  11.846  1.00  0.00      B    O
ATOM   4646  Ho  MOH B 770      21.048  32.032  11.015  1.00  0.00      B    H
ATOM   4647  C   MOH B 771      48.785   7.050  29.582  1.00  0.00      B    C
ATOM   4648  H1  MOH B 771      47.959   7.184  30.281  1.00  0.00      B    H
ATOM   4649  H2  MOH B 771      49.161   6.050  29.803  1.00  0.00      B    H
ATOM   4650  H3  MOH B 771      48.440   7.203  28.560  1.00  0.00      B    H
ATOM   4651  O   MOH B 771      49.821   7.868  29.941  1.00  0.00      B    O
ATOM   4652  Ho  MOH B 771      49.940   8.572  29.322  1.00  0.00      B    H
ATOM   4653  C   MOH B 772      17.656   6.116  10.856  1.00  0.00      B    C
ATOM   4654  H1  MOH B 772      16.792   5.613  10.421  1.00  0.00      B    H
ATOM   4655  H2  MOH B 772      18.115   6.779  10.123  1.00  0.00      B    H
ATOM   4656  H3  MOH B 772      17.391   6.736  11.712  1.00  0.00      B    H
ATOM   4657  O   MOH B 772      18.624   5.193  11.262  1.00  0.00      B    O
ATOM   4658  Ho  MOH B 772      18.174   4.727  11.950  1.00  0.00      B    H
ATOM   4659  C   MOH B 773       0.642   3.294  35.814  1.00  0.00      B    C
ATOM   4660  H1  MOH B 773       1.218   2.576  36.398  1.00  0.00      B    H
ATOM   4661  H2  MOH B 773       0.071   3.734  36.631  1.00  0.00      B    H
ATOM   4662  H3  MOH B 773       1.269   4.140  35.536  1.00  0.00      B    H
ATOM   4663  O   MOH B 773      -0.189   2.724  34.834  1.00  0.00      B    O
ATOM   4664  Ho  MOH B 773       0.326   2.593  34.052  1.00  0.00      B    H
ATOM   4665  C   MOH B 774      47.768   5.544   8.863  1.00  0.00      B    C
ATOM   4666  H1  MOH B 774      47.036   6.273   8.517  1.00  0.00      B    H
ATOM   4667  H2  MOH B 774      48.019   5.650   9.919  1.00  0.00      B    H
ATOM   4668  H3  MOH B 774      47.265   4.587   9.000  1.00  0.00      B    H
ATOM   4669  O   MOH B 774      48.768   5.646   7.871  1.00  0.00      B    O
ATOM   4670  Ho  MOH B 774      49.088   4.790   7.632  1.00  0.00      B    H
ATOM   4671  C   MOH B 775       0.223  29.953  10.742  1.00  0.00      B    C
ATOM   4672  H1  MOH B 775      -0.572  29.255  11.006  1.00  0.00      B    H
ATOM   4673  H2  MOH B 775       0.220  30.115   9.664  1.00  0.00      B    H
ATOM   4674  H3  MOH B 775       0.148  30.949  11.178  1.00  0.00      B    H
ATOM   4675  O   MOH B 775       1.427  29.384  11.058  1.00  0.00      B    O
ATOM   4676  Ho  MOH B 775       1.392  28.457  10.878  1.00  0.00      B    H
ATOM   4677  C   MOH B 776      49.127  15.541  10.849  1.00  0.00      B    C
ATOM   4678  H1  MOH B 776      49.815  15.203  10.073  1.00  0.00      B    H
ATOM   4679  H2  MOH B 776      49.732  15.823  11.710  1.00  0.00      B    H
ATOM   4680  H3  MOH B 776      48.660  16.432  10.430  1.00  0.00      B    H
ATOM   4681  O   MOH B 776      48.039  14.620  11.212  1.00  0.00      B    O
ATOM   4682  Ho  MOH B 776      47.241  15.114  11.106  1.00  0.00      B    H
ATOM   4683  C   MOH B 777      32.076  34.487  40.550  1.00  0.00      B    C
ATOM   4684  H1  MOH B 777      32.675  33.584  40.676  1.00  0.00      B    H
ATOM   4685  H2  MOH B 777      32.822  35.274  40.445  1.00  0.00      B    H
ATOM   4686  H3  MOH B 777      31.520  34.374  39.619  1.00  0.00      B    H
ATOM   4687  O   MOH B 777      31.254  34.839  41.688  1.00  0.00      B    O
ATOM   4688  Ho  MOH B 777      30.503  34.266  41.689  1.00  0.00      B    H
ATOM   4689  C   MOH B 778      34.370  33.528  27.560  1.00  0.00      B    C
ATOM   4690  H1  MOH B 778      33.496  33.667  26.924  1.00  0.00      B    H
ATOM   4691  H2  MOH B 778      34.995  33.004  26.836  1.00  0.00      B    H
ATOM   4692  H3  MOH B 778      34.811  34.504  27.766  1.00  0.00      B    H
ATOM   4693  O   MOH B 778      34.196  32.829  28.751  1.00  0.00      B    O
ATOM   4694  Ho  MOH B 778      34.853  33.047  29.395  1.00  0.00      B    H
ATOM   4695  C   MOH B 779      18.078  51.842  42.490  1.00  0.00      B    C
ATOM   4696  H1  MOH B 779      18.066  52.167  41.450  1.00  0.00      B    H
ATOM   4697  H2  MOH B 779      18.839  52.330  43.098  1.00  0.00      B    H
ATOM   4698  H3  MOH B 779      17.116  52.026  42.967  1.00  0.00      B    H
ATOM   4699  O   MOH B 779      18.194  50.391  42.455  1.00  0.00      B    O
ATOM   4700  Ho  MOH B 779      18.232  50.106  43.355  1.00  0.00      B    H
ATOM   4701  C   MOH B 780      36.125  31.781  34.152  1.00  0.00      B    C
ATOM   4702  H1  MOH B 780      35.730  31.640  35.158  1.00  0.00      B    H
ATOM   4703  H2  MOH B 780      35.358  31.390  33.483  1.00  0.00      B    H
ATOM   4704  H3  MOH B 780      36.395  32.834  34.071  1.00  0.00      B    H
ATOM   4705  O   MOH B 780      37.340  31.043  34.095  1.00  0.00      B    O
ATOM   4706  Ho  MOH B 780      37.963  31.567  33.614  1.00  0.00      B    H
ATOM   4707  C   MOH B 781      33.611  32.661  50.581  1.00  0.00      B    C
ATOM   4708  H1  MOH B 781      34.170  31.738  50.736  1.00  0.00      B    H
ATOM   4709  H2  MOH B 781      33.401  32.891  49.537  1.00  0.00      B    H
ATOM   4710  H3  MOH B 781      32.640  32.401  51.003  1.00  0.00      B    H
ATOM   4711  O   MOH B 781      34.152  33.706  51.442  1.00  0.00      B    O
ATOM   4712  Ho  MOH B 781      33.623  34.484  51.348  1.00  0.00      B    H
ATOM   4713  C   MOH B 782      36.775  28.333  43.360  1.00  0.00      B    C
ATOM   4714  H1  MOH B 782      37.713  27.912  42.998  1.00  0.00      B    H
ATOM   4715  H2  MOH B 782      35.946  27.717  43.009  1.00  0.00      B    H
ATOM   4716  H3  MOH B 782      36.849  28.240  44.444  1.00  0.00      B    H
ATOM   4717  O   MOH B 782      36.523  29.662  42.997  1.00  0.00      B    O
ATOM   4718  Ho  MOH B 782      36.431  29.737  42.060  1.00  0.00      B    H
ATOM   4719  C   MOH B 783      13.058   0.442   0.545  1.00  0.00      B    C
ATOM   4720  H1  MOH B 783      12.834   0.945  -0.396  1.00  0.00      B    H
ATOM   4721  H2  MOH B 783      12.209   0.030   1.091  1.00  0.00      B    H
ATOM   4722  H3  MOH B 783      13.852  -0.293   0.415  1.00  0.00      B    H
ATOM   4723  O   MOH B 783      13.447   1.529   1.365  1.00  0.00      B    O
ATOM   4724  Ho  MOH B 783      14.127   1.990   0.898  1.00  0.00      B    H
ATOM   4725  C   MOH B 784      23.331   9.777   1.795  1.00  0.00      B    C
ATOM   4726  H1  MOH B 784      23.716   8.761   1.881  1.00  0.00      B    H
ATOM   4727  H2  MOH B 784      23.101  10.178   2.782  1.00  0.00      B    H
ATOM   4728  H3  MOH B 784      24.174  10.377   1.454  1.00  0.00      B    H
ATOM   4729  O   MOH B 784      22.212   9.792   0.890  1.00  0.00      B    O
ATOM   4730  Ho  MOH B 784      21.513   9.379   1.373  1.00  0.00      B    H
ATOM   4731  C   MOH B 785       9.924  50.306  20.792  1.00  0.00      B    C
ATOM   4732  H1  MOH B 785       9.337  49.493  21.219  1.00  0.00      B    H
ATOM   4733  H2  MOH B 785      10.447  49.838  19.958  1.00  0.00      B    H
ATOM   4734  H3  MOH B 785       9.296  51.105  20.398  1.00  0.00      B    H
ATOM   4735  O   MOH B 785      10.912  50.651  21.807  1.00  0.00      B    O
ATOM   4736  Ho  MOH B 785      10.586  51.299  22.412  1.00  0.00      B    H
ATOM   4737  C   MOH B 786      40.677  42.245  23.543  1.00  0.00      B    C
ATOM   4738  H1  MOH B 786      41.085  41.484  24.209  1.00  0.00      B    H
ATOM   4739  H2  MOH B 786      39.786  42.680  23.995  1.00  0.00      B    H
ATOM   4740  H3  MOH B 786      41.393  43.059  23.435  1.00  0.00      B    H
ATOM   4741  O   MOH B 786      40.473  41.697  22.222  1.00  0.00      B    O
ATOM   4742  Ho  MOH B 786      40.482  42.431  21.627  1.00  0.00      B    H
ATOM   4743  C   MOH B 787       6.742  38.371   0.389  1.00  0.00      B    C
ATOM   4744  H1  MOH B 787       7.424  39.103   0.821  1.00  0.00      B    H
ATOM   4745  H2  MOH B 787       6.648  37.494   1.030  1.00  0.00      B    H
ATOM   4746  H3  MOH B 787       5.708  38.712   0.323  1.00  0.00      B    H
ATOM   4747  O   MOH B 787       7.043  38.046  -0.903  1.00  0.00      B    O
ATOM   4748  Ho  MOH B 787       7.857  38.463  -1.142  1.00  0.00      B    H
ATOM   4749  C   MOH B 788      48.927  48.833  11.098  1.00  0.00      B    C
ATOM   4750  H1  MOH B 788      48.406  49.724  10.748  1.00  0.00      B    H
ATOM   4751  H2  MOH B 788      48.729  48.761  12.167  1.00  0.00      B    H
ATOM   4752  H3  MOH B 788      48.392  48.048  10.563  1.00  0.00      B    H
ATOM   4753  O   MOH B 788      50.293  48.885  10.874  1.00  0.00      B    O
ATOM   4754  Ho  MOH B 788      50.672  48.370  11.569  1.00  0.00      B    H
ATOM   4755  C   MOH B 789       9.831   1.560  46.429  1.00  0.00      B    C
ATOM   4756  H1  MOH B 789      10.634   2.286  46.297  1.00  0.00      B    H
ATOM   4757  H2  MOH B 789      10.457   0.673  46.527  1.00  0.00      B    H
ATOM   4758  H3  MOH B 789       9.209   1.676  47.316  1.00  0.00      B    H
ATOM   4759  O   MOH B 789       8.915   1.261  45.354  1.00  0.00      B    O
ATOM   4760  Ho  MOH B 789       9.500   1.023  44.651  1.00  0.00      B    H
ATOM   4761  C   MOH B 790      16.185  27.870   4.476  1.00  0.00      B    C
ATOM   4762  H1  MOH B 790      16.601  28.154   5.442  1.00  0.00      B    H
ATOM   4763  H2  MOH B 790      16.587  28.523   3.700  1.00  0.00      B    H
ATOM   4764  H3  MOH B 790      16.550  26.854   4.327  1.00  0.00      B    H
ATOM   4765  O   MOH B 790      14.806  27.896   4.545  1.00  0.00      B    O
ATOM   4766  Ho  MOH B 790      14.394  27.689   3.720  1.00  0.00      B    H
ATOM   4767  C   MOH B 791      31.301  12.765   7.566  1.00  0.00      B    C
ATOM   4768  H1  MOH B 791      31.131  12.263   8.518  1.00  0.00      B    H
ATOM   4769  H2  MOH B 791      32.352  13.041   7.657  1.00  0.00      B    H
ATOM   4770  H3  MOH B 791      31.284  11.979   6.811  1.00  0.00      B    H
ATOM   4771  O   MOH B 791      30.549  14.007   7.295  1.00  0.00      B    O
ATOM   4772  Ho  MOH B 791      30.410  13.947   6.362  1.00  0.00      B    H
ATOM   4773  C   MOH B 792      47.412  47.166  27.047  1.00  0.00      B    C
ATOM   4774  H1  MOH B 792      48.276  47.480  26.461  1.00  0.00      B    H
ATOM   4775  H2  MOH B 792      46.864  48.068  27.317  1.00  0.00      B    H
ATOM   4776  H3  MOH B 792      46.714  46.579  26.450  1.00  0.00      B    H
ATOM   4777  O   MOH B 792      47.765  46.374  28.111  1.00  0.00      B    O
ATOM   4778  Ho  MOH B 792      47.188  45.626  28.083  1.00  0.00      B    H
ATOM   4779  C   MOH B 793      35.024  23.012  29.390  1.00  0.00      B    C
ATOM   4780  H1  MOH B 793      35.093  22.006  29.804  1.00  0.00      B    H
ATOM   4781  H2  MOH B 793      35.383  23.761  30.095  1.00  0.00      B    H
ATOM   4782  H3  MOH B 793      35.490  23.087  28.407  1.00  0.00      B    H
ATOM   4783  O   MOH B 793      33.587  23.081  29.305  1.00  0.00      B    O
ATOM   4784  Ho  MOH B 793      33.243  22.999  30.182  1.00  0.00      B    H
ATOM   4785  C   MOH B 794      21.466   9.939   9.385  1.00  0.00      B    C
ATOM   4786  H1  MOH B 794      21.545  10.361   8.383  1.00  0.00      B    H
ATOM   4787  H2  MOH B 794      21.176   8.898   9.247  1.00  0.00      B    H
ATOM   4788  H3  MOH B 794      22.345  10.210   9.971  1.00  0.00      B    H
ATOM   4789  O   MOH B 794      20.394  10.593  10.082  1.00  0.00      B    O
ATOM   4790  Ho  MOH B 794      20.263  10.210  10.936  1.00  0.00      B    H
ATOM   4791  C   MOH B 795       4.522  50.791  10.456  1.00  0.00      B    C
ATOM   4792  H1  MOH B 795       4.069  49.896  10.029  1.00  0.00      B    H
ATOM   4793  H2  MOH B 795       3.775  51.583  10.505  1.00  0.00      B    H
ATOM   4794  H3  MOH B 795       4.871  50.683  11.483  1.00  0.00      B    H
ATOM   4795  O   MOH B 795       5.705  50.950   9.696  1.00  0.00      B    O
ATOM   4796  Ho  MOH B 795       6.170  51.725   9.971  1.00  0.00      B    H
ATOM   4797  C   MOH B 796      41.493  13.809   2.648  1.00  0.00      B    C
ATOM   4798  H1  MOH B 796      41.382  12.747   2.870  1.00  0.00      B    H
ATOM   4799  H2  MOH B 796      40.484  14.177   2.467  1.00  0.00      B    H
ATOM   4800  H3  MOH B 796      41.931  14.310   3.511  1.00  0.00      B    H
ATOM   4801  O   MOH B 796      42.452  14.097   1.644  1.00  0.00      B    O
ATOM   4802  Ho  MOH B 796      42.277  14.999   1.424  1.00  0.00      B    H
ATOM   4803  C   MOH B 797      32.097  17.761  27.203  1.00  0.00      B    C
ATOM   4804  H1  MOH B 797      31.788  18.742  26.840  1.00  0.00      B    H
ATOM   4805  H2  MOH B 797      31.622  17.517  28.153  1.00  0.00      B    H
ATOM   4806  H3  MOH B 797      31.864  17.021  26.437  1.00  0.00      B    H
ATOM   4807  O   MOH B 797      33.520  17.939  27.430  1.00  0.00      B    O
ATOM   4808  Ho  MOH B 797      33.744  18.829  27.205  1.00  0.00      B    H
ATOM   4809  C   MOH B 798       3.506  32.442  47.476  1.00  0.00      B    C
ATOM   4810  H1  MOH B 798       3.690  32.974  46.543  1.00  0.00      B    H
ATOM   4811  H2  MOH B 798       4.099  31.528  47.484  1.00  0.00      B    H
ATOM   4812  H3  MOH B 798       3.826  33.152  48.239  1.00  0.00      B    H
ATOM   4813  O   MOH B 798       2.165  32.167  47.440  1.00  0.00      B    O
ATOM   4814  Ho  MOH B 798       1.978  31.721  46.628  1.00  0.00      B    H
ATOM   4815  C   MOH B 799      11.050   4.432  16.935  1.00  0.00      B    C
ATOM   4816  H1  MOH B 799      11.187   3.428  16.532  1.00  0.00      B    H
ATOM   4817  H2  MOH B 799      12.019   4.792  17.279  1.00  0.00      B    H
ATOM   4818  H3  MOH B 799      10.633   5.136  16.215  1.00  0.00      B    H
ATOM   4819  O   MOH B 799      10.290   4.462  18.118  1.00  0.00      B    O
ATOM   4820  Ho  MOH B 799       9.483   4.070  17.822  1.00  0.00      B    H
ATOM   4821  C   MOH B 800      49.720  12.912   2.795  1.00  0.00      B    C
ATOM   4822  H1  MOH B 800      48.869  12.395   2.351  1.00  0.00      B    H
ATOM   4823  H2  MOH B 800      50.120  13.661   2.111  1.00  0.00      B    H
ATOM   4824  H3  MOH B 800      49.250  13.532   3.558  1.00  0.00      B    H
ATOM   4825  O   MOH B 800      50.804  11.942   3.147  1.00  0.00      B    O
ATOM   4826  Ho  MOH B 800      50.647  11.698   4.047  1.00  0.00      B    H
ATOM   4827  C   MOH B 801      48.685  33.205  16.207  1.00  0.00      B    C
ATOM   4828  H1  MOH B 801      47.895  33.334  16.946  1.00  0.00      B    H
ATOM   4829  H2  MOH B 801      49.644  33.170  16.724  1.00  0.00      B    H
ATOM   4830  H3  MOH B 801      48.553  32.206  15.792  1.00  0.00      B    H
ATOM   4831  O   MOH B 801      48.579  34.277  15.256  1.00  0.00      B    O
ATOM   4832  Ho  MOH B 801      49.429  34.142  14.866  1.00  0.00      B    H
ATOM   4833  C   MOH B 802      47.628   6.110   0.736  1.00  0.00      B    C
ATOM   4834  H1  MOH B 802      48.608   6.413   0.368  1.00  0.00      B    H
ATOM   4835  H2  MOH B 802      47.757   5.405   1.557  1.00  0.00      B    H
ATOM   4836  H3  MOH B 802      47.140   6.943   1.242  1.00  0.00      B    H
ATOM   4837  O   MOH B 802      46.861   5.605  -0.339  1.00  0.00      B    O
ATOM   4838  Ho  MOH B 802      46.621   6.350  -0.868  1.00  0.00      B    H
ATOM   4839  C   MOH B 803      51.253  34.217  12.892  1.00  0.00      B    C
ATOM   4840  H1  MOH B 803      52.272  34.212  12.506  1.00  0.00      B    H
ATOM   4841  H2  MOH B 803      50.812  35.085  12.401  1.00  0.00      B    H
ATOM   4842  H3  MOH B 803      50.630  33.351  12.669  1.00  0.00      B    H
ATOM   4843  O   MOH B 803      51.182  34.159  14.298  1.00  0.00      B    O
ATOM   4844  Ho  MOH B 803      51.906  33.622  14.582  1.00  0.00      B    H
ATOM   4845  C   MOH B 804      33.651  33.935  22.209  1.00  0.00      B    C
ATOM   4846  H1  MOH B 804      32.882  33.933  21.437  1.00  0.00      B    H
ATOM   4847  H2  MOH B 804      33.916  32.919  22.499  1.00  0.00      B    H
ATOM   4848  H3  MOH B 804      34.591  34.267  21.767  1.00  0.00      B    H
ATOM   4849  O   MOH B 804      33.318  34.680  23.378  1.00  0.00      B    O
ATOM   4850  Ho  MOH B 804      32.644  34.180  23.812  1.00  0.00      B    H
ATOM   4851  C   MOH B 805      33.756  43.423  43.392  1.00  0.00      B    C
ATOM   4852  H1  MOH B 805      33.717  43.077  42.359  1.00  0.00      B    H
ATOM   4853  H2  MOH B 805      34.485  42.820  43.932  1.00  0.00      B    H
ATOM   4854  H3  MOH B 805      34.109  44.452  43.321  1.00  0.00      B    H
ATOM   4855  O   MOH B 805      32.493  43.317  44.087  1.00  0.00      B    O
ATOM   4856  Ho  MOH B 805      32.622  43.248  45.020  1.00  0.00      B    H
ATOM   4857  C   MOH B 806      50.114  44.854   5.295  1.00  0.00      B    C
ATOM   4858  H1  MOH B 806      49.861  45.472   4.434  1.00  0.00      B    H
ATOM   4859  H2  MOH B 806      49.343  44.964   6.058  1.00  0.00      B    H
ATOM   4860  H3  MOH B 806      50.023  43.794   5.059  1.00  0.00      B    H
ATOM   4861  O   MOH B 806      51.309  45.278   5.777  1.00  0.00      B    O
ATOM   4862  Ho  MOH B 806      51.355  45.042   6.691  1.00  0.00      B    H
ATOM   4863  C   MOH B 807      24.613   2.467  41.178  1.00  0.00      B    C
ATOM   4864  H1  MOH B 807      24.839   2.212  40.143  1.00  0.00      B    H
ATOM   4865  H2  MOH B 807      25.217   3.236  41.660  1.00  0.00      B    H
ATOM   4866  H3  MOH B 807      23.603   2.830  40.991  1.00  0.00      B    H
ATOM   4867  O   MOH B 807      24.678   1.276  41.956  1.00  0.00      B    O
ATOM   4868  Ho  MOH B 807      25.054   1.420  42.811  1.00  0.00      B    H
ATOM   4869  C   MOH B 808      47.229   0.276  48.028  1.00  0.00      B    C
ATOM   4870  H1  MOH B 808      46.573  -0.301  48.679  1.00  0.00      B    H
ATOM   4871  H2  MOH B 808      46.704   0.943  47.344  1.00  0.00      B    H
ATOM   4872  H3  MOH B 808      47.750   0.920  48.737  1.00  0.00      B    H
ATOM   4873  O   MOH B 808      48.072  -0.634  47.435  1.00  0.00      B    O
ATOM   4874  Ho  MOH B 808      47.593  -1.093  46.762  1.00  0.00      B    H
ATOM   4875  C   MOH B 809      40.181  46.889  12.935  1.00  0.00      B    C
ATOM   4876  H1  MOH B 809      40.653  47.234  13.855  1.00  0.00      B    H
ATOM   4877  H2  MOH B 809      39.521  47.700  12.626  1.00  0.00      B    H
ATOM   4878  H3  MOH B 809      40.872  46.939  12.094  1.00  0.00      B    H
ATOM   4879  O   MOH B 809      39.541  45.636  13.155  1.00  0.00      B    O
ATOM   4880  Ho  MOH B 809      39.962  45.302  13.932  1.00  0.00      B    H
ATOM   4881  C   MOH B 810      36.130  38.026  28.671  1.00  0.00      B    C
ATOM   4882  H1  MOH B 810      36.632  37.351  27.978  1.00  0.00      B    H
ATOM   4883  H2  MOH B 810      36.889  38.770  28.914  1.00  0.00      B    H
ATOM   4884  H3  MOH B 810      35.290  38.401  28.086  1.00  0.00      B    H
ATOM   4885  O   MOH B 810      35.661  37.525  29.878  1.00  0.00      B    O
ATOM   4886  Ho  MOH B 810      35.987  38.038  30.601  1.00  0.00      B    H
ATOM   4887  C   MOH B 811       1.351  14.530  10.849  1.00  0.00      B    C
ATOM   4888  H1  MOH B 811       2.071  14.242  10.083  1.00  0.00      B    H
ATOM   4889  H2  MOH B 811       0.467  14.760  10.253  1.00  0.00      B    H
ATOM   4890  H3  MOH B 811       1.107  13.749  11.569  1.00  0.00      B    H
ATOM   4891  O   MOH B 811       1.906  15.630  11.521  1.00  0.00      B    O
ATOM   4892  Ho  MOH B 811       2.490  15.217  12.138  1.00  0.00      B    H
ATOM   4893  C   MOH B 812      33.292  30.355  37.787  1.00  0.00      B    C
ATOM   4894  H1  MOH B 812      34.108  29.675  37.542  1.00  0.00      B    H
ATOM   4895  H2  MOH B 812      33.354  31.148  37.042  1.00  0.00      B    H
ATOM   4896  H3  MOH B 812      32.347  29.829  37.651  1.00  0.00      B    H
ATOM   4897  O   MOH B 812      33.322  30.894  39.133  1.00  0.00      B    O
ATOM   4898  Ho  MOH B 812      32.577  31.471  39.199  1.00  0.00      B    H
ATOM   4899  C   MOH B 813      45.952  25.820  50.105  1.00  0.00      B    C
ATOM   4900  H1  MOH B 813      45.959  25.299  51.062  1.00  0.00      B    H
ATOM   4901  H2  MOH B 813      46.904  25.664  49.596  1.00  0.00      B    H
ATOM   4902  H3  MOH B 813      45.186  25.331  49.503  1.00  0.00      B    H
ATOM   4903  O   MOH B 813      45.710  27.210  50.349  1.00  0.00      B    O
ATOM   4904  Ho  MOH B 813      44.803  27.330  50.587  1.00  0.00      B    H
ATOM   4905  C   MOH B 814      16.901  51.366  50.336  1.00  0.00      B    C
ATOM   4906  H1  MOH B 814      17.475  51.027  49.473  1.00  0.00      B    H
ATOM   4907  H2  MOH B 814      15.877  51.678  50.131  1.00  0.00      B    H
ATOM   4908  H3  MOH B 814      16.852  50.474  50.961  1.00  0.00      B    H
ATOM   4909  O   MOH B 814      17.574  52.418  51.020  1.00  0.00      B    O
ATOM   4910  Ho  MOH B 814      18.509  52.417  50.879  1.00  0.00      B    H
ATOM   4911  C   MOH B 815      16.714  27.553  48.062  1.00  0.00      B    C
ATOM   4912  H1  MOH B 815      17.772  27.480  47.812  1.00  0.00      B    H
ATOM   4913  H2  MOH B 815      16.579  27.601  49.143  1.00  0.00      B    H
ATOM   4914  H3  MOH B 815      16.365  28.475  47.596  1.00  0.00      B    H
ATOM   4915  O   MOH B 815      15.974  26.509  47.600  1.00  0.00      B    O
ATOM   4916  Ho  MOH B 815      15.127  26.549  48.018  1.00  0.00      B    H
ATOM   4917  C   MOH B 816      11.435  23.240   5.846  1.00  0.00      B    C
ATOM   4918  H1  MOH B 816      10.826  23.014   6.721  1.00  0.00      B    H
ATOM   4919  H2  MOH B 816      10.928  22.807   4.984  1.00  0.00      B    H
ATOM   4920  H3  MOH B 816      11.557  24.307   5.655  1.00  0.00      B    H
ATOM   4921  O   MOH B 816      12.680  22.573   6.133  1.00  0.00      B    O
ATOM   4922  Ho  MOH B 816      12.946  22.988   6.939  1.00  0.00      B    H
ATOM   4923  C   MOH B 817      38.586  33.211  39.718  1.00  0.00      B    C
ATOM   4924  H1  MOH B 817      38.032  33.787  40.459  1.00  0.00      B    H
ATOM   4925  H2  MOH B 817      39.457  32.830  40.251  1.00  0.00      B    H
ATOM   4926  H3  MOH B 817      38.059  32.287  39.481  1.00  0.00      B    H
ATOM   4927  O   MOH B 817      38.881  33.922  38.540  1.00  0.00      B    O
ATOM   4928  Ho  MOH B 817      38.042  34.306  38.336  1.00  0.00      B    H
ATOM   4929  C   MOH B 818      32.825  36.054  18.584  1.00  0.00      B    C
ATOM   4930  H1  MOH B 818      32.406  36.781  19.280  1.00  0.00      B    H
ATOM   4931  H2  MOH B 818      32.122  35.340  18.155  1.00  0.00      B    H
ATOM   4932  H3  MOH B 818      33.279  36.625  17.775  1.00  0.00      B    H
ATOM   4933  O   MOH B 818      33.850  35.346  19.317  1.00  0.00      B    O
ATOM   4934  Ho  MOH B 818      34.431  35.982  19.704  1.00  0.00      B    H
ATOM   4935  C   MOH B 819      11.865  47.453  39.457  1.00  0.00      B    C
ATOM   4936  H1  MOH B 819      12.691  46.751  39.345  1.00  0.00      B    H
ATOM   4937  H2  MOH B 819      11.063  46.922  39.971  1.00  0.00      B    H
ATOM   4938  H3  MOH B 819      12.233  48.304  40.029  1.00  0.00      B    H
ATOM   4939  O   MOH B 819      11.408  47.971  38.258  1.00  0.00      B    O
ATOM   4940  Ho  MOH B 819      10.534  48.266  38.463  1.00  0.00      B    H
ATOM   4941  C   MOH B 820      33.886  38.440  35.358  1.00  0.00      B    C
ATOM   4942  H1  MOH B 820      34.592  37.743  34.906  1.00  0.00      B    H
ATOM   4943  H2  MOH B 820      33.115  38.395  34.590  1.00  0.00      B    H
ATOM   4944  H3  MOH B 820      33.581  38.088  36.344  1.00  0.00      B    H
ATOM   4945  O   MOH B 820      34.174  39.844  35.455  1.00  0.00      B    O
ATOM   4946  Ho  MOH B 820      34.741  39.956  36.202  1.00  0.00      B    H
ATOM   4947  C   MOH B 821      42.839  14.102  31.637  1.00  0.00      B    C
ATOM   4948  H1  MOH B 821      42.281  13.250  31.247  1.00  0.00      B    H
ATOM   4949  H2  MOH B 821      42.444  14.365  32.618  1.00  0.00      B    H
ATOM   4950  H3  MOH B 821      43.908  13.940  31.775  1.00  0.00      B    H
ATOM   4951  O   MOH B 821      42.682  15.225  30.759  1.00  0.00      B    O
ATOM   4952  Ho  MOH B 821      43.041  16.008  31.146  1.00  0.00      B    H
ATOM   4953  C   MOH B 822      31.409   9.731  47.558  1.00  0.00      B    C
ATOM   4954  H1  MOH B 822      31.496   8.725  47.149  1.00  0.00      B    H
ATOM   4955  H2  MOH B 822      30.964   9.698  48.553  1.00  0.00      B    H
ATOM   4956  H3  MOH B 822      32.396  10.188  47.495  1.00  0.00      B    H
ATOM   4957  O   MOH B 822      30.634  10.532  46.740  1.00  0.00      B    O
ATOM   4958  Ho  MOH B 822      30.303  11.360  47.051  1.00  0.00      B    H
ATOM   4959  C   MOH B 823      37.272  23.511   2.141  1.00  0.00      B    C
ATOM   4960  H1  MOH B 823      36.428  23.555   2.830  1.00  0.00      B    H
ATOM   4961  H2  MOH B 823      37.143  23.963   1.158  1.00  0.00      B    H
ATOM   4962  H3  MOH B 823      38.162  23.962   2.580  1.00  0.00      B    H
ATOM   4963  O   MOH B 823      37.679  22.213   1.975  1.00  0.00      B    O
ATOM   4964  Ho  MOH B 823      37.898  21.984   2.865  1.00  0.00      B    H
ATOM   4965  C   MOH B 824       9.542  44.554  24.243  1.00  0.00      B    C
ATOM   4966  H1  MOH B 824       9.024  45.132  25.009  1.00  0.00      B    H
ATOM   4967  H2  MOH B 824      10.481  45.069  24.043  1.00  0.00      B    H
ATOM   4968  H3  MOH B 824       9.717  43.573  24.685  1.00  0.00      B    H
ATOM   4969  O   MOH B 824       8.888  44.386  23.045  1.00  0.00      B    O
ATOM   4970  Ho  MOH B 824       9.458  43.912  22.459  1.00  0.00      B    H
ATOM   4971  C   MOH B 825       9.989  27.593  50.442  1.00  0.00      B    C
ATOM   4972  H1  MOH B 825       9.608  28.254  49.664  1.00  0.00      B    H
ATOM   4973  H2  MOH B 825      10.830  28.111  50.902  1.00  0.00      B    H
ATOM   4974  H3  MOH B 825       9.353  27.369  51.298  1.00  0.00      B    H
ATOM   4975  O   MOH B 825      10.370  26.381  49.824  1.00  0.00      B    O
ATOM   4976  Ho  MOH B 825       9.606  25.847  49.672  1.00  0.00      B    H
ATOM   4977  C   MOH B 826      26.962  18.523  37.478  1.00  0.00      B    C
ATOM   4978  H1  MOH B 826      27.883  18.849  37.962  1.00  0.00      B    H
ATOM   4979  H2  MOH B 826      26.270  18.798  38.273  1.00  0.00      B    H
ATOM   4980  H3  MOH B 826      26.942  19.086  36.544  1.00  0.00      B    H
ATOM   4981  O   MOH B 826      26.882  17.126  37.389  1.00  0.00      B    O
ATOM   4982  Ho  MOH B 826      26.131  16.954  36.842  1.00  0.00      B    H
ATOM   4983  C   MOH B 827       3.758   0.935  30.439  1.00  0.00      B    C
ATOM   4984  H1  MOH B 827       3.400   0.832  29.415  1.00  0.00      B    H
ATOM   4985  H2  MOH B 827       4.561   1.660  30.569  1.00  0.00      B    H
ATOM   4986  H3  MOH B 827       2.945   1.368  31.022  1.00  0.00      B    H
ATOM   4987  O   MOH B 827       4.123  -0.411  30.750  1.00  0.00      B    O
ATOM   4988  Ho  MOH B 827       4.619  -0.694  29.997  1.00  0.00      B    H
ATOM   4989  C   MOH B 828      32.635  11.323  13.888  1.00  0.00      B    C
ATOM   4990  H1  MOH B 828      33.352  12.104  13.637  1.00  0.00      B    H
ATOM   4991  H2  MOH B 828      33.210  10.703  14.576  1.00  0.00      B    H
ATOM   4992  H3  MOH B 828      31.900  11.779  14.552  1.00  0.00      B    H
ATOM   4993  O   MOH B 828      32.048  10.619  12.802  1.00  0.00      B    O
ATOM   4994  Ho  MOH B 828      31.344  10.074  13.118  1.00  0.00      B    H
ATOM   4995  C   MOH B 829       3.897  22.962   1.147  1.00  0.00      B    C
ATOM   4996  H1  MOH B 829       3.464  23.917   1.444  1.00  0.00      B    H
ATOM   4997  H2  MOH B 829       4.250  22.664   2.135  1.00  0.00      B    H
ATOM   4998  H3  MOH B 829       3.033  22.395   0.800  1.00  0.00      B    H
ATOM   4999  O   MOH B 829       4.866  23.168   0.139  1.00  0.00      B    O
ATOM   5000  Ho  MOH B 829       5.410  22.395   0.159  1.00  0.00      B    H
ATOM   5001  C   MOH B 830      38.703  47.950  16.546  1.00  0.00      B    C
ATOM   5002  H1  MOH B 830      39.573  48.515  16.213  1.00  0.00      B    H
ATOM   5003  H2  MOH B 830      38.505  47.150  15.833  1.00  0.00      B    H
ATOM   5004  H3  MOH B 830      39.024  47.578  17.519  1.00  0.00      B    H
ATOM   5005  O   MOH B 830      37.574  48.901  16.603  1.00  0.00      B    O
ATOM   5006  Ho  MOH B 830      37.522  49.229  15.719  1.00  0.00      B    H
ATOM   5007  C   MOH B 831      13.845  44.265  45.944  1.00  0.00      B    C
ATOM   5008  H1  MOH B 831      13.587  44.402  46.994  1.00  0.00      B    H
ATOM   5009  H2  MOH B 831      14.178  45.204  45.501  1.00  0.00      B    H
ATOM   5010  H3  MOH B 831      14.751  43.661  45.895  1.00  0.00      B    H
ATOM   5011  O   MOH B 831      12.713  43.776  45.158  1.00  0.00      B    O
ATOM   5012  Ho  MOH B 831      13.021  43.992  44.291  1.00  0.00      B    H
ATOM   5013  C   MOH B 832      26.459  12.922  50.076  1.00  0.00      B    C
ATOM   5014  H1  MOH B 832      26.710  12.399  49.153  1.00  0.00      B    H
ATOM   5015  H2  MOH B 832      27.385  13.372  50.436  1.00  0.00      B    H
ATOM   5016  H3  MOH B 832      25.742  13.725  49.903  1.00  0.00      B    H
ATOM   5017  O   MOH B 832      26.007  12.067  51.117  1.00  0.00      B    O
ATOM   5018  Ho  MOH B 832      25.145  11.762  50.878  1.00  0.00      B    H
ATOM   5019  C   MOH B 833      11.231   3.362  29.338  1.00  0.00      B    C
ATOM   5020  H1  MOH B 833      12.023   3.728  28.685  1.00  0.00      B    H
ATOM   5021  H2  MOH B 833      10.358   3.995  29.495  1.00  0.00      B    H
ATOM   5022  H3  MOH B 833      10.927   2.445  28.833  1.00  0.00      B    H
ATOM   5023  O   MOH B 833      11.687   3.141  30.631  1.00  0.00      B    O
ATOM   5024  Ho  MOH B 833      12.066   3.920  31.009  1.00  0.00      B    H
ATOM   5025  C   MOH B 834      31.463  50.746  41.577  1.00  0.00      B    C
ATOM   5026  H1  MOH B 834      32.110  50.534  40.725  1.00  0.00      B    H
ATOM   5027  H2  MOH B 834      30.573  51.285  41.254  1.00  0.00      B    H
ATOM   5028  H3  MOH B 834      31.125  49.837  42.074  1.00  0.00      B    H
ATOM   5029  O   MOH B 834      32.228  51.319  42.613  1.00  0.00      B    O
ATOM   5030  Ho  MOH B 834      31.681  51.235  43.379  1.00  0.00      B    H
ATOM   5031  C   MOH B 835      25.501  38.489   5.334  1.00  0.00      B    C
ATOM   5032  H1  MOH B 835      26.329  38.453   4.626  1.00  0.00      B    H
ATOM   5033  H2  MOH B 835      24.989  37.531   5.251  1.00  0.00      B    H
ATOM   5034  H3  MOH B 835      25.843  38.568   6.365  1.00  0.00      B    H
ATOM   5035  O   MOH B 835      24.750  39.594   5.057  1.00  0.00      B    O
ATOM   5036  Ho  MOH B 835      23.928  39.404   5.483  1.00  0.00      B    H
ATOM   5037  C   MOH B 836      23.339   7.158  46.706  1.00  0.00      B    C
ATOM   5038  H1  MOH B 836      23.505   7.281  47.776  1.00  0.00      B    H
ATOM   5039  H2  MOH B 836      22.553   6.542  46.269  1.00  0.00      B    H
ATOM   5040  H3  MOH B 836      23.271   8.163  46.288  1.00  0.00      B    H
ATOM   5041  O   MOH B 836      24.619   6.745  46.204  1.00  0.00      B    O
ATOM   5042  Ho  MOH B 836      25.148   7.526  46.144  1.00  0.00      B    H
ATOM   5043  C   MOH B 837      21.449  30.728  43.083  1.00  0.00      B    C
ATOM   5044  H1  MOH B 837      20.435  30.476  43.392  1.00  0.00      B    H
ATOM   5045  H2  MOH B 837      22.286  30.494  43.740  1.00  0.00      B    H
ATOM   5046  H3  MOH B 837      21.484  30.223  42.118  1.00  0.00      B    H
ATOM   5047  O   MOH B 837      21.542  32.174  42.815  1.00  0.00      B    O
ATOM   5048  Ho  MOH B 837      22.379  32.292  42.393  1.00  0.00      B    H
ATOM   5049  C   MOH B 838      40.884  40.391  18.881  1.00  0.00      B    C
ATOM   5050  H1  MOH B 838      39.975  40.362  19.481  1.00  0.00      B    H
ATOM   5051  H2  MOH B 838      41.076  41.447  18.691  1.00  0.00      B    H
ATOM   5052  H3  MOH B 838      41.722  39.926  19.401  1.00  0.00      B    H
ATOM   5053  O   MOH B 838      40.809  39.770  17.601  1.00  0.00      B    O
ATOM   5054  Ho  MOH B 838      41.542  40.078  17.090  1.00  0.00      B    H
ATOM   5055  C   MOH B 839       4.834  31.300  50.839  1.00  0.00      B    C
ATOM   5056  H1  MOH B 839       5.584  30.511  50.903  1.00  0.00      B    H
ATOM   5057  H2  MOH B 839       4.189  31.241  49.963  1.00  0.00      B    H
ATOM   5058  H3  MOH B 839       4.236  31.171  51.742  1.00  0.00      B    H
ATOM   5059  O   MOH B 839       5.536  32.483  50.680  1.00  0.00      B    O
ATOM   5060  Ho  MOH B 839       5.363  32.952  51.482  1.00  0.00      B    H
ATOM   5061  C   MOH B 840      27.783  41.842  25.713  1.00  0.00      B    C
ATOM   5062  H1  MOH B 840      27.304  40.867  25.624  1.00  0.00      B    H
[truncated: 550,161 more chars]
