# Supplementary material for: Catalytic Role of Methanol in Anodic Coupling Reactions Involving Alcohol Trapping of Cation Radicals
Source: J Org Chem. 2024 Dec 3;89(24):18353–69. doi: 10.1021/acs.joc.4c02227 (PMC11667722; doi:10.1021/acs.joc.4c02227)
Supplement: Supplementary file 1 — jo4c02227_si_001.zip [file jo4c02227_si_001.zip › simulation_files/MM_simulation_methoxyoctadiene/forcefield_MMO_oxidized.xml]

<ForceField>
<AtomTypes>
 <Type name="MMO_800" class="MMO_800" element="C"  mass="12.011000" />
 <Type name="MMO_801" class="MMO_801" element="C"  mass="12.011000" />
 <Type name="MMO_802" class="MMO_802" element="C"  mass="12.011000" />
 <Type name="MMO_803" class="MMO_803" element="C"  mass="12.011000" />
 <Type name="MMO_804" class="MMO_804" element="C"  mass="12.011000" />
 <Type name="MMO_805" class="MMO_805" element="C"  mass="12.011000" />
 <Type name="MMO_806" class="MMO_806" element="C"  mass="12.011000" />
 <Type name="MMO_807" class="MMO_807" element="C"  mass="12.011000" />
 <Type name="MMO_808" class="MMO_808" element="O"  mass="15.999000" />
 <Type name="MMO_809" class="MMO_809" element="C"  mass="12.011000" />
 <Type name="MMO_810" class="MMO_810" element="H"  mass="1.008000"  />
 <Type name="MMO_811" class="MMO_811" element="H"  mass="1.008000"  />
 <Type name="MMO_812" class="MMO_812" element="H"  mass="1.008000"  />
 <Type name="MMO_813" class="MMO_813" element="H"  mass="1.008000"  />
 <Type name="MMO_814" class="MMO_814" element="H"  mass="1.008000"  />
 <Type name="MMO_815" class="MMO_815" element="H"  mass="1.008000"  />
 <Type name="MMO_816" class="MMO_816" element="H"  mass="1.008000"  />
 <Type name="MMO_817" class="MMO_817" element="H"  mass="1.008000"  />
 <Type name="MMO_818" class="MMO_818" element="H"  mass="1.008000"  />
 <Type name="MMO_819" class="MMO_819" element="H"  mass="1.008000"  />
 <Type name="MMO_820" class="MMO_820" element="H"  mass="1.008000"  />
 <Type name="MMO_821" class="MMO_821" element="H"  mass="1.008000"  />
 <Type name="MMO_822" class="MMO_822" element="H"  mass="1.008000"  />
 <Type name="MMO_823" class="MMO_823" element="H"  mass="1.008000"  />
 <Type name="MMO_824" class="MMO_824" element="H"  mass="1.008000"  />
 <Type name="MMO_825" class="MMO_825" element="H"  mass="1.008000"  />
 <Type name="CT"      class="CT"      element="C"  mass="12.01"     />
 <Type name="Ox"      class="Ox"      element="O"  mass="15.99"     />
 <Type name="Hc"      class="Hc"      element="H"  mass="1.008"     />
 <Type name="Ho"      class="Ho"      element="H"  mass="1.008"     />
 <Type name="Clc"     class="Clc"     element="Cl" mass="35.45"     />
 <Type name="Oc"      class="Oc"      element="O"  mass="15.99"     />
 <Type name="Li"      class="Li"      element="Li" mass="6.941"     />
</AtomTypes>
<Residues>
 <Residue name="MMO">
  <Atom name="C00" type="MMO_800" />
  <Atom name="C01" type="MMO_801" />
  <Atom name="C02" type="MMO_802" />
  <Atom name="C03" type="MMO_803" />
  <Atom name="C04" type="MMO_804" />
  <Atom name="C05" type="MMO_805" />
  <Atom name="C06" type="MMO_806" />
  <Atom name="C07" type="MMO_807" />
  <Atom name="O08" type="MMO_808" />
  <Atom name="C09" type="MMO_809" />
  <Atom name="H0A" type="MMO_810" />
  <Atom name="H0B" type="MMO_811" />
  <Atom name="H0C" type="MMO_812" />
  <Atom name="H0D" type="MMO_813" />
  <Atom name="H0E" type="MMO_814" />
  <Atom name="H0F" type="MMO_815" />
  <Atom name="H0G" type="MMO_816" />
  <Atom name="H0H" type="MMO_817" />
  <Atom name="H0I" type="MMO_818" />
  <Atom name="H0J" type="MMO_819" />
  <Atom name="H0K" type="MMO_820" />
  <Atom name="H0M" type="MMO_821" />
  <Atom name="H0N" type="MMO_822" />
  <Atom name="H0O" type="MMO_823" />
  <Atom name="H0P" type="MMO_824" />
  <Atom name="H0Q" type="MMO_825" />
  <Bond from="0" to="1"/>
  <Bond from="1" to="2"/>
  <Bond from="2" to="3"/>
  <Bond from="3" to="4"/>
  <Bond from="4" to="5"/>
  <Bond from="5" to="6"/>
  <Bond from="6" to="7"/>
  <Bond from="7" to="8"/>
  <Bond from="8" to="9"/>
  <Bond from="0" to="10"/>
  <Bond from="0" to="11"/>
  <Bond from="0" to="12"/>
  <Bond from="1" to="13"/>
  <Bond from="2" to="14"/>
  <Bond from="3" to="15"/>
  <Bond from="3" to="16"/>
  <Bond from="4" to="17"/>
  <Bond from="4" to="18"/>
  <Bond from="5" to="19"/>
  <Bond from="5" to="20"/>
  <Bond from="6" to="21"/>
  <Bond from="7" to="22"/>
  <Bond from="9" to="23"/>
  <Bond from="9" to="24"/>
  <Bond from="9" to="25"/>
 </Residue>
 <Residue name="MOH">
  <Atom name="C"  type="CT" />
  <Atom name="H1" type="Hc" />
  <Atom name="H2" type="Hc" />
  <Atom name="H3" type="Hc" />
  <Atom name="O"  type="Ox" />
  <Atom name="Ho" type="Ho" />
  <Bond from="0" to="1"/>
  <Bond from="0" to="2"/>
  <Bond from="0" to="3"/>
  <Bond from="0" to="4"/>
  <Bond from="4" to="5"/>
 </Residue>
 <Residue name="CLO">
  <Atom name="Clc" type="Clc"/>
  <Atom name="Oc1" type="Oc" />
  <Atom name="Oc2" type="Oc" />
  <Atom name="Oc3" type="Oc" />
  <Atom name="Oc4" type="Oc" />
  <Bond from="0"   to="1"/>
  <Bond from="0"   to="2"/>
  <Bond from="0"   to="3"/>
  <Bond from="0"   to="4"/>
 </Residue>
 <Residue name="Li">
  <Atom name="Li" type="Li" />
 </Residue>
</Residues>
<HarmonicBondForce>
 <Bond class1="MMO_801" class2="MMO_800" length="0.151000" k="265265.600000"/>
 <Bond class1="MMO_802" class2="MMO_801" length="0.134000" k="459403.200000"/>
 <Bond class1="MMO_803" class2="MMO_802" length="0.151000" k="265265.600000"/>
 <Bond class1="MMO_804" class2="MMO_803" length="0.152900" k="224262.400000"/>
 <Bond class1="MMO_805" class2="MMO_804" length="0.152900" k="224262.400000"/>
 <Bond class1="MMO_806" class2="MMO_805" length="0.151000" k="265265.600000"/>
 <Bond class1="MMO_807" class2="MMO_806" length="0.134000" k="459403.200000"/>
 <Bond class1="MMO_808" class2="MMO_807" length="0.137000" k="376560.000000"/>
 <Bond class1="MMO_809" class2="MMO_808" length="0.141000" k="267776.000000"/>
 <Bond class1="MMO_810" class2="MMO_800" length="0.109000" k="284512.000000"/>
 <Bond class1="MMO_811" class2="MMO_800" length="0.109000" k="284512.000000"/>
 <Bond class1="MMO_812" class2="MMO_800" length="0.109000" k="284512.000000"/>
 <Bond class1="MMO_813" class2="MMO_801" length="0.108000" k="284512.000000"/>
 <Bond class1="MMO_814" class2="MMO_802" length="0.108000" k="284512.000000"/>
 <Bond class1="MMO_815" class2="MMO_803" length="0.109000" k="284512.000000"/>
 <Bond class1="MMO_816" class2="MMO_803" length="0.109000" k="284512.000000"/>
 <Bond class1="MMO_817" class2="MMO_804" length="0.109000" k="284512.000000"/>
 <Bond class1="MMO_818" class2="MMO_804" length="0.109000" k="284512.000000"/>
 <Bond class1="MMO_819" class2="MMO_805" length="0.109000" k="284512.000000"/>
 <Bond class1="MMO_820" class2="MMO_805" length="0.109000" k="284512.000000"/>
 <Bond class1="MMO_821" class2="MMO_806" length="0.108000" k="284512.000000"/>
 <Bond class1="MMO_822" class2="MMO_807" length="0.108000" k="284512.000000"/>
 <Bond class1="MMO_823" class2="MMO_809" length="0.109000" k="284512.000000"/>
 <Bond class1="MMO_824" class2="MMO_809" length="0.109000" k="284512.000000"/>
 <Bond class1="MMO_825" class2="MMO_809" length="0.109000" k="284512.000000"/>
 <Bond class1="CT"      class2="Hc"      length="0.1090"   k="284512.00"    />
 <Bond class1="Ox"      class2="Ho"      length="0.0945"   k="462750.40"    />
 <Bond class1="CT"      class2="Ox"      length="0.1410"   k="267776.00"    />
 <Bond class1="Oc"      class2="Clc"     length="0.1506"   k="633959.68"    />
 </HarmonicBondForce>
<HarmonicAngleForce>
 <Angle class1="MMO_800" class2="MMO_801" class3="MMO_802" angle="2.164208" k="585.760000"/>
 <Angle class1="MMO_801" class2="MMO_802" class3="MMO_803" angle="2.164208" k="585.760000"/>
 <Angle class1="MMO_802" class2="MMO_803" class3="MMO_804" angle="1.939061" k="527.184000"/>
 <Angle class1="MMO_803" class2="MMO_804" class3="MMO_805" angle="1.966986" k="488.272800"/>
 <Angle class1="MMO_804" class2="MMO_805" class3="MMO_806" angle="1.939061" k="527.184000"/>
 <Angle class1="MMO_805" class2="MMO_806" class3="MMO_807" angle="2.164208" k="585.760000"/>
 <Angle class1="MMO_806" class2="MMO_807" class3="MMO_808" angle="2.146755" k="585.760000"/>
 <Angle class1="MMO_807" class2="MMO_808" class3="MMO_809" angle="1.937315" k="627.600000"/>
 <Angle class1="MMO_801" class2="MMO_800" class3="MMO_810" angle="1.911136" k="292.880000"/>
 <Angle class1="MMO_801" class2="MMO_800" class3="MMO_811" angle="1.911136" k="292.880000"/>
 <Angle class1="MMO_801" class2="MMO_800" class3="MMO_812" angle="1.911136" k="292.880000"/>
 <Angle class1="MMO_800" class2="MMO_801" class3="MMO_813" angle="2.042035" k="292.880000"/>
 <Angle class1="MMO_801" class2="MMO_802" class3="MMO_814" angle="2.094395" k="292.880000"/>
 <Angle class1="MMO_802" class2="MMO_803" class3="MMO_815" angle="1.911136" k="292.880000"/>
 <Angle class1="MMO_802" class2="MMO_803" class3="MMO_816" angle="1.911136" k="292.880000"/>
 <Angle class1="MMO_803" class2="MMO_804" class3="MMO_817" angle="1.932079" k="313.800000"/>
 <Angle class1="MMO_803" class2="MMO_804" class3="MMO_818" angle="1.932079" k="313.800000"/>
 <Angle class1="MMO_804" class2="MMO_805" class3="MMO_819" angle="1.932079" k="313.800000"/>
 <Angle class1="MMO_804" class2="MMO_805" class3="MMO_820" angle="1.932079" k="313.800000"/>
 <Angle class1="MMO_805" class2="MMO_806" class3="MMO_821" angle="2.042035" k="292.880000"/>
 <Angle class1="MMO_806" class2="MMO_807" class3="MMO_822" angle="2.094395" k="292.880000"/>
 <Angle class1="MMO_808" class2="MMO_809" class3="MMO_823" angle="1.911136" k="292.880000"/>
 <Angle class1="MMO_808" class2="MMO_809" class3="MMO_824" angle="1.911136" k="292.880000"/>
 <Angle class1="MMO_808" class2="MMO_809" class3="MMO_825" angle="1.911136" k="292.880000"/>
 <Angle class1="MMO_802" class2="MMO_801" class3="MMO_813" angle="2.094395" k="292.880000"/>
 <Angle class1="MMO_810" class2="MMO_800" class3="MMO_812" angle="1.881465" k="276.144000"/>
 <Angle class1="MMO_819" class2="MMO_805" class3="MMO_820" angle="1.881465" k="276.144000"/>
 <Angle class1="MMO_824" class2="MMO_809" class3="MMO_825" angle="1.881465" k="276.144000"/>
 <Angle class1="MMO_823" class2="MMO_809" class3="MMO_824" angle="1.881465" k="276.144000"/>
 <Angle class1="MMO_805" class2="MMO_804" class3="MMO_818" angle="1.932079" k="313.800000"/>
 <Angle class1="MMO_804" class2="MMO_803" class3="MMO_815" angle="1.932079" k="313.800000"/>
 <Angle class1="MMO_810" class2="MMO_800" class3="MMO_811" angle="1.881465" k="276.144000"/>
 <Angle class1="MMO_811" class2="MMO_800" class3="MMO_812" angle="1.881465" k="276.144000"/>
 <Angle class1="MMO_815" class2="MMO_803" class3="MMO_816" angle="1.881465" k="276.144000"/>
 <Angle class1="MMO_823" class2="MMO_809" class3="MMO_825" angle="1.881465" k="276.144000"/>
 <Angle class1="MMO_807" class2="MMO_806" class3="MMO_821" angle="2.094395" k="292.880000"/>
 <Angle class1="MMO_808" class2="MMO_807" class3="MMO_822" angle="1.998402" k="292.880000"/>
 <Angle class1="MMO_817" class2="MMO_804" class3="MMO_818" angle="1.881465" k="276.144000"/>
 <Angle class1="MMO_806" class2="MMO_805" class3="MMO_820" angle="1.911136" k="292.880000"/>
 <Angle class1="MMO_803" class2="MMO_802" class3="MMO_814" angle="2.042035" k="292.880000"/>
 <Angle class1="MMO_806" class2="MMO_805" class3="MMO_819" angle="1.911136" k="292.880000"/>
 <Angle class1="MMO_804" class2="MMO_803" class3="MMO_816" angle="1.932079" k="313.800000"/>
 <Angle class1="MMO_805" class2="MMO_804" class3="MMO_817" angle="1.932079" k="313.800000"/>
 <Angle class1="Hc"      class2="CT"      class3="Hc"      angle="1.881465" k="276.144"   />
 <Angle class1="Hc"      class2="CT"      class3="Ox"      angle="1.911136" k="292.880"   />
 <Angle class1="CT"      class2="Ox"      class3="Ho"      angle="1.893682" k="460.240"   />
 <Angle class1="Oc"      class2="Clc"     class3="Oc"      angle="1.911135" k="1739.707"  />
</HarmonicAngleForce>
<PeriodicTorsionForce>
 <Proper class1="MMO_803" class2="MMO_802" class3="MMO_801" class4="MMO_800" k1="0.000000" k2="29.288000" k3="0.000000" k4="0.000000" periodicity1="1" periodicity2="2" periodicity3="3" periodicity4="4" phase1="0.00" phase2="3.141592653589793" phase3="0.00" phase4="3.141592653589793"/>
 <Proper class1="MMO_804" class2="MMO_803" class3="MMO_802" class4="MMO_801" k1="0.723832" k2="0.847260" k3="-1.891168" k4="0.000000" periodicity1="1" periodicity2="2" periodicity3="3" periodicity4="4" phase1="0.00" phase2="3.141592653589793" phase3="0.00" phase4="3.141592653589793"/>
 <Proper class1="MMO_805" class2="MMO_804" class3="MMO_803" class4="MMO_802" k1="2.719600" k2="-0.418400" k3="0.418400" k4="0.000000" periodicity1="1" periodicity2="2" periodicity3="3" periodicity4="4" phase1="0.00" phase2="3.141592653589793" phase3="0.00" phase4="3.141592653589793"/>
 <Proper class1="MMO_806" class2="MMO_805" class3="MMO_804" class4="MMO_803" k1="2.719600" k2="-0.418400" k3="0.418400" k4="0.000000" periodicity1="1" periodicity2="2" periodicity3="3" periodicity4="4" phase1="0.00" phase2="3.141592653589793" phase3="0.00" phase4="3.141592653589793"/>
 <Proper class1="MMO_807" class2="MMO_806" class3="MMO_805" class4="MMO_804" k1="0.723832" k2="0.847260" k3="-1.891168" k4="0.000000" periodicity1="1" periodicity2="2" periodicity3="3" periodicity4="4" phase1="0.00" phase2="3.141592653589793" phase3="0.00" phase4="3.141592653589793"/>
 <Proper class1="MMO_809" class2="MMO_808" class3="MMO_807" class4="MMO_806" k1="-7.322000" k2="6.276000" k3="0.000000" k4="0.000000" periodicity1="1" periodicity2="2" periodicity3="3" periodicity4="4" phase1="0.00" phase2="3.141592653589793" phase3="0.00" phase4="3.141592653589793"/>
 <Proper class1="MMO_810" class2="MMO_800" class3="MMO_801" class4="MMO_802" k1="0.000000" k2="0.000000" k3="-0.778224" k4="0.000000" periodicity1="1" periodicity2="2" periodicity3="3" periodicity4="4" phase1="0.00" phase2="3.141592653589793" phase3="0.00" phase4="3.141592653589793"/>
 <Proper class1="MMO_811" class2="MMO_800" class3="MMO_801" class4="MMO_802" k1="0.000000" k2="0.000000" k3="-0.778224" k4="0.000000" periodicity1="1" periodicity2="2" periodicity3="3" periodicity4="4" phase1="0.00" phase2="3.141592653589793" phase3="0.00" phase4="3.141592653589793"/>
 <Proper class1="MMO_812" class2="MMO_800" class3="MMO_801" class4="MMO_802" k1="0.000000" k2="0.000000" k3="-0.778224" k4="0.000000" periodicity1="1" periodicity2="2" periodicity3="3" periodicity4="4" phase1="0.00" phase2="3.141592653589793" phase3="0.00" phase4="3.141592653589793"/>
 <Proper class1="MMO_813" class2="MMO_801" class3="MMO_800" class4="MMO_810" k1="0.000000" k2="0.000000" k3="0.665256" k4="0.000000" periodicity1="1" periodicity2="2" periodicity3="3" periodicity4="4" phase1="0.00" phase2="3.141592653589793" phase3="0.00" phase4="3.141592653589793"/>
 <Proper class1="MMO_813" class2="MMO_801" class3="MMO_800" class4="MMO_811" k1="0.000000" k2="0.000000" k3="0.665256" k4="0.000000" periodicity1="1" periodicity2="2" periodicity3="3" periodicity4="4" phase1="0.00" phase2="3.141592653589793" phase3="0.00" phase4="3.141592653589793"/>
 <Proper class1="MMO_813" class2="MMO_801" class3="MMO_800" class4="MMO_812" k1="0.000000" k2="0.000000" k3="0.665256" k4="0.000000" periodicity1="1" periodicity2="2" periodicity3="3" periodicity4="4" phase1="0.00" phase2="3.141592653589793" phase3="0.00" phase4="3.141592653589793"/>
 <Proper class1="MMO_813" class2="MMO_801" class3="MMO_802" class4="MMO_803" k1="0.000000" k2="29.288000" k3="0.000000" k4="0.000000" periodicity1="1" periodicity2="2" periodicity3="3" periodicity4="4" phase1="0.00" phase2="3.141592653589793" phase3="0.00" phase4="3.141592653589793"/>
 <Proper class1="MMO_814" class2="MMO_802" class3="MMO_801" class4="MMO_800" k1="0.000000" k2="29.288000" k3="0.000000" k4="0.000000" periodicity1="1" periodicity2="2" periodicity3="3" periodicity4="4" phase1="0.00" phase2="3.141592653589793" phase3="0.00" phase4="3.141592653589793"/>
 <Proper class1="MMO_814" class2="MMO_802" class3="MMO_801" class4="MMO_813" k1="0.000000" k2="29.288000" k3="0.000000" k4="0.000000" periodicity1="1" periodicity2="2" periodicity3="3" periodicity4="4" phase1="0.00" phase2="3.141592653589793" phase3="0.00" phase4="3.141592653589793"/>
 <Proper class1="MMO_814" class2="MMO_802" class3="MMO_803" class4="MMO_804" k1="0.000000" k2="-16.736000" k3="0.000000" k4="0.000000" periodicity1="1" periodicity2="2" periodicity3="3" periodicity4="4" phase1="0.00" phase2="3.141592653589793" phase3="0.00" phase4="3.141592653589793"/>
 <Proper class1="MMO_815" class2="MMO_803" class3="MMO_802" class4="MMO_801" k1="0.000000" k2="0.000000" k3="-0.778224" k4="0.000000" periodicity1="1" periodicity2="2" periodicity3="3" periodicity4="4" phase1="0.00" phase2="3.141592653589793" phase3="0.00" phase4="3.141592653589793"/>
 <Proper class1="MMO_815" class2="MMO_803" class3="MMO_802" class4="MMO_814" k1="0.000000" k2="0.000000" k3="0.665256" k4="0.000000" periodicity1="1" periodicity2="2" periodicity3="3" periodicity4="4" phase1="0.00" phase2="3.141592653589793" phase3="0.00" phase4="3.141592653589793"/>
 <Proper class1="MMO_815" class2="MMO_803" class3="MMO_804" class4="MMO_805" k1="0.000000" k2="0.000000" k3="0.627600" k4="0.000000" periodicity1="1" periodicity2="2" periodicity3="3" periodicity4="4" phase1="0.00" phase2="3.141592653589793" phase3="0.00" phase4="3.141592653589793"/>
 <Proper class1="MMO_816" class2="MMO_803" class3="MMO_802" class4="MMO_801" k1="0.000000" k2="0.000000" k3="-0.778224" k4="0.000000" periodicity1="1" periodicity2="2" periodicity3="3" periodicity4="4" phase1="0.00" phase2="3.141592653589793" phase3="0.00" phase4="3.141592653589793"/>
 <Proper class1="MMO_816" class2="MMO_803" class3="MMO_802" class4="MMO_814" k1="0.000000" k2="0.000000" k3="0.665256" k4="0.000000" periodicity1="1" periodicity2="2" periodicity3="3" periodicity4="4" phase1="0.00" phase2="3.141592653589793" phase3="0.00" phase4="3.141592653589793"/>
 <Proper class1="MMO_816" class2="MMO_803" class3="MMO_804" class4="MMO_805" k1="0.000000" k2="0.000000" k3="0.627600" k4="0.000000" periodicity1="1" periodicity2="2" periodicity3="3" periodicity4="4" phase1="0.00" phase2="3.141592653589793" phase3="0.00" phase4="3.141592653589793"/>
 <Proper class1="MMO_817" class2="MMO_804" class3="MMO_803" class4="MMO_802" k1="0.000000" k2="0.000000" k3="0.765672" k4="0.000000" periodicity1="1" periodicity2="2" periodicity3="3" periodicity4="4" phase1="0.00" phase2="3.141592653589793" phase3="0.00" phase4="3.141592653589793"/>
 <Proper class1="MMO_817" class2="MMO_804" class3="MMO_803" class4="MMO_815" k1="0.000000" k2="0.000000" k3="0.627600" k4="0.000000" periodicity1="1" periodicity2="2" periodicity3="3" periodicity4="4" phase1="0.00" phase2="3.141592653589793" phase3="0.00" phase4="3.141592653589793"/>
 <Proper class1="MMO_817" class2="MMO_804" class3="MMO_803" class4="MMO_816" k1="0.000000" k2="0.000000" k3="0.627600" k4="0.000000" periodicity1="1" periodicity2="2" periodicity3="3" periodicity4="4" phase1="0.00" phase2="3.141592653589793" phase3="0.00" phase4="3.141592653589793"/>
 <Proper class1="MMO_817" class2="MMO_804" class3="MMO_805" class4="MMO_806" k1="0.000000" k2="0.000000" k3="0.765672" k4="0.000000" periodicity1="1" periodicity2="2" periodicity3="3" periodicity4="4" phase1="0.00" phase2="3.141592653589793" phase3="0.00" phase4="3.141592653589793"/>
 <Proper class1="MMO_818" class2="MMO_804" class3="MMO_803" class4="MMO_802" k1="0.000000" k2="0.000000" k3="0.765672" k4="0.000000" periodicity1="1" periodicity2="2" periodicity3="3" periodicity4="4" phase1="0.00" phase2="3.141592653589793" phase3="0.00" phase4="3.141592653589793"/>
 <Proper class1="MMO_818" class2="MMO_804" class3="MMO_803" class4="MMO_815" k1="0.000000" k2="0.000000" k3="0.627600" k4="0.000000" periodicity1="1" periodicity2="2" periodicity3="3" periodicity4="4" phase1="0.00" phase2="3.141592653589793" phase3="0.00" phase4="3.141592653589793"/>
 <Proper class1="MMO_818" class2="MMO_804" class3="MMO_803" class4="MMO_816" k1="0.000000" k2="0.000000" k3="0.627600" k4="0.000000" periodicity1="1" periodicity2="2" periodicity3="3" periodicity4="4" phase1="0.00" phase2="3.141592653589793" phase3="0.00" phase4="3.141592653589793"/>
 <Proper class1="MMO_818" class2="MMO_804" class3="MMO_805" class4="MMO_806" k1="0.000000" k2="0.000000" k3="0.765672" k4="0.000000" periodicity1="1" periodicity2="2" periodicity3="3" periodicity4="4" phase1="0.00" phase2="3.141592653589793" phase3="0.00" phase4="3.141592653589793"/>
 <Proper class1="MMO_819" class2="MMO_805" class3="MMO_804" class4="MMO_803" k1="0.000000" k2="0.000000" k3="0.627600" k4="0.000000" periodicity1="1" periodicity2="2" periodicity3="3" periodicity4="4" phase1="0.00" phase2="3.141592653589793" phase3="0.00" phase4="3.141592653589793"/>
 <Proper class1="MMO_819" class2="MMO_805" class3="MMO_804" class4="MMO_817" k1="0.000000" k2="0.000000" k3="0.627600" k4="0.000000" periodicity1="1" periodicity2="2" periodicity3="3" periodicity4="4" phase1="0.00" phase2="3.141592653589793" phase3="0.00" phase4="3.141592653589793"/>
 <Proper class1="MMO_819" class2="MMO_805" class3="MMO_804" class4="MMO_818" k1="0.000000" k2="0.000000" k3="0.627600" k4="0.000000" periodicity1="1" periodicity2="2" periodicity3="3" periodicity4="4" phase1="0.00" phase2="3.141592653589793" phase3="0.00" phase4="3.141592653589793"/>
 <Proper class1="MMO_819" class2="MMO_805" class3="MMO_806" class4="MMO_807" k1="0.000000" k2="0.000000" k3="-0.778224" k4="0.000000" periodicity1="1" periodicity2="2" periodicity3="3" periodicity4="4" phase1="0.00" phase2="3.141592653589793" phase3="0.00" phase4="3.141592653589793"/>
 <Proper class1="MMO_820" class2="MMO_805" class3="MMO_804" class4="MMO_803" k1="0.000000" k2="0.000000" k3="0.627600" k4="0.000000" periodicity1="1" periodicity2="2" periodicity3="3" periodicity4="4" phase1="0.00" phase2="3.141592653589793" phase3="0.00" phase4="3.141592653589793"/>
 <Proper class1="MMO_820" class2="MMO_805" class3="MMO_804" class4="MMO_817" k1="0.000000" k2="0.000000" k3="0.627600" k4="0.000000" periodicity1="1" periodicity2="2" periodicity3="3" periodicity4="4" phase1="0.00" phase2="3.141592653589793" phase3="0.00" phase4="3.141592653589793"/>
 <Proper class1="MMO_820" class2="MMO_805" class3="MMO_804" class4="MMO_818" k1="0.000000" k2="0.000000" k3="0.627600" k4="0.000000" periodicity1="1" periodicity2="2" periodicity3="3" periodicity4="4" phase1="0.00" phase2="3.141592653589793" phase3="0.00" phase4="3.141592653589793"/>
 <Proper class1="MMO_820" class2="MMO_805" class3="MMO_806" class4="MMO_807" k1="0.000000" k2="0.000000" k3="-0.778224" k4="0.000000" periodicity1="1" periodicity2="2" periodicity3="3" periodicity4="4" phase1="0.00" phase2="3.141592653589793" phase3="0.00" phase4="3.141592653589793"/>
 <Proper class1="MMO_821" class2="MMO_806" class3="MMO_805" class4="MMO_804" k1="0.000000" k2="-16.736000" k3="0.000000" k4="0.000000" periodicity1="1" periodicity2="2" periodicity3="3" periodicity4="4" phase1="0.00" phase2="3.141592653589793" phase3="0.00" phase4="3.141592653589793"/>
 <Proper class1="MMO_821" class2="MMO_806" class3="MMO_805" class4="MMO_819" k1="0.000000" k2="0.000000" k3="0.665256" k4="0.000000" periodicity1="1" periodicity2="2" periodicity3="3" periodicity4="4" phase1="0.00" phase2="3.141592653589793" phase3="0.00" phase4="3.141592653589793"/>
 <Proper class1="MMO_821" class2="MMO_806" class3="MMO_805" class4="MMO_820" k1="0.000000" k2="0.000000" k3="0.665256" k4="0.000000" periodicity1="1" periodicity2="2" periodicity3="3" periodicity4="4" phase1="0.00" phase2="3.141592653589793" phase3="0.00" phase4="3.141592653589793"/>
 <Proper class1="MMO_821" class2="MMO_806" class3="MMO_807" class4="MMO_808" k1="0.000000" k2="29.288000" k3="0.000000" k4="0.000000" periodicity1="1" periodicity2="2" periodicity3="3" periodicity4="4" phase1="0.00" phase2="3.141592653589793" phase3="0.00" phase4="3.141592653589793"/>
 <Proper class1="MMO_822" class2="MMO_807" class3="MMO_806" class4="MMO_805" k1="0.000000" k2="29.288000" k3="0.000000" k4="0.000000" periodicity1="1" periodicity2="2" periodicity3="3" periodicity4="4" phase1="0.00" phase2="3.141592653589793" phase3="0.00" phase4="3.141592653589793"/>
 <Proper class1="MMO_822" class2="MMO_807" class3="MMO_806" class4="MMO_821" k1="0.000000" k2="29.288000" k3="0.000000" k4="0.000000" periodicity1="1" periodicity2="2" periodicity3="3" periodicity4="4" phase1="0.00" phase2="3.141592653589793" phase3="0.00" phase4="3.141592653589793"/>
 <Proper class1="MMO_822" class2="MMO_807" class3="MMO_808" class4="MMO_809" k1="0.000000" k2="0.000000" k3="1.589920" k4="0.000000" periodicity1="1" periodicity2="2" periodicity3="3" periodicity4="4" phase1="0.00" phase2="3.141592653589793" phase3="0.00" phase4="3.141592653589793"/>
 <Proper class1="MMO_823" class2="MMO_809" class3="MMO_808" class4="MMO_807" k1="0.000000" k2="0.000000" k3="1.589920" k4="0.000000" periodicity1="1" periodicity2="2" periodicity3="3" periodicity4="4" phase1="0.00" phase2="3.141592653589793" phase3="0.00" phase4="3.141592653589793"/>
 <Proper class1="MMO_824" class2="MMO_809" class3="MMO_808" class4="MMO_807" k1="0.000000" k2="0.000000" k3="1.589920" k4="0.000000" periodicity1="1" periodicity2="2" periodicity3="3" periodicity4="4" phase1="0.00" phase2="3.141592653589793" phase3="0.00" phase4="3.141592653589793"/>
 <Proper class1="MMO_825" class2="MMO_809" class3="MMO_808" class4="MMO_807" k1="0.000000" k2="0.000000" k3="1.589920" k4="0.000000" periodicity1="1" periodicity2="2" periodicity3="3" periodicity4="4" phase1="0.00" phase2="3.141592653589793" phase3="0.00" phase4="3.141592653589793"/>
 <Proper class1="MMO_808" class2="MMO_807" class3="MMO_806" class4="MMO_805" k1="0.000000" k2="29.288000" k3="0.000000" k4="0.000000" periodicity1="1" periodicity2="2" periodicity3="3" periodicity4="4" phase1="0.00" phase2="3.141592653589793" phase3="0.00" phase4="3.141592653589793"/>
 <Improper class1="MMO_800" class2="MMO_801" class3="MMO_810" class4="MMO_811" k1="0.000000" k2="0.000000" k3="0.000000" k4="0.000000" periodicity1="1" periodicity2="2" periodicity3="3" periodicity4="4" phase1="0.00" phase2="3.141592653589793" phase3="0.00" phase4="3.141592653589793"/>
 <Improper class1="MMO_800" class2="MMO_801" class3="MMO_810" class4="MMO_812" k1="0.000000" k2="0.000000" k3="0.000000" k4="0.000000" periodicity1="1" periodicity2="2" periodicity3="3" periodicity4="4" phase1="0.00" phase2="3.141592653589793" phase3="0.00" phase4="3.141592653589793"/>
 <Improper class1="MMO_801" class2="MMO_800" class3="MMO_802" class4="MMO_813" k1="0.000000" k2="10.460000" k3="0.000000" k4="0.000000" periodicity1="1" periodicity2="2" periodicity3="3" periodicity4="4" phase1="0.00" phase2="3.141592653589793" phase3="0.00" phase4="3.141592653589793"/>
 <Improper class1="MMO_802" class2="MMO_801" class3="MMO_803" class4="MMO_814" k1="0.000000" k2="10.460000" k3="0.000000" k4="0.000000" periodicity1="1" periodicity2="2" periodicity3="3" periodicity4="4" phase1="0.00" phase2="3.141592653589793" phase3="0.00" phase4="3.141592653589793"/>
 <Improper class1="MMO_803" class2="MMO_802" class3="MMO_804" class4="MMO_815" k1="0.000000" k2="0.000000" k3="0.000000" k4="0.000000" periodicity1="1" periodicity2="2" periodicity3="3" periodicity4="4" phase1="0.00" phase2="3.141592653589793" phase3="0.00" phase4="3.141592653589793"/>
 <Improper class1="MMO_803" class2="MMO_816" class3="MMO_802" class4="MMO_804" k1="0.000000" k2="0.000000" k3="0.000000" k4="0.000000" periodicity1="1" periodicity2="2" periodicity3="3" periodicity4="4" phase1="0.00" phase2="3.141592653589793" phase3="0.00" phase4="3.141592653589793"/>
 <Improper class1="MMO_804" class2="MMO_817" class3="MMO_803" class4="MMO_805" k1="0.000000" k2="0.000000" k3="0.000000" k4="0.000000" periodicity1="1" periodicity2="2" periodicity3="3" periodicity4="4" phase1="0.00" phase2="3.141592653589793" phase3="0.00" phase4="3.141592653589793"/>
 <Improper class1="MMO_804" class2="MMO_818" class3="MMO_803" class4="MMO_805" k1="0.000000" k2="0.000000" k3="0.000000" k4="0.000000" periodicity1="1" periodicity2="2" periodicity3="3" periodicity4="4" phase1="0.00" phase2="3.141592653589793" phase3="0.00" phase4="3.141592653589793"/>
 <Improper class1="MMO_805" class2="MMO_819" class3="MMO_804" class4="MMO_806" k1="0.000000" k2="0.000000" k3="0.000000" k4="0.000000" periodicity1="1" periodicity2="2" periodicity3="3" periodicity4="4" phase1="0.00" phase2="3.141592653589793" phase3="0.00" phase4="3.141592653589793"/>
 <Improper class1="MMO_805" class2="MMO_804" class3="MMO_820" class4="MMO_806" k1="0.000000" k2="0.000000" k3="0.000000" k4="0.000000" periodicity1="1" periodicity2="2" periodicity3="3" periodicity4="4" phase1="0.00" phase2="3.141592653589793" phase3="0.00" phase4="3.141592653589793"/>
 <Improper class1="MMO_806" class2="MMO_807" class3="MMO_821" class4="MMO_805" k1="0.000000" k2="10.460000" k3="0.000000" k4="0.000000" periodicity1="1" periodicity2="2" periodicity3="3" periodicity4="4" phase1="0.00" phase2="3.141592653589793" phase3="0.00" phase4="3.141592653589793"/>
 <Improper class1="MMO_807" class2="MMO_808" class3="MMO_806" class4="MMO_822" k1="0.000000" k2="10.460000" k3="0.000000" k4="0.000000" periodicity1="1" periodicity2="2" periodicity3="3" periodicity4="4" phase1="0.00" phase2="3.141592653589793" phase3="0.00" phase4="3.141592653589793"/>
 <Improper class1="MMO_809" class2="MMO_824" class3="MMO_808" class4="MMO_823" k1="0.000000" k2="0.000000" k3="0.000000" k4="0.000000" periodicity1="1" periodicity2="2" periodicity3="3" periodicity4="4" phase1="0.00" phase2="3.141592653589793" phase3="0.00" phase4="3.141592653589793"/>
 <Improper class1="MMO_809" class2="MMO_808" class3="MMO_825" class4="MMO_823" k1="0.000000" k2="0.000000" k3="0.000000" k4="0.000000" periodicity1="1" periodicity2="2" periodicity3="3" periodicity4="4" phase1="0.00" phase2="3.141592653589793" phase3="0.00" phase4="3.141592653589793"/>
 <Proper class1="Ho" class2="Ox" class3="CT" class4="Hc" k1="0.000000" k2="0.000000" k3="0.736384" k4="0.000000" periodicity1="1" periodicity2="2" periodicity3="3" periodicity4="4" phase1="0.00" phase2="3.141592653589793" phase3="0.00" phase4="3.141592653589793"/>
</PeriodicTorsionForce>
<RBTorsionForce>
</RBTorsionForce>
<NonbondedForce coulomb14scale="0.5" lj14scale="0.0">
 <Atom class="CatC"      charge="0.0"       sigma="0.0" epsilon="0.0" />
 <Atom class="AnoC"      charge="0.0"       sigma="0.0" epsilon="0.0" />
 <Atom class="AnoH"      charge="0.0"       sigma="0.0" epsilon="0.0" />
 <Atom type="MMO_800"    charge="0.003580"  sigma="0.0" epsilon="0.0" />
 <Atom type="MMO_801"    charge="-0.11386"  sigma="0.0" epsilon="0.0" />
 <Atom type="MMO_802"    charge="-0.19920"  sigma="0.0" epsilon="0.0" />
 <Atom type="MMO_803"    charge="0.150190"  sigma="0.0" epsilon="0.0" />
 <Atom type="MMO_804"    charge="0.153690"  sigma="0.0" epsilon="0.0" />
 <Atom type="MMO_805"    charge="0.157900"  sigma="0.0" epsilon="0.0" />
 <Atom type="MMO_806"    charge="0.109430"  sigma="0.0" epsilon="0.0" />
 <Atom type="MMO_807"    charge="0.734600"  sigma="0.0" epsilon="0.0" />
 <Atom type="MMO_808"    charge="-0.38945"  sigma="0.0" epsilon="0.0" />
 <Atom type="MMO_809"    charge="0.154240"  sigma="0.0" epsilon="0.0" />
 <Atom type="MMO_810"    charge="0.020910"  sigma="0.0" epsilon="0.0" />
 <Atom type="MMO_811"    charge="0.020910"  sigma="0.0" epsilon="0.0" />
 <Atom type="MMO_812"    charge="0.020910"  sigma="0.0" epsilon="0.0" />
 <Atom type="MMO_813"    charge="0.062760"  sigma="0.0" epsilon="0.0" />
 <Atom type="MMO_814"    charge="0.066380"  sigma="0.0" epsilon="0.0" />
 <Atom type="MMO_815"    charge="-0.02669"  sigma="0.0" epsilon="0.0" />
 <Atom type="MMO_816"    charge="-0.02669"  sigma="0.0" epsilon="0.0" />
 <Atom type="MMO_817"    charge="-0.05786"  sigma="0.0" epsilon="0.0" />
 <Atom type="MMO_818"    charge="-0.05786"  sigma="0.0" epsilon="0.0" />
 <Atom type="MMO_819"    charge="-0.01152"  sigma="0.0" epsilon="0.0" />
 <Atom type="MMO_820"    charge="-0.01152"  sigma="0.0" epsilon="0.0" />
 <Atom type="MMO_821"    charge="0.137930"  sigma="0.0" epsilon="0.0" />
 <Atom type="MMO_822"    charge="0.008550"  sigma="0.0" epsilon="0.0" />
 <Atom type="MMO_823"    charge="0.030890"  sigma="0.0" epsilon="0.0" />
 <Atom type="MMO_824"    charge="0.030890"  sigma="0.0" epsilon="0.0" />
 <Atom type="MMO_825"    charge="0.030890"  sigma="0.0" epsilon="0.0" />
 <Atom type="CT"         charge="0.145"     sigma="0.0" epsilon="0.0" />
 <Atom type="Ox"         charge="-0.683"    sigma="0.0" epsilon="0.0" />
 <Atom type="Hc"         charge="0.040"     sigma="0.0" epsilon="0.0" />
 <Atom type="Ho"         charge="0.418"     sigma="0.0" epsilon="0.0" />
 <Atom type="Clc"        charge="1.176"     sigma="0.0" epsilon="0.0" />
 <Atom type="Oc"         charge="-0.544"    sigma="0.0" epsilon="0.0" />
 <Atom type="Li"         charge="1.000"     sigma="0.0" epsilon="0.0" />
</NonbondedForce>
<CustomNonbondedForce energy="4*E*((S/r)^12-(S/r)^6); E=sqrt(eps1*eps2); S=sqrt(sig1*sig2)" bondCutoff="3" coulomb14scale="0.0" lj14scale="0.5">
 <PerParticleParameter name="eps"/>
 <PerParticleParameter name="sig"/>
 <Atom class="CatC"    sig="0.355"   eps="0.29288"  />
 <Atom class="AnoC"    sig="0.355"   eps="0.29288"  />
 <Atom class="AnoH"    sig="0.0"     eps="0.0"      />
 <Atom type="MMO_800"  sig="0.350"   eps="0.276144" />
 <Atom type="MMO_801"  sig="0.355"   eps="0.317984" />
 <Atom type="MMO_802"  sig="0.355"   eps="0.317984" />
 <Atom type="MMO_803"  sig="0.350"   eps="0.276144" />
 <Atom type="MMO_804"  sig="0.350"   eps="0.276144" />
 <Atom type="MMO_805"  sig="0.350"   eps="0.276144" />
 <Atom type="MMO_806"  sig="0.355"   eps="0.317984" />
 <Atom type="MMO_807"  sig="0.355"   eps="0.317984" />
 <Atom type="MMO_808"  sig="0.290"   eps="0.585760" />
 <Atom type="MMO_809"  sig="0.350"   eps="0.276144" />
 <Atom type="MMO_810"  sig="0.250"   eps="0.125520" />
 <Atom type="MMO_811"  sig="0.250"   eps="0.125520" />
 <Atom type="MMO_812"  sig="0.250"   eps="0.125520" />
 <Atom type="MMO_813"  sig="0.250"   eps="0.125520" />
 <Atom type="MMO_814"  sig="0.250"   eps="0.125520" />
 <Atom type="MMO_815"  sig="0.250"   eps="0.125520" />
 <Atom type="MMO_816"  sig="0.250"   eps="0.125520" />
 <Atom type="MMO_817"  sig="0.250"   eps="0.125520" />
 <Atom type="MMO_818"  sig="0.250"   eps="0.125520" />
 <Atom type="MMO_819"  sig="0.250"   eps="0.125520" />
 <Atom type="MMO_820"  sig="0.250"   eps="0.125520" />
 <Atom type="MMO_821"  sig="0.250"   eps="0.125520" />
 <Atom type="MMO_822"  sig="0.250"   eps="0.125520" />
 <Atom type="MMO_823"  sig="0.250"   eps="0.125520" />
 <Atom type="MMO_824"  sig="0.250"   eps="0.125520" />
 <Atom type="MMO_825"  sig="0.250"   eps="0.125520" />
 <Atom type="CT"       sig="0.350"   eps="0.27614"  />
 <Atom type="Ox"       sig="0.312"   eps="0.71128"  />
 <Atom type="Hc"       sig="0.250"   eps="0.12552"  />
 <Atom type="Ho"       sig="0.000"   eps="0.00000"  />
 <Atom type="Clc"      sig="0.350"   eps="0.49283"  />
 <Atom type="Oc"       sig="0.290"   eps="0.87864"  />
 <Atom type="Li"       sig="0.287"   eps="0.00209"  />
</CustomNonbondedForce>
</ForceField>
