# Supplementary material for: Catalytic Role of Methanol in Anodic Coupling Reactions Involving Alcohol Trapping of Cation Radicals
Source: J Org Chem. 2024 Dec 3;89(24):18353–69. doi: 10.1021/acs.joc.4c02227 (PMC11667722; doi:10.1021/acs.joc.4c02227)
Supplement: Supplementary file 1 — jo4c02227_si_001.zip [file jo4c02227_si_001.zip › simulation_files/MM_simulation_methoxyoctadiene/README]

Example input files for running NVT or NPT molecular mechanics simulations of methoxyoctadiene in 2000 MeOH.

Requirements:
Python >= 3.9
Numpy
OpenMM >= 8.0
Plumed2 >= 2.9
Py-Plumed >= 2.9
OpenMM-Plumed >= 2.0

Simulation starts in the NPT ensemble with methoxyoctadiene in the center of the box in the unfolded configuration.

Run using the following command:
python run_openMM.py
