# Supplementary material for: Catalytic Role of Methanol in Anodic Coupling Reactions Involving Alcohol Trapping of Cation Radicals
Source: J Org Chem. 2024 Dec 3;89(24):18353–69. doi: 10.1021/acs.joc.4c02227 (PMC11667722; doi:10.1021/acs.joc.4c02227)
Supplement: Supplementary file 1 — jo4c02227_si_001.zip [file jo4c02227_si_001.zip › simulation_files/MM_simulation_tetramethoxyhexenol/residues_HET.xml]

<Residues>
  <Residue name="HET">
    <Atom name="C00" type="HET_800" />
    <Atom name="O01" type="HET_801" />
    <Atom name="C02" type="HET_802" />
    <Atom name="C03" type="HET_803" />
    <Atom name="C04" type="HET_804" />
    <Atom name="H05" type="HET_805" />
    <Atom name="O06" type="HET_806" />
    <Atom name="C07" type="HET_807" />
    <Atom name="C08" type="HET_808" />
    <Atom name="H09" type="HET_809" />
    <Atom name="O0A" type="HET_810" />
    <Atom name="C0B" type="HET_811" />
    <Atom name="C0C" type="HET_812" />
    <Atom name="H0D" type="HET_813" />
    <Atom name="O0E" type="HET_814" />
    <Atom name="C0F" type="HET_815" />
    <Atom name="O0G" type="HET_816" />
    <Atom name="C0H" type="HET_817" />
    <Atom name="H0I" type="HET_818" />
    <Atom name="H0J" type="HET_819" />
    <Atom name="H0K" type="HET_820" />
    <Atom name="H0M" type="HET_821" />
    <Atom name="H0N" type="HET_822" />
    <Atom name="H0O" type="HET_823" />
    <Atom name="H0P" type="HET_824" />
    <Atom name="H0Q" type="HET_825" />
    <Atom name="H0R" type="HET_826" />
    <Atom name="H0S" type="HET_827" />
    <Atom name="H0T" type="HET_828" />
    <Atom name="H0U" type="HET_829" />
    <Atom name="H0V" type="HET_830" />
    <Atom name="H0W" type="HET_831" />
    <Atom name="H0X" type="HET_832" />
    <Atom name="H0Y" type="HET_833" />
    <Atom name="H0Z" type="HET_834" />
    <Bond from="C00" to="O01"       />
    <Bond from="O01" to="C02"       />
    <Bond from="C02" to="C03"       />
    <Bond from="C03" to="C04"       />
    <Bond from="C04" to="H05"       />
    <Bond from="C04" to="O06"       />
    <Bond from="O06" to="C07"       />
    <Bond from="C04" to="C08"       />
    <Bond from="C08" to="H09"       />
    <Bond from="C08" to="O0A"       />
    <Bond from="O0A" to="C0B"       />
    <Bond from="C08" to="C0C"       />
    <Bond from="C0C" to="H0D"       />
    <Bond from="C0C" to="O0E"       />
    <Bond from="C0C" to="C0F"       />
    <Bond from="C0F" to="O0G"       />
    <Bond from="O0G" to="C0H"       />
    <Bond from="C00" to="H0I"       />
    <Bond from="C00" to="H0J"       />
    <Bond from="C00" to="H0K"       />
    <Bond from="C02" to="H0M"       />
    <Bond from="C03" to="H0N"       />
    <Bond from="C07" to="H0O"       />
    <Bond from="C07" to="H0P"       />
    <Bond from="C07" to="H0Q"       />
    <Bond from="C0B" to="H0R"       />
    <Bond from="C0B" to="H0S"       />
    <Bond from="C0B" to="H0T"       />
    <Bond from="O0E" to="H0U"       />
    <Bond from="C0F" to="H0V"       />
    <Bond from="C0F" to="H0W"       />
    <Bond from="C0H" to="H0X"       />
    <Bond from="C0H" to="H0Y"       />
    <Bond from="C0H" to="H0Z"       />
  </Residue>
  <Residue name="MOH">
    <Atom name="C"  type="CT"/>
    <Atom name="H1" type="Hc"/>
    <Atom name="H2" type="Hc"/>
    <Atom name="H3" type="Hc"/>
    <Atom name="O"  type="Ox"/>
    <Atom name="Ho" type="Ho"/>
    <Bond from="C"  to="H1"  />
    <Bond from="C"  to="H2"  />
    <Bond from="C"  to="H3"  />
    <Bond from="C"  to="O"   />
    <Bond from="O"  to="Ho"  />
  </Residue>
  <Residue name="CLO">
    <Atom name="Clc" type="Clc"/>
    <Atom name="Oc1" type="Oc" />
    <Atom name="Oc2" type="Oc" />
    <Atom name="Oc3" type="Oc" />
    <Atom name="Oc4" type="Oc" />
    <Bond from="Clc" to="Oc1"  />
    <Bond from="Clc" to="Oc2"  />
    <Bond from="Clc" to="Oc3"  />
    <Bond from="Clc" to="Oc4"  />
  </Residue>
  <Residue name="Li">
    <Atom name="Li" type="Li"/>
  </Residue> 
</Residues>
