# Supplementary material for: Catalytic Role of Methanol in Anodic Coupling Reactions Involving Alcohol Trapping of Cation Radicals
Source: J Org Chem. 2024 Dec 3;89(24):18353–69. doi: 10.1021/acs.joc.4c02227 (PMC11667722; doi:10.1021/acs.joc.4c02227)
Supplement: Supplementary file 1 — jo4c02227_si_001.zip [file jo4c02227_si_001.zip › simulation_files/MM_simulation_tetramethoxyhexenol/start.pdb]

CRYST1   75.000   75.000   75.000  90.00  90.00  90.00 P 1           1
ATOM      1  C00 HET B   1      34.700  19.114  28.826  1.00  0.00      B    C
ATOM      2  O01 HET B   1      34.539  17.720  29.086  1.00  0.00      B    O
ATOM      3  C02 HET B   1      33.439  17.244  28.424  1.00  0.00      B    C
ATOM      4  C03 HET B   1      32.664  16.270  28.916  1.00  0.00      B    C
ATOM      5  C04 HET B   1      31.371  15.794  28.288  1.00  0.00      B    C
ATOM      6  H05 HET B   1      31.537  14.746  28.020  1.00  0.00      B    H
ATOM      7  O06 HET B   1      31.171  16.535  27.070  1.00  0.00      B    O
ATOM      8  C07 HET B   1      30.179  16.022  26.198  1.00  0.00      B    C
ATOM      9  C08 HET B   1      30.159  15.908  29.283  1.00  0.00      B    C
ATOM     10  H09 HET B   1      30.420  15.391  30.216  1.00  0.00      B    H
ATOM     11  O0A HET B   1      28.956  15.298  28.765  1.00  0.00      B    O
ATOM     12  C0B HET B   1      29.015  13.888  28.606  1.00  0.00      B    C
ATOM     13  C0C HET B   1      29.850  17.392  29.621  1.00  0.00      B    C
ATOM     14  H0D HET B   1      29.827  17.995  28.705  1.00  0.00      B    H
ATOM     15  O0E HET B   1      30.874  17.949  30.465  1.00  0.00      B    O
ATOM     16  C0F HET B   1      28.522  17.593  30.358  1.00  0.00      B    C
ATOM     17  O0G HET B   1      28.383  19.008  30.595  1.00  0.00      B    O
ATOM     18  C0H HET B   1      27.176  19.307  31.280  1.00  0.00      B    C
ATOM     19  H0I HET B   1      35.496  19.496  29.472  1.00  0.00      B    H
ATOM     20  H0J HET B   1      33.783  19.669  29.054  1.00  0.00      B    H
ATOM     21  H0K HET B   1      34.995  19.278  27.783  1.00  0.00      B    H
ATOM     22  H0M HET B   1      33.221  17.751  27.491  1.00  0.00      B    H
ATOM     23  H0N HET B   1      32.932  15.837  29.877  1.00  0.00      B    H
ATOM     24  H0O HET B   1      30.258  16.555  25.249  1.00  0.00      B    H
ATOM     25  H0P HET B   1      29.177  16.214  26.589  1.00  0.00      B    H
ATOM     26  H0Q HET B   1      30.329  14.955  26.006  1.00  0.00      B    H
ATOM     27  H0R HET B   1      28.048  13.556  28.211  1.00  0.00      B    H
ATOM     28  H0S HET B   1      29.191  13.395  29.565  1.00  0.00      B    H
ATOM     29  H0T HET B   1      29.776  13.593  27.882  1.00  0.00      B    H
ATOM     30  H0U HET B   1      30.540  18.837  30.702  1.00  0.00      B    H
ATOM     31  H0V HET B   1      28.545  17.081  31.328  1.00  0.00      B    H
ATOM     32  H0W HET B   1      27.679  17.245  29.764  1.00  0.00      B    H
ATOM     33  H0X HET B   1      27.126  20.390  31.429  1.00  0.00      B    H
ATOM     34  H0Y HET B   1      27.163  18.818  32.258  1.00  0.00      B    H
ATOM     35  H0Z HET B   1      26.310  18.996  30.687  1.00  0.00      B    H
ATOM     36  C   MOH A   1      23.337  11.294  71.274  1.00  0.00      A    C
ATOM     37  H1  MOH A   1      23.251  10.493  72.012  1.00  0.00      A    H
ATOM     38  H2  MOH A   1      22.905  12.204  71.739  1.00  0.00      A    H
ATOM     39  H3  MOH A   1      24.352  11.569  71.033  1.00  0.00      A    H
ATOM     40  O   MOH A   1      22.629  11.003  70.042  1.00  0.00      A    O
ATOM     41  Ho  MOH A   1      22.411  11.815  69.494  1.00  0.00      A    H
ATOM     42  C   MOH A   2       5.284  14.809   8.771  1.00  0.00      A    C
ATOM     43  H1  MOH A   2       6.045  14.117   8.402  1.00  0.00      A    H
ATOM     44  H2  MOH A   2       4.642  14.233   9.470  1.00  0.00      A    H
ATOM     45  H3  MOH A   2       5.672  15.620   9.367  1.00  0.00      A    H
ATOM     46  O   MOH A   2       4.463  15.361   7.711  1.00  0.00      A    O
ATOM     47  Ho  MOH A   2       3.579  15.720   8.023  1.00  0.00      A    H
ATOM     48  C   MOH A   3      69.182  18.527  69.524  1.00  0.00      A    C
ATOM     49  H1  MOH A   3      68.359  18.426  70.235  1.00  0.00      A    H
ATOM     50  H2  MOH A   3      69.983  19.096  70.041  1.00  0.00      A    H
ATOM     51  H3  MOH A   3      69.649  17.595  69.248  1.00  0.00      A    H
ATOM     52  O   MOH A   3      68.799  19.232  68.316  1.00  0.00      A    O
ATOM     53  Ho  MOH A   3      69.570  19.624  67.807  1.00  0.00      A    H
ATOM     54  C   MOH A   4       8.376  26.614  10.405  1.00  0.00      A    C
ATOM     55  H1  MOH A   4       9.394  26.767  10.042  1.00  0.00      A    H
ATOM     56  H2  MOH A   4       7.713  27.242   9.774  1.00  0.00      A    H
ATOM     57  H3  MOH A   4       8.002  25.610  10.273  1.00  0.00      A    H
ATOM     58  O   MOH A   4       8.211  26.992  11.795  1.00  0.00      A    O
ATOM     59  Ho  MOH A   4       7.261  27.177  12.060  1.00  0.00      A    H
ATOM     60  C   MOH A   5       5.781  69.298  19.558  1.00  0.00      A    C
ATOM     61  H1  MOH A   5       5.371  70.067  20.217  1.00  0.00      A    H
ATOM     62  H2  MOH A   5       6.669  68.876  20.074  1.00  0.00      A    H
ATOM     63  H3  MOH A   5       5.131  68.452  19.405  1.00  0.00      A    H
ATOM     64  O   MOH A   5       6.182  69.819  18.265  1.00  0.00      A    O
ATOM     65  Ho  MOH A   5       6.841  69.241  17.777  1.00  0.00      A    H
ATOM     66  C   MOH A   6      33.321   9.472  64.823  1.00  0.00      A    C
ATOM     67  H1  MOH A   6      33.879  10.274  65.312  1.00  0.00      A    H
ATOM     68  H2  MOH A   6      32.928   9.890  63.872  1.00  0.00      A    H
ATOM     69  H3  MOH A   6      33.924   8.631  64.519  1.00  0.00      A    H
ATOM     70  O   MOH A   6      32.214   8.986  65.625  1.00  0.00      A    O
ATOM     71  Ho  MOH A   6      31.506   8.507  65.098  1.00  0.00      A    H
ATOM     72  C   MOH A   7      65.974  28.756  60.704  1.00  0.00      A    C
ATOM     73  H1  MOH A   7      64.923  28.944  60.470  1.00  0.00      A    H
ATOM     74  H2  MOH A   7      65.992  28.204  61.666  1.00  0.00      A    H
ATOM     75  H3  MOH A   7      66.474  28.102  60.007  1.00  0.00      A    H
ATOM     76  O   MOH A   7      66.748  29.975  60.837  1.00  0.00      A    O
ATOM     77  Ho  MOH A   7      67.599  29.865  61.358  1.00  0.00      A    H
ATOM     78  C   MOH A   8      48.000  56.052  35.909  1.00  0.00      A    C
ATOM     79  H1  MOH A   8      48.709  56.634  35.315  1.00  0.00      A    H
ATOM     80  H2  MOH A   8      48.579  55.596  36.740  1.00  0.00      A    H
ATOM     81  H3  MOH A   8      47.242  56.641  36.400  1.00  0.00      A    H
ATOM     82  O   MOH A   8      47.354  55.003  35.145  1.00  0.00      A    O
ATOM     83  Ho  MOH A   8      46.967  54.266  35.706  1.00  0.00      A    H
ATOM     84  C   MOH A   9      68.745  28.074   5.006  1.00  0.00      A    C
ATOM     85  H1  MOH A   9      69.740  27.636   4.894  1.00  0.00      A    H
ATOM     86  H2  MOH A   9      68.654  28.864   4.232  1.00  0.00      A    H
ATOM     87  H3  MOH A   9      67.934  27.394   4.795  1.00  0.00      A    H
ATOM     88  O   MOH A   9      68.533  28.660   6.315  1.00  0.00      A    O
ATOM     89  Ho  MOH A   9      67.791  29.337   6.346  1.00  0.00      A    H
ATOM     90  C   MOH A  10      20.140  30.011  66.973  1.00  0.00      A    C
ATOM     91  H1  MOH A  10      21.044  30.052  66.360  1.00  0.00      A    H
ATOM     92  H2  MOH A  10      20.461  29.724  67.996  1.00  0.00      A    H
ATOM     93  H3  MOH A  10      19.645  30.960  67.100  1.00  0.00      A    H
ATOM     94  O   MOH A  10      19.175  29.044  66.486  1.00  0.00      A    O
ATOM     95  Ho  MOH A  10      18.510  28.746  67.176  1.00  0.00      A    H
ATOM     96  C   MOH A  11      27.531  67.268  50.096  1.00  0.00      A    C
ATOM     97  H1  MOH A  11      28.262  66.810  50.767  1.00  0.00      A    H
ATOM     98  H2  MOH A  11      27.636  66.759  49.115  1.00  0.00      A    H
ATOM     99  H3  MOH A  11      26.504  67.102  50.378  1.00  0.00      A    H
ATOM    100  O   MOH A  11      27.742  68.692  49.920  1.00  0.00      A    O
ATOM    101  Ho  MOH A  11      27.323  69.069  49.091  1.00  0.00      A    H
ATOM    102  C   MOH A  12      10.411  59.523  53.969  1.00  0.00      A    C
ATOM    103  H1  MOH A  12      10.652  58.479  54.183  1.00  0.00      A    H
ATOM    104  H2  MOH A  12       9.599  59.515  53.213  1.00  0.00      A    H
ATOM    105  H3  MOH A  12       9.997  60.064  54.805  1.00  0.00      A    H
ATOM    106  O   MOH A  12      11.542  60.266  53.448  1.00  0.00      A    O
ATOM    107  Ho  MOH A  12      11.290  61.098  52.946  1.00  0.00      A    H
ATOM    108  C   MOH A  13      56.764  54.974  35.824  1.00  0.00      A    C
ATOM    109  H1  MOH A  13      56.790  55.310  36.864  1.00  0.00      A    H
ATOM    110  H2  MOH A  13      56.869  53.870  35.842  1.00  0.00      A    H
ATOM    111  H3  MOH A  13      55.824  55.148  35.325  1.00  0.00      A    H
ATOM    112  O   MOH A  13      57.830  55.543  35.023  1.00  0.00      A    O
ATOM    113  Ho  MOH A  13      58.035  55.026  34.187  1.00  0.00      A    H
ATOM    114  C   MOH A  14      65.331  18.291  44.593  1.00  0.00      A    C
ATOM    115  H1  MOH A  14      64.685  18.397  43.718  1.00  0.00      A    H
ATOM    116  H2  MOH A  14      66.291  18.789  44.343  1.00  0.00      A    H
ATOM    117  H3  MOH A  14      64.980  18.807  45.472  1.00  0.00      A    H
ATOM    118  O   MOH A  14      65.588  16.905  44.937  1.00  0.00      A    O
ATOM    119  Ho  MOH A  14      66.408  16.768  45.499  1.00  0.00      A    H
ATOM    120  C   MOH A  15      27.132   6.939  14.668  1.00  0.00      A    C
ATOM    121  H1  MOH A  15      26.846   6.650  13.654  1.00  0.00      A    H
ATOM    122  H2  MOH A  15      27.076   6.021  15.290  1.00  0.00      A    H
ATOM    123  H3  MOH A  15      28.155   7.269  14.765  1.00  0.00      A    H
ATOM    124  O   MOH A  15      26.261   7.952  15.232  1.00  0.00      A    O
ATOM    125  Ho  MOH A  15      26.282   7.999  16.234  1.00  0.00      A    H
ATOM    126  C   MOH A  16      59.004  50.283  30.388  1.00  0.00      A    C
ATOM    127  H1  MOH A  16      59.693  50.921  30.946  1.00  0.00      A    H
ATOM    128  H2  MOH A  16      59.334  50.306  29.329  1.00  0.00      A    H
ATOM    129  H3  MOH A  16      59.043  49.240  30.661  1.00  0.00      A    H
ATOM    130  O   MOH A  16      57.628  50.734  30.469  1.00  0.00      A    O
ATOM    131  Ho  MOH A  16      57.039  50.390  29.733  1.00  0.00      A    H
ATOM    132  C   MOH A  17      49.598   2.630  28.633  1.00  0.00      A    C
ATOM    133  H1  MOH A  17      49.175   2.638  27.626  1.00  0.00      A    H
ATOM    134  H2  MOH A  17      49.649   3.687  28.967  1.00  0.00      A    H
ATOM    135  H3  MOH A  17      48.980   2.143  29.371  1.00  0.00      A    H
ATOM    136  O   MOH A  17      50.926   2.049  28.681  1.00  0.00      A    O
ATOM    137  Ho  MOH A  17      51.461   2.315  29.487  1.00  0.00      A    H
ATOM    138  C   MOH A  18      42.584  46.227  24.893  1.00  0.00      A    C
ATOM    139  H1  MOH A  18      42.099  47.152  24.572  1.00  0.00      A    H
ATOM    140  H2  MOH A  18      42.740  46.312  25.989  1.00  0.00      A    H
ATOM    141  H3  MOH A  18      41.978  45.343  24.774  1.00  0.00      A    H
ATOM    142  O   MOH A  18      43.862  46.007  24.244  1.00  0.00      A    O
ATOM    143  Ho  MOH A  18      44.467  45.375  24.735  1.00  0.00      A    H
ATOM    144  C   MOH A  19      41.504  63.636  40.238  1.00  0.00      A    C
ATOM    145  H1  MOH A  19      41.065  63.630  41.238  1.00  0.00      A    H
ATOM    146  H2  MOH A  19      41.161  64.569  39.744  1.00  0.00      A    H
ATOM    147  H3  MOH A  19      42.580  63.703  40.225  1.00  0.00      A    H
ATOM    148  O   MOH A  19      41.099  62.496  39.438  1.00  0.00      A    O
ATOM    149  Ho  MOH A  19      41.203  62.631  38.449  1.00  0.00      A    H
ATOM    150  C   MOH A  20      49.481   2.748  45.402  1.00  0.00      A    C
ATOM    151  H1  MOH A  20      49.486   3.495  44.605  1.00  0.00      A    H
ATOM    152  H2  MOH A  20      49.088   1.810  44.959  1.00  0.00      A    H
ATOM    153  H3  MOH A  20      50.460   2.483  45.770  1.00  0.00      A    H
ATOM    154  O   MOH A  20      48.650   3.131  46.527  1.00  0.00      A    O
ATOM    155  Ho  MOH A  20      48.363   2.363  47.105  1.00  0.00      A    H
ATOM    156  C   MOH A  21      53.271  50.442  49.099  1.00  0.00      A    C
ATOM    157  H1  MOH A  21      52.440  49.744  48.976  1.00  0.00      A    H
ATOM    158  H2  MOH A  21      54.109  50.053  48.484  1.00  0.00      A    H
ATOM    159  H3  MOH A  21      53.084  51.429  48.707  1.00  0.00      A    H
ATOM    160  O   MOH A  21      53.706  50.563  50.477  1.00  0.00      A    O
ATOM    161  Ho  MOH A  21      54.638  50.918  50.584  1.00  0.00      A    H
ATOM    162  C   MOH A  22      61.200  49.217  41.302  1.00  0.00      A    C
ATOM    163  H1  MOH A  22      62.010  49.355  40.583  1.00  0.00      A    H
ATOM    164  H2  MOH A  22      60.280  49.619  40.828  1.00  0.00      A    H
ATOM    165  H3  MOH A  22      60.965  48.186  41.516  1.00  0.00      A    H
ATOM    166  O   MOH A  22      61.435  49.911  42.554  1.00  0.00      A    O
ATOM    167  Ho  MOH A  22      60.604  50.080  43.091  1.00  0.00      A    H
ATOM    168  C   MOH A  23      28.061  69.056  53.321  1.00  0.00      A    C
ATOM    169  H1  MOH A  23      27.290  69.326  52.596  1.00  0.00      A    H
ATOM    170  H2  MOH A  23      28.712  68.303  52.830  1.00  0.00      A    H
ATOM    171  H3  MOH A  23      28.729  69.863  53.581  1.00  0.00      A    H
ATOM    172  O   MOH A  23      27.515  68.493  54.541  1.00  0.00      A    O
ATOM    173  Ho  MOH A  23      28.170  67.947  55.070  1.00  0.00      A    H
ATOM    174  C   MOH A  24      48.664  62.831  27.452  1.00  0.00      A    C
ATOM    175  H1  MOH A  24      48.358  63.599  28.166  1.00  0.00      A    H
ATOM    176  H2  MOH A  24      49.487  62.260  27.930  1.00  0.00      A    H
ATOM    177  H3  MOH A  24      47.907  62.091  27.243  1.00  0.00      A    H
ATOM    178  O   MOH A  24      49.132  63.385  26.196  1.00  0.00      A    O
ATOM    179  Ho  MOH A  24      49.711  62.761  25.663  1.00  0.00      A    H
ATOM    180  C   MOH A  25      45.205  28.024  16.470  1.00  0.00      A    C
ATOM    181  H1  MOH A  25      45.612  28.961  16.082  1.00  0.00      A    H
ATOM    182  H2  MOH A  25      44.792  27.471  15.600  1.00  0.00      A    H
ATOM    183  H3  MOH A  25      45.944  27.358  16.887  1.00  0.00      A    H
ATOM    184  O   MOH A  25      44.156  28.229  17.449  1.00  0.00      A    O
ATOM    185  Ho  MOH A  25      43.552  27.437  17.575  1.00  0.00      A    H
ATOM    186  C   MOH A  26      12.808  52.376  45.578  1.00  0.00      A    C
ATOM    187  H1  MOH A  26      12.768  51.314  45.831  1.00  0.00      A    H
ATOM    188  H2  MOH A  26      12.736  52.935  46.534  1.00  0.00      A    H
ATOM    189  H3  MOH A  26      13.744  52.696  45.149  1.00  0.00      A    H
ATOM    190  O   MOH A  26      11.729  52.788  44.701  1.00  0.00      A    O
ATOM    191  Ho  MOH A  26      11.543  53.774  44.715  1.00  0.00      A    H
ATOM    192  C   MOH A  27      12.834  49.378  48.391  1.00  0.00      A    C
ATOM    193  H1  MOH A  27      13.862  49.719  48.244  1.00  0.00      A    H
ATOM    194  H2  MOH A  27      12.599  48.698  47.547  1.00  0.00      A    H
ATOM    195  H3  MOH A  27      12.688  48.775  49.273  1.00  0.00      A    H
ATOM    196  O   MOH A  27      11.877  50.468  48.409  1.00  0.00      A    O
ATOM    197  Ho  MOH A  27      10.933  50.188  48.213  1.00  0.00      A    H
ATOM    198  C   MOH A  28      19.715  51.009  48.025  1.00  0.00      A    C
ATOM    199  H1  MOH A  28      20.455  51.801  48.161  1.00  0.00      A    H
ATOM    200  H2  MOH A  28      18.785  51.498  47.667  1.00  0.00      A    H
ATOM    201  H3  MOH A  28      19.961  50.299  47.251  1.00  0.00      A    H
ATOM    202  O   MOH A  28      19.434  50.285  49.250  1.00  0.00      A    O
ATOM    203  Ho  MOH A  28      18.557  49.797  49.245  1.00  0.00      A    H
ATOM    204  C   MOH A  29      67.637  49.443  63.256  1.00  0.00      A    C
ATOM    205  H1  MOH A  29      67.613  50.086  64.139  1.00  0.00      A    H
ATOM    206  H2  MOH A  29      68.138  48.500  63.560  1.00  0.00      A    H
ATOM    207  H3  MOH A  29      66.665  49.132  62.906  1.00  0.00      A    H
ATOM    208  O   MOH A  29      68.364  50.035  62.149  1.00  0.00      A    O
ATOM    209  Ho  MOH A  29      68.683  49.371  61.467  1.00  0.00      A    H
ATOM    210  C   MOH A  30      68.629  37.909  33.003  1.00  0.00      A    C
ATOM    211  H1  MOH A  30      69.710  37.800  32.890  1.00  0.00      A    H
ATOM    212  H2  MOH A  30      68.400  37.721  34.073  1.00  0.00      A    H
ATOM    213  H3  MOH A  30      68.261  38.906  32.819  1.00  0.00      A    H
ATOM    214  O   MOH A  30      67.881  36.976  32.183  1.00  0.00      A    O
ATOM    215  Ho  MOH A  30      66.939  36.822  32.494  1.00  0.00      A    H
ATOM    216  C   MOH A  31      59.719   8.406  31.527  1.00  0.00      A    C
ATOM    217  H1  MOH A  31      59.400   9.280  32.098  1.00  0.00      A    H
ATOM    218  H2  MOH A  31      60.131   7.679  32.258  1.00  0.00      A    H
ATOM    219  H3  MOH A  31      58.916   7.874  31.041  1.00  0.00      A    H
ATOM    220  O   MOH A  31      60.734   8.719  30.539  1.00  0.00      A    O
ATOM    221  Ho  MOH A  31      61.272   7.926  30.239  1.00  0.00      A    H
ATOM    222  C   MOH A  32      23.104  55.047  12.545  1.00  0.00      A    C
ATOM    223  H1  MOH A  32      23.843  55.036  11.740  1.00  0.00      A    H
ATOM    224  H2  MOH A  32      22.187  55.517  12.131  1.00  0.00      A    H
ATOM    225  H3  MOH A  32      22.784  54.069  12.868  1.00  0.00      A    H
ATOM    226  O   MOH A  32      23.545  55.800  13.703  1.00  0.00      A    O
ATOM    227  Ho  MOH A  32      22.799  56.104  14.302  1.00  0.00      A    H
ATOM    228  C   MOH A  33      37.726  12.753  31.556  1.00  0.00      A    C
ATOM    229  H1  MOH A  33      38.116  13.133  30.609  1.00  0.00      A    H
ATOM    230  H2  MOH A  33      37.286  13.621  32.091  1.00  0.00      A    H
ATOM    231  H3  MOH A  33      36.909  12.057  31.454  1.00  0.00      A    H
ATOM    232  O   MOH A  33      38.752  12.150  32.385  1.00  0.00      A    O
ATOM    233  Ho  MOH A  33      38.512  12.095  33.359  1.00  0.00      A    H
ATOM    234  C   MOH A  34      38.166  16.640  31.266  1.00  0.00      A    C
ATOM    235  H1  MOH A  34      37.952  15.989  32.118  1.00  0.00      A    H
ATOM    236  H2  MOH A  34      38.091  16.010  30.356  1.00  0.00      A    H
ATOM    237  H3  MOH A  34      37.440  17.423  31.113  1.00  0.00      A    H
ATOM    238  O   MOH A  34      39.487  17.235  31.329  1.00  0.00      A    O
ATOM    239  Ho  MOH A  34      39.835  17.555  30.444  1.00  0.00      A    H
ATOM    240  C   MOH A  35       6.283  70.649  30.837  1.00  0.00      A    C
ATOM    241  H1  MOH A  35       6.514  71.545  31.417  1.00  0.00      A    H
ATOM    242  H2  MOH A  35       6.386  69.786  31.527  1.00  0.00      A    H
ATOM    243  H3  MOH A  35       5.264  70.595  30.488  1.00  0.00      A    H
ATOM    244  O   MOH A  35       7.173  70.466  29.706  1.00  0.00      A    O
ATOM    245  Ho  MOH A  35       7.209  69.524  29.361  1.00  0.00      A    H
ATOM    246  C   MOH A  36      65.301   9.134  62.054  1.00  0.00      A    C
ATOM    247  H1  MOH A  36      64.729   8.764  61.199  1.00  0.00      A    H
ATOM    248  H2  MOH A  36      64.847  10.104  62.346  1.00  0.00      A    H
ATOM    249  H3  MOH A  36      65.223   8.522  62.939  1.00  0.00      A    H
ATOM    250  O   MOH A  36      66.704   9.336  61.748  1.00  0.00      A    O
ATOM    251  Ho  MOH A  36      67.174   9.963  62.375  1.00  0.00      A    H
ATOM    252  C   MOH A  37      64.721  41.973  13.566  1.00  0.00      A    C
ATOM    253  H1  MOH A  37      65.281  42.679  14.183  1.00  0.00      A    H
ATOM    254  H2  MOH A  37      64.919  40.961  13.978  1.00  0.00      A    H
ATOM    255  H3  MOH A  37      63.650  42.084  13.624  1.00  0.00      A    H
ATOM    256  O   MOH A  37      65.118  42.007  12.171  1.00  0.00      A    O
ATOM    257  Ho  MOH A  37      64.879  41.179  11.657  1.00  0.00      A    H
ATOM    258  C   MOH A  38      33.763   9.165  18.337  1.00  0.00      A    C
ATOM    259  H1  MOH A  38      32.886   8.556  18.567  1.00  0.00      A    H
ATOM    260  H2  MOH A  38      34.646   8.613  18.722  1.00  0.00      A    H
ATOM    261  H3  MOH A  38      33.958   9.285  17.283  1.00  0.00      A    H
ATOM    262  O   MOH A  38      33.714  10.477  18.955  1.00  0.00      A    O
ATOM    263  Ho  MOH A  38      34.609  10.922  19.043  1.00  0.00      A    H
ATOM    264  C   MOH A  39      22.735  41.675  66.623  1.00  0.00      A    C
ATOM    265  H1  MOH A  39      22.694  41.977  65.574  1.00  0.00      A    H
ATOM    266  H2  MOH A  39      23.210  40.672  66.649  1.00  0.00      A    H
ATOM    267  H3  MOH A  39      23.372  42.291  67.238  1.00  0.00      A    H
ATOM    268  O   MOH A  39      21.424  41.599  67.239  1.00  0.00      A    O
ATOM    269  Ho  MOH A  39      21.391  41.028  68.064  1.00  0.00      A    H
ATOM    270  C   MOH A  40      52.567  19.083   6.187  1.00  0.00      A    C
ATOM    271  H1  MOH A  40      53.287  18.623   5.506  1.00  0.00      A    H
ATOM    272  H2  MOH A  40      53.055  19.128   7.183  1.00  0.00      A    H
ATOM    273  H3  MOH A  40      52.330  20.110   5.955  1.00  0.00      A    H
ATOM    274  O   MOH A  40      51.332  18.332   6.292  1.00  0.00      A    O
ATOM    275  Ho  MOH A  40      50.802  18.528   7.122  1.00  0.00      A    H
ATOM    276  C   MOH A  41      38.122   6.251  59.112  1.00  0.00      A    C
ATOM    277  H1  MOH A  41      37.605   6.020  60.047  1.00  0.00      A    H
ATOM    278  H2  MOH A  41      38.928   6.972  59.364  1.00  0.00      A    H
ATOM    279  H3  MOH A  41      38.637   5.413  58.670  1.00  0.00      A    H
ATOM    280  O   MOH A  41      37.248   6.839  58.116  1.00  0.00      A    O
ATOM    281  Ho  MOH A  41      37.729   7.352  57.400  1.00  0.00      A    H
ATOM    282  C   MOH A  42      35.458  66.043  11.592  1.00  0.00      A    C
ATOM    283  H1  MOH A  42      36.434  65.586  11.413  1.00  0.00      A    H
ATOM    284  H2  MOH A  42      35.479  67.040  11.105  1.00  0.00      A    H
ATOM    285  H3  MOH A  42      34.634  65.530  11.122  1.00  0.00      A    H
ATOM    286  O   MOH A  42      35.163  66.206  13.002  1.00  0.00      A    O
ATOM    287  Ho  MOH A  42      34.460  66.896  13.197  1.00  0.00      A    H
ATOM    288  C   MOH A  43      23.036  14.690  68.491  1.00  0.00      A    C
ATOM    289  H1  MOH A  43      23.911  15.320  68.665  1.00  0.00      A    H
ATOM    290  H2  MOH A  43      22.267  15.335  68.016  1.00  0.00      A    H
ATOM    291  H3  MOH A  43      23.195  13.893  67.783  1.00  0.00      A    H
ATOM    292  O   MOH A  43      22.497  14.126  69.714  1.00  0.00      A    O
ATOM    293  Ho  MOH A  43      21.541  13.830  69.642  1.00  0.00      A    H
ATOM    294  C   MOH A  44      37.348  30.125  70.922  1.00  0.00      A    C
ATOM    295  H1  MOH A  44      36.702  29.405  70.413  1.00  0.00      A    H
ATOM    296  H2  MOH A  44      37.295  29.890  72.006  1.00  0.00      A    H
ATOM    297  H3  MOH A  44      38.394  30.035  70.677  1.00  0.00      A    H
ATOM    298  O   MOH A  44      36.935  31.499  70.710  1.00  0.00      A    O
ATOM    299  Ho  MOH A  44      37.280  32.141  71.399  1.00  0.00      A    H
ATOM    300  C   MOH A  45      18.798  40.028  18.283  1.00  0.00      A    C
ATOM    301  H1  MOH A  45      19.341  40.975  18.326  1.00  0.00      A    H
ATOM    302  H2  MOH A  45      19.462  39.303  17.767  1.00  0.00      A    H
ATOM    303  H3  MOH A  45      18.606  39.581  19.245  1.00  0.00      A    H
ATOM    304  O   MOH A  45      17.546  40.128  17.558  1.00  0.00      A    O
ATOM    305  Ho  MOH A  45      17.196  39.250  17.221  1.00  0.00      A    H
ATOM    306  C   MOH A  46      52.638  29.901  18.988  1.00  0.00      A    C
ATOM    307  H1  MOH A  46      53.572  30.466  19.020  1.00  0.00      A    H
ATOM    308  H2  MOH A  46      51.852  30.602  18.635  1.00  0.00      A    H
ATOM    309  H3  MOH A  46      52.627  29.099  18.266  1.00  0.00      A    H
ATOM    310  O   MOH A  46      52.257  29.368  20.282  1.00  0.00      A    O
ATOM    311  Ho  MOH A  46      51.283  29.141  20.361  1.00  0.00      A    H
ATOM    312  C   MOH A  47      42.291  25.922  69.448  1.00  0.00      A    C
ATOM    313  H1  MOH A  47      42.472  26.849  69.997  1.00  0.00      A    H
ATOM    314  H2  MOH A  47      42.923  25.142  69.920  1.00  0.00      A    H
ATOM    315  H3  MOH A  47      41.285  25.543  69.535  1.00  0.00      A    H
ATOM    316  O   MOH A  47      42.630  26.026  68.042  1.00  0.00      A    O
ATOM    317  Ho  MOH A  47      42.790  25.143  67.593  1.00  0.00      A    H
ATOM    318  C   MOH A  48       9.727   2.816  25.360  1.00  0.00      A    C
ATOM    319  H1  MOH A  48       9.783   2.936  26.444  1.00  0.00      A    H
ATOM    320  H2  MOH A  48       8.794   2.254  25.148  1.00  0.00      A    H
ATOM    321  H3  MOH A  48       9.616   3.740  24.815  1.00  0.00      A    H
ATOM    322  O   MOH A  48      10.858   2.088  24.816  1.00  0.00      A    O
ATOM    323  Ho  MOH A  48      10.688   1.682  23.914  1.00  0.00      A    H
ATOM    324  C   MOH A  49       8.095  57.069  35.052  1.00  0.00      A    C
ATOM    325  H1  MOH A  49       9.060  57.321  35.498  1.00  0.00      A    H
ATOM    326  H2  MOH A  49       7.548  56.457  35.799  1.00  0.00      A    H
ATOM    327  H3  MOH A  49       7.452  57.916  34.873  1.00  0.00      A    H
ATOM    328  O   MOH A  49       8.225  56.315  33.820  1.00  0.00      A    O
ATOM    329  Ho  MOH A  49       7.403  55.797  33.567  1.00  0.00      A    H
ATOM    330  C   MOH A  50       9.230  17.437  23.133  1.00  0.00      A    C
ATOM    331  H1  MOH A  50       9.751  18.240  22.608  1.00  0.00      A    H
ATOM    332  H2  MOH A  50       9.728  16.489  22.843  1.00  0.00      A    H
ATOM    333  H3  MOH A  50       9.324  17.474  24.207  1.00  0.00      A    H
ATOM    334  O   MOH A  50       7.822  17.362  22.791  1.00  0.00      A    O
ATOM    335  Ho  MOH A  50       7.401  16.472  22.984  1.00  0.00      A    H
ATOM    336  C   MOH A  51      38.441  68.566  50.814  1.00  0.00      A    C
ATOM    337  H1  MOH A  51      38.641  67.638  51.355  1.00  0.00      A    H
ATOM    338  H2  MOH A  51      39.426  68.982  50.517  1.00  0.00      A    H
ATOM    339  H3  MOH A  51      37.912  68.433  49.884  1.00  0.00      A    H
ATOM    340  O   MOH A  51      37.732  69.544  51.618  1.00  0.00      A    O
ATOM    341  Ho  MOH A  51      37.821  70.488  51.287  1.00  0.00      A    H
ATOM    342  C   MOH A  52      53.687  37.180  52.293  1.00  0.00      A    C
ATOM    343  H1  MOH A  52      53.729  37.533  53.327  1.00  0.00      A    H
ATOM    344  H2  MOH A  52      54.125  37.983  51.664  1.00  0.00      A    H
ATOM    345  H3  MOH A  52      54.300  36.316  52.093  1.00  0.00      A    H
ATOM    346  O   MOH A  52      52.335  36.907  51.847  1.00  0.00      A    O
ATOM    347  Ho  MOH A  52      52.225  36.904  50.849  1.00  0.00      A    H
ATOM    348  C   MOH A  53      53.990  32.970  70.095  1.00  0.00      A    C
ATOM    349  H1  MOH A  53      55.021  33.318  70.006  1.00  0.00      A    H
ATOM    350  H2  MOH A  53      53.368  33.864  70.309  1.00  0.00      A    H
ATOM    351  H3  MOH A  53      53.577  32.564  69.185  1.00  0.00      A    H
ATOM    352  O   MOH A  53      53.814  32.000  71.159  1.00  0.00      A    O
ATOM    353  Ho  MOH A  53      52.867  31.911  71.480  1.00  0.00      A    H
ATOM    354  C   MOH A  54       5.838   8.738   3.916  1.00  0.00      A    C
ATOM    355  H1  MOH A  54       5.545   9.716   3.527  1.00  0.00      A    H
ATOM    356  H2  MOH A  54       5.806   8.031   3.061  1.00  0.00      A    H
ATOM    357  H3  MOH A  54       6.856   8.688   4.270  1.00  0.00      A    H
ATOM    358  O   MOH A  54       4.956   8.262   4.964  1.00  0.00      A    O
ATOM    359  Ho  MOH A  54       4.989   7.269   5.108  1.00  0.00      A    H
ATOM    360  C   MOH A  55      63.491  69.924  47.121  1.00  0.00      A    C
ATOM    361  H1  MOH A  55      63.013  69.137  46.534  1.00  0.00      A    H
ATOM    362  H2  MOH A  55      64.518  69.573  47.351  1.00  0.00      A    H
ATOM    363  H3  MOH A  55      63.635  70.851  46.588  1.00  0.00      A    H
ATOM    364  O   MOH A  55      62.792  70.204  48.361  1.00  0.00      A    O
ATOM    365  Ho  MOH A  55      63.356  70.660  49.055  1.00  0.00      A    H
ATOM    366  C   MOH A  56      26.356   4.669  57.879  1.00  0.00      A    C
ATOM    367  H1  MOH A  56      27.087   3.872  57.725  1.00  0.00      A    H
ATOM    368  H2  MOH A  56      26.365   5.292  56.960  1.00  0.00      A    H
ATOM    369  H3  MOH A  56      25.337   4.327  57.963  1.00  0.00      A    H
ATOM    370  O   MOH A  56      26.665   5.503  59.024  1.00  0.00      A    O
ATOM    371  Ho  MOH A  56      26.228   6.406  59.004  1.00  0.00      A    H
ATOM    372  C   MOH A  57      35.312  45.082  67.081  1.00  0.00      A    C
ATOM    373  H1  MOH A  57      36.361  44.892  67.323  1.00  0.00      A    H
ATOM    374  H2  MOH A  57      34.774  45.174  68.047  1.00  0.00      A    H
ATOM    375  H3  MOH A  57      35.134  46.022  66.583  1.00  0.00      A    H
ATOM    376  O   MOH A  57      34.713  44.018  66.299  1.00  0.00      A    O
ATOM    377  Ho  MOH A  57      33.711  43.994  66.340  1.00  0.00      A    H
ATOM    378  C   MOH A  58      60.154   5.367  32.311  1.00  0.00      A    C
ATOM    379  H1  MOH A  58      60.798   5.729  33.116  1.00  0.00      A    H
ATOM    380  H2  MOH A  58      60.214   4.259  32.328  1.00  0.00      A    H
ATOM    381  H3  MOH A  58      59.107   5.584  32.448  1.00  0.00      A    H
ATOM    382  O   MOH A  58      60.563   5.848  31.005  1.00  0.00      A    O
ATOM    383  Ho  MOH A  58      60.220   5.297  30.240  1.00  0.00      A    H
ATOM    384  C   MOH A  59      38.774  63.179  51.676  1.00  0.00      A    C
ATOM    385  H1  MOH A  59      39.361  62.342  51.291  1.00  0.00      A    H
ATOM    386  H2  MOH A  59      38.238  63.620  50.809  1.00  0.00      A    H
ATOM    387  H3  MOH A  59      37.991  62.896  52.361  1.00  0.00      A    H
ATOM    388  O   MOH A  59      39.593  64.200  52.301  1.00  0.00      A    O
ATOM    389  Ho  MOH A  59      39.150  65.099  52.363  1.00  0.00      A    H
ATOM    390  C   MOH A  60      51.761  34.394  54.551  1.00  0.00      A    C
ATOM    391  H1  MOH A  60      51.657  33.337  54.807  1.00  0.00      A    H
ATOM    392  H2  MOH A  60      52.825  34.554  54.278  1.00  0.00      A    H
ATOM    393  H3  MOH A  60      51.209  34.697  53.676  1.00  0.00      A    H
ATOM    394  O   MOH A  60      51.413  35.276  55.649  1.00  0.00      A    O
ATOM    395  Ho  MOH A  60      51.798  36.199  55.571  1.00  0.00      A    H
ATOM    396  C   MOH A  61      34.826  53.906  57.624  1.00  0.00      A    C
ATOM    397  H1  MOH A  61      34.637  54.818  58.195  1.00  0.00      A    H
ATOM    398  H2  MOH A  61      33.835  53.503  57.328  1.00  0.00      A    H
ATOM    399  H3  MOH A  61      35.343  54.064  56.691  1.00  0.00      A    H
ATOM    400  O   MOH A  61      35.541  52.902  58.389  1.00  0.00      A    O
ATOM    401  Ho  MOH A  61      35.444  51.969  58.032  1.00  0.00      A    H
ATOM    402  C   MOH A  62      59.911  65.911  54.077  1.00  0.00      A    C
ATOM    403  H1  MOH A  62      60.247  65.870  53.038  1.00  0.00      A    H
ATOM    404  H2  MOH A  62      58.820  66.116  54.051  1.00  0.00      A    H
ATOM    405  H3  MOH A  62      59.998  64.977  54.610  1.00  0.00      A    H
ATOM    406  O   MOH A  62      60.574  66.948  54.843  1.00  0.00      A    O
ATOM    407  Ho  MOH A  62      60.078  67.229  55.669  1.00  0.00      A    H
ATOM    408  C   MOH A  63      56.722  55.506  19.330  1.00  0.00      A    C
ATOM    409  H1  MOH A  63      57.355  56.061  20.026  1.00  0.00      A    H
ATOM    410  H2  MOH A  63      56.420  54.572  19.847  1.00  0.00      A    H
ATOM    411  H3  MOH A  63      55.791  55.995  19.090  1.00  0.00      A    H
ATOM    412  O   MOH A  63      57.403  55.171  18.095  1.00  0.00      A    O
ATOM    413  Ho  MOH A  63      56.988  54.408  17.591  1.00  0.00      A    H
ATOM    414  C   MOH A  64      10.842   3.661  10.295  1.00  0.00      A    C
ATOM    415  H1  MOH A  64      11.515   4.135   9.577  1.00  0.00      A    H
ATOM    416  H2  MOH A  64      11.411   3.550  11.241  1.00  0.00      A    H
ATOM    417  H3  MOH A  64       9.985   4.258  10.563  1.00  0.00      A    H
ATOM    418  O   MOH A  64      10.382   2.356   9.859  1.00  0.00      A    O
ATOM    419  Ho  MOH A  64      10.048   1.770  10.602  1.00  0.00      A    H
ATOM    420  C   MOH A  65      17.867  18.454  57.463  1.00  0.00      A    C
ATOM    421  H1  MOH A  65      16.973  18.108  56.938  1.00  0.00      A    H
ATOM    422  H2  MOH A  65      18.627  17.651  57.363  1.00  0.00      A    H
ATOM    423  H3  MOH A  65      18.332  19.322  57.025  1.00  0.00      A    H
ATOM    424  O   MOH A  65      17.628  18.713  58.870  1.00  0.00      A    O
ATOM    425  Ho  MOH A  65      18.458  18.708  59.434  1.00  0.00      A    H
ATOM    426  C   MOH A  66      21.383  23.336  68.459  1.00  0.00      A    C
ATOM    427  H1  MOH A  66      22.303  22.790  68.683  1.00  0.00      A    H
ATOM    428  H2  MOH A  66      20.541  22.655  68.704  1.00  0.00      A    H
ATOM    429  H3  MOH A  66      21.219  24.202  69.080  1.00  0.00      A    H
ATOM    430  O   MOH A  66      21.289  23.733  67.068  1.00  0.00      A    O
ATOM    431  Ho  MOH A  66      20.354  23.931  66.761  1.00  0.00      A    H
ATOM    432  C   MOH A  67      18.917  59.644  41.137  1.00  0.00      A    C
ATOM    433  H1  MOH A  67      17.967  60.129  41.374  1.00  0.00      A    H
ATOM    434  H2  MOH A  67      19.142  58.954  41.977  1.00  0.00      A    H
ATOM    435  H3  MOH A  67      18.887  59.008  40.266  1.00  0.00      A    H
ATOM    436  O   MOH A  67      20.009  60.587  40.989  1.00  0.00      A    O
ATOM    437  Ho  MOH A  67      20.919  60.180  41.099  1.00  0.00      A    H
ATOM    438  C   MOH A  68      60.040  54.137  15.211  1.00  0.00      A    C
ATOM    439  H1  MOH A  68      60.871  54.509  15.815  1.00  0.00      A    H
ATOM    440  H2  MOH A  68      59.748  53.156  15.640  1.00  0.00      A    H
ATOM    441  H3  MOH A  68      59.144  54.735  15.270  1.00  0.00      A    H
ATOM    442  O   MOH A  68      60.394  53.962  13.815  1.00  0.00      A    O
ATOM    443  Ho  MOH A  68      59.791  53.334  13.316  1.00  0.00      A    H
ATOM    444  C   MOH A  69      33.681  69.997  70.743  1.00  0.00      A    C
ATOM    445  H1  MOH A  69      33.677  68.915  70.591  1.00  0.00      A    H
ATOM    446  H2  MOH A  69      32.631  70.294  70.947  1.00  0.00      A    H
ATOM    447  H3  MOH A  69      34.227  70.322  71.614  1.00  0.00      A    H
ATOM    448  O   MOH A  69      34.169  70.727  69.588  1.00  0.00      A    O
ATOM    449  Ho  MOH A  69      33.885  71.689  69.562  1.00  0.00      A    H
ATOM    450  C   MOH A  70      11.082  33.647  65.035  1.00  0.00      A    C
ATOM    451  H1  MOH A  70      12.092  33.672  65.450  1.00  0.00      A    H
ATOM    452  H2  MOH A  70      10.755  34.702  64.927  1.00  0.00      A    H
ATOM    453  H3  MOH A  70      11.020  33.242  64.038  1.00  0.00      A    H
ATOM    454  O   MOH A  70      10.142  32.940  65.884  1.00  0.00      A    O
ATOM    455  Ho  MOH A  70       9.180  33.173  65.713  1.00  0.00      A    H
ATOM    456  C   MOH A  71      70.890  21.371  59.188  1.00  0.00      A    C
ATOM    457  H1  MOH A  71      71.621  20.940  59.876  1.00  0.00      A    H
ATOM    458  H2  MOH A  71      71.366  22.267  58.737  1.00  0.00      A    H
ATOM    459  H3  MOH A  71      70.645  20.742  58.347  1.00  0.00      A    H
ATOM    460  O   MOH A  71      69.661  21.766  59.849  1.00  0.00      A    O
ATOM    461  Ho  MOH A  71      69.121  22.442  59.340  1.00  0.00      A    H
ATOM    462  C   MOH A  72      10.335   5.516  59.909  1.00  0.00      A    C
ATOM    463  H1  MOH A  72      10.022   5.257  58.895  1.00  0.00      A    H
ATOM    464  H2  MOH A  72       9.942   4.722  60.577  1.00  0.00      A    H
ATOM    465  H3  MOH A  72      11.402   5.496  60.064  1.00  0.00      A    H
ATOM    466  O   MOH A  72       9.825   6.802  60.344  1.00  0.00      A    O
ATOM    467  Ho  MOH A  72       9.808   6.921  61.340  1.00  0.00      A    H
ATOM    468  C   MOH A  73      11.630  56.228  34.463  1.00  0.00      A    C
ATOM    469  H1  MOH A  73      12.582  56.514  34.916  1.00  0.00      A    H
ATOM    470  H2  MOH A  73      10.986  55.850  35.285  1.00  0.00      A    H
ATOM    471  H3  MOH A  73      11.074  57.050  34.041  1.00  0.00      A    H
ATOM    472  O   MOH A  73      11.773  55.196  33.455  1.00  0.00      A    O
ATOM    473  Ho  MOH A  73      10.928  54.690  33.263  1.00  0.00      A    H
ATOM    474  C   MOH A  74      64.582  66.641  64.356  1.00  0.00      A    C
ATOM    475  H1  MOH A  74      64.852  67.398  63.616  1.00  0.00      A    H
ATOM    476  H2  MOH A  74      65.096  65.704  64.055  1.00  0.00      A    H
ATOM    477  H3  MOH A  74      64.947  66.841  65.351  1.00  0.00      A    H
ATOM    478  O   MOH A  74      63.153  66.402  64.422  1.00  0.00      A    O
ATOM    479  Ho  MOH A  74      62.904  65.518  64.827  1.00  0.00      A    H
ATOM    480  C   MOH A  75      70.365  40.636  69.586  1.00  0.00      A    C
ATOM    481  H1  MOH A  75      70.097  41.694  69.634  1.00  0.00      A    H
ATOM    482  H2  MOH A  75      71.117  40.534  68.775  1.00  0.00      A    H
ATOM    483  H3  MOH A  75      70.864  40.263  70.466  1.00  0.00      A    H
ATOM    484  O   MOH A  75      69.230  39.782  69.295  1.00  0.00      A    O
ATOM    485  Ho  MOH A  75      69.478  38.882  68.926  1.00  0.00      A    H
ATOM    486  C   MOH A  76      52.443  33.336  14.512  1.00  0.00      A    C
ATOM    487  H1  MOH A  76      52.979  32.659  13.843  1.00  0.00      A    H
ATOM    488  H2  MOH A  76      52.349  34.305  13.978  1.00  0.00      A    H
ATOM    489  H3  MOH A  76      51.426  33.042  14.720  1.00  0.00      A    H
ATOM    490  O   MOH A  76      53.133  33.549  15.770  1.00  0.00      A    O
ATOM    491  Ho  MOH A  76      52.858  34.385  16.252  1.00  0.00      A    H
ATOM    492  C   MOH A  77      20.455  63.712  60.221  1.00  0.00      A    C
ATOM    493  H1  MOH A  77      20.253  62.888  60.910  1.00  0.00      A    H
ATOM    494  H2  MOH A  77      20.219  64.649  60.767  1.00  0.00      A    H
ATOM    495  H3  MOH A  77      21.493  63.815  59.944  1.00  0.00      A    H
ATOM    496  O   MOH A  77      19.654  63.646  59.015  1.00  0.00      A    O
ATOM    497  Ho  MOH A  77      19.568  64.521  58.532  1.00  0.00      A    H
ATOM    498  C   MOH A  78      55.813  56.538  65.356  1.00  0.00      A    C
ATOM    499  H1  MOH A  78      56.056  57.460  64.822  1.00  0.00      A    H
ATOM    500  H2  MOH A  78      55.690  55.747  64.587  1.00  0.00      A    H
ATOM    501  H3  MOH A  78      56.602  56.174  65.995  1.00  0.00      A    H
ATOM    502  O   MOH A  78      54.593  56.642  66.133  1.00  0.00      A    O
ATOM    503  Ho  MOH A  78      54.174  55.758  66.358  1.00  0.00      A    H
ATOM    504  C   MOH A  79      18.445  60.810  44.762  1.00  0.00      A    C
ATOM    505  H1  MOH A  79      18.849  60.020  45.400  1.00  0.00      A    H
ATOM    506  H2  MOH A  79      18.098  60.320  43.828  1.00  0.00      A    H
ATOM    507  H3  MOH A  79      17.566  61.294  45.156  1.00  0.00      A    H
ATOM    508  O   MOH A  79      19.428  61.824  44.433  1.00  0.00      A    O
ATOM    509  Ho  MOH A  79      19.204  62.362  43.616  1.00  0.00      A    H
ATOM    510  C   MOH A  80      64.261  37.485  12.207  1.00  0.00      A    C
ATOM    511  H1  MOH A  80      65.335  37.504  12.403  1.00  0.00      A    H
ATOM    512  H2  MOH A  80      63.784  38.122  12.981  1.00  0.00      A    H
ATOM    513  H3  MOH A  80      63.972  37.936  11.271  1.00  0.00      A    H
ATOM    514  O   MOH A  80      63.699  36.150  12.274  1.00  0.00      A    O
ATOM    515  Ho  MOH A  80      62.708  36.129  12.427  1.00  0.00      A    H
ATOM    516  C   MOH A  81      38.057  68.737   2.978  1.00  0.00      A    C
ATOM    517  H1  MOH A  81      37.658  69.521   3.625  1.00  0.00      A    H
ATOM    518  H2  MOH A  81      38.680  68.079   3.620  1.00  0.00      A    H
ATOM    519  H3  MOH A  81      37.310  68.080   2.563  1.00  0.00      A    H
ATOM    520  O   MOH A  81      38.871  69.259   1.897  1.00  0.00      A    O
ATOM    521  Ho  MOH A  81      39.502  68.588   1.499  1.00  0.00      A    H
ATOM    522  C   MOH A  82       5.058  56.430  42.442  1.00  0.00      A    C
ATOM    523  H1  MOH A  82       4.913  56.184  41.388  1.00  0.00      A    H
ATOM    524  H2  MOH A  82       5.001  57.535  42.523  1.00  0.00      A    H
ATOM    525  H3  MOH A  82       4.276  56.071  43.094  1.00  0.00      A    H
ATOM    526  O   MOH A  82       6.336  55.978  42.955  1.00  0.00      A    O
ATOM    527  Ho  MOH A  82       6.637  56.455  43.786  1.00  0.00      A    H
ATOM    528  C   MOH A  83      18.679  63.327  66.862  1.00  0.00      A    C
ATOM    529  H1  MOH A  83      19.685  63.753  66.856  1.00  0.00      A    H
ATOM    530  H2  MOH A  83      18.003  64.096  66.434  1.00  0.00      A    H
ATOM    531  H3  MOH A  83      18.555  62.470  66.219  1.00  0.00      A    H
ATOM    532  O   MOH A  83      18.224  62.979  68.195  1.00  0.00      A    O
ATOM    533  Ho  MOH A  83      17.227  62.902  68.280  1.00  0.00      A    H
ATOM    534  C   MOH A  84      40.305   5.596   3.834  1.00  0.00      A    C
ATOM    535  H1  MOH A  84      39.627   5.099   3.136  1.00  0.00      A    H
ATOM    536  H2  MOH A  84      41.283   5.690   3.316  1.00  0.00      A    H
ATOM    537  H3  MOH A  84      40.029   6.609   4.077  1.00  0.00      A    H
ATOM    538  O   MOH A  84      40.487   4.854   5.066  1.00  0.00      A    O
ATOM    539  Ho  MOH A  84      41.322   5.093   5.570  1.00  0.00      A    H
ATOM    540  C   MOH A  85      67.607  25.131  60.235  1.00  0.00      A    C
ATOM    541  H1  MOH A  85      68.077  25.525  59.331  1.00  0.00      A    H
ATOM    542  H2  MOH A  85      66.834  24.407  59.903  1.00  0.00      A    H
ATOM    543  H3  MOH A  85      68.266  24.553  60.864  1.00  0.00      A    H
ATOM    544  O   MOH A  85      66.981  26.163  61.040  1.00  0.00      A    O
ATOM    545  Ho  MOH A  85      66.282  25.821  61.673  1.00  0.00      A    H
ATOM    546  C   MOH A  86      68.314   3.184   9.691  1.00  0.00      A    C
ATOM    547  H1  MOH A  86      69.098   3.924   9.515  1.00  0.00      A    H
ATOM    548  H2  MOH A  86      67.558   3.324   8.891  1.00  0.00      A    H
ATOM    549  H3  MOH A  86      68.636   2.161   9.582  1.00  0.00      A    H
ATOM    550  O   MOH A  86      67.676   3.337  10.985  1.00  0.00      A    O
ATOM    551  Ho  MOH A  86      66.769   2.913  11.046  1.00  0.00      A    H
ATOM    552  C   MOH A  87      24.271  33.360  54.920  1.00  0.00      A    C
ATOM    553  H1  MOH A  87      23.792  34.188  54.391  1.00  0.00      A    H
ATOM    554  H2  MOH A  87      24.597  32.633  54.148  1.00  0.00      A    H
ATOM    555  H3  MOH A  87      25.177  33.629  55.439  1.00  0.00      A    H
ATOM    556  O   MOH A  87      23.379  32.698  55.853  1.00  0.00      A    O
ATOM    557  Ho  MOH A  87      23.663  31.767  56.100  1.00  0.00      A    H
ATOM    558  C   MOH A  88      40.045  24.545  58.960  1.00  0.00      A    C
ATOM    559  H1  MOH A  88      39.452  24.856  59.824  1.00  0.00      A    H
ATOM    560  H2  MOH A  88      39.671  25.126  58.091  1.00  0.00      A    H
ATOM    561  H3  MOH A  88      41.091  24.798  59.024  1.00  0.00      A    H
ATOM    562  O   MOH A  88      39.924  23.128  58.675  1.00  0.00      A    O
ATOM    563  Ho  MOH A  88      40.171  22.877  57.735  1.00  0.00      A    H
ATOM    564  C   MOH A  89      46.362   3.952  65.713  1.00  0.00      A    C
ATOM    565  H1  MOH A  89      46.422   2.861  65.719  1.00  0.00      A    H
ATOM    566  H2  MOH A  89      45.941   4.244  64.729  1.00  0.00      A    H
ATOM    567  H3  MOH A  89      45.672   4.363  66.434  1.00  0.00      A    H
ATOM    568  O   MOH A  89      47.653   4.589  65.889  1.00  0.00      A    O
ATOM    569  Ho  MOH A  89      47.688   5.539  65.568  1.00  0.00      A    H
ATOM    570  C   MOH A  90       4.161  44.576   6.719  1.00  0.00      A    C
ATOM    571  H1  MOH A  90       4.018  45.535   7.224  1.00  0.00      A    H
ATOM    572  H2  MOH A  90       4.938  44.028   7.290  1.00  0.00      A    H
ATOM    573  H3  MOH A  90       3.299  43.928   6.744  1.00  0.00      A    H
ATOM    574  O   MOH A  90       4.593  44.724   5.343  1.00  0.00      A    O
ATOM    575  Ho  MOH A  90       5.039  43.909   4.964  1.00  0.00      A    H
ATOM    576  C   MOH A  91      67.475  70.082  23.368  1.00  0.00      A    C
ATOM    577  H1  MOH A  91      67.301  70.463  24.377  1.00  0.00      A    H
ATOM    578  H2  MOH A  91      67.022  70.814  22.668  1.00  0.00      A    H
ATOM    579  H3  MOH A  91      68.514  70.041  23.081  1.00  0.00      A    H
ATOM    580  O   MOH A  91      66.879  68.778  23.148  1.00  0.00      A    O
ATOM    581  Ho  MOH A  91      66.733  68.552  22.181  1.00  0.00      A    H
ATOM    582  C   MOH A  92      51.449  50.153  39.454  1.00  0.00      A    C
ATOM    583  H1  MOH A  92      52.021  50.985  39.035  1.00  0.00      A    H
ATOM    584  H2  MOH A  92      52.142  49.288  39.516  1.00  0.00      A    H
ATOM    585  H3  MOH A  92      51.119  50.308  40.469  1.00  0.00      A    H
ATOM    586  O   MOH A  92      50.304  49.791  38.640  1.00  0.00      A    O
ATOM    587  Ho  MOH A  92      49.964  48.861  38.803  1.00  0.00      A    H
ATOM    588  C   MOH A  93      15.537  27.901  64.221  1.00  0.00      A    C
ATOM    589  H1  MOH A  93      16.127  28.122  63.328  1.00  0.00      A    H
ATOM    590  H2  MOH A  93      15.978  28.492  65.050  1.00  0.00      A    H
ATOM    591  H3  MOH A  93      14.511  28.231  64.169  1.00  0.00      A    H
ATOM    592  O   MOH A  93      15.556  26.494  64.573  1.00  0.00      A    O
ATOM    593  Ho  MOH A  93      15.316  26.308  65.530  1.00  0.00      A    H
ATOM    594  C   MOH A  94      24.999  44.882  35.741  1.00  0.00      A    C
ATOM    595  H1  MOH A  94      25.830  45.221  36.365  1.00  0.00      A    H
ATOM    596  H2  MOH A  94      25.444  44.318  34.895  1.00  0.00      A    H
ATOM    597  H3  MOH A  94      24.342  44.175  36.222  1.00  0.00      A    H
ATOM    598  O   MOH A  94      24.204  45.977  35.220  1.00  0.00      A    O
ATOM    599  Ho  MOH A  94      23.662  45.740  34.410  1.00  0.00      A    H
ATOM    600  C   MOH A  95      63.892  10.179  14.333  1.00  0.00      A    C
ATOM    601  H1  MOH A  95      64.558  10.328  15.186  1.00  0.00      A    H
ATOM    602  H2  MOH A  95      62.904   9.887  14.746  1.00  0.00      A    H
ATOM    603  H3  MOH A  95      63.693  11.072  13.763  1.00  0.00      A    H
ATOM    604  O   MOH A  95      64.356   9.143  13.430  1.00  0.00      A    O
ATOM    605  Ho  MOH A  95      63.638   8.760  12.842  1.00  0.00      A    H
ATOM    606  C   MOH A  96      37.296  32.045  51.518  1.00  0.00      A    C
ATOM    607  H1  MOH A  96      36.624  32.904  51.452  1.00  0.00      A    H
ATOM    608  H2  MOH A  96      36.812  31.217  50.959  1.00  0.00      A    H
ATOM    609  H3  MOH A  96      38.246  32.185  51.026  1.00  0.00      A    H
ATOM    610  O   MOH A  96      37.537  31.623  52.884  1.00  0.00      A    O
ATOM    611  Ho  MOH A  96      37.862  30.677  52.969  1.00  0.00      A    H
ATOM    612  C   MOH A  97      11.778  11.992   4.643  1.00  0.00      A    C
ATOM    613  H1  MOH A  97      10.957  11.882   3.931  1.00  0.00      A    H
ATOM    614  H2  MOH A  97      12.629  11.402   4.243  1.00  0.00      A    H
ATOM    615  H3  MOH A  97      12.161  12.997   4.728  1.00  0.00      A    H
ATOM    616  O   MOH A  97      11.441  11.508   5.968  1.00  0.00      A    O
ATOM    617  Ho  MOH A  97      12.237  11.290   6.539  1.00  0.00      A    H
ATOM    618  C   MOH A  98      67.128  34.124  30.891  1.00  0.00      A    C
ATOM    619  H1  MOH A  98      66.192  33.693  31.255  1.00  0.00      A    H
ATOM    620  H2  MOH A  98      66.961  35.218  30.801  1.00  0.00      A    H
ATOM    621  H3  MOH A  98      67.956  34.033  31.575  1.00  0.00      A    H
ATOM    622  O   MOH A  98      67.527  33.594  29.601  1.00  0.00      A    O
ATOM    623  Ho  MOH A  98      68.169  34.180  29.099  1.00  0.00      A    H
ATOM    624  C   MOH A  99      25.539  30.313  61.807  1.00  0.00      A    C
ATOM    625  H1  MOH A  99      26.604  30.531  61.921  1.00  0.00      A    H
ATOM    626  H2  MOH A  99      25.426  29.770  60.845  1.00  0.00      A    H
ATOM    627  H3  MOH A  99      25.143  29.636  62.547  1.00  0.00      A    H
ATOM    628  O   MOH A  99      24.719  31.508  61.780  1.00  0.00      A    O
ATOM    629  Ho  MOH A  99      23.817  31.377  61.360  1.00  0.00      A    H
ATOM    630  C   MOH A 100      68.471  47.486  11.532  1.00  0.00      A    C
ATOM    631  H1  MOH A 100      69.169  46.692  11.807  1.00  0.00      A    H
ATOM    632  H2  MOH A 100      67.579  46.990  11.095  1.00  0.00      A    H
ATOM    633  H3  MOH A 100      68.084  48.048  12.368  1.00  0.00      A    H
ATOM    634  O   MOH A 100      69.024  48.413  10.564  1.00  0.00      A    O
ATOM    635  Ho  MOH A 100      68.334  48.935  10.055  1.00  0.00      A    H
ATOM    636  C   MOH A 101       3.392  47.589  68.623  1.00  0.00      A    C
ATOM    637  H1  MOH A 101       3.903  46.921  69.320  1.00  0.00      A    H
ATOM    638  H2  MOH A 101       2.482  47.956  69.142  1.00  0.00      A    H
ATOM    639  H3  MOH A 101       3.943  48.483  68.378  1.00  0.00      A    H
ATOM    640  O   MOH A 101       3.006  46.928  67.391  1.00  0.00      A    O
ATOM    641  Ho  MOH A 101       2.272  47.393  66.889  1.00  0.00      A    H
ATOM    642  C   MOH A 102      51.398  27.539  67.642  1.00  0.00      A    C
ATOM    643  H1  MOH A 102      50.365  27.893  67.590  1.00  0.00      A    H
ATOM    644  H2  MOH A 102      52.001  28.376  68.052  1.00  0.00      A    H
ATOM    645  H3  MOH A 102      51.555  26.728  68.335  1.00  0.00      A    H
ATOM    646  O   MOH A 102      51.927  27.157  66.348  1.00  0.00      A    O
ATOM    647  Ho  MOH A 102      52.930  27.147  66.302  1.00  0.00      A    H
ATOM    648  C   MOH A 103      28.916   9.312  24.119  1.00  0.00      A    C
ATOM    649  H1  MOH A 103      29.927   9.530  24.470  1.00  0.00      A    H
ATOM    650  H2  MOH A 103      28.907   9.505  23.026  1.00  0.00      A    H
ATOM    651  H3  MOH A 103      28.626   8.277  24.213  1.00  0.00      A    H
ATOM    652  O   MOH A 103      27.909  10.138  24.758  1.00  0.00      A    O
ATOM    653  Ho  MOH A 103      27.047  10.202  24.247  1.00  0.00      A    H
ATOM    654  C   MOH A 104      69.240  24.636  71.025  1.00  0.00      A    C
ATOM    655  H1  MOH A 104      69.481  25.229  71.911  1.00  0.00      A    H
ATOM    656  H2  MOH A 104      68.225  24.947  70.700  1.00  0.00      A    H
ATOM    657  H3  MOH A 104      69.870  24.834  70.173  1.00  0.00      A    H
ATOM    658  O   MOH A 104      69.242  23.210  71.286  1.00  0.00      A    O
ATOM    659  Ho  MOH A 104      68.721  22.671  70.618  1.00  0.00      A    H
ATOM    660  C   MOH A 105      49.470  60.209   4.335  1.00  0.00      A    C
ATOM    661  H1  MOH A 105      50.316  60.544   3.731  1.00  0.00      A    H
ATOM    662  H2  MOH A 105      48.550  60.482   3.777  1.00  0.00      A    H
ATOM    663  H3  MOH A 105      49.405  59.139   4.455  1.00  0.00      A    H
ATOM    664  O   MOH A 105      49.435  60.828   5.646  1.00  0.00      A    O
ATOM    665  Ho  MOH A 105      48.533  60.806   6.086  1.00  0.00      A    H
ATOM    666  C   MOH A 106      30.861  33.865  16.523  1.00  0.00      A    C
ATOM    667  H1  MOH A 106      31.469  34.696  16.890  1.00  0.00      A    H
ATOM    668  H2  MOH A 106      29.928  33.862  17.125  1.00  0.00      A    H
ATOM    669  H3  MOH A 106      30.525  33.977  15.504  1.00  0.00      A    H
ATOM    670  O   MOH A 106      31.521  32.581  16.658  1.00  0.00      A    O
ATOM    671  Ho  MOH A 106      30.896  31.796  16.646  1.00  0.00      A    H
ATOM    672  C   MOH A 107      39.285  42.371  52.619  1.00  0.00      A    C
ATOM    673  H1  MOH A 107      38.229  42.636  52.702  1.00  0.00      A    H
ATOM    674  H2  MOH A 107      39.864  43.267  52.923  1.00  0.00      A    H
ATOM    675  H3  MOH A 107      39.605  41.598  53.300  1.00  0.00      A    H
ATOM    676  O   MOH A 107      39.665  41.991  51.271  1.00  0.00      A    O
ATOM    677  Ho  MOH A 107      40.650  42.063  51.088  1.00  0.00      A    H
ATOM    678  C   MOH A 108      28.775  70.417  43.521  1.00  0.00      A    C
ATOM    679  H1  MOH A 108      28.017  70.895  42.897  1.00  0.00      A    H
ATOM    680  H2  MOH A 108      29.184  69.568  42.934  1.00  0.00      A    H
ATOM    681  H3  MOH A 108      29.633  71.036  43.732  1.00  0.00      A    H
ATOM    682  O   MOH A 108      28.241  69.918  44.774  1.00  0.00      A    O
ATOM    683  Ho  MOH A 108      28.804  69.209  45.206  1.00  0.00      A    H
ATOM    684  C   MOH A 109       8.480  11.864  30.793  1.00  0.00      A    C
ATOM    685  H1  MOH A 109       8.017  11.179  30.078  1.00  0.00      A    H
ATOM    686  H2  MOH A 109       9.299  12.384  30.253  1.00  0.00      A    H
ATOM    687  H3  MOH A 109       7.833  12.657  31.132  1.00  0.00      A    H
ATOM    688  O   MOH A 109       9.029  11.183  31.950  1.00  0.00      A    O
ATOM    689  Ho  MOH A 109       9.725  11.710  32.443  1.00  0.00      A    H
ATOM    690  C   MOH A 110       7.078  59.439  37.527  1.00  0.00      A    C
ATOM    691  H1  MOH A 110       6.663  59.008  36.613  1.00  0.00      A    H
ATOM    692  H2  MOH A 110       8.056  59.887  37.254  1.00  0.00      A    H
ATOM    693  H3  MOH A 110       6.508  60.261  37.930  1.00  0.00      A    H
ATOM    694  O   MOH A 110       7.279  58.454  38.573  1.00  0.00      A    O
ATOM    695  Ho  MOH A 110       7.939  58.732  39.276  1.00  0.00      A    H
ATOM    696  C   MOH A 111      23.347  59.504  11.685  1.00  0.00      A    C
ATOM    697  H1  MOH A 111      23.883  59.991  12.502  1.00  0.00      A    H
ATOM    698  H2  MOH A 111      24.094  59.297  10.891  1.00  0.00      A    H
ATOM    699  H3  MOH A 111      22.941  58.537  11.933  1.00  0.00      A    H
ATOM    700  O   MOH A 111      22.285  60.328  11.138  1.00  0.00      A    O
ATOM    701  Ho  MOH A 111      22.002  60.070  10.211  1.00  0.00      A    H
ATOM    702  C   MOH A 112      63.582  10.902  20.423  1.00  0.00      A    C
ATOM    703  H1  MOH A 112      64.457  11.166  21.022  1.00  0.00      A    H
ATOM    704  H2  MOH A 112      62.789  10.592  21.135  1.00  0.00      A    H
ATOM    705  H3  MOH A 112      63.149  11.726  19.879  1.00  0.00      A    H
ATOM    706  O   MOH A 112      63.842   9.817  19.496  1.00  0.00      A    O
ATOM    707  Ho  MOH A 112      63.017   9.340  19.181  1.00  0.00      A    H
ATOM    708  C   MOH A 113      35.858  57.438  68.223  1.00  0.00      A    C
ATOM    709  H1  MOH A 113      35.617  57.271  67.171  1.00  0.00      A    H
ATOM    710  H2  MOH A 113      35.981  58.534  68.352  1.00  0.00      A    H
ATOM    711  H3  MOH A 113      35.067  57.173  68.908  1.00  0.00      A    H
ATOM    712  O   MOH A 113      37.076  56.768  68.635  1.00  0.00      A    O
ATOM    713  Ho  MOH A 113      37.494  57.151  69.463  1.00  0.00      A    H
ATOM    714  C   MOH A 114      30.887  15.619  32.802  1.00  0.00      A    C
ATOM    715  H1  MOH A 114      30.350  16.545  33.018  1.00  0.00      A    H
ATOM    716  H2  MOH A 114      31.416  15.332  33.735  1.00  0.00      A    H
ATOM    717  H3  MOH A 114      30.250  14.776  32.583  1.00  0.00      A    H
ATOM    718  O   MOH A 114      31.853  15.765  31.730  1.00  0.00      A    O
ATOM    719  Ho  MOH A 114      32.571  15.063  31.728  1.00  0.00      A    H
ATOM    720  C   MOH A 115      25.934  36.292  12.601  1.00  0.00      A    C
ATOM    721  H1  MOH A 115      26.791  36.805  13.042  1.00  0.00      A    H
ATOM    722  H2  MOH A 115      25.028  36.844  12.926  1.00  0.00      A    H
ATOM    723  H3  MOH A 115      25.899  36.328  11.523  1.00  0.00      A    H
ATOM    724  O   MOH A 115      25.827  34.909  13.024  1.00  0.00      A    O
ATOM    725  Ho  MOH A 115      24.910  34.516  12.915  1.00  0.00      A    H
ATOM    726  C   MOH A 116      12.105  55.351  11.680  1.00  0.00      A    C
ATOM    727  H1  MOH A 116      12.393  55.829  12.619  1.00  0.00      A    H
ATOM    728  H2  MOH A 116      11.025  55.561  11.532  1.00  0.00      A    H
ATOM    729  H3  MOH A 116      12.583  55.764  10.806  1.00  0.00      A    H
ATOM    730  O   MOH A 116      12.316  53.916  11.692  1.00  0.00      A    O
ATOM    731  Ho  MOH A 116      11.777  53.417  11.007  1.00  0.00      A    H
ATOM    732  C   MOH A 117      21.122  34.473  44.713  1.00  0.00      A    C
ATOM    733  H1  MOH A 117      21.600  35.450  44.814  1.00  0.00      A    H
ATOM    734  H2  MOH A 117      21.291  33.935  45.669  1.00  0.00      A    H
ATOM    735  H3  MOH A 117      20.049  34.511  44.611  1.00  0.00      A    H
ATOM    736  O   MOH A 117      21.667  33.689  43.621  1.00  0.00      A    O
ATOM    737  Ho  MOH A 117      21.499  32.703  43.701  1.00  0.00      A    H
ATOM    738  C   MOH A 118      26.112  42.993  13.151  1.00  0.00      A    C
ATOM    739  H1  MOH A 118      25.961  42.559  12.160  1.00  0.00      A    H
ATOM    740  H2  MOH A 118      25.762  44.045  13.095  1.00  0.00      A    H
ATOM    741  H3  MOH A 118      25.508  42.549  13.927  1.00  0.00      A    H
ATOM    742  O   MOH A 118      27.500  42.972  13.570  1.00  0.00      A    O
ATOM    743  Ho  MOH A 118      27.720  43.633  14.293  1.00  0.00      A    H
ATOM    744  C   MOH A 119      14.520  34.667  28.367  1.00  0.00      A    C
ATOM    745  H1  MOH A 119      14.387  34.180  29.335  1.00  0.00      A    H
ATOM    746  H2  MOH A 119      13.505  34.910  27.990  1.00  0.00      A    H
ATOM    747  H3  MOH A 119      15.026  35.619  28.413  1.00  0.00      A    H
ATOM    748  O   MOH A 119      15.200  33.825  27.401  1.00  0.00      A    O
ATOM    749  Ho  MOH A 119      15.049  34.093  26.446  1.00  0.00      A    H
ATOM    750  C   MOH A 120      14.429  71.390  28.648  1.00  0.00      A    C
ATOM    751  H1  MOH A 120      13.725  71.899  27.986  1.00  0.00      A    H
ATOM    752  H2  MOH A 120      15.416  71.409  28.142  1.00  0.00      A    H
ATOM    753  H3  MOH A 120      14.597  71.891  29.588  1.00  0.00      A    H
ATOM    754  O   MOH A 120      14.055  70.014  28.914  1.00  0.00      A    O
ATOM    755  Ho  MOH A 120      14.813  69.437  29.229  1.00  0.00      A    H
ATOM    756  C   MOH A 121      39.418  65.035  46.661  1.00  0.00      A    C
ATOM    757  H1  MOH A 121      38.448  64.609  46.928  1.00  0.00      A    H
ATOM    758  H2  MOH A 121      39.847  64.385  45.870  1.00  0.00      A    H
ATOM    759  H3  MOH A 121      39.366  66.013  46.208  1.00  0.00      A    H
ATOM    760  O   MOH A 121      40.336  65.091  47.783  1.00  0.00      A    O
ATOM    761  Ho  MOH A 121      41.302  65.159  47.520  1.00  0.00      A    H
ATOM    762  C   MOH A 122      12.409  32.974  25.032  1.00  0.00      A    C
ATOM    763  H1  MOH A 122      11.527  32.607  24.501  1.00  0.00      A    H
ATOM    764  H2  MOH A 122      13.294  32.581  24.490  1.00  0.00      A    H
ATOM    765  H3  MOH A 122      12.529  34.045  25.005  1.00  0.00      A    H
ATOM    766  O   MOH A 122      12.459  32.533  26.412  1.00  0.00      A    O
ATOM    767  Ho  MOH A 122      13.375  32.565  26.820  1.00  0.00      A    H
ATOM    768  C   MOH A 123      53.272  45.647  36.570  1.00  0.00      A    C
ATOM    769  H1  MOH A 123      53.226  45.372  35.513  1.00  0.00      A    H
ATOM    770  H2  MOH A 123      53.363  46.752  36.609  1.00  0.00      A    H
ATOM    771  H3  MOH A 123      52.373  45.430  37.125  1.00  0.00      A    H
ATOM    772  O   MOH A 123      54.400  45.049  37.257  1.00  0.00      A    O
ATOM    773  Ho  MOH A 123      54.660  45.520  38.104  1.00  0.00      A    H
ATOM    774  C   MOH A 124       4.266  68.773  15.985  1.00  0.00      A    C
ATOM    775  H1  MOH A 124       3.848  68.410  16.928  1.00  0.00      A    H
ATOM    776  H2  MOH A 124       5.050  68.048  15.683  1.00  0.00      A    H
ATOM    777  H3  MOH A 124       3.569  68.776  15.162  1.00  0.00      A    H
ATOM    778  O   MOH A 124       4.855  70.093  16.103  1.00  0.00      A    O
ATOM    779  Ho  MOH A 124       5.516  70.312  15.380  1.00  0.00      A    H
ATOM    780  C   MOH A 125      44.500  57.664  58.602  1.00  0.00      A    C
ATOM    781  H1  MOH A 125      45.119  56.827  58.933  1.00  0.00      A    H
ATOM    782  H2  MOH A 125      43.568  57.227  58.186  1.00  0.00      A    H
ATOM    783  H3  MOH A 125      44.164  58.310  59.398  1.00  0.00      A    H
ATOM    784  O   MOH A 125      45.144  58.474  57.586  1.00  0.00      A    O
ATOM    785  Ho  MOH A 125      44.509  59.026  57.038  1.00  0.00      A    H
ATOM    786  C   MOH A 126      33.815   6.951  24.723  1.00  0.00      A    C
ATOM    787  H1  MOH A 126      34.459   7.085  23.851  1.00  0.00      A    H
ATOM    788  H2  MOH A 126      32.914   7.577  24.553  1.00  0.00      A    H
ATOM    789  H3  MOH A 126      33.430   5.951  24.842  1.00  0.00      A    H
ATOM    790  O   MOH A 126      34.452   7.356  25.961  1.00  0.00      A    O
ATOM    791  Ho  MOH A 126      33.809   7.557  26.706  1.00  0.00      A    H
ATOM    792  C   MOH A 127      18.481  19.856  62.148  1.00  0.00      A    C
ATOM    793  H1  MOH A 127      19.073  19.909  63.065  1.00  0.00      A    H
ATOM    794  H2  MOH A 127      19.174  19.547  61.338  1.00  0.00      A    H
ATOM    795  H3  MOH A 127      17.717  19.094  62.155  1.00  0.00      A    H
ATOM    796  O   MOH A 127      17.871  21.124  61.797  1.00  0.00      A    O
ATOM    797  Ho  MOH A 127      17.610  21.200  60.831  1.00  0.00      A    H
ATOM    798  C   MOH A 128      43.739  14.768  54.779  1.00  0.00      A    C
ATOM    799  H1  MOH A 128      44.466  14.178  55.342  1.00  0.00      A    H
ATOM    800  H2  MOH A 128      42.859  14.907  55.440  1.00  0.00      A    H
ATOM    801  H3  MOH A 128      44.064  15.770  54.547  1.00  0.00      A    H
ATOM    802  O   MOH A 128      43.317  14.120  53.552  1.00  0.00      A    O
ATOM    803  Ho  MOH A 128      42.443  14.454  53.191  1.00  0.00      A    H
ATOM    804  C   MOH A 129      27.316  16.099  59.379  1.00  0.00      A    C
ATOM    805  H1  MOH A 129      26.589  16.589  58.726  1.00  0.00      A    H
ATOM    806  H2  MOH A 129      27.241  16.594  60.369  1.00  0.00      A    H
ATOM    807  H3  MOH A 129      27.105  15.060  59.579  1.00  0.00      A    H
ATOM    808  O   MOH A 129      28.677  16.212  58.890  1.00  0.00      A    O
ATOM    809  Ho  MOH A 129      29.378  16.076  59.595  1.00  0.00      A    H
ATOM    810  C   MOH A 130      61.521  20.757  25.382  1.00  0.00      A    C
ATOM    811  H1  MOH A 130      60.652  20.170  25.687  1.00  0.00      A    H
ATOM    812  H2  MOH A 130      61.289  21.817  25.615  1.00  0.00      A    H
ATOM    813  H3  MOH A 130      62.418  20.547  25.943  1.00  0.00      A    H
ATOM    814  O   MOH A 130      61.816  20.632  23.967  1.00  0.00      A    O
ATOM    815  Ho  MOH A 130      62.373  21.380  23.597  1.00  0.00      A    H
ATOM    816  C   MOH A 131      59.302  39.859  50.527  1.00  0.00      A    C
ATOM    817  H1  MOH A 131      58.444  40.299  51.041  1.00  0.00      A    H
ATOM    818  H2  MOH A 131      59.961  39.433  51.312  1.00  0.00      A    H
ATOM    819  H3  MOH A 131      59.059  39.020  49.894  1.00  0.00      A    H
ATOM    820  O   MOH A 131      60.050  40.828  49.749  1.00  0.00      A    O
ATOM    821  Ho  MOH A 131      60.992  40.550  49.544  1.00  0.00      A    H
ATOM    822  C   MOH A 132      29.955  42.865  65.551  1.00  0.00      A    C
ATOM    823  H1  MOH A 132      30.776  42.350  66.055  1.00  0.00      A    H
ATOM    824  H2  MOH A 132      29.570  43.626  66.261  1.00  0.00      A    H
ATOM    825  H3  MOH A 132      30.251  43.432  64.683  1.00  0.00      A    H
ATOM    826  O   MOH A 132      28.876  41.971  65.177  1.00  0.00      A    O
ATOM    827  Ho  MOH A 132      27.997  42.431  65.022  1.00  0.00      A    H
ATOM    828  C   MOH A 133      56.016  37.759  47.060  1.00  0.00      A    C
ATOM    829  H1  MOH A 133      55.664  38.275  46.163  1.00  0.00      A    H
ATOM    830  H2  MOH A 133      55.737  36.691  46.944  1.00  0.00      A    H
ATOM    831  H3  MOH A 133      57.088  37.747  47.175  1.00  0.00      A    H
ATOM    832  O   MOH A 133      55.422  38.279  48.277  1.00  0.00      A    O
ATOM    833  Ho  MOH A 133      55.458  37.644  49.054  1.00  0.00      A    H
ATOM    834  C   MOH A 134      11.525  49.742  62.225  1.00  0.00      A    C
ATOM    835  H1  MOH A 134      12.474  49.796  61.686  1.00  0.00      A    H
ATOM    836  H2  MOH A 134      10.722  49.877  61.471  1.00  0.00      A    H
ATOM    837  H3  MOH A 134      11.320  48.781  62.670  1.00  0.00      A    H
ATOM    838  O   MOH A 134      11.399  50.765  63.245  1.00  0.00      A    O
ATOM    839  Ho  MOH A 134      10.453  50.954  63.521  1.00  0.00      A    H
ATOM    840  C   MOH A 135       4.177  43.897  18.312  1.00  0.00      A    C
ATOM    841  H1  MOH A 135       3.477  44.217  19.088  1.00  0.00      A    H
ATOM    842  H2  MOH A 135       3.641  43.980  17.344  1.00  0.00      A    H
ATOM    843  H3  MOH A 135       5.038  44.537  18.199  1.00  0.00      A    H
ATOM    844  O   MOH A 135       4.631  42.531  18.492  1.00  0.00      A    O
ATOM    845  Ho  MOH A 135       4.994  42.107  17.658  1.00  0.00      A    H
ATOM    846  C   MOH A 136      41.776  42.863  40.422  1.00  0.00      A    C
ATOM    847  H1  MOH A 136      41.193  43.427  41.154  1.00  0.00      A    H
ATOM    848  H2  MOH A 136      42.839  42.943  40.731  1.00  0.00      A    H
ATOM    849  H3  MOH A 136      41.575  41.804  40.415  1.00  0.00      A    H
ATOM    850  O   MOH A 136      41.631  43.375  39.073  1.00  0.00      A    O
ATOM    851  Ho  MOH A 136      42.374  43.111  38.452  1.00  0.00      A    H
ATOM    852  C   MOH A 137      47.339  55.066  28.099  1.00  0.00      A    C
ATOM    853  H1  MOH A 137      46.651  54.991  28.945  1.00  0.00      A    H
ATOM    854  H2  MOH A 137      47.826  56.061  28.172  1.00  0.00      A    H
ATOM    855  H3  MOH A 137      48.156  54.362  28.126  1.00  0.00      A    H
ATOM    856  O   MOH A 137      46.669  54.954  26.818  1.00  0.00      A    O
ATOM    857  Ho  MOH A 137      47.189  55.337  26.049  1.00  0.00      A    H
ATOM    858  C   MOH A 138       3.037  49.528   9.636  1.00  0.00      A    C
ATOM    859  H1  MOH A 138       2.258  49.857   8.944  1.00  0.00      A    H
ATOM    860  H2  MOH A 138       3.627  48.751   9.108  1.00  0.00      A    H
ATOM    861  H3  MOH A 138       3.758  50.290   9.888  1.00  0.00      A    H
ATOM    862  O   MOH A 138       2.501  48.971  10.863  1.00  0.00      A    O
ATOM    863  Ho  MOH A 138       3.142  48.377  11.358  1.00  0.00      A    H
ATOM    864  C   MOH A 139      18.185   7.411   6.926  1.00  0.00      A    C
ATOM    865  H1  MOH A 139      17.444   7.091   7.663  1.00  0.00      A    H
ATOM    866  H2  MOH A 139      18.098   6.718   6.064  1.00  0.00      A    H
ATOM    867  H3  MOH A 139      18.002   8.388   6.508  1.00  0.00      A    H
ATOM    868  O   MOH A 139      19.542   7.370   7.438  1.00  0.00      A    O
ATOM    869  Ho  MOH A 139      20.247   7.334   6.725  1.00  0.00      A    H
ATOM    870  C   MOH A 140      14.832  16.129  53.828  1.00  0.00      A    C
ATOM    871  H1  MOH A 140      14.722  16.967  54.520  1.00  0.00      A    H
ATOM    872  H2  MOH A 140      13.924  16.120  53.190  1.00  0.00      A    H
ATOM    873  H3  MOH A 140      15.650  16.231  53.133  1.00  0.00      A    H
ATOM    874  O   MOH A 140      14.952  14.852  54.506  1.00  0.00      A    O
ATOM    875  Ho  MOH A 140      14.727  14.060  53.931  1.00  0.00      A    H
ATOM    876  C   MOH A 141      52.710  31.652  60.193  1.00  0.00      A    C
ATOM    877  H1  MOH A 141      52.466  30.612  59.961  1.00  0.00      A    H
ATOM    878  H2  MOH A 141      53.800  31.685  60.401  1.00  0.00      A    H
ATOM    879  H3  MOH A 141      52.571  32.335  59.370  1.00  0.00      A    H
ATOM    880  O   MOH A 141      51.987  32.156  61.344  1.00  0.00      A    O
ATOM    881  Ho  MOH A 141      52.410  32.958  61.775  1.00  0.00      A    H
ATOM    882  C   MOH A 142       9.344  57.266   2.410  1.00  0.00      A    C
ATOM    883  H1  MOH A 142       9.977  58.156   2.393  1.00  0.00      A    H
ATOM    884  H2  MOH A 142       8.467  57.485   1.766  1.00  0.00      A    H
ATOM    885  H3  MOH A 142       9.794  56.392   1.965  1.00  0.00      A    H
ATOM    886  O   MOH A 142       8.886  56.926   3.743  1.00  0.00      A    O
ATOM    887  Ho  MOH A 142       8.069  56.344   3.760  1.00  0.00      A    H
ATOM    888  C   MOH A 143       8.558  69.990  45.052  1.00  0.00      A    C
ATOM    889  H1  MOH A 143       8.992  70.586  45.857  1.00  0.00      A    H
ATOM    890  H2  MOH A 143       8.202  69.044  45.510  1.00  0.00      A    H
ATOM    891  H3  MOH A 143       7.676  70.422  44.605  1.00  0.00      A    H
ATOM    892  O   MOH A 143       9.510  69.685  44.001  1.00  0.00      A    O
ATOM    893  Ho  MOH A 143       9.256  68.895  43.435  1.00  0.00      A    H
ATOM    894  C   MOH A 144      51.077   3.441  36.562  1.00  0.00      A    C
ATOM    895  H1  MOH A 144      51.587   2.692  35.952  1.00  0.00      A    H
ATOM    896  H2  MOH A 144      51.195   4.413  36.040  1.00  0.00      A    H
ATOM    897  H3  MOH A 144      50.010   3.302  36.636  1.00  0.00      A    H
ATOM    898  O   MOH A 144      51.628   3.546  37.900  1.00  0.00      A    O
ATOM    899  Ho  MOH A 144      51.420   4.413  38.361  1.00  0.00      A    H
ATOM    900  C   MOH A 145      65.052  11.719  59.116  1.00  0.00      A    C
ATOM    901  H1  MOH A 145      65.430  12.521  58.478  1.00  0.00      A    H
ATOM    902  H2  MOH A 145      65.822  10.919  59.111  1.00  0.00      A    H
ATOM    903  H3  MOH A 145      64.948  11.988  60.155  1.00  0.00      A    H
ATOM    904  O   MOH A 145      63.793  11.173  58.647  1.00  0.00      A    O
ATOM    905  Ho  MOH A 145      63.590  10.253  58.995  1.00  0.00      A    H
ATOM    906  C   MOH A 146      31.523  31.656  23.456  1.00  0.00      A    C
ATOM    907  H1  MOH A 146      31.474  30.675  23.935  1.00  0.00      A    H
ATOM    908  H2  MOH A 146      31.312  32.408  24.246  1.00  0.00      A    H
ATOM    909  H3  MOH A 146      32.501  31.921  23.085  1.00  0.00      A    H
ATOM    910  O   MOH A 146      30.560  31.808  22.383  1.00  0.00      A    O
ATOM    911  Ho  MOH A 146      30.351  32.762  22.151  1.00  0.00      A    H
ATOM    912  C   MOH A 147      22.364  43.890   8.550  1.00  0.00      A    C
ATOM    913  H1  MOH A 147      22.836  44.843   8.295  1.00  0.00      A    H
ATOM    914  H2  MOH A 147      23.065  43.358   9.226  1.00  0.00      A    H
ATOM    915  H3  MOH A 147      21.455  43.983   9.122  1.00  0.00      A    H
ATOM    916  O   MOH A 147      22.101  43.064   7.387  1.00  0.00      A    O
ATOM    917  Ho  MOH A 147      21.984  42.089   7.595  1.00  0.00      A    H
ATOM    918  C   MOH A 148      13.721  26.895  52.235  1.00  0.00      A    C
ATOM    919  H1  MOH A 148      13.650  26.044  52.918  1.00  0.00      A    H
ATOM    920  H2  MOH A 148      13.245  27.756  52.748  1.00  0.00      A    H
ATOM    921  H3  MOH A 148      14.729  27.222  52.037  1.00  0.00      A    H
ATOM    922  O   MOH A 148      13.050  26.660  50.971  1.00  0.00      A    O
ATOM    923  Ho  MOH A 148      12.813  27.497  50.472  1.00  0.00      A    H
ATOM    924  C   MOH A 149      26.066  15.523  31.696  1.00  0.00      A    C
ATOM    925  H1  MOH A 149      26.926  15.869  31.118  1.00  0.00      A    H
ATOM    926  H2  MOH A 149      25.160  15.784  31.109  1.00  0.00      A    H
ATOM    927  H3  MOH A 149      26.012  14.452  31.814  1.00  0.00      A    H
ATOM    928  O   MOH A 149      25.982  16.141  33.005  1.00  0.00      A    O
ATOM    929  Ho  MOH A 149      25.067  16.107  33.416  1.00  0.00      A    H
ATOM    930  C   MOH A 150      43.914  16.584  10.068  1.00  0.00      A    C
ATOM    931  H1  MOH A 150      43.025  16.790  10.669  1.00  0.00      A    H
ATOM    932  H2  MOH A 150      44.221  17.548   9.612  1.00  0.00      A    H
ATOM    933  H3  MOH A 150      44.774  16.271  10.639  1.00  0.00      A    H
ATOM    934  O   MOH A 150      43.672  15.614   9.019  1.00  0.00      A    O
ATOM    935  Ho  MOH A 150      44.339  15.646   8.269  1.00  0.00      A    H
ATOM    936  C   MOH A 151      49.606  67.897  44.492  1.00  0.00      A    C
ATOM    937  H1  MOH A 151      48.674  68.461  44.578  1.00  0.00      A    H
ATOM    938  H2  MOH A 151      49.781  67.735  43.408  1.00  0.00      A    H
ATOM    939  H3  MOH A 151      50.481  68.429  44.831  1.00  0.00      A    H
ATOM    940  O   MOH A 151      49.551  66.613  45.164  1.00  0.00      A    O
ATOM    941  Ho  MOH A 151      50.233  65.952  44.840  1.00  0.00      A    H
ATOM    942  C   MOH A 152      63.148  62.047  61.683  1.00  0.00      A    C
ATOM    943  H1  MOH A 152      63.982  61.394  61.417  1.00  0.00      A    H
ATOM    944  H2  MOH A 152      63.172  62.901  60.974  1.00  0.00      A    H
ATOM    945  H3  MOH A 152      62.174  61.605  61.540  1.00  0.00      A    H
ATOM    946  O   MOH A 152      63.237  62.549  63.040  1.00  0.00      A    O
ATOM    947  Ho  MOH A 152      62.697  63.379  63.206  1.00  0.00      A    H
ATOM    948  C   MOH A 153      24.010  43.425  50.733  1.00  0.00      A    C
ATOM    949  H1  MOH A 153      23.839  43.226  49.672  1.00  0.00      A    H
ATOM    950  H2  MOH A 153      24.741  44.259  50.787  1.00  0.00      A    H
ATOM    951  H3  MOH A 153      23.144  43.790  51.263  1.00  0.00      A    H
ATOM    952  O   MOH A 153      24.542  42.278  51.442  1.00  0.00      A    O
ATOM    953  Ho  MOH A 153      25.008  42.507  52.301  1.00  0.00      A    H
ATOM    954  C   MOH A 154      59.682  33.385  31.137  1.00  0.00      A    C
ATOM    955  H1  MOH A 154      59.159  33.014  32.021  1.00  0.00      A    H
ATOM    956  H2  MOH A 154      60.130  34.361  31.417  1.00  0.00      A    H
ATOM    957  H3  MOH A 154      60.521  32.780  30.830  1.00  0.00      A    H
ATOM    958  O   MOH A 154      58.802  33.572  30.000  1.00  0.00      A    O
ATOM    959  Ho  MOH A 154      59.160  34.199  29.303  1.00  0.00      A    H
ATOM    960  C   MOH A 155      50.165  12.047  11.956  1.00  0.00      A    C
ATOM    961  H1  MOH A 155      49.489  12.867  12.211  1.00  0.00      A    H
ATOM    962  H2  MOH A 155      51.114  12.510  11.614  1.00  0.00      A    H
ATOM    963  H3  MOH A 155      50.451  11.430  12.793  1.00  0.00      A    H
ATOM    964  O   MOH A 155      49.643  11.194  10.905  1.00  0.00      A    O
ATOM    965  Ho  MOH A 155      50.344  10.655  10.429  1.00  0.00      A    H
ATOM    966  C   MOH A 156      33.424   3.139  21.824  1.00  0.00      A    C
ATOM    967  H1  MOH A 156      34.428   3.391  22.175  1.00  0.00      A    H
ATOM    968  H2  MOH A 156      32.849   2.807  22.713  1.00  0.00      A    H
ATOM    969  H3  MOH A 156      32.865   3.977  21.438  1.00  0.00      A    H
ATOM    970  O   MOH A 156      33.424   2.082  20.831  1.00  0.00      A    O
ATOM    971  Ho  MOH A 156      32.543   1.611  20.735  1.00  0.00      A    H
ATOM    972  C   MOH A 157      65.480  35.200  68.853  1.00  0.00      A    C
ATOM    973  H1  MOH A 157      65.695  35.630  67.872  1.00  0.00      A    H
ATOM    974  H2  MOH A 157      64.572  34.573  68.735  1.00  0.00      A    H
ATOM    975  H3  MOH A 157      66.234  34.518  69.215  1.00  0.00      A    H
ATOM    976  O   MOH A 157      65.236  36.207  69.868  1.00  0.00      A    O
ATOM    977  Ho  MOH A 157      64.728  35.870  70.666  1.00  0.00      A    H
ATOM    978  C   MOH A 158      56.881  39.655  20.880  1.00  0.00      A    C
ATOM    979  H1  MOH A 158      56.802  40.577  20.299  1.00  0.00      A    H
ATOM    980  H2  MOH A 158      57.958  39.388  20.910  1.00  0.00      A    H
ATOM    981  H3  MOH A 158      56.598  39.756  21.916  1.00  0.00      A    H
ATOM    982  O   MOH A 158      56.132  38.557  20.298  1.00  0.00      A    O
ATOM    983  Ho  MOH A 158      56.436  37.649  20.600  1.00  0.00      A    H
ATOM    984  C   MOH A 159       4.931  16.538  56.375  1.00  0.00      A    C
ATOM    985  H1  MOH A 159       4.815  15.816  55.563  1.00  0.00      A    H
ATOM    986  H2  MOH A 159       5.748  17.227  56.075  1.00  0.00      A    H
ATOM    987  H3  MOH A 159       4.077  17.180  56.524  1.00  0.00      A    H
ATOM    988  O   MOH A 159       5.271  15.914  57.639  1.00  0.00      A    O
ATOM    989  Ho  MOH A 159       5.697  16.536  58.302  1.00  0.00      A    H
ATOM    990  C   MOH A 160      67.604  13.920  33.612  1.00  0.00      A    C
ATOM    991  H1  MOH A 160      66.716  14.016  32.983  1.00  0.00      A    H
ATOM    992  H2  MOH A 160      67.246  13.686  34.637  1.00  0.00      A    H
ATOM    993  H3  MOH A 160      68.244  13.091  33.355  1.00  0.00      A    H
ATOM    994  O   MOH A 160      68.401  15.131  33.649  1.00  0.00      A    O
ATOM    995  Ho  MOH A 160      69.013  15.194  34.442  1.00  0.00      A    H
ATOM    996  C   MOH A 161      20.070  24.038  36.472  1.00  0.00      A    C
ATOM    997  H1  MOH A 161      20.189  24.935  35.861  1.00  0.00      A    H
ATOM    998  H2  MOH A 161      19.358  23.377  35.935  1.00  0.00      A    H
ATOM    999  H3  MOH A 161      20.966  23.446  36.572  1.00  0.00      A    H
ATOM   1000  O   MOH A 161      19.551  24.324  37.796  1.00  0.00      A    O
ATOM   1001  Ho  MOH A 161      19.129  23.534  38.250  1.00  0.00      A    H
ATOM   1002  C   MOH A 162      38.903  58.552  23.333  1.00  0.00      A    C
ATOM   1003  H1  MOH A 162      39.841  58.304  22.831  1.00  0.00      A    H
ATOM   1004  H2  MOH A 162      38.924  59.645  23.527  1.00  0.00      A    H
ATOM   1005  H3  MOH A 162      38.022  58.403  22.728  1.00  0.00      A    H
ATOM   1006  O   MOH A 162      38.731  57.846  24.588  1.00  0.00      A    O
ATOM   1007  Ho  MOH A 162      38.075  58.277  25.214  1.00  0.00      A    H
ATOM   1008  C   MOH A 163      45.435   4.911  15.547  1.00  0.00      A    C
ATOM   1009  H1  MOH A 163      45.622   4.145  16.303  1.00  0.00      A    H
ATOM   1010  H2  MOH A 163      44.653   5.582  15.958  1.00  0.00      A    H
ATOM   1011  H3  MOH A 163      46.275   5.561  15.355  1.00  0.00      A    H
ATOM   1012  O   MOH A 163      44.977   4.359  14.286  1.00  0.00      A    O
ATOM   1013  Ho  MOH A 163      44.495   5.017  13.701  1.00  0.00      A    H
ATOM   1014  C   MOH A 164      10.982  13.194  14.951  1.00  0.00      A    C
ATOM   1015  H1  MOH A 164      11.985  13.625  14.910  1.00  0.00      A    H
ATOM   1016  H2  MOH A 164      10.663  13.226  16.013  1.00  0.00      A    H
ATOM   1017  H3  MOH A 164      10.231  13.763  14.426  1.00  0.00      A    H
ATOM   1018  O   MOH A 164      10.940  11.822  14.480  1.00  0.00      A    O
ATOM   1019  Ho  MOH A 164      10.143  11.304  14.801  1.00  0.00      A    H
ATOM   1020  C   MOH A 165      51.811  40.972  28.590  1.00  0.00      A    C
ATOM   1021  H1  MOH A 165      52.362  40.207  29.142  1.00  0.00      A    H
ATOM   1022  H2  MOH A 165      50.749  40.650  28.572  1.00  0.00      A    H
ATOM   1023  H3  MOH A 165      51.793  41.939  29.067  1.00  0.00      A    H
ATOM   1024  O   MOH A 165      52.284  41.134  27.228  1.00  0.00      A    O
ATOM   1025  Ho  MOH A 165      51.620  41.564  26.612  1.00  0.00      A    H
ATOM   1026  C   MOH A 166      31.886  24.812  44.184  1.00  0.00      A    C
ATOM   1027  H1  MOH A 166      32.291  23.842  43.885  1.00  0.00      A    H
ATOM   1028  H2  MOH A 166      31.958  25.475  43.298  1.00  0.00      A    H
ATOM   1029  H3  MOH A 166      30.835  24.798  44.428  1.00  0.00      A    H
ATOM   1030  O   MOH A 166      32.613  25.409  45.288  1.00  0.00      A    O
ATOM   1031  Ho  MOH A 166      32.491  26.401  45.370  1.00  0.00      A    H
ATOM   1032  C   MOH A 167      16.702  60.494  66.919  1.00  0.00      A    C
ATOM   1033  H1  MOH A 167      16.450  61.221  66.144  1.00  0.00      A    H
ATOM   1034  H2  MOH A 167      17.589  60.892  67.455  1.00  0.00      A    H
ATOM   1035  H3  MOH A 167      15.952  60.382  67.686  1.00  0.00      A    H
ATOM   1036  O   MOH A 167      17.017  59.185  66.381  1.00  0.00      A    O
ATOM   1037  Ho  MOH A 167      17.555  58.606  66.999  1.00  0.00      A    H
ATOM   1038  C   MOH A 168      43.023  15.495  43.696  1.00  0.00      A    C
ATOM   1039  H1  MOH A 168      43.647  16.121  43.053  1.00  0.00      A    H
ATOM   1040  H2  MOH A 168      41.975  15.631  43.354  1.00  0.00      A    H
ATOM   1041  H3  MOH A 168      43.204  14.437  43.597  1.00  0.00      A    H
ATOM   1042  O   MOH A 168      43.119  15.856  45.097  1.00  0.00      A    O
ATOM   1043  Ho  MOH A 168      42.345  15.544  45.655  1.00  0.00      A    H
ATOM   1044  C   MOH A 169      32.742  35.291  45.556  1.00  0.00      A    C
ATOM   1045  H1  MOH A 169      33.502  35.960  45.145  1.00  0.00      A    H
ATOM   1046  H2  MOH A 169      31.767  35.627  45.147  1.00  0.00      A    H
ATOM   1047  H3  MOH A 169      32.831  34.265  45.234  1.00  0.00      A    H
ATOM   1048  O   MOH A 169      32.689  35.321  47.005  1.00  0.00      A    O
ATOM   1049  Ho  MOH A 169      31.823  34.994  47.390  1.00  0.00      A    H
ATOM   1050  C   MOH A 170      55.773  44.140   9.946  1.00  0.00      A    C
ATOM   1051  H1  MOH A 170      55.319  45.052   9.550  1.00  0.00      A    H
ATOM   1052  H2  MOH A 170      55.696  43.373   9.148  1.00  0.00      A    H
ATOM   1053  H3  MOH A 170      56.830  44.220  10.144  1.00  0.00      A    H
ATOM   1054  O   MOH A 170      55.111  43.655  11.142  1.00  0.00      A    O
ATOM   1055  Ho  MOH A 170      55.275  42.684  11.336  1.00  0.00      A    H
ATOM   1056  C   MOH A 171      66.628  20.463  34.545  1.00  0.00      A    C
ATOM   1057  H1  MOH A 171      66.228  21.319  35.095  1.00  0.00      A    H
ATOM   1058  H2  MOH A 171      67.238  19.878  35.265  1.00  0.00      A    H
ATOM   1059  H3  MOH A 171      65.879  19.769  34.199  1.00  0.00      A    H
ATOM   1060  O   MOH A 171      67.457  20.854  33.422  1.00  0.00      A    O
ATOM   1061  Ho  MOH A 171      68.087  20.137  33.109  1.00  0.00      A    H
ATOM   1062  C   MOH A 172      70.179  40.003  13.015  1.00  0.00      A    C
ATOM   1063  H1  MOH A 172      69.224  40.053  13.544  1.00  0.00      A    H
ATOM   1064  H2  MOH A 172      70.945  40.429  13.697  1.00  0.00      A    H
ATOM   1065  H3  MOH A 172      70.524  39.001  12.813  1.00  0.00      A    H
ATOM   1066  O   MOH A 172      70.175  40.753  11.774  1.00  0.00      A    O
ATOM   1067  Ho  MOH A 172      71.090  41.001  11.442  1.00  0.00      A    H
ATOM   1068  C   MOH A 173      41.833  11.356  53.133  1.00  0.00      A    C
ATOM   1069  H1  MOH A 173      42.631  11.340  52.387  1.00  0.00      A    H
ATOM   1070  H2  MOH A 173      42.065  12.187  53.831  1.00  0.00      A    H
ATOM   1071  H3  MOH A 173      40.860  11.598  52.738  1.00  0.00      A    H
ATOM   1072  O   MOH A 173      41.737  10.117  53.880  1.00  0.00      A    O
ATOM   1073  Ho  MOH A 173      41.263  10.205  54.761  1.00  0.00      A    H
ATOM   1074  C   MOH A 174      40.755  27.000  34.809  1.00  0.00      A    C
ATOM   1075  H1  MOH A 174      39.799  26.608  34.454  1.00  0.00      A    H
ATOM   1076  H2  MOH A 174      41.544  26.332  34.405  1.00  0.00      A    H
ATOM   1077  H3  MOH A 174      41.005  27.976  34.425  1.00  0.00      A    H
ATOM   1078  O   MOH A 174      40.848  27.029  36.256  1.00  0.00      A    O
ATOM   1079  Ho  MOH A 174      41.789  27.063  36.605  1.00  0.00      A    H
ATOM   1080  C   MOH A 175      15.052  62.894  19.684  1.00  0.00      A    C
ATOM   1081  H1  MOH A 175      14.566  62.190  20.363  1.00  0.00      A    H
ATOM   1082  H2  MOH A 175      14.530  63.866  19.805  1.00  0.00      A    H
ATOM   1083  H3  MOH A 175      16.081  63.108  19.928  1.00  0.00      A    H
ATOM   1084  O   MOH A 175      14.978  62.480  18.296  1.00  0.00      A    O
ATOM   1085  Ho  MOH A 175      15.110  63.227  17.638  1.00  0.00      A    H
ATOM   1086  C   MOH A 176      29.812  43.506  35.846  1.00  0.00      A    C
ATOM   1087  H1  MOH A 176      29.961  42.848  34.986  1.00  0.00      A    H
ATOM   1088  H2  MOH A 176      30.730  43.435  36.464  1.00  0.00      A    H
ATOM   1089  H3  MOH A 176      29.733  44.552  35.597  1.00  0.00      A    H
ATOM   1090  O   MOH A 176      28.664  43.130  36.649  1.00  0.00      A    O
ATOM   1091  Ho  MOH A 176      28.688  43.483  37.588  1.00  0.00      A    H
ATOM   1092  C   MOH A 177      31.990  23.245  54.122  1.00  0.00      A    C
ATOM   1093  H1  MOH A 177      31.934  22.375  54.780  1.00  0.00      A    H
ATOM   1094  H2  MOH A 177      33.067  23.423  53.918  1.00  0.00      A    H
ATOM   1095  H3  MOH A 177      31.552  23.095  53.148  1.00  0.00      A    H
ATOM   1096  O   MOH A 177      31.413  24.436  54.714  1.00  0.00      A    O
ATOM   1097  Ho  MOH A 177      31.730  25.294  54.301  1.00  0.00      A    H
ATOM   1098  C   MOH A 178      65.139  61.326  47.194  1.00  0.00      A    C
ATOM   1099  H1  MOH A 178      64.270  61.389  47.853  1.00  0.00      A    H
ATOM   1100  H2  MOH A 178      65.567  62.348  47.131  1.00  0.00      A    H
ATOM   1101  H3  MOH A 178      65.945  60.720  47.577  1.00  0.00      A    H
ATOM   1102  O   MOH A 178      64.802  60.866  45.861  1.00  0.00      A    O
ATOM   1103  Ho  MOH A 178      65.481  61.104  45.161  1.00  0.00      A    H
ATOM   1104  C   MOH A 179      21.208  50.260  23.502  1.00  0.00      A    C
ATOM   1105  H1  MOH A 179      21.274  49.341  22.914  1.00  0.00      A    H
ATOM   1106  H2  MOH A 179      22.193  50.766  23.415  1.00  0.00      A    H
ATOM   1107  H3  MOH A 179      20.500  50.980  23.123  1.00  0.00      A    H
ATOM   1108  O   MOH A 179      20.919  50.014  24.901  1.00  0.00      A    O
ATOM   1109  Ho  MOH A 179      21.172  50.770  25.511  1.00  0.00      A    H
ATOM   1110  C   MOH A 180       5.730  33.894  37.659  1.00  0.00      A    C
ATOM   1111  H1  MOH A 180       5.312  32.902  37.842  1.00  0.00      A    H
ATOM   1112  H2  MOH A 180       6.335  33.819  36.731  1.00  0.00      A    H
ATOM   1113  H3  MOH A 180       4.996  34.653  37.441  1.00  0.00      A    H
ATOM   1114  O   MOH A 180       6.574  34.358  38.743  1.00  0.00      A    O
ATOM   1115  Ho  MOH A 180       7.217  35.083  38.481  1.00  0.00      A    H
ATOM   1116  C   MOH A 181      23.558  65.820  44.406  1.00  0.00      A    C
ATOM   1117  H1  MOH A 181      24.539  66.293  44.492  1.00  0.00      A    H
ATOM   1118  H2  MOH A 181      23.423  65.558  43.336  1.00  0.00      A    H
ATOM   1119  H3  MOH A 181      23.470  64.880  44.928  1.00  0.00      A    H
ATOM   1120  O   MOH A 181      22.475  66.689  44.826  1.00  0.00      A    O
ATOM   1121  Ho  MOH A 181      21.576  66.428  44.463  1.00  0.00      A    H
ATOM   1122  C   MOH A 182      60.399  29.796  59.499  1.00  0.00      A    C
ATOM   1123  H1  MOH A 182      59.724  29.846  58.640  1.00  0.00      A    H
ATOM   1124  H2  MOH A 182      60.653  28.725  59.643  1.00  0.00      A    H
ATOM   1125  H3  MOH A 182      61.349  30.281  59.347  1.00  0.00      A    H
ATOM   1126  O   MOH A 182      59.801  30.312  60.715  1.00  0.00      A    O
ATOM   1127  Ho  MOH A 182      60.242  29.990  61.557  1.00  0.00      A    H
ATOM   1128  C   MOH A 183      24.748  64.132  52.060  1.00  0.00      A    C
ATOM   1129  H1  MOH A 183      24.031  64.524  51.335  1.00  0.00      A    H
ATOM   1130  H2  MOH A 183      25.228  63.249  51.589  1.00  0.00      A    H
ATOM   1131  H3  MOH A 183      25.566  64.798  52.282  1.00  0.00      A    H
ATOM   1132  O   MOH A 183      24.125  63.728  53.306  1.00  0.00      A    O
ATOM   1133  Ho  MOH A 183      24.670  63.082  53.846  1.00  0.00      A    H
ATOM   1134  C   MOH A 184      63.103  65.187  21.584  1.00  0.00      A    C
ATOM   1135  H1  MOH A 184      62.349  65.243  22.372  1.00  0.00      A    H
ATOM   1136  H2  MOH A 184      63.941  65.845  21.897  1.00  0.00      A    H
ATOM   1137  H3  MOH A 184      63.553  64.214  21.467  1.00  0.00      A    H
ATOM   1138  O   MOH A 184      62.605  65.628  20.295  1.00  0.00      A    O
ATOM   1139  Ho  MOH A 184      63.323  65.899  19.649  1.00  0.00      A    H
ATOM   1140  C   MOH A 185      40.406  20.771  43.672  1.00  0.00      A    C
ATOM   1141  H1  MOH A 185      40.694  21.122  42.678  1.00  0.00      A    H
ATOM   1142  H2  MOH A 185      39.297  20.725  43.685  1.00  0.00      A    H
ATOM   1143  H3  MOH A 185      40.720  19.763  43.895  1.00  0.00      A    H
ATOM   1144  O   MOH A 185      40.862  21.648  44.733  1.00  0.00      A    O
ATOM   1145  Ho  MOH A 185      40.355  21.547  45.593  1.00  0.00      A    H
ATOM   1146  C   MOH A 186      35.425  10.057  22.890  1.00  0.00      A    C
ATOM   1147  H1  MOH A 186      35.346  10.549  21.917  1.00  0.00      A    H
ATOM   1148  H2  MOH A 186      35.678   8.995  22.691  1.00  0.00      A    H
ATOM   1149  H3  MOH A 186      36.234  10.417  23.505  1.00  0.00      A    H
ATOM   1150  O   MOH A 186      34.194  10.120  23.654  1.00  0.00      A    O
ATOM   1151  Ho  MOH A 186      34.122   9.424  24.373  1.00  0.00      A    H
ATOM   1152  C   MOH A 187      68.414  67.171  66.156  1.00  0.00      A    C
ATOM   1153  H1  MOH A 187      67.565  66.872  65.537  1.00  0.00      A    H
ATOM   1154  H2  MOH A 187      69.331  66.934  65.576  1.00  0.00      A    H
ATOM   1155  H3  MOH A 187      68.478  68.232  66.340  1.00  0.00      A    H
ATOM   1156  O   MOH A 187      68.458  66.474  67.426  1.00  0.00      A    O
ATOM   1157  Ho  MOH A 187      69.363  66.471  67.861  1.00  0.00      A    H
ATOM   1158  C   MOH A 188      11.120  69.275  59.675  1.00  0.00      A    C
ATOM   1159  H1  MOH A 188      11.856  69.627  60.401  1.00  0.00      A    H
ATOM   1160  H2  MOH A 188      10.534  68.476  60.175  1.00  0.00      A    H
ATOM   1161  H3  MOH A 188      10.385  70.012  59.393  1.00  0.00      A    H
ATOM   1162  O   MOH A 188      11.728  68.739  58.472  1.00  0.00      A    O
ATOM   1163  Ho  MOH A 188      11.130  68.126  57.948  1.00  0.00      A    H
ATOM   1164  C   MOH A 189      13.058  42.559  23.082  1.00  0.00      A    C
ATOM   1165  H1  MOH A 189      11.975  42.708  23.056  1.00  0.00      A    H
ATOM   1166  H2  MOH A 189      13.520  43.564  22.989  1.00  0.00      A    H
ATOM   1167  H3  MOH A 189      13.432  42.175  24.018  1.00  0.00      A    H
ATOM   1168  O   MOH A 189      13.534  41.711  22.006  1.00  0.00      A    O
ATOM   1169  Ho  MOH A 189      14.511  41.818  21.803  1.00  0.00      A    H
ATOM   1170  C   MOH A 190      39.685  68.038  20.616  1.00  0.00      A    C
ATOM   1171  H1  MOH A 190      40.409  68.764  20.240  1.00  0.00      A    H
ATOM   1172  H2  MOH A 190      38.885  67.958  19.851  1.00  0.00      A    H
ATOM   1173  H3  MOH A 190      40.069  67.034  20.711  1.00  0.00      A    H
ATOM   1174  O   MOH A 190      39.097  68.432  21.882  1.00  0.00      A    O
ATOM   1175  Ho  MOH A 190      38.224  67.982  22.087  1.00  0.00      A    H
ATOM   1176  C   MOH A 191      51.128  30.603  56.931  1.00  0.00      A    C
ATOM   1177  H1  MOH A 191      50.886  31.262  56.093  1.00  0.00      A    H
ATOM   1178  H2  MOH A 191      51.063  29.563  56.548  1.00  0.00      A    H
ATOM   1179  H3  MOH A 191      52.140  30.696  57.291  1.00  0.00      A    H
ATOM   1180  O   MOH A 191      50.219  30.758  58.050  1.00  0.00      A    O
ATOM   1181  Ho  MOH A 191      50.201  29.974  58.675  1.00  0.00      A    H
ATOM   1182  C   MOH A 192      12.169  44.440  53.203  1.00  0.00      A    C
ATOM   1183  H1  MOH A 192      12.445  43.728  53.985  1.00  0.00      A    H
ATOM   1184  H2  MOH A 192      11.379  45.093  53.630  1.00  0.00      A    H
ATOM   1185  H3  MOH A 192      12.958  45.119  52.922  1.00  0.00      A    H
ATOM   1186  O   MOH A 192      11.662  43.794  52.008  1.00  0.00      A    O
ATOM   1187  Ho  MOH A 192      11.109  44.392  51.422  1.00  0.00      A    H
ATOM   1188  C   MOH A 193      14.978   6.127  34.830  1.00  0.00      A    C
ATOM   1189  H1  MOH A 193      15.705   6.675  35.434  1.00  0.00      A    H
ATOM   1190  H2  MOH A 193      14.874   5.122  35.290  1.00  0.00      A    H
ATOM   1191  H3  MOH A 193      13.981   6.538  34.853  1.00  0.00      A    H
ATOM   1192  O   MOH A 193      15.390   5.979  33.448  1.00  0.00      A    O
ATOM   1193  Ho  MOH A 193      14.934   5.229  32.962  1.00  0.00      A    H
ATOM   1194  C   MOH A 194      14.435  23.146  69.001  1.00  0.00      A    C
ATOM   1195  H1  MOH A 194      14.314  22.159  68.547  1.00  0.00      A    H
ATOM   1196  H2  MOH A 194      14.972  22.992  69.960  1.00  0.00      A    H
ATOM   1197  H3  MOH A 194      15.068  23.817  68.442  1.00  0.00      A    H
ATOM   1198  O   MOH A 194      13.170  23.804  69.261  1.00  0.00      A    O
ATOM   1199  Ho  MOH A 194      13.221  24.531  69.951  1.00  0.00      A    H
ATOM   1200  C   MOH A 195      56.225  22.788  37.643  1.00  0.00      A    C
ATOM   1201  H1  MOH A 195      56.474  23.846  37.532  1.00  0.00      A    H
ATOM   1202  H2  MOH A 195      55.129  22.700  37.491  1.00  0.00      A    H
ATOM   1203  H3  MOH A 195      56.655  22.149  36.889  1.00  0.00      A    H
ATOM   1204  O   MOH A 195      56.570  22.264  38.951  1.00  0.00      A    O
ATOM   1205  Ho  MOH A 195      56.075  21.427  39.200  1.00  0.00      A    H
ATOM   1206  C   MOH A 196      39.988  40.565  33.983  1.00  0.00      A    C
ATOM   1207  H1  MOH A 196      39.043  40.892  34.422  1.00  0.00      A    H
ATOM   1208  H2  MOH A 196      40.788  40.852  34.696  1.00  0.00      A    H
ATOM   1209  H3  MOH A 196      40.086  39.495  33.884  1.00  0.00      A    H
ATOM   1210  O   MOH A 196      40.253  41.178  32.695  1.00  0.00      A    O
ATOM   1211  Ho  MOH A 196      41.220  41.165  32.426  1.00  0.00      A    H
ATOM   1212  C   MOH A 197      40.609  45.898  36.810  1.00  0.00      A    C
ATOM   1213  H1  MOH A 197      41.276  46.098  37.652  1.00  0.00      A    H
ATOM   1214  H2  MOH A 197      40.911  44.916  36.390  1.00  0.00      A    H
ATOM   1215  H3  MOH A 197      39.574  45.768  37.084  1.00  0.00      A    H
ATOM   1216  O   MOH A 197      40.695  46.908  35.773  1.00  0.00      A    O
ATOM   1217  Ho  MOH A 197      40.366  46.602  34.875  1.00  0.00      A    H
ATOM   1218  C   MOH A 198      19.463  21.902  57.500  1.00  0.00      A    C
ATOM   1219  H1  MOH A 198      20.342  21.544  56.959  1.00  0.00      A    H
ATOM   1220  H2  MOH A 198      19.318  21.219  58.362  1.00  0.00      A    H
ATOM   1221  H3  MOH A 198      19.581  22.877  57.945  1.00  0.00      A    H
ATOM   1222  O   MOH A 198      18.263  21.904  56.685  1.00  0.00      A    O
ATOM   1223  Ho  MOH A 198      17.409  21.905  57.213  1.00  0.00      A    H
ATOM   1224  C   MOH A 199      16.714  18.841  10.915  1.00  0.00      A    C
ATOM   1225  H1  MOH A 199      15.731  18.551  10.537  1.00  0.00      A    H
ATOM   1226  H2  MOH A 199      17.464  18.391  10.232  1.00  0.00      A    H
ATOM   1227  H3  MOH A 199      16.912  19.900  10.874  1.00  0.00      A    H
ATOM   1228  O   MOH A 199      16.958  18.373  12.266  1.00  0.00      A    O
ATOM   1229  Ho  MOH A 199      17.929  18.329  12.516  1.00  0.00      A    H
ATOM   1230  C   MOH A 200      52.745  13.535  25.110  1.00  0.00      A    C
ATOM   1231  H1  MOH A 200      53.049  12.953  24.237  1.00  0.00      A    H
ATOM   1232  H2  MOH A 200      53.174  13.027  25.999  1.00  0.00      A    H
ATOM   1233  H3  MOH A 200      53.155  14.532  25.144  1.00  0.00      A    H
ATOM   1234  O   MOH A 200      51.304  13.619  25.256  1.00  0.00      A    O
ATOM   1235  Ho  MOH A 200      50.999  13.848  26.184  1.00  0.00      A    H
ATOM   1236  C   MOH A 201      64.636  14.494   9.735  1.00  0.00      A    C
ATOM   1237  H1  MOH A 201      63.876  13.903  10.251  1.00  0.00      A    H
ATOM   1238  H2  MOH A 201      65.596  14.308  10.260  1.00  0.00      A    H
ATOM   1239  H3  MOH A 201      64.821  14.190   8.717  1.00  0.00      A    H
ATOM   1240  O   MOH A 201      64.351  15.916   9.751  1.00  0.00      A    O
ATOM   1241  Ho  MOH A 201      65.154  16.497   9.591  1.00  0.00      A    H
ATOM   1242  C   MOH A 202       4.443  55.598   8.532  1.00  0.00      A    C
ATOM   1243  H1  MOH A 202       3.972  54.769   9.066  1.00  0.00      A    H
ATOM   1244  H2  MOH A 202       3.770  56.473   8.643  1.00  0.00      A    H
ATOM   1245  H3  MOH A 202       5.381  55.923   8.954  1.00  0.00      A    H
ATOM   1246  O   MOH A 202       4.637  55.320   7.122  1.00  0.00      A    O
ATOM   1247  Ho  MOH A 202       4.752  56.141   6.555  1.00  0.00      A    H
ATOM   1248  C   MOH A 203      17.511  55.744  30.843  1.00  0.00      A    C
ATOM   1249  H1  MOH A 203      18.128  56.626  30.657  1.00  0.00      A    H
ATOM   1250  H2  MOH A 203      18.147  55.020  31.393  1.00  0.00      A    H
ATOM   1251  H3  MOH A 203      16.672  55.918  31.497  1.00  0.00      A    H
ATOM   1252  O   MOH A 203      17.031  55.126  29.622  1.00  0.00      A    O
ATOM   1253  Ho  MOH A 203      16.755  54.167  29.729  1.00  0.00      A    H
ATOM   1254  C   MOH A 204      49.861  47.126  63.507  1.00  0.00      A    C
ATOM   1255  H1  MOH A 204      50.131  46.085  63.311  1.00  0.00      A    H
ATOM   1256  H2  MOH A 204      48.971  47.348  62.882  1.00  0.00      A    H
ATOM   1257  H3  MOH A 204      49.536  47.318  64.517  1.00  0.00      A    H
ATOM   1258  O   MOH A 204      50.923  48.055  63.173  1.00  0.00      A    O
ATOM   1259  Ho  MOH A 204      50.612  48.998  63.027  1.00  0.00      A    H
ATOM   1260  C   MOH A 205      37.188  64.037  34.774  1.00  0.00      A    C
ATOM   1261  H1  MOH A 205      36.481  63.450  35.365  1.00  0.00      A    H
ATOM   1262  H2  MOH A 205      37.645  64.777  35.464  1.00  0.00      A    H
ATOM   1263  H3  MOH A 205      38.024  63.473  34.391  1.00  0.00      A    H
ATOM   1264  O   MOH A 205      36.555  64.737  33.673  1.00  0.00      A    O
ATOM   1265  Ho  MOH A 205      37.084  65.517  33.325  1.00  0.00      A    H
ATOM   1266  C   MOH A 206      22.120  12.354  16.813  1.00  0.00      A    C
ATOM   1267  H1  MOH A 206      21.855  12.075  15.790  1.00  0.00      A    H
ATOM   1268  H2  MOH A 206      22.574  11.456  17.282  1.00  0.00      A    H
ATOM   1269  H3  MOH A 206      22.885  13.111  16.883  1.00  0.00      A    H
ATOM   1270  O   MOH A 206      20.975  12.775  17.596  1.00  0.00      A    O
ATOM   1271  Ho  MOH A 206      21.114  12.720  18.589  1.00  0.00      A    H
ATOM   1272  C   MOH A 207      54.259  31.136  42.825  1.00  0.00      A    C
ATOM   1273  H1  MOH A 207      53.358  30.849  43.371  1.00  0.00      A    H
ATOM   1274  H2  MOH A 207      55.071  30.464  43.172  1.00  0.00      A    H
ATOM   1275  H3  MOH A 207      54.206  30.969  41.761  1.00  0.00      A    H
ATOM   1276  O   MOH A 207      54.645  32.514  43.061  1.00  0.00      A    O
ATOM   1277  Ho  MOH A 207      55.608  32.711  42.856  1.00  0.00      A    H
ATOM   1278  C   MOH A 208      37.848  18.278  28.554  1.00  0.00      A    C
ATOM   1279  H1  MOH A 208      38.551  17.548  28.145  1.00  0.00      A    H
ATOM   1280  H2  MOH A 208      37.711  19.060  27.778  1.00  0.00      A    H
ATOM   1281  H3  MOH A 208      36.856  17.892  28.726  1.00  0.00      A    H
ATOM   1282  O   MOH A 208      38.326  18.896  29.776  1.00  0.00      A    O
ATOM   1283  Ho  MOH A 208      37.886  19.772  29.991  1.00  0.00      A    H
ATOM   1284  C   MOH A 209      18.578  39.085  46.082  1.00  0.00      A    C
ATOM   1285  H1  MOH A 209      19.593  38.817  45.778  1.00  0.00      A    H
ATOM   1286  H2  MOH A 209      17.897  38.702  45.293  1.00  0.00      A    H
ATOM   1287  H3  MOH A 209      18.243  38.603  46.986  1.00  0.00      A    H
ATOM   1288  O   MOH A 209      18.392  40.517  46.219  1.00  0.00      A    O
ATOM   1289  Ho  MOH A 209      17.434  40.812  46.170  1.00  0.00      A    H
ATOM   1290  C   MOH A 210      45.455   4.979   2.106  1.00  0.00      A    C
ATOM   1291  H1  MOH A 210      44.603   4.666   1.498  1.00  0.00      A    H
ATOM   1292  H2  MOH A 210      45.909   5.853   1.594  1.00  0.00      A    H
ATOM   1293  H3  MOH A 210      45.192   5.346   3.086  1.00  0.00      A    H
ATOM   1294  O   MOH A 210      46.455   3.938   2.251  1.00  0.00      A    O
ATOM   1295  Ho  MOH A 210      47.364   4.276   2.506  1.00  0.00      A    H
ATOM   1296  C   MOH A 211      63.575   5.596   6.970  1.00  0.00      A    C
ATOM   1297  H1  MOH A 211      62.780   6.143   7.482  1.00  0.00      A    H
ATOM   1298  H2  MOH A 211      64.428   5.535   7.678  1.00  0.00      A    H
ATOM   1299  H3  MOH A 211      63.335   4.568   6.748  1.00  0.00      A    H
ATOM   1300  O   MOH A 211      64.011   6.247   5.750  1.00  0.00      A    O
ATOM   1301  Ho  MOH A 211      64.925   5.970   5.442  1.00  0.00      A    H
ATOM   1302  C   MOH A 212      28.565  66.821  32.456  1.00  0.00      A    C
ATOM   1303  H1  MOH A 212      29.140  65.976  32.842  1.00  0.00      A    H
ATOM   1304  H2  MOH A 212      28.972  67.733  32.941  1.00  0.00      A    H
ATOM   1305  H3  MOH A 212      28.689  66.999  31.400  1.00  0.00      A    H
ATOM   1306  O   MOH A 212      27.148  66.717  32.748  1.00  0.00      A    O
ATOM   1307  Ho  MOH A 212      26.656  67.591  32.709  1.00  0.00      A    H
ATOM   1308  C   MOH A 213      45.536   8.821  38.319  1.00  0.00      A    C
ATOM   1309  H1  MOH A 213      44.734   8.512  37.644  1.00  0.00      A    H
ATOM   1310  H2  MOH A 213      46.469   8.844  37.718  1.00  0.00      A    H
ATOM   1311  H3  MOH A 213      45.435   9.825  38.699  1.00  0.00      A    H
ATOM   1312  O   MOH A 213      45.711   7.915  39.438  1.00  0.00      A    O
ATOM   1313  Ho  MOH A 213      46.611   7.974  39.876  1.00  0.00      A    H
ATOM   1314  C   MOH A 214      52.756  67.033  45.503  1.00  0.00      A    C
ATOM   1315  H1  MOH A 214      52.525  67.566  44.577  1.00  0.00      A    H
ATOM   1316  H2  MOH A 214      52.807  65.954  45.246  1.00  0.00      A    H
ATOM   1317  H3  MOH A 214      53.727  67.259  45.915  1.00  0.00      A    H
ATOM   1318  O   MOH A 214      51.754  67.233  46.532  1.00  0.00      A    O
ATOM   1319  Ho  MOH A 214      51.753  66.527  47.246  1.00  0.00      A    H
ATOM   1320  C   MOH A 215       5.910  29.777  42.615  1.00  0.00      A    C
ATOM   1321  H1  MOH A 215       5.275  29.106  42.032  1.00  0.00      A    H
ATOM   1322  H2  MOH A 215       6.750  29.164  43.003  1.00  0.00      A    H
ATOM   1323  H3  MOH A 215       6.386  30.552  42.036  1.00  0.00      A    H
ATOM   1324  O   MOH A 215       5.210  30.388  43.728  1.00  0.00      A    O
ATOM   1325  Ho  MOH A 215       5.813  30.732  44.453  1.00  0.00      A    H
ATOM   1326  C   MOH A 216      38.566  42.059  47.028  1.00  0.00      A    C
ATOM   1327  H1  MOH A 216      39.340  41.353  46.721  1.00  0.00      A    H
ATOM   1328  H2  MOH A 216      38.650  42.938  46.356  1.00  0.00      A    H
ATOM   1329  H3  MOH A 216      37.557  41.704  46.883  1.00  0.00      A    H
ATOM   1330  O   MOH A 216      38.713  42.493  48.404  1.00  0.00      A    O
ATOM   1331  Ho  MOH A 216      38.246  43.356  48.614  1.00  0.00      A    H
ATOM   1332  C   MOH A 217      30.820  21.264  30.721  1.00  0.00      A    C
ATOM   1333  H1  MOH A 217      30.908  20.758  31.685  1.00  0.00      A    H
ATOM   1334  H2  MOH A 217      29.855  20.942  30.277  1.00  0.00      A    H
ATOM   1335  H3  MOH A 217      30.741  22.338  30.788  1.00  0.00      A    H
ATOM   1336  O   MOH A 217      31.900  20.932  29.811  1.00  0.00      A    O
ATOM   1337  Ho  MOH A 217      31.688  21.103  28.845  1.00  0.00      A    H
ATOM   1338  C   MOH A 218      12.389  38.469  24.534  1.00  0.00      A    C
ATOM   1339  H1  MOH A 218      12.600  38.664  25.588  1.00  0.00      A    H
ATOM   1340  H2  MOH A 218      11.307  38.663  24.384  1.00  0.00      A    H
ATOM   1341  H3  MOH A 218      12.882  39.141  23.850  1.00  0.00      A    H
ATOM   1342  O   MOH A 218      12.688  37.104  24.144  1.00  0.00      A    O
ATOM   1343  Ho  MOH A 218      12.216  36.804  23.311  1.00  0.00      A    H
ATOM   1344  C   MOH A 219      55.458  18.631  36.596  1.00  0.00      A    C
ATOM   1345  H1  MOH A 219      55.410  17.771  37.268  1.00  0.00      A    H
ATOM   1346  H2  MOH A 219      55.015  19.490  37.142  1.00  0.00      A    H
ATOM   1347  H3  MOH A 219      56.460  18.952  36.356  1.00  0.00      A    H
ATOM   1348  O   MOH A 219      54.727  18.422  35.361  1.00  0.00      A    O
ATOM   1349  Ho  MOH A 219      54.477  19.269  34.884  1.00  0.00      A    H
ATOM   1350  C   MOH A 220      20.615  54.022  50.313  1.00  0.00      A    C
ATOM   1351  H1  MOH A 220      20.896  54.446  51.280  1.00  0.00      A    H
ATOM   1352  H2  MOH A 220      20.696  52.919  50.412  1.00  0.00      A    H
ATOM   1353  H3  MOH A 220      19.588  54.194  50.034  1.00  0.00      A    H
ATOM   1354  O   MOH A 220      21.473  54.469  49.233  1.00  0.00      A    O
ATOM   1355  Ho  MOH A 220      21.461  53.871  48.426  1.00  0.00      A    H
ATOM   1356  C   MOH A 221      39.055  65.379  41.953  1.00  0.00      A    C
ATOM   1357  H1  MOH A 221      40.102  65.627  41.759  1.00  0.00      A    H
ATOM   1358  H2  MOH A 221      38.470  65.771  41.094  1.00  0.00      A    H
ATOM   1359  H3  MOH A 221      38.843  64.322  41.964  1.00  0.00      A    H
ATOM   1360  O   MOH A 221      38.556  65.968  43.180  1.00  0.00      A    O
ATOM   1361  Ho  MOH A 221      37.556  66.042  43.222  1.00  0.00      A    H
ATOM   1362  C   MOH A 222      56.250  70.767  32.640  1.00  0.00      A    C
ATOM   1363  H1  MOH A 222      55.995  71.705  33.138  1.00  0.00      A    H
ATOM   1364  H2  MOH A 222      56.633  70.081  33.425  1.00  0.00      A    H
ATOM   1365  H3  MOH A 222      55.407  70.246  32.214  1.00  0.00      A    H
ATOM   1366  O   MOH A 222      57.263  70.931  31.615  1.00  0.00      A    O
ATOM   1367  Ho  MOH A 222      57.746  70.085  31.377  1.00  0.00      A    H
ATOM   1368  C   MOH A 223      52.572  24.536  28.714  1.00  0.00      A    C
ATOM   1369  H1  MOH A 223      51.560  24.202  28.477  1.00  0.00      A    H
ATOM   1370  H2  MOH A 223      53.146  23.633  29.008  1.00  0.00      A    H
ATOM   1371  H3  MOH A 223      53.116  24.939  27.874  1.00  0.00      A    H
ATOM   1372  O   MOH A 223      52.608  25.499  29.798  1.00  0.00      A    O
ATOM   1373  Ho  MOH A 223      53.501  25.573  30.251  1.00  0.00      A    H
ATOM   1374  C   MOH A 224      48.964  52.716  39.294  1.00  0.00      A    C
ATOM   1375  H1  MOH A 224      49.760  53.290  38.815  1.00  0.00      A    H
ATOM   1376  H2  MOH A 224      48.014  53.017  38.805  1.00  0.00      A    H
ATOM   1377  H3  MOH A 224      49.024  51.651  39.134  1.00  0.00      A    H
ATOM   1378  O   MOH A 224      48.868  52.968  40.719  1.00  0.00      A    O
ATOM   1379  Ho  MOH A 224      47.978  52.731  41.118  1.00  0.00      A    H
ATOM   1380  C   MOH A 225      34.447  60.951  35.933  1.00  0.00      A    C
ATOM   1381  H1  MOH A 225      35.092  61.630  35.371  1.00  0.00      A    H
ATOM   1382  H2  MOH A 225      34.871  59.933  35.811  1.00  0.00      A    H
ATOM   1383  H3  MOH A 225      34.447  61.117  36.998  1.00  0.00      A    H
ATOM   1384  O   MOH A 225      33.076  60.958  35.460  1.00  0.00      A    O
ATOM   1385  Ho  MOH A 225      32.551  60.141  35.714  1.00  0.00      A    H
ATOM   1386  C   MOH A 226      34.534  41.846  38.488  1.00  0.00      A    C
ATOM   1387  H1  MOH A 226      34.214  42.476  37.654  1.00  0.00      A    H
ATOM   1388  H2  MOH A 226      35.224  41.085  38.067  1.00  0.00      A    H
ATOM   1389  H3  MOH A 226      35.119  42.359  39.234  1.00  0.00      A    H
ATOM   1390  O   MOH A 226      33.427  41.176  39.143  1.00  0.00      A    O
ATOM   1391  Ho  MOH A 226      33.694  40.365  39.671  1.00  0.00      A    H
ATOM   1392  C   MOH A 227       9.490  27.204   7.240  1.00  0.00      A    C
ATOM   1393  H1  MOH A 227       9.087  27.968   7.909  1.00  0.00      A    H
ATOM   1394  H2  MOH A 227       8.734  27.046   6.443  1.00  0.00      A    H
ATOM   1395  H3  MOH A 227      10.382  27.500   6.712  1.00  0.00      A    H
ATOM   1396  O   MOH A 227       9.743  25.945   7.914  1.00  0.00      A    O
ATOM   1397  Ho  MOH A 227       9.793  25.153   7.299  1.00  0.00      A    H
ATOM   1398  C   MOH A 228      34.051  51.385  54.041  1.00  0.00      A    C
ATOM   1399  H1  MOH A 228      33.568  50.716  54.757  1.00  0.00      A    H
ATOM   1400  H2  MOH A 228      35.107  51.494  54.366  1.00  0.00      A    H
ATOM   1401  H3  MOH A 228      34.116  50.992  53.039  1.00  0.00      A    H
ATOM   1402  O   MOH A 228      33.430  52.695  53.988  1.00  0.00      A    O
ATOM   1403  Ho  MOH A 228      34.021  53.413  53.610  1.00  0.00      A    H
ATOM   1404  C   MOH A 229      18.721   2.617  30.144  1.00  0.00      A    C
ATOM   1405  H1  MOH A 229      19.572   2.338  30.769  1.00  0.00      A    H
ATOM   1406  H2  MOH A 229      17.961   3.064  30.818  1.00  0.00      A    H
ATOM   1407  H3  MOH A 229      18.933   3.393  29.425  1.00  0.00      A    H
ATOM   1408  O   MOH A 229      18.138   1.485  29.450  1.00  0.00      A    O
ATOM   1409  Ho  MOH A 229      17.193   1.634  29.145  1.00  0.00      A    H
ATOM   1410  C   MOH A 230      51.997  68.847  20.770  1.00  0.00      A    C
ATOM   1411  H1  MOH A 230      52.944  69.166  20.328  1.00  0.00      A    H
ATOM   1412  H2  MOH A 230      52.251  68.225  21.654  1.00  0.00      A    H
ATOM   1413  H3  MOH A 230      51.399  69.651  21.169  1.00  0.00      A    H
ATOM   1414  O   MOH A 230      51.182  68.069  19.857  1.00  0.00      A    O
ATOM   1415  Ho  MOH A 230      50.490  67.499  20.308  1.00  0.00      A    H
ATOM   1416  C   MOH A 231       9.753  51.537  42.092  1.00  0.00      A    C
ATOM   1417  H1  MOH A 231      10.238  50.758  42.684  1.00  0.00      A    H
ATOM   1418  H2  MOH A 231       8.889  51.900  42.688  1.00  0.00      A    H
ATOM   1419  H3  MOH A 231      10.358  52.416  41.932  1.00  0.00      A    H
ATOM   1420  O   MOH A 231       9.279  51.057  40.808  1.00  0.00      A    O
ATOM   1421  Ho  MOH A 231       8.565  51.628  40.395  1.00  0.00      A    H
ATOM   1422  C   MOH A 232      71.332  25.481  58.913  1.00  0.00      A    C
ATOM   1423  H1  MOH A 232      72.000  25.647  59.761  1.00  0.00      A    H
ATOM   1424  H2  MOH A 232      70.526  24.807  59.269  1.00  0.00      A    H
ATOM   1425  H3  MOH A 232      70.815  26.364  58.573  1.00  0.00      A    H
ATOM   1426  O   MOH A 232      72.001  24.869  57.781  1.00  0.00      A    O
ATOM   1427  Ho  MOH A 232      71.382  24.411  57.137  1.00  0.00      A    H
ATOM   1428  C   MOH A 233      46.951   2.303  51.749  1.00  0.00      A    C
ATOM   1429  H1  MOH A 233      46.226   1.500  51.899  1.00  0.00      A    H
ATOM   1430  H2  MOH A 233      46.380   3.255  51.763  1.00  0.00      A    H
ATOM   1431  H3  MOH A 233      47.670   2.408  52.546  1.00  0.00      A    H
ATOM   1432  O   MOH A 233      47.663   2.191  50.490  1.00  0.00      A    O
ATOM   1433  Ho  MOH A 233      48.075   3.050  50.175  1.00  0.00      A    H
ATOM   1434  C   MOH A 234      52.471  13.152  70.642  1.00  0.00      A    C
ATOM   1435  H1  MOH A 234      53.477  13.560  70.517  1.00  0.00      A    H
ATOM   1436  H2  MOH A 234      51.896  13.439  69.737  1.00  0.00      A    H
ATOM   1437  H3  MOH A 234      52.427  12.075  70.659  1.00  0.00      A    H
ATOM   1438  O   MOH A 234      51.797  13.665  71.819  1.00  0.00      A    O
ATOM   1439  Ho  MOH A 234      50.798  13.580  71.789  1.00  0.00      A    H
ATOM   1440  C   MOH A 235      31.436  42.120  19.493  1.00  0.00      A    C
ATOM   1441  H1  MOH A 235      32.155  41.681  20.189  1.00  0.00      A    H
ATOM   1442  H2  MOH A 235      31.656  41.691  18.493  1.00  0.00      A    H
ATOM   1443  H3  MOH A 235      30.410  41.848  19.684  1.00  0.00      A    H
ATOM   1444  O   MOH A 235      31.530  43.566  19.425  1.00  0.00      A    O
ATOM   1445  Ho  MOH A 235      31.138  43.963  18.590  1.00  0.00      A    H
ATOM   1446  C   MOH A 236      33.715  66.719  19.822  1.00  0.00      A    C
ATOM   1447  H1  MOH A 236      34.577  66.907  19.177  1.00  0.00      A    H
ATOM   1448  H2  MOH A 236      32.852  67.244  19.362  1.00  0.00      A    H
ATOM   1449  H3  MOH A 236      33.411  65.686  19.868  1.00  0.00      A    H
ATOM   1450  O   MOH A 236      33.907  67.209  21.174  1.00  0.00      A    O
ATOM   1451  Ho  MOH A 236      33.054  67.353  21.682  1.00  0.00      A    H
ATOM   1452  C   MOH A 237      13.419  27.792  23.510  1.00  0.00      A    C
ATOM   1453  H1  MOH A 237      12.447  27.303  23.411  1.00  0.00      A    H
ATOM   1454  H2  MOH A 237      13.853  27.849  22.490  1.00  0.00      A    H
ATOM   1455  H3  MOH A 237      13.369  28.817  23.840  1.00  0.00      A    H
ATOM   1456  O   MOH A 237      14.327  27.066  24.377  1.00  0.00      A    O
ATOM   1457  Ho  MOH A 237      15.295  27.290  24.235  1.00  0.00      A    H
ATOM   1458  C   MOH A 238      63.367  31.176  66.542  1.00  0.00      A    C
ATOM   1459  H1  MOH A 238      62.689  31.021  65.699  1.00  0.00      A    H
ATOM   1460  H2  MOH A 238      64.389  30.946  66.176  1.00  0.00      A    H
ATOM   1461  H3  MOH A 238      63.425  32.197  66.883  1.00  0.00      A    H
ATOM   1462  O   MOH A 238      63.061  30.323  67.674  1.00  0.00      A    O
ATOM   1463  Ho  MOH A 238      63.826  30.198  68.311  1.00  0.00      A    H
ATOM   1464  C   MOH A 239      49.224  31.943  20.193  1.00  0.00      A    C
ATOM   1465  H1  MOH A 239      49.832  31.821  21.093  1.00  0.00      A    H
ATOM   1466  H2  MOH A 239      49.618  32.833  19.660  1.00  0.00      A    H
ATOM   1467  H3  MOH A 239      49.318  31.138  19.481  1.00  0.00      A    H
ATOM   1468  O   MOH A 239      47.819  32.144  20.486  1.00  0.00      A    O
ATOM   1469  Ho  MOH A 239      47.302  32.576  19.742  1.00  0.00      A    H
ATOM   1470  C   MOH A 240       7.495  62.406  41.881  1.00  0.00      A    C
ATOM   1471  H1  MOH A 240       7.289  62.221  42.938  1.00  0.00      A    H
ATOM   1472  H2  MOH A 240       8.260  63.210  41.841  1.00  0.00      A    H
ATOM   1473  H3  MOH A 240       7.949  61.576  41.364  1.00  0.00      A    H
ATOM   1474  O   MOH A 240       6.319  62.828  41.144  1.00  0.00      A    O
ATOM   1475  Ho  MOH A 240       6.524  63.310  40.287  1.00  0.00      A    H
ATOM   1476  C   MOH A 241      13.767  46.399  41.224  1.00  0.00      A    C
ATOM   1477  H1  MOH A 241      12.939  47.075  41.448  1.00  0.00      A    H
ATOM   1478  H2  MOH A 241      14.139  46.016  42.197  1.00  0.00      A    H
ATOM   1479  H3  MOH A 241      13.484  45.515  40.676  1.00  0.00      A    H
ATOM   1480  O   MOH A 241      14.854  47.054  40.522  1.00  0.00      A    O
ATOM   1481  Ho  MOH A 241      15.734  46.576  40.592  1.00  0.00      A    H
ATOM   1482  C   MOH A 242       3.706  59.189  59.641  1.00  0.00      A    C
ATOM   1483  H1  MOH A 242       2.879  59.619  60.211  1.00  0.00      A    H
ATOM   1484  H2  MOH A 242       4.372  58.688  60.374  1.00  0.00      A    H
ATOM   1485  H3  MOH A 242       3.416  58.405  58.960  1.00  0.00      A    H
ATOM   1486  O   MOH A 242       4.464  60.186  58.910  1.00  0.00      A    O
ATOM   1487  Ho  MOH A 242       5.390  59.892  58.656  1.00  0.00      A    H
ATOM   1488  C   MOH A 243      48.271  44.304  51.431  1.00  0.00      A    C
ATOM   1489  H1  MOH A 243      48.293  43.218  51.554  1.00  0.00      A    H
ATOM   1490  H2  MOH A 243      47.271  44.643  51.774  1.00  0.00      A    H
ATOM   1491  H3  MOH A 243      48.967  44.837  52.058  1.00  0.00      A    H
ATOM   1492  O   MOH A 243      48.470  44.719  50.056  1.00  0.00      A    O
ATOM   1493  Ho  MOH A 243      48.137  45.644  49.854  1.00  0.00      A    H
ATOM   1494  C   MOH A 244      59.665  14.881  66.293  1.00  0.00      A    C
ATOM   1495  H1  MOH A 244      60.186  15.697  65.787  1.00  0.00      A    H
ATOM   1496  H2  MOH A 244      59.750  13.991  65.636  1.00  0.00      A    H
ATOM   1497  H3  MOH A 244      60.116  14.574  67.223  1.00  0.00      A    H
ATOM   1498  O   MOH A 244      58.263  15.169  66.528  1.00  0.00      A    O
ATOM   1499  Ho  MOH A 244      57.697  14.354  66.678  1.00  0.00      A    H
ATOM   1500  C   MOH A 245      29.612  26.832  51.266  1.00  0.00      A    C
ATOM   1501  H1  MOH A 245      29.282  27.753  51.753  1.00  0.00      A    H
ATOM   1502  H2  MOH A 245      28.886  26.042  51.551  1.00  0.00      A    H
ATOM   1503  H3  MOH A 245      29.573  26.860  50.189  1.00  0.00      A    H
ATOM   1504  O   MOH A 245      30.943  26.426  51.674  1.00  0.00      A    O
ATOM   1505  Ho  MOH A 245      31.142  25.455  51.517  1.00  0.00      A    H
ATOM   1506  C   MOH A 246      21.060  42.810  58.493  1.00  0.00      A    C
ATOM   1507  H1  MOH A 246      21.976  43.404  58.444  1.00  0.00      A    H
ATOM   1508  H2  MOH A 246      21.354  41.795  58.831  1.00  0.00      A    H
ATOM   1509  H3  MOH A 246      20.351  43.146  59.232  1.00  0.00      A    H
ATOM   1510  O   MOH A 246      20.386  42.711  57.212  1.00  0.00      A    O
ATOM   1511  Ho  MOH A 246      19.753  41.935  57.141  1.00  0.00      A    H
ATOM   1512  C   MOH A 247      29.228  10.337  27.902  1.00  0.00      A    C
ATOM   1513  H1  MOH A 247      29.848   9.667  28.502  1.00  0.00      A    H
ATOM   1514  H2  MOH A 247      28.421   9.715  27.461  1.00  0.00      A    H
ATOM   1515  H3  MOH A 247      28.708  11.091  28.471  1.00  0.00      A    H
ATOM   1516  O   MOH A 247      29.968  10.985  26.836  1.00  0.00      A    O
ATOM   1517  Ho  MOH A 247      29.393  11.330  26.090  1.00  0.00      A    H
ATOM   1518  C   MOH A 248      63.728  16.775  56.307  1.00  0.00      A    C
ATOM   1519  H1  MOH A 248      64.061  16.513  57.315  1.00  0.00      A    H
ATOM   1520  H2  MOH A 248      62.621  16.700  56.307  1.00  0.00      A    H
ATOM   1521  H3  MOH A 248      63.930  17.796  56.023  1.00  0.00      A    H
ATOM   1522  O   MOH A 248      64.267  15.893  55.290  1.00  0.00      A    O
ATOM   1523  Ho  MOH A 248      63.745  15.889  54.433  1.00  0.00      A    H
ATOM   1524  C   MOH A 249      65.063  68.923   7.805  1.00  0.00      A    C
ATOM   1525  H1  MOH A 249      64.330  68.153   7.553  1.00  0.00      A    H
ATOM   1526  H2  MOH A 249      65.991  68.393   8.106  1.00  0.00      A    H
ATOM   1527  H3  MOH A 249      65.362  69.541   6.974  1.00  0.00      A    H
ATOM   1528  O   MOH A 249      64.628  69.780   8.891  1.00  0.00      A    O
ATOM   1529  Ho  MOH A 249      65.375  70.262   9.357  1.00  0.00      A    H
ATOM   1530  C   MOH A 250      64.697  22.379  25.578  1.00  0.00      A    C
ATOM   1531  H1  MOH A 250      64.944  23.127  24.821  1.00  0.00      A    H
ATOM   1532  H2  MOH A 250      64.178  21.551  25.053  1.00  0.00      A    H
ATOM   1533  H3  MOH A 250      65.554  21.912  26.038  1.00  0.00      A    H
ATOM   1534  O   MOH A 250      63.834  22.900  26.621  1.00  0.00      A    O
ATOM   1535  Ho  MOH A 250      63.333  22.193  27.129  1.00  0.00      A    H
ATOM   1536  C   MOH A 251      59.016  12.015  36.873  1.00  0.00      A    C
ATOM   1537  H1  MOH A 251      59.266  11.248  36.137  1.00  0.00      A    H
ATOM   1538  H2  MOH A 251      58.857  12.959  36.311  1.00  0.00      A    H
ATOM   1539  H3  MOH A 251      58.083  11.849  37.389  1.00  0.00      A    H
ATOM   1540  O   MOH A 251      60.063  12.215  37.856  1.00  0.00      A    O
ATOM   1541  Ho  MOH A 251      60.021  13.101  38.326  1.00  0.00      A    H
ATOM   1542  C   MOH A 252      54.202  61.951  35.420  1.00  0.00      A    C
ATOM   1543  H1  MOH A 252      54.821  61.690  36.282  1.00  0.00      A    H
ATOM   1544  H2  MOH A 252      54.447  63.001  35.158  1.00  0.00      A    H
ATOM   1545  H3  MOH A 252      54.427  61.390  34.526  1.00  0.00      A    H
ATOM   1546  O   MOH A 252      52.782  61.844  35.693  1.00  0.00      A    O
ATOM   1547  Ho  MOH A 252      52.203  62.372  35.066  1.00  0.00      A    H
ATOM   1548  C   MOH A 253      33.164   2.353  50.849  1.00  0.00      A    C
ATOM   1549  H1  MOH A 253      32.637   1.493  50.430  1.00  0.00      A    H
ATOM   1550  H2  MOH A 253      32.704   3.259  50.402  1.00  0.00      A    H
ATOM   1551  H3  MOH A 253      33.034   2.480  51.912  1.00  0.00      A    H
ATOM   1552  O   MOH A 253      34.584   2.342  50.552  1.00  0.00      A    O
ATOM   1553  Ho  MOH A 253      35.025   3.240  50.625  1.00  0.00      A    H
ATOM   1554  C   MOH A 254      42.950  36.996  25.690  1.00  0.00      A    C
ATOM   1555  H1  MOH A 254      42.371  37.562  26.423  1.00  0.00      A    H
ATOM   1556  H2  MOH A 254      43.947  36.815  26.142  1.00  0.00      A    H
ATOM   1557  H3  MOH A 254      42.564  36.010  25.484  1.00  0.00      A    H
ATOM   1558  O   MOH A 254      43.115  37.703  24.435  1.00  0.00      A    O
ATOM   1559  Ho  MOH A 254      43.887  37.380  23.881  1.00  0.00      A    H
ATOM   1560  C   MOH A 255      57.702  40.024   8.564  1.00  0.00      A    C
ATOM   1561  H1  MOH A 255      57.302  39.170   9.116  1.00  0.00      A    H
ATOM   1562  H2  MOH A 255      57.889  40.826   9.309  1.00  0.00      A    H
ATOM   1563  H3  MOH A 255      58.664  39.849   8.109  1.00  0.00      A    H
ATOM   1564  O   MOH A 255      56.790  40.517   7.551  1.00  0.00      A    O
ATOM   1565  Ho  MOH A 255      56.967  41.463   7.265  1.00  0.00      A    H
ATOM   1566  C   MOH A 256      50.140   7.494  48.172  1.00  0.00      A    C
ATOM   1567  H1  MOH A 256      49.492   8.360  48.325  1.00  0.00      A    H
ATOM   1568  H2  MOH A 256      51.107   7.882  47.789  1.00  0.00      A    H
ATOM   1569  H3  MOH A 256      50.400   6.968  49.077  1.00  0.00      A    H
ATOM   1570  O   MOH A 256      49.595   6.545  47.220  1.00  0.00      A    O
ATOM   1571  Ho  MOH A 256      50.279   5.932  46.816  1.00  0.00      A    H
ATOM   1572  C   MOH A 257      27.409  24.346  17.707  1.00  0.00      A    C
ATOM   1573  H1  MOH A 257      26.367  24.029  17.619  1.00  0.00      A    H
ATOM   1574  H2  MOH A 257      27.551  25.178  16.987  1.00  0.00      A    H
ATOM   1575  H3  MOH A 257      27.665  24.770  18.665  1.00  0.00      A    H
ATOM   1576  O   MOH A 257      28.347  23.283  17.401  1.00  0.00      A    O
ATOM   1577  Ho  MOH A 257      29.265  23.606  17.153  1.00  0.00      A    H
ATOM   1578  C   MOH A 258      29.564  34.424  57.864  1.00  0.00      A    C
ATOM   1579  H1  MOH A 258      30.500  34.232  57.334  1.00  0.00      A    H
ATOM   1580  H2  MOH A 258      28.925  33.529  57.719  1.00  0.00      A    H
ATOM   1581  H3  MOH A 258      29.669  34.511  58.934  1.00  0.00      A    H
ATOM   1582  O   MOH A 258      28.866  35.595  57.368  1.00  0.00      A    O
ATOM   1583  Ho  MOH A 258      27.887  35.612  57.589  1.00  0.00      A    H
ATOM   1584  C   MOH A 259      15.132  19.538   2.510  1.00  0.00      A    C
ATOM   1585  H1  MOH A 259      15.011  20.188   1.641  1.00  0.00      A    H
ATOM   1586  H2  MOH A 259      14.465  19.936   3.303  1.00  0.00      A    H
ATOM   1587  H3  MOH A 259      14.796  18.525   2.358  1.00  0.00      A    H
ATOM   1588  O   MOH A 259      16.496  19.508   3.004  1.00  0.00      A    O
ATOM   1589  Ho  MOH A 259      16.579  19.203   3.957  1.00  0.00      A    H
ATOM   1590  C   MOH A 260      58.854  14.209   4.597  1.00  0.00      A    C
ATOM   1591  H1  MOH A 260      58.914  13.124   4.481  1.00  0.00      A    H
ATOM   1592  H2  MOH A 260      59.778  14.630   4.149  1.00  0.00      A    H
ATOM   1593  H3  MOH A 260      58.051  14.672   4.046  1.00  0.00      A    H
ATOM   1594  O   MOH A 260      58.765  14.622   5.985  1.00  0.00      A    O
ATOM   1595  Ho  MOH A 260      59.035  15.575   6.147  1.00  0.00      A    H
ATOM   1596  C   MOH A 261      45.644  23.070  26.373  1.00  0.00      A    C
ATOM   1597  H1  MOH A 261      44.829  22.992  25.650  1.00  0.00      A    H
ATOM   1598  H2  MOH A 261      46.563  22.723  25.856  1.00  0.00      A    H
ATOM   1599  H3  MOH A 261      45.871  24.079  26.680  1.00  0.00      A    H
ATOM   1600  O   MOH A 261      45.427  22.261  27.556  1.00  0.00      A    O
ATOM   1601  Ho  MOH A 261      46.264  22.050  28.068  1.00  0.00      A    H
ATOM   1602  C   MOH A 262      55.225  19.615  48.707  1.00  0.00      A    C
ATOM   1603  H1  MOH A 262      54.592  19.475  47.828  1.00  0.00      A    H
ATOM   1604  H2  MOH A 262      55.764  18.659  48.869  1.00  0.00      A    H
ATOM   1605  H3  MOH A 262      56.007  20.347  48.580  1.00  0.00      A    H
ATOM   1606  O   MOH A 262      54.468  19.945  49.900  1.00  0.00      A    O
ATOM   1607  Ho  MOH A 262      54.954  19.760  50.758  1.00  0.00      A    H
ATOM   1608  C   MOH A 263      66.396   7.922  45.138  1.00  0.00      A    C
ATOM   1609  H1  MOH A 263      65.539   7.644  45.756  1.00  0.00      A    H
ATOM   1610  H2  MOH A 263      66.559   7.088  44.424  1.00  0.00      A    H
ATOM   1611  H3  MOH A 263      66.232   8.786  44.513  1.00  0.00      A    H
ATOM   1612  O   MOH A 263      67.604   8.130  45.913  1.00  0.00      A    O
ATOM   1613  Ho  MOH A 263      68.451   8.060  45.379  1.00  0.00      A    H
ATOM   1614  C   MOH A 264      53.261  50.378   8.011  1.00  0.00      A    C
ATOM   1615  H1  MOH A 264      52.809  50.122   7.050  1.00  0.00      A    H
ATOM   1616  H2  MOH A 264      54.108  51.062   7.794  1.00  0.00      A    H
ATOM   1617  H3  MOH A 264      52.619  50.942   8.668  1.00  0.00      A    H
ATOM   1618  O   MOH A 264      53.757  49.217   8.726  1.00  0.00      A    O
ATOM   1619  Ho  MOH A 264      54.447  49.430   9.423  1.00  0.00      A    H
ATOM   1620  C   MOH A 265      66.961  24.990   7.487  1.00  0.00      A    C
ATOM   1621  H1  MOH A 265      66.898  23.904   7.386  1.00  0.00      A    H
ATOM   1622  H2  MOH A 265      67.311  25.382   6.510  1.00  0.00      A    H
ATOM   1623  H3  MOH A 265      66.013  25.477   7.649  1.00  0.00      A    H
ATOM   1624  O   MOH A 265      67.883  25.406   8.527  1.00  0.00      A    O
ATOM   1625  Ho  MOH A 265      68.209  26.350   8.431  1.00  0.00      A    H
ATOM   1626  C   MOH A 266      52.398  14.086  30.562  1.00  0.00      A    C
ATOM   1627  H1  MOH A 266      53.067  13.557  31.246  1.00  0.00      A    H
ATOM   1628  H2  MOH A 266      51.371  13.725  30.777  1.00  0.00      A    H
ATOM   1629  H3  MOH A 266      52.350  15.151  30.723  1.00  0.00      A    H
ATOM   1630  O   MOH A 266      52.710  13.839  29.168  1.00  0.00      A    O
ATOM   1631  Ho  MOH A 266      51.951  14.026  28.539  1.00  0.00      A    H
ATOM   1632  C   MOH A 267      31.741  22.758  34.975  1.00  0.00      A    C
ATOM   1633  H1  MOH A 267      31.091  23.283  35.679  1.00  0.00      A    H
ATOM   1634  H2  MOH A 267      32.724  22.639  35.477  1.00  0.00      A    H
ATOM   1635  H3  MOH A 267      31.429  21.751  34.748  1.00  0.00      A    H
ATOM   1636  O   MOH A 267      31.924  23.481  33.731  1.00  0.00      A    O
ATOM   1637  Ho  MOH A 267      32.742  23.210  33.216  1.00  0.00      A    H
ATOM   1638  C   MOH A 268      70.995  28.305  66.099  1.00  0.00      A    C
ATOM   1639  H1  MOH A 268      71.486  29.010  66.774  1.00  0.00      A    H
ATOM   1640  H2  MOH A 268      70.934  27.337  66.639  1.00  0.00      A    H
ATOM   1641  H3  MOH A 268      69.970  28.551  65.869  1.00  0.00      A    H
ATOM   1642  O   MOH A 268      71.720  28.116  64.857  1.00  0.00      A    O
ATOM   1643  Ho  MOH A 268      71.493  27.265  64.376  1.00  0.00      A    H
ATOM   1644  C   MOH A 269      51.363  11.157  55.311  1.00  0.00      A    C
ATOM   1645  H1  MOH A 269      52.277  11.740  55.453  1.00  0.00      A    H
ATOM   1646  H2  MOH A 269      51.659  10.088  55.345  1.00  0.00      A    H
ATOM   1647  H3  MOH A 269      50.641  11.263  56.105  1.00  0.00      A    H
ATOM   1648  O   MOH A 269      50.710  11.432  54.046  1.00  0.00      A    O
ATOM   1649  Ho  MOH A 269      50.084  10.709  53.742  1.00  0.00      A    H
ATOM   1650  C   MOH A 270       6.478  17.184   6.804  1.00  0.00      A    C
ATOM   1651  H1  MOH A 270       6.351  16.111   6.642  1.00  0.00      A    H
ATOM   1652  H2  MOH A 270       7.568  17.363   6.919  1.00  0.00      A    H
ATOM   1653  H3  MOH A 270       6.190  17.797   5.965  1.00  0.00      A    H
ATOM   1654  O   MOH A 270       5.789  17.659   7.988  1.00  0.00      A    O
ATOM   1655  Ho  MOH A 270       6.138  18.530   8.344  1.00  0.00      A    H
ATOM   1656  C   MOH A 271       9.083  13.145   9.286  1.00  0.00      A    C
ATOM   1657  H1  MOH A 271       9.510  14.150   9.327  1.00  0.00      A    H
ATOM   1658  H2  MOH A 271       7.981  13.265   9.341  1.00  0.00      A    H
ATOM   1659  H3  MOH A 271       9.252  12.628   8.355  1.00  0.00      A    H
ATOM   1660  O   MOH A 271       9.527  12.300  10.377  1.00  0.00      A    O
ATOM   1661  Ho  MOH A 271       8.927  11.516  10.559  1.00  0.00      A    H
ATOM   1662  C   MOH A 272       7.277  54.928  22.564  1.00  0.00      A    C
ATOM   1663  H1  MOH A 272       6.275  54.856  22.994  1.00  0.00      A    H
ATOM   1664  H2  MOH A 272       7.186  54.646  21.494  1.00  0.00      A    H
ATOM   1665  H3  MOH A 272       7.683  55.927  22.547  1.00  0.00      A    H
ATOM   1666  O   MOH A 272       8.232  54.048  23.211  1.00  0.00      A    O
ATOM   1667  Ho  MOH A 272       9.042  53.844  22.655  1.00  0.00      A    H
ATOM   1668  C   MOH A 273       4.694   5.193  69.329  1.00  0.00      A    C
ATOM   1669  H1  MOH A 273       4.735   5.799  68.421  1.00  0.00      A    H
ATOM   1670  H2  MOH A 273       3.866   4.467  69.192  1.00  0.00      A    H
ATOM   1671  H3  MOH A 273       5.566   4.580  69.493  1.00  0.00      A    H
ATOM   1672  O   MOH A 273       4.447   5.981  70.521  1.00  0.00      A    O
ATOM   1673  Ho  MOH A 273       4.085   5.453  71.293  1.00  0.00      A    H
ATOM   1674  C   MOH A 274      67.407  34.002  23.128  1.00  0.00      A    C
ATOM   1675  H1  MOH A 274      67.826  34.694  23.863  1.00  0.00      A    H
ATOM   1676  H2  MOH A 274      66.602  33.438  23.643  1.00  0.00      A    H
ATOM   1677  H3  MOH A 274      66.913  34.481  22.298  1.00  0.00      A    H
ATOM   1678  O   MOH A 274      68.389  33.069  22.610  1.00  0.00      A    O
ATOM   1679  Ho  MOH A 274      67.993  32.240  22.205  1.00  0.00      A    H
ATOM   1680  C   MOH A 275      65.882   3.764  52.995  1.00  0.00      A    C
ATOM   1681  H1  MOH A 275      65.322   4.467  53.615  1.00  0.00      A    H
ATOM   1682  H2  MOH A 275      66.946   3.848  53.297  1.00  0.00      A    H
ATOM   1683  H3  MOH A 275      65.634   2.728  53.164  1.00  0.00      A    H
ATOM   1684  O   MOH A 275      65.763   4.045  51.577  1.00  0.00      A    O
ATOM   1685  Ho  MOH A 275      66.496   3.649  51.018  1.00  0.00      A    H
ATOM   1686  C   MOH A 276      42.757  67.894  17.876  1.00  0.00      A    C
ATOM   1687  H1  MOH A 276      42.221  68.843  17.810  1.00  0.00      A    H
ATOM   1688  H2  MOH A 276      43.783  68.079  17.493  1.00  0.00      A    H
ATOM   1689  H3  MOH A 276      42.905  67.536  18.882  1.00  0.00      A    H
ATOM   1690  O   MOH A 276      42.138  66.842  17.093  1.00  0.00      A    O
ATOM   1691  Ho  MOH A 276      42.754  66.083  16.866  1.00  0.00      A    H
ATOM   1692  C   MOH A 277      35.532   3.475  16.211  1.00  0.00      A    C
ATOM   1693  H1  MOH A 277      34.606   3.811  16.684  1.00  0.00      A    H
ATOM   1694  H2  MOH A 277      35.727   2.449  16.585  1.00  0.00      A    H
ATOM   1695  H3  MOH A 277      35.470   3.365  15.140  1.00  0.00      A    H
ATOM   1696  O   MOH A 277      36.665   4.323  16.527  1.00  0.00      A    O
ATOM   1697  Ho  MOH A 277      37.557   3.881  16.395  1.00  0.00      A    H
ATOM   1698  C   MOH A 278      16.330  57.976  45.419  1.00  0.00      A    C
ATOM   1699  H1  MOH A 278      16.885  57.311  46.084  1.00  0.00      A    H
ATOM   1700  H2  MOH A 278      16.309  58.973  45.907  1.00  0.00      A    H
ATOM   1701  H3  MOH A 278      16.805  58.151  44.467  1.00  0.00      A    H
ATOM   1702  O   MOH A 278      14.969  57.531  45.186  1.00  0.00      A    O
ATOM   1703  Ho  MOH A 278      14.350  58.254  44.868  1.00  0.00      A    H
ATOM   1704  C   MOH A 279      33.403  70.758  13.292  1.00  0.00      A    C
ATOM   1705  H1  MOH A 279      33.960  70.354  14.141  1.00  0.00      A    H
ATOM   1706  H2  MOH A 279      32.345  70.846  13.617  1.00  0.00      A    H
ATOM   1707  H3  MOH A 279      33.684  71.760  13.012  1.00  0.00      A    H
ATOM   1708  O   MOH A 279      33.472  69.909  12.118  1.00  0.00      A    O
ATOM   1709  Ho  MOH A 279      32.735  70.065  11.455  1.00  0.00      A    H
ATOM   1710  C   MOH A 280      31.397  30.299  62.281  1.00  0.00      A    C
ATOM   1711  H1  MOH A 280      32.093  29.879  63.011  1.00  0.00      A    H
ATOM   1712  H2  MOH A 280      31.104  29.469  61.605  1.00  0.00      A    H
ATOM   1713  H3  MOH A 280      30.467  30.646  62.702  1.00  0.00      A    H
ATOM   1714  O   MOH A 280      31.982  31.370  61.497  1.00  0.00      A    O
ATOM   1715  Ho  MOH A 280      31.510  31.547  60.629  1.00  0.00      A    H
ATOM   1716  C   MOH A 281      67.314  59.807   9.923  1.00  0.00      A    C
ATOM   1717  H1  MOH A 281      67.190  60.542   9.124  1.00  0.00      A    H
ATOM   1718  H2  MOH A 281      67.209  58.806   9.455  1.00  0.00      A    H
ATOM   1719  H3  MOH A 281      68.296  59.796  10.368  1.00  0.00      A    H
ATOM   1720  O   MOH A 281      66.327  59.949  10.976  1.00  0.00      A    O
ATOM   1721  Ho  MOH A 281      66.201  59.124  11.534  1.00  0.00      A    H
ATOM   1722  C   MOH A 282      64.281  32.577  29.106  1.00  0.00      A    C
ATOM   1723  H1  MOH A 282      64.428  31.750  29.804  1.00  0.00      A    H
ATOM   1724  H2  MOH A 282      63.441  33.185  29.503  1.00  0.00      A    H
ATOM   1725  H3  MOH A 282      65.109  33.265  29.050  1.00  0.00      A    H
ATOM   1726  O   MOH A 282      63.955  32.130  27.765  1.00  0.00      A    O
ATOM   1727  Ho  MOH A 282      63.502  32.825  27.200  1.00  0.00      A    H
ATOM   1728  C   MOH A 283      56.975  51.914   9.772  1.00  0.00      A    C
ATOM   1729  H1  MOH A 283      56.480  52.185  10.708  1.00  0.00      A    H
ATOM   1730  H2  MOH A 283      56.383  51.087   9.326  1.00  0.00      A    H
ATOM   1731  H3  MOH A 283      56.964  52.689   9.022  1.00  0.00      A    H
ATOM   1732  O   MOH A 283      58.343  51.472   9.967  1.00  0.00      A    O
ATOM   1733  Ho  MOH A 283      58.706  50.920   9.211  1.00  0.00      A    H
ATOM   1734  C   MOH A 284      57.538  33.393  14.314  1.00  0.00      A    C
ATOM   1735  H1  MOH A 284      57.175  32.389  14.081  1.00  0.00      A    H
ATOM   1736  H2  MOH A 284      57.258  33.598  15.368  1.00  0.00      A    H
ATOM   1737  H3  MOH A 284      58.612  33.493  14.296  1.00  0.00      A    H
ATOM   1738  O   MOH A 284      56.961  34.412  13.459  1.00  0.00      A    O
ATOM   1739  Ho  MOH A 284      57.006  35.340  13.839  1.00  0.00      A    H
ATOM   1740  C   MOH A 285      32.926  41.119  64.805  1.00  0.00      A    C
ATOM   1741  H1  MOH A 285      32.990  42.047  65.378  1.00  0.00      A    H
ATOM   1742  H2  MOH A 285      32.355  40.398  65.426  1.00  0.00      A    H
ATOM   1743  H3  MOH A 285      32.358  41.199  63.892  1.00  0.00      A    H
ATOM   1744  O   MOH A 285      34.227  40.557  64.496  1.00  0.00      A    O
ATOM   1745  Ho  MOH A 285      34.209  39.579  64.275  1.00  0.00      A    H
ATOM   1746  C   MOH A 286      25.411   8.853  25.877  1.00  0.00      A    C
ATOM   1747  H1  MOH A 286      25.732   9.880  26.063  1.00  0.00      A    H
ATOM   1748  H2  MOH A 286      24.803   8.871  24.948  1.00  0.00      A    H
ATOM   1749  H3  MOH A 286      26.215   8.168  25.659  1.00  0.00      A    H
ATOM   1750  O   MOH A 286      24.614   8.308  26.959  1.00  0.00      A    O
ATOM   1751  Ho  MOH A 286      24.044   7.525  26.694  1.00  0.00      A    H
ATOM   1752  C   MOH A 287      25.659  16.955   2.977  1.00  0.00      A    C
ATOM   1753  H1  MOH A 287      26.136  17.724   2.364  1.00  0.00      A    H
ATOM   1754  H2  MOH A 287      25.510  17.397   3.985  1.00  0.00      A    H
ATOM   1755  H3  MOH A 287      24.667  16.681   2.653  1.00  0.00      A    H
ATOM   1756  O   MOH A 287      26.460  15.752   3.096  1.00  0.00      A    O
ATOM   1757  Ho  MOH A 287      26.225  15.179   3.886  1.00  0.00      A    H
ATOM   1758  C   MOH A 288      61.039  21.831  37.376  1.00  0.00      A    C
ATOM   1759  H1  MOH A 288      62.069  21.962  37.719  1.00  0.00      A    H
ATOM   1760  H2  MOH A 288      60.426  22.584  37.915  1.00  0.00      A    H
ATOM   1761  H3  MOH A 288      60.886  22.055  36.333  1.00  0.00      A    H
ATOM   1762  O   MOH A 288      60.519  20.506  37.650  1.00  0.00      A    O
ATOM   1763  Ho  MOH A 288      59.517  20.452  37.657  1.00  0.00      A    H
ATOM   1764  C   MOH A 289      11.294  20.264  48.072  1.00  0.00      A    C
ATOM   1765  H1  MOH A 289      12.016  21.069  47.912  1.00  0.00      A    H
ATOM   1766  H2  MOH A 289      11.067  20.250  49.158  1.00  0.00      A    H
ATOM   1767  H3  MOH A 289      10.339  20.423  47.598  1.00  0.00      A    H
ATOM   1768  O   MOH A 289      11.802  18.966  47.673  1.00  0.00      A    O
ATOM   1769  Ho  MOH A 289      11.323  18.191  48.095  1.00  0.00      A    H
ATOM   1770  C   MOH A 290       9.891  68.971  64.053  1.00  0.00      A    C
ATOM   1771  H1  MOH A 290      10.561  68.814  64.902  1.00  0.00      A    H
ATOM   1772  H2  MOH A 290       8.867  68.725  64.404  1.00  0.00      A    H
ATOM   1773  H3  MOH A 290       9.825  69.995  63.722  1.00  0.00      A    H
ATOM   1774  O   MOH A 290      10.219  68.134  62.915  1.00  0.00      A    O
ATOM   1775  Ho  MOH A 290       9.463  68.008  62.267  1.00  0.00      A    H
ATOM   1776  C   MOH A 291      48.744  53.632   3.988  1.00  0.00      A    C
ATOM   1777  H1  MOH A 291      47.869  53.063   3.664  1.00  0.00      A    H
ATOM   1778  H2  MOH A 291      49.621  53.191   3.470  1.00  0.00      A    H
ATOM   1779  H3  MOH A 291      48.740  54.666   3.680  1.00  0.00      A    H
ATOM   1780  O   MOH A 291      48.955  53.573   5.421  1.00  0.00      A    O
ATOM   1781  Ho  MOH A 291      49.892  53.791   5.707  1.00  0.00      A    H
ATOM   1782  C   MOH A 292      50.752  38.865   9.488  1.00  0.00      A    C
ATOM   1783  H1  MOH A 292      50.475  39.669  10.174  1.00  0.00      A    H
ATOM   1784  H2  MOH A 292      51.493  38.232  10.021  1.00  0.00      A    H
ATOM   1785  H3  MOH A 292      49.947  38.191   9.244  1.00  0.00      A    H
ATOM   1786  O   MOH A 292      51.340  39.354   8.256  1.00  0.00      A    O
ATOM   1787  Ho  MOH A 292      51.891  38.673   7.766  1.00  0.00      A    H
ATOM   1788  C   MOH A 293      60.105  48.234   7.818  1.00  0.00      A    C
ATOM   1789  H1  MOH A 293      61.033  47.665   7.730  1.00  0.00      A    H
ATOM   1790  H2  MOH A 293      59.281  47.549   7.528  1.00  0.00      A    H
ATOM   1791  H3  MOH A 293      59.863  48.537   8.824  1.00  0.00      A    H
ATOM   1792  O   MOH A 293      60.078  49.403   6.960  1.00  0.00      A    O
ATOM   1793  Ho  MOH A 293      59.156  49.749   6.768  1.00  0.00      A    H
ATOM   1794  C   MOH A 294      43.419   9.412  12.192  1.00  0.00      A    C
ATOM   1795  H1  MOH A 294      42.662   8.835  11.656  1.00  0.00      A    H
ATOM   1796  H2  MOH A 294      43.981   9.990  11.428  1.00  0.00      A    H
ATOM   1797  H3  MOH A 294      43.019  10.162  12.856  1.00  0.00      A    H
ATOM   1798  O   MOH A 294      44.343   8.577  12.934  1.00  0.00      A    O
ATOM   1799  Ho  MOH A 294      45.213   9.026  13.156  1.00  0.00      A    H
ATOM   1800  C   MOH A 295      30.543  11.285  18.280  1.00  0.00      A    C
ATOM   1801  H1  MOH A 295      30.784  12.198  18.829  1.00  0.00      A    H
ATOM   1802  H2  MOH A 295      31.092  10.458  18.777  1.00  0.00      A    H
ATOM   1803  H3  MOH A 295      29.506  10.993  18.336  1.00  0.00      A    H
ATOM   1804  O   MOH A 295      30.934  11.347  16.885  1.00  0.00      A    O
ATOM   1805  Ho  MOH A 295      31.033  10.449  16.446  1.00  0.00      A    H
ATOM   1806  C   MOH A 296      43.286  31.666   5.370  1.00  0.00      A    C
ATOM   1807  H1  MOH A 296      42.598  31.114   6.015  1.00  0.00      A    H
ATOM   1808  H2  MOH A 296      43.701  32.495   5.981  1.00  0.00      A    H
ATOM   1809  H3  MOH A 296      44.151  31.102   5.057  1.00  0.00      A    H
ATOM   1810  O   MOH A 296      42.638  32.215   4.195  1.00  0.00      A    O
ATOM   1811  Ho  MOH A 296      43.136  32.976   3.771  1.00  0.00      A    H
ATOM   1812  C   MOH A 297      42.909  66.705  33.131  1.00  0.00      A    C
ATOM   1813  H1  MOH A 297      43.115  65.993  33.934  1.00  0.00      A    H
ATOM   1814  H2  MOH A 297      42.658  67.670  33.617  1.00  0.00      A    H
ATOM   1815  H3  MOH A 297      43.759  66.929  32.506  1.00  0.00      A    H
ATOM   1816  O   MOH A 297      41.804  66.295  32.285  1.00  0.00      A    O
ATOM   1817  Ho  MOH A 297      41.384  67.045  31.767  1.00  0.00      A    H
ATOM   1818  C   MOH A 298      62.395  43.205  44.125  1.00  0.00      A    C
ATOM   1819  H1  MOH A 298      61.677  42.626  43.540  1.00  0.00      A    H
ATOM   1820  H2  MOH A 298      63.355  42.647  44.095  1.00  0.00      A    H
ATOM   1821  H3  MOH A 298      62.631  44.172  43.709  1.00  0.00      A    H
ATOM   1822  O   MOH A 298      61.987  43.378  45.506  1.00  0.00      A    O
ATOM   1823  Ho  MOH A 298      62.740  43.603  46.131  1.00  0.00      A    H
ATOM   1824  C   MOH A 299      16.080  25.021  44.289  1.00  0.00      A    C
ATOM   1825  H1  MOH A 299      15.176  25.301  44.835  1.00  0.00      A    H
ATOM   1826  H2  MOH A 299      16.928  25.534  44.790  1.00  0.00      A    H
ATOM   1827  H3  MOH A 299      16.327  23.973  44.345  1.00  0.00      A    H
ATOM   1828  O   MOH A 299      16.039  25.416  42.894  1.00  0.00      A    O
ATOM   1829  Ho  MOH A 299      16.942  25.477  42.459  1.00  0.00      A    H
ATOM   1830  C   MOH A 300      17.786  35.172  30.163  1.00  0.00      A    C
ATOM   1831  H1  MOH A 300      17.926  35.903  30.962  1.00  0.00      A    H
ATOM   1832  H2  MOH A 300      16.847  35.448  29.639  1.00  0.00      A    H
ATOM   1833  H3  MOH A 300      18.543  35.201  29.395  1.00  0.00      A    H
ATOM   1834  O   MOH A 300      17.675  33.812  30.657  1.00  0.00      A    O
ATOM   1835  Ho  MOH A 300      17.230  33.179  30.018  1.00  0.00      A    H
ATOM   1836  C   MOH A 301      55.260  12.932  68.714  1.00  0.00      A    C
ATOM   1837  H1  MOH A 301      55.643  13.193  69.703  1.00  0.00      A    H
ATOM   1838  H2  MOH A 301      54.526  13.718  68.438  1.00  0.00      A    H
ATOM   1839  H3  MOH A 301      55.997  12.964  67.928  1.00  0.00      A    H
ATOM   1840  O   MOH A 301      54.606  11.638  68.688  1.00  0.00      A    O
ATOM   1841  Ho  MOH A 301      53.974  11.514  67.918  1.00  0.00      A    H
ATOM   1842  C   MOH A 302      54.358  59.069  44.697  1.00  0.00      A    C
ATOM   1843  H1  MOH A 302      54.382  59.843  45.468  1.00  0.00      A    H
ATOM   1844  H2  MOH A 302      54.454  58.094  45.220  1.00  0.00      A    H
ATOM   1845  H3  MOH A 302      53.421  58.999  44.167  1.00  0.00      A    H
ATOM   1846  O   MOH A 302      55.431  59.202  43.731  1.00  0.00      A    O
ATOM   1847  Ho  MOH A 302      55.636  58.359  43.227  1.00  0.00      A    H
ATOM   1848  C   MOH A 303       8.259  39.657  49.144  1.00  0.00      A    C
ATOM   1849  H1  MOH A 303       7.507  40.374  49.480  1.00  0.00      A    H
ATOM   1850  H2  MOH A 303       7.952  38.665  49.535  1.00  0.00      A    H
ATOM   1851  H3  MOH A 303       8.300  39.524  48.074  1.00  0.00      A    H
ATOM   1852  O   MOH A 303       9.590  39.970  49.626  1.00  0.00      A    O
ATOM   1853  Ho  MOH A 303      10.222  39.190  49.621  1.00  0.00      A    H
ATOM   1854  C   MOH A 304      46.934  66.660  65.066  1.00  0.00      A    C
ATOM   1855  H1  MOH A 304      45.932  66.919  65.418  1.00  0.00      A    H
ATOM   1856  H2  MOH A 304      47.615  67.459  65.425  1.00  0.00      A    H
ATOM   1857  H3  MOH A 304      47.334  65.753  65.491  1.00  0.00      A    H
ATOM   1858  O   MOH A 304      47.017  66.575  63.621  1.00  0.00      A    O
ATOM   1859  Ho  MOH A 304      47.948  66.667  63.258  1.00  0.00      A    H
ATOM   1860  C   MOH A 305      43.542  14.714  62.248  1.00  0.00      A    C
ATOM   1861  H1  MOH A 305      44.242  15.387  62.748  1.00  0.00      A    H
ATOM   1862  H2  MOH A 305      42.701  14.545  62.953  1.00  0.00      A    H
ATOM   1863  H3  MOH A 305      43.077  15.129  61.367  1.00  0.00      A    H
ATOM   1864  O   MOH A 305      44.138  13.438  61.902  1.00  0.00      A    O
ATOM   1865  Ho  MOH A 305      43.473  12.701  61.753  1.00  0.00      A    H
ATOM   1866  C   MOH A 306      48.786  71.102  31.809  1.00  0.00      A    C
ATOM   1867  H1  MOH A 306      48.376  72.009  32.259  1.00  0.00      A    H
ATOM   1868  H2  MOH A 306      49.181  70.483  32.641  1.00  0.00      A    H
ATOM   1869  H3  MOH A 306      48.052  70.473  31.330  1.00  0.00      A    H
ATOM   1870  O   MOH A 306      49.854  71.374  30.866  1.00  0.00      A    O
ATOM   1871  Ho  MOH A 306      50.456  70.590  30.692  1.00  0.00      A    H
ATOM   1872  C   MOH A 307      15.713  63.563  36.420  1.00  0.00      A    C
ATOM   1873  H1  MOH A 307      15.422  62.569  36.769  1.00  0.00      A    H
ATOM   1874  H2  MOH A 307      16.128  64.101  37.298  1.00  0.00      A    H
ATOM   1875  H3  MOH A 307      16.514  63.565  35.698  1.00  0.00      A    H
ATOM   1876  O   MOH A 307      14.598  64.318  35.881  1.00  0.00      A    O
ATOM   1877  Ho  MOH A 307      14.747  65.311  35.861  1.00  0.00      A    H
ATOM   1878  C   MOH A 308       3.377  21.066  26.804  1.00  0.00      A    C
ATOM   1879  H1  MOH A 308       4.248  21.110  26.146  1.00  0.00      A    H
ATOM   1880  H2  MOH A 308       3.692  21.493  27.779  1.00  0.00      A    H
ATOM   1881  H3  MOH A 308       2.552  21.686  26.491  1.00  0.00      A    H
ATOM   1882  O   MOH A 308       2.893  19.714  27.008  1.00  0.00      A    O
ATOM   1883  Ho  MOH A 308       2.332  19.600  27.832  1.00  0.00      A    H
ATOM   1884  C   MOH A 309      58.499  43.210  52.775  1.00  0.00      A    C
ATOM   1885  H1  MOH A 309      57.517  42.888  52.419  1.00  0.00      A    H
ATOM   1886  H2  MOH A 309      59.163  43.249  51.886  1.00  0.00      A    H
ATOM   1887  H3  MOH A 309      58.520  44.212  53.172  1.00  0.00      A    H
ATOM   1888  O   MOH A 309      59.066  42.306  53.757  1.00  0.00      A    O
ATOM   1889  Ho  MOH A 309      60.062  42.380  53.854  1.00  0.00      A    H
ATOM   1890  C   MOH A 310      57.605  23.351  49.898  1.00  0.00      A    C
ATOM   1891  H1  MOH A 310      58.118  23.278  50.860  1.00  0.00      A    H
ATOM   1892  H2  MOH A 310      57.635  22.340  49.442  1.00  0.00      A    H
ATOM   1893  H3  MOH A 310      56.554  23.584  49.971  1.00  0.00      A    H
ATOM   1894  O   MOH A 310      58.231  24.300  48.997  1.00  0.00      A    O
ATOM   1895  Ho  MOH A 310      58.004  24.158  48.030  1.00  0.00      A    H
ATOM   1896  C   MOH A 311      22.074  35.497  62.808  1.00  0.00      A    C
ATOM   1897  H1  MOH A 311      22.002  36.414  63.397  1.00  0.00      A    H
ATOM   1898  H2  MOH A 311      21.481  34.726  63.342  1.00  0.00      A    H
ATOM   1899  H3  MOH A 311      21.620  35.558  61.831  1.00  0.00      A    H
ATOM   1900  O   MOH A 311      23.439  35.031  62.659  1.00  0.00      A    O
ATOM   1901  Ho  MOH A 311      23.517  34.058  62.424  1.00  0.00      A    H
ATOM   1902  C   MOH A 312      33.258  30.312  51.367  1.00  0.00      A    C
ATOM   1903  H1  MOH A 312      32.711  30.427  52.306  1.00  0.00      A    H
ATOM   1904  H2  MOH A 312      34.147  30.973  51.432  1.00  0.00      A    H
ATOM   1905  H3  MOH A 312      33.665  29.326  51.207  1.00  0.00      A    H
ATOM   1906  O   MOH A 312      32.470  30.685  50.208  1.00  0.00      A    O
ATOM   1907  Ho  MOH A 312      33.015  30.905  49.395  1.00  0.00      A    H
ATOM   1908  C   MOH A 313      26.715  67.718  35.521  1.00  0.00      A    C
ATOM   1909  H1  MOH A 313      27.720  67.566  35.121  1.00  0.00      A    H
ATOM   1910  H2  MOH A 313      26.154  68.301  34.762  1.00  0.00      A    H
ATOM   1911  H3  MOH A 313      26.143  66.811  35.642  1.00  0.00      A    H
ATOM   1912  O   MOH A 313      26.713  68.441  36.778  1.00  0.00      A    O
ATOM   1913  Ho  MOH A 313      25.835  68.876  36.999  1.00  0.00      A    H
ATOM   1914  C   MOH A 314      11.599  31.362  69.030  1.00  0.00      A    C
ATOM   1915  H1  MOH A 314      11.851  30.371  68.646  1.00  0.00      A    H
ATOM   1916  H2  MOH A 314      11.728  31.321  70.131  1.00  0.00      A    H
ATOM   1917  H3  MOH A 314      12.266  32.147  68.708  1.00  0.00      A    H
ATOM   1918  O   MOH A 314      10.237  31.755  68.723  1.00  0.00      A    O
ATOM   1919  Ho  MOH A 314       9.875  32.478  69.317  1.00  0.00      A    H
ATOM   1920  C   MOH A 315      63.367  27.506   8.384  1.00  0.00      A    C
ATOM   1921  H1  MOH A 315      63.418  26.777   7.571  1.00  0.00      A    H
ATOM   1922  H2  MOH A 315      63.557  28.502   7.932  1.00  0.00      A    H
ATOM   1923  H3  MOH A 315      62.393  27.596   8.838  1.00  0.00      A    H
ATOM   1924  O   MOH A 315      64.345  27.258   9.425  1.00  0.00      A    O
ATOM   1925  Ho  MOH A 315      64.548  28.058   9.996  1.00  0.00      A    H
ATOM   1926  C   MOH A 316      55.103  57.365   6.470  1.00  0.00      A    C
ATOM   1927  H1  MOH A 316      54.431  58.168   6.781  1.00  0.00      A    H
ATOM   1928  H2  MOH A 316      54.743  56.437   6.961  1.00  0.00      A    H
ATOM   1929  H3  MOH A 316      55.071  57.142   5.415  1.00  0.00      A    H
ATOM   1930  O   MOH A 316      56.481  57.605   6.854  1.00  0.00      A    O
ATOM   1931  Ho  MOH A 316      57.048  56.778   6.884  1.00  0.00      A    H
ATOM   1932  C   MOH A 317      13.811  63.723  27.072  1.00  0.00      A    C
ATOM   1933  H1  MOH A 317      14.870  63.720  26.805  1.00  0.00      A    H
ATOM   1934  H2  MOH A 317      13.756  63.546  28.166  1.00  0.00      A    H
ATOM   1935  H3  MOH A 317      13.318  64.671  26.926  1.00  0.00      A    H
ATOM   1936  O   MOH A 317      13.054  62.695  26.384  1.00  0.00      A    O
ATOM   1937  Ho  MOH A 317      12.188  62.455  26.830  1.00  0.00      A    H
ATOM   1938  C   MOH A 318       3.890  18.834  49.170  1.00  0.00      A    C
ATOM   1939  H1  MOH A 318       3.330  17.964  48.819  1.00  0.00      A    H
ATOM   1940  H2  MOH A 318       3.997  18.723  50.269  1.00  0.00      A    H
ATOM   1941  H3  MOH A 318       4.903  18.889  48.804  1.00  0.00      A    H
ATOM   1942  O   MOH A 318       3.221  20.088  48.879  1.00  0.00      A    O
ATOM   1943  Ho  MOH A 318       3.520  20.855  49.453  1.00  0.00      A    H
ATOM   1944  C   MOH A 319      11.161  27.115  36.946  1.00  0.00      A    C
ATOM   1945  H1  MOH A 319      11.904  26.707  36.256  1.00  0.00      A    H
ATOM   1946  H2  MOH A 319      10.652  27.945  36.413  1.00  0.00      A    H
ATOM   1947  H3  MOH A 319      10.368  26.431  37.201  1.00  0.00      A    H
ATOM   1948  O   MOH A 319      11.750  27.623  38.170  1.00  0.00      A    O
ATOM   1949  Ho  MOH A 319      11.172  28.280  38.661  1.00  0.00      A    H
ATOM   1950  C   MOH A 320      52.007  54.159   9.891  1.00  0.00      A    C
ATOM   1951  H1  MOH A 320      51.783  53.574  10.787  1.00  0.00      A    H
ATOM   1952  H2  MOH A 320      52.601  55.036  10.223  1.00  0.00      A    H
ATOM   1953  H3  MOH A 320      52.641  53.656   9.179  1.00  0.00      A    H
ATOM   1954  O   MOH A 320      50.814  54.620   9.208  1.00  0.00      A    O
ATOM   1955  Ho  MOH A 320      50.967  55.405   8.601  1.00  0.00      A    H
ATOM   1956  C   MOH A 321       9.757  44.858  24.565  1.00  0.00      A    C
ATOM   1957  H1  MOH A 321       9.001  45.228  25.261  1.00  0.00      A    H
ATOM   1958  H2  MOH A 321       9.583  43.767  24.455  1.00  0.00      A    H
ATOM   1959  H3  MOH A 321       9.668  45.248  23.563  1.00  0.00      A    H
ATOM   1960  O   MOH A 321      11.112  45.081  25.033  1.00  0.00      A    O
ATOM   1961  Ho  MOH A 321      11.796  44.485  24.605  1.00  0.00      A    H
ATOM   1962  C   MOH A 322      67.598  64.357  28.965  1.00  0.00      A    C
ATOM   1963  H1  MOH A 322      66.574  63.984  28.887  1.00  0.00      A    H
ATOM   1964  H2  MOH A 322      68.061  64.227  27.965  1.00  0.00      A    H
ATOM   1965  H3  MOH A 322      67.672  65.414  29.162  1.00  0.00      A    H
ATOM   1966  O   MOH A 322      68.384  63.642  29.952  1.00  0.00      A    O
ATOM   1967  Ho  MOH A 322      69.376  63.723  29.823  1.00  0.00      A    H
ATOM   1968  C   MOH A 323      62.364  69.395  57.245  1.00  0.00      A    C
ATOM   1969  H1  MOH A 323      62.015  70.221  56.621  1.00  0.00      A    H
ATOM   1970  H2  MOH A 323      63.438  69.582  57.452  1.00  0.00      A    H
ATOM   1971  H3  MOH A 323      61.905  69.350  58.220  1.00  0.00      A    H
ATOM   1972  O   MOH A 323      62.218  68.103  56.602  1.00  0.00      A    O
ATOM   1973  Ho  MOH A 323      62.807  67.386  56.984  1.00  0.00      A    H
ATOM   1974  C   MOH A 324      14.134   9.914  22.223  1.00  0.00      A    C
ATOM   1975  H1  MOH A 324      14.997  10.101  22.866  1.00  0.00      A    H
ATOM   1976  H2  MOH A 324      13.374  10.681  22.478  1.00  0.00      A    H
ATOM   1977  H3  MOH A 324      14.324  10.061  21.171  1.00  0.00      A    H
ATOM   1978  O   MOH A 324      13.565   8.594  22.414  1.00  0.00      A    O
ATOM   1979  Ho  MOH A 324      12.614   8.509  22.103  1.00  0.00      A    H
ATOM   1980  C   MOH A 325      35.629  15.917  42.831  1.00  0.00      A    C
ATOM   1981  H1  MOH A 325      35.571  16.734  42.108  1.00  0.00      A    H
ATOM   1982  H2  MOH A 325      35.245  15.010  42.319  1.00  0.00      A    H
ATOM   1983  H3  MOH A 325      36.632  15.655  43.128  1.00  0.00      A    H
ATOM   1984  O   MOH A 325      34.840  16.163  44.022  1.00  0.00      A    O
ATOM   1985  Ho  MOH A 325      34.606  15.334  44.538  1.00  0.00      A    H
ATOM   1986  C   MOH A 326      29.444  65.184  54.955  1.00  0.00      A    C
ATOM   1987  H1  MOH A 326      28.919  64.656  55.754  1.00  0.00      A    H
ATOM   1988  H2  MOH A 326      29.738  66.173  55.364  1.00  0.00      A    H
ATOM   1989  H3  MOH A 326      30.375  64.727  54.658  1.00  0.00      A    H
ATOM   1990  O   MOH A 326      28.624  65.379  53.775  1.00  0.00      A    O
ATOM   1991  Ho  MOH A 326      28.939  66.118  53.174  1.00  0.00      A    H
ATOM   1992  C   MOH A 327      35.028  69.549  50.039  1.00  0.00      A    C
ATOM   1993  H1  MOH A 327      33.965  69.389  50.234  1.00  0.00      A    H
ATOM   1994  H2  MOH A 327      35.357  70.368  50.711  1.00  0.00      A    H
ATOM   1995  H3  MOH A 327      35.659  68.714  50.301  1.00  0.00      A    H
ATOM   1996  O   MOH A 327      35.297  69.923  48.663  1.00  0.00      A    O
ATOM   1997  Ho  MOH A 327      36.178  70.384  48.529  1.00  0.00      A    H
ATOM   1998  C   MOH A 328      25.165  14.657  40.517  1.00  0.00      A    C
ATOM   1999  H1  MOH A 328      24.849  13.871  41.207  1.00  0.00      A    H
ATOM   2000  H2  MOH A 328      24.359  15.420  40.511  1.00  0.00      A    H
ATOM   2001  H3  MOH A 328      26.045  15.196  40.832  1.00  0.00      A    H
ATOM   2002  O   MOH A 328      25.375  14.171  39.167  1.00  0.00      A    O
ATOM   2003  Ho  MOH A 328      25.341  14.887  38.464  1.00  0.00      A    H
ATOM   2004  C   MOH A 329      47.672  32.109  54.974  1.00  0.00      A    C
ATOM   2005  H1  MOH A 329      47.755  32.642  55.924  1.00  0.00      A    H
ATOM   2006  H2  MOH A 329      48.448  32.531  54.302  1.00  0.00      A    H
ATOM   2007  H3  MOH A 329      47.909  31.058  55.033  1.00  0.00      A    H
ATOM   2008  O   MOH A 329      46.369  32.259  54.355  1.00  0.00      A    O
ATOM   2009  Ho  MOH A 329      46.360  32.074  53.369  1.00  0.00      A    H
ATOM   2010  C   MOH A 330      22.040  68.443  65.786  1.00  0.00      A    C
ATOM   2011  H1  MOH A 330      21.762  69.333  65.217  1.00  0.00      A    H
ATOM   2012  H2  MOH A 330      21.996  67.587  65.081  1.00  0.00      A    H
ATOM   2013  H3  MOH A 330      23.056  68.445  66.146  1.00  0.00      A    H
ATOM   2014  O   MOH A 330      21.150  68.188  66.903  1.00  0.00      A    O
ATOM   2015  Ho  MOH A 330      21.168  67.241  67.233  1.00  0.00      A    H
ATOM   2016  C   MOH A 331      43.630  68.797  45.899  1.00  0.00      A    C
ATOM   2017  H1  MOH A 331      42.869  68.254  45.333  1.00  0.00      A    H
ATOM   2018  H2  MOH A 331      43.974  68.117  46.705  1.00  0.00      A    H
ATOM   2019  H3  MOH A 331      44.523  69.025  45.338  1.00  0.00      A    H
ATOM   2020  O   MOH A 331      43.125  70.022  46.489  1.00  0.00      A    O
ATOM   2021  Ho  MOH A 331      43.673  70.361  47.259  1.00  0.00      A    H
ATOM   2022  C   MOH A 332      18.548  42.654  14.616  1.00  0.00      A    C
ATOM   2023  H1  MOH A 332      19.257  43.194  15.249  1.00  0.00      A    H
ATOM   2024  H2  MOH A 332      17.579  42.646  15.157  1.00  0.00      A    H
ATOM   2025  H3  MOH A 332      18.330  43.139  13.678  1.00  0.00      A    H
ATOM   2026  O   MOH A 332      18.958  41.288  14.351  1.00  0.00      A    O
ATOM   2027  Ho  MOH A 332      18.209  40.683  14.068  1.00  0.00      A    H
ATOM   2028  C   MOH A 333      15.544   6.545  27.757  1.00  0.00      A    C
ATOM   2029  H1  MOH A 333      15.983   6.104  26.859  1.00  0.00      A    H
ATOM   2030  H2  MOH A 333      14.521   6.877  27.482  1.00  0.00      A    H
ATOM   2031  H3  MOH A 333      15.393   5.848  28.567  1.00  0.00      A    H
ATOM   2032  O   MOH A 333      16.297   7.680  28.253  1.00  0.00      A    O
ATOM   2033  Ho  MOH A 333      15.771   8.293  28.849  1.00  0.00      A    H
ATOM   2034  C   MOH A 334      17.409  55.724  65.326  1.00  0.00      A    C
ATOM   2035  H1  MOH A 334      16.761  56.022  66.154  1.00  0.00      A    H
ATOM   2036  H2  MOH A 334      18.305  56.377  65.369  1.00  0.00      A    H
ATOM   2037  H3  MOH A 334      17.800  54.722  65.407  1.00  0.00      A    H
ATOM   2038  O   MOH A 334      16.771  55.872  64.031  1.00  0.00      A    O
ATOM   2039  Ho  MOH A 334      17.414  55.926  63.262  1.00  0.00      A    H
ATOM   2040  C   MOH A 335      64.451  35.477  22.307  1.00  0.00      A    C
ATOM   2041  H1  MOH A 335      64.855  34.759  23.025  1.00  0.00      A    H
ATOM   2042  H2  MOH A 335      63.642  36.029  22.828  1.00  0.00      A    H
ATOM   2043  H3  MOH A 335      65.148  36.242  22.003  1.00  0.00      A    H
ATOM   2044  O   MOH A 335      63.909  34.842  21.121  1.00  0.00      A    O
ATOM   2045  Ho  MOH A 335      63.256  35.411  20.614  1.00  0.00      A    H
ATOM   2046  C   MOH A 336      67.078  41.559  57.417  1.00  0.00      A    C
ATOM   2047  H1  MOH A 336      66.455  40.833  56.890  1.00  0.00      A    H
ATOM   2048  H2  MOH A 336      67.416  42.298  56.661  1.00  0.00      A    H
ATOM   2049  H3  MOH A 336      66.551  42.146  58.152  1.00  0.00      A    H
ATOM   2050  O   MOH A 336      68.237  40.955  58.046  1.00  0.00      A    O
ATOM   2051  Ho  MOH A 336      68.979  41.601  58.245  1.00  0.00      A    H
ATOM   2052  C   MOH A 337      17.350  33.010  18.322  1.00  0.00      A    C
ATOM   2053  H1  MOH A 337      17.320  33.760  19.115  1.00  0.00      A    H
ATOM   2054  H2  MOH A 337      18.234  32.369  18.521  1.00  0.00      A    H
ATOM   2055  H3  MOH A 337      16.515  32.327  18.324  1.00  0.00      A    H
ATOM   2056  O   MOH A 337      17.471  33.594  17.000  1.00  0.00      A    O
ATOM   2057  Ho  MOH A 337      17.824  32.964  16.304  1.00  0.00      A    H
ATOM   2058  C   MOH A 338      37.041  26.918  41.493  1.00  0.00      A    C
ATOM   2059  H1  MOH A 338      36.839  26.321  42.385  1.00  0.00      A    H
ATOM   2060  H2  MOH A 338      36.932  27.982  41.789  1.00  0.00      A    H
ATOM   2061  H3  MOH A 338      38.052  26.842  41.126  1.00  0.00      A    H
ATOM   2062  O   MOH A 338      36.128  26.630  40.403  1.00  0.00      A    O
ATOM   2063  Ho  MOH A 338      36.067  27.359  39.716  1.00  0.00      A    H
ATOM   2064  C   MOH A 339      37.354  49.647  55.852  1.00  0.00      A    C
ATOM   2065  H1  MOH A 339      37.379  49.601  56.943  1.00  0.00      A    H
ATOM   2066  H2  MOH A 339      36.582  50.397  55.581  1.00  0.00      A    H
ATOM   2067  H3  MOH A 339      38.261  50.019  55.402  1.00  0.00      A    H
ATOM   2068  O   MOH A 339      37.020  48.374  55.243  1.00  0.00      A    O
ATOM   2069  Ho  MOH A 339      36.673  48.448  54.304  1.00  0.00      A    H
ATOM   2070  C   MOH A 340      32.365  27.615  47.543  1.00  0.00      A    C
ATOM   2071  H1  MOH A 340      33.326  27.980  47.173  1.00  0.00      A    H
ATOM   2072  H2  MOH A 340      31.601  27.910  46.793  1.00  0.00      A    H
ATOM   2073  H3  MOH A 340      32.289  26.540  47.598  1.00  0.00      A    H
ATOM   2074  O   MOH A 340      32.010  28.174  48.833  1.00  0.00      A    O
ATOM   2075  Ho  MOH A 340      31.029  28.128  49.043  1.00  0.00      A    H
ATOM   2076  C   MOH A 341      25.978  60.244  22.599  1.00  0.00      A    C
ATOM   2077  H1  MOH A 341      27.051  60.442  22.651  1.00  0.00      A    H
ATOM   2078  H2  MOH A 341      25.864  59.173  22.333  1.00  0.00      A    H
ATOM   2079  H3  MOH A 341      25.461  60.345  23.540  1.00  0.00      A    H
ATOM   2080  O   MOH A 341      25.303  61.058  21.606  1.00  0.00      A    O
ATOM   2081  Ho  MOH A 341      24.421  60.687  21.304  1.00  0.00      A    H
ATOM   2082  C   MOH A 342      41.264  22.266  38.596  1.00  0.00      A    C
ATOM   2083  H1  MOH A 342      40.572  23.110  38.649  1.00  0.00      A    H
ATOM   2084  H2  MOH A 342      41.889  22.308  39.512  1.00  0.00      A    H
ATOM   2085  H3  MOH A 342      40.788  21.299  38.638  1.00  0.00      A    H
ATOM   2086  O   MOH A 342      42.122  22.314  37.428  1.00  0.00      A    O
ATOM   2087  Ho  MOH A 342      42.959  21.767  37.512  1.00  0.00      A    H
ATOM   2088  C   MOH A 343      60.073  62.328  65.378  1.00  0.00      A    C
ATOM   2089  H1  MOH A 343      60.356  62.883  66.275  1.00  0.00      A    H
ATOM   2090  H2  MOH A 343      60.216  61.252  65.610  1.00  0.00      A    H
ATOM   2091  H3  MOH A 343      59.030  62.411  65.114  1.00  0.00      A    H
ATOM   2092  O   MOH A 343      60.876  62.678  64.222  1.00  0.00      A    O
ATOM   2093  Ho  MOH A 343      60.874  61.984  63.497  1.00  0.00      A    H
ATOM   2094  C   MOH A 344      62.765   2.876  44.438  1.00  0.00      A    C
ATOM   2095  H1  MOH A 344      63.025   2.444  45.408  1.00  0.00      A    H
ATOM   2096  H2  MOH A 344      63.720   3.059  43.904  1.00  0.00      A    H
ATOM   2097  H3  MOH A 344      62.215   2.213  43.789  1.00  0.00      A    H
ATOM   2098  O   MOH A 344      62.035   4.124  44.555  1.00  0.00      A    O
ATOM   2099  Ho  MOH A 344      62.070   4.697  43.733  1.00  0.00      A    H
ATOM   2100  C   MOH A 345      24.325   9.123  10.655  1.00  0.00      A    C
ATOM   2101  H1  MOH A 345      25.414   9.113  10.737  1.00  0.00      A    H
ATOM   2102  H2  MOH A 345      24.062   8.458   9.806  1.00  0.00      A    H
ATOM   2103  H3  MOH A 345      23.811   8.695  11.502  1.00  0.00      A    H
ATOM   2104  O   MOH A 345      23.791  10.448  10.407  1.00  0.00      A    O
ATOM   2105  Ho  MOH A 345      22.870  10.451  10.009  1.00  0.00      A    H
ATOM   2106  C   MOH A 346      39.252  19.490  11.239  1.00  0.00      A    C
ATOM   2107  H1  MOH A 346      38.473  19.480  10.473  1.00  0.00      A    H
ATOM   2108  H2  MOH A 346      39.656  18.458  11.297  1.00  0.00      A    H
ATOM   2109  H3  MOH A 346      40.106  20.102  10.995  1.00  0.00      A    H
ATOM   2110  O   MOH A 346      38.754  19.883  12.543  1.00  0.00      A    O
ATOM   2111  Ho  MOH A 346      39.337  19.594  13.308  1.00  0.00      A    H
ATOM   2112  C   MOH A 347      61.851   5.026  19.790  1.00  0.00      A    C
ATOM   2113  H1  MOH A 347      62.553   4.359  20.297  1.00  0.00      A    H
ATOM   2114  H2  MOH A 347      60.866   4.887  20.283  1.00  0.00      A    H
ATOM   2115  H3  MOH A 347      62.068   6.075  19.912  1.00  0.00      A    H
ATOM   2116  O   MOH A 347      61.723   4.738  18.375  1.00  0.00      A    O
ATOM   2117  Ho  MOH A 347      60.879   5.088  17.960  1.00  0.00      A    H
ATOM   2118  C   MOH A 348      33.536  15.623  67.592  1.00  0.00      A    C
ATOM   2119  H1  MOH A 348      32.798  15.765  66.799  1.00  0.00      A    H
ATOM   2120  H2  MOH A 348      34.120  16.565  67.658  1.00  0.00      A    H
ATOM   2121  H3  MOH A 348      33.113  15.499  68.576  1.00  0.00      A    H
ATOM   2122  O   MOH A 348      34.439  14.519  67.330  1.00  0.00      A    O
ATOM   2123  Ho  MOH A 348      35.300  14.563  67.843  1.00  0.00      A    H
ATOM   2124  C   MOH A 349      15.690   3.019  13.094  1.00  0.00      A    C
ATOM   2125  H1  MOH A 349      15.429   2.470  12.186  1.00  0.00      A    H
ATOM   2126  H2  MOH A 349      15.301   2.426  13.948  1.00  0.00      A    H
ATOM   2127  H3  MOH A 349      16.750   3.095  13.279  1.00  0.00      A    H
ATOM   2128  O   MOH A 349      15.113   4.349  13.133  1.00  0.00      A    O
ATOM   2129  Ho  MOH A 349      15.051   4.742  14.054  1.00  0.00      A    H
ATOM   2130  C   MOH A 350      67.469  40.362   8.400  1.00  0.00      A    C
ATOM   2131  H1  MOH A 350      66.893  39.458   8.613  1.00  0.00      A    H
ATOM   2132  H2  MOH A 350      67.038  40.804   7.478  1.00  0.00      A    H
ATOM   2133  H3  MOH A 350      67.370  41.137   9.143  1.00  0.00      A    H
ATOM   2134  O   MOH A 350      68.878  40.095   8.190  1.00  0.00      A    O
ATOM   2135  Ho  MOH A 350      69.361  40.815   7.683  1.00  0.00      A    H
ATOM   2136  C   MOH A 351      44.005  56.165  62.184  1.00  0.00      A    C
ATOM   2137  H1  MOH A 351      44.751  56.400  61.420  1.00  0.00      A    H
ATOM   2138  H2  MOH A 351      43.237  56.964  62.137  1.00  0.00      A    H
ATOM   2139  H3  MOH A 351      43.458  55.253  62.005  1.00  0.00      A    H
ATOM   2140  O   MOH A 351      44.565  56.118  63.521  1.00  0.00      A    O
ATOM   2141  Ho  MOH A 351      43.888  56.233  64.253  1.00  0.00      A    H
ATOM   2142  C   MOH A 352      53.741  47.005  67.591  1.00  0.00      A    C
ATOM   2143  H1  MOH A 352      53.126  46.113  67.453  1.00  0.00      A    H
ATOM   2144  H2  MOH A 352      53.052  47.828  67.873  1.00  0.00      A    H
ATOM   2145  H3  MOH A 352      54.438  46.942  68.412  1.00  0.00      A    H
ATOM   2146  O   MOH A 352      54.467  47.379  66.392  1.00  0.00      A    O
ATOM   2147  Ho  MOH A 352      54.765  48.337  66.376  1.00  0.00      A    H
ATOM   2148  C   MOH A 353       4.358  48.458  24.644  1.00  0.00      A    C
ATOM   2149  H1  MOH A 353       4.825  49.205  25.290  1.00  0.00      A    H
ATOM   2150  H2  MOH A 353       3.456  48.093  25.178  1.00  0.00      A    H
ATOM   2151  H3  MOH A 353       3.981  48.849  23.712  1.00  0.00      A    H
ATOM   2152  O   MOH A 353       5.231  47.335  24.359  1.00  0.00      A    O
ATOM   2153  Ho  MOH A 353       4.749  46.507  24.061  1.00  0.00      A    H
ATOM   2154  C   MOH A 354      50.751  52.095  52.891  1.00  0.00      A    C
ATOM   2155  H1  MOH A 354      51.068  52.130  53.936  1.00  0.00      A    H
ATOM   2156  H2  MOH A 354      50.098  52.978  52.726  1.00  0.00      A    H
ATOM   2157  H3  MOH A 354      51.552  52.215  52.179  1.00  0.00      A    H
ATOM   2158  O   MOH A 354      50.015  50.889  52.566  1.00  0.00      A    O
ATOM   2159  Ho  MOH A 354      49.442  50.967  51.746  1.00  0.00      A    H
ATOM   2160  C   MOH A 355      17.097  22.879  64.832  1.00  0.00      A    C
ATOM   2161  H1  MOH A 355      16.357  23.406  64.225  1.00  0.00      A    H
ATOM   2162  H2  MOH A 355      17.792  22.379  64.125  1.00  0.00      A    H
ATOM   2163  H3  MOH A 355      17.728  23.523  65.423  1.00  0.00      A    H
ATOM   2164  O   MOH A 355      16.503  21.883  65.702  1.00  0.00      A    O
ATOM   2165  Ho  MOH A 355      17.144  21.176  66.015  1.00  0.00      A    H
ATOM   2166  C   MOH A 356      28.442  31.001  66.721  1.00  0.00      A    C
ATOM   2167  H1  MOH A 356      29.289  31.544  66.294  1.00  0.00      A    H
ATOM   2168  H2  MOH A 356      27.597  31.120  66.012  1.00  0.00      A    H
ATOM   2169  H3  MOH A 356      28.588  29.934  66.791  1.00  0.00      A    H
ATOM   2170  O   MOH A 356      28.050  31.504  68.023  1.00  0.00      A    O
ATOM   2171  Ho  MOH A 356      27.111  31.267  68.288  1.00  0.00      A    H
ATOM   2172  C   MOH A 357      22.815   7.196  45.641  1.00  0.00      A    C
ATOM   2173  H1  MOH A 357      21.874   6.665  45.478  1.00  0.00      A    H
ATOM   2174  H2  MOH A 357      22.577   8.280  45.624  1.00  0.00      A    H
ATOM   2175  H3  MOH A 357      23.256   7.031  46.612  1.00  0.00      A    H
ATOM   2176  O   MOH A 357      23.807   6.908  44.624  1.00  0.00      A    O
ATOM   2177  Ho  MOH A 357      24.531   7.599  44.550  1.00  0.00      A    H
ATOM   2178  C   MOH A 358      26.868   4.521  17.756  1.00  0.00      A    C
ATOM   2179  H1  MOH A 358      25.798   4.312  17.687  1.00  0.00      A    H
ATOM   2180  H2  MOH A 358      27.227   4.043  18.692  1.00  0.00      A    H
ATOM   2181  H3  MOH A 358      27.460   4.068  16.977  1.00  0.00      A    H
ATOM   2182  O   MOH A 358      27.162   5.940  17.800  1.00  0.00      A    O
ATOM   2183  Ho  MOH A 358      28.063   6.160  18.185  1.00  0.00      A    H
ATOM   2184  C   MOH A 359      50.625  29.557  10.000  1.00  0.00      A    C
ATOM   2185  H1  MOH A 359      51.220  30.215  10.637  1.00  0.00      A    H
ATOM   2186  H2  MOH A 359      49.833  30.186   9.543  1.00  0.00      A    H
ATOM   2187  H3  MOH A 359      51.162  29.146   9.160  1.00  0.00      A    H
ATOM   2188  O   MOH A 359      50.008  28.470  10.735  1.00  0.00      A    O
ATOM   2189  Ho  MOH A 359      49.219  28.058  10.272  1.00  0.00      A    H
ATOM   2190  C   MOH A 360      42.660  29.103  67.891  1.00  0.00      A    C
ATOM   2191  H1  MOH A 360      42.561  30.191  67.884  1.00  0.00      A    H
ATOM   2192  H2  MOH A 360      43.432  28.858  68.649  1.00  0.00      A    H
ATOM   2193  H3  MOH A 360      41.778  28.579  68.225  1.00  0.00      A    H
ATOM   2194  O   MOH A 360      43.063  28.566  66.606  1.00  0.00      A    O
ATOM   2195  Ho  MOH A 360      43.472  27.651  66.654  1.00  0.00      A    H
ATOM   2196  C   MOH A 361      21.954  18.475   3.192  1.00  0.00      A    C
ATOM   2197  H1  MOH A 361      21.600  17.876   2.349  1.00  0.00      A    H
ATOM   2198  H2  MOH A 361      22.608  19.266   2.769  1.00  0.00      A    H
ATOM   2199  H3  MOH A 361      21.178  19.015   3.710  1.00  0.00      A    H
ATOM   2200  O   MOH A 361      22.706  17.698   4.158  1.00  0.00      A    O
ATOM   2201  Ho  MOH A 361      23.307  18.246   4.746  1.00  0.00      A    H
ATOM   2202  C   MOH A 362      20.548  65.133  55.609  1.00  0.00      A    C
ATOM   2203  H1  MOH A 362      19.507  65.452  55.700  1.00  0.00      A    H
ATOM   2204  H2  MOH A 362      20.855  64.757  56.607  1.00  0.00      A    H
ATOM   2205  H3  MOH A 362      20.700  64.295  54.947  1.00  0.00      A    H
ATOM   2206  O   MOH A 362      21.434  66.210  55.210  1.00  0.00      A    O
ATOM   2207  Ho  MOH A 362      22.399  66.049  55.431  1.00  0.00      A    H
ATOM   2208  C   MOH A 363      36.950  59.535  18.347  1.00  0.00      A    C
ATOM   2209  H1  MOH A 363      35.922  59.902  18.387  1.00  0.00      A    H
ATOM   2210  H2  MOH A 363      37.609  60.428  18.370  1.00  0.00      A    H
ATOM   2211  H3  MOH A 363      37.250  58.956  19.206  1.00  0.00      A    H
ATOM   2212  O   MOH A 363      37.227  58.767  17.148  1.00  0.00      A    O
ATOM   2213  Ho  MOH A 363      38.202  58.701  16.920  1.00  0.00      A    H
ATOM   2214  C   MOH A 364      22.265  19.252  53.086  1.00  0.00      A    C
ATOM   2215  H1  MOH A 364      22.894  18.764  52.337  1.00  0.00      A    H
ATOM   2216  H2  MOH A 364      22.889  20.035  53.565  1.00  0.00      A    H
ATOM   2217  H3  MOH A 364      21.424  19.789  52.677  1.00  0.00      A    H
ATOM   2218  O   MOH A 364      21.785  18.336  54.102  1.00  0.00      A    O
ATOM   2219  Ho  MOH A 364      21.497  18.782  54.953  1.00  0.00      A    H
ATOM   2220  C   MOH A 365      57.922  60.379  19.104  1.00  0.00      A    C
ATOM   2221  H1  MOH A 365      57.970  61.050  18.242  1.00  0.00      A    H
ATOM   2222  H2  MOH A 365      57.733  59.361  18.705  1.00  0.00      A    H
ATOM   2223  H3  MOH A 365      58.847  60.289  19.649  1.00  0.00      A    H
ATOM   2224  O   MOH A 365      56.865  60.732  20.033  1.00  0.00      A    O
ATOM   2225  Ho  MOH A 365      56.582  59.981  20.636  1.00  0.00      A    H
ATOM   2226  C   MOH A 366       3.519  20.741   7.684  1.00  0.00      A    C
ATOM   2227  H1  MOH A 366       3.331  21.375   8.554  1.00  0.00      A    H
ATOM   2228  H2  MOH A 366       4.554  20.353   7.789  1.00  0.00      A    H
ATOM   2229  H3  MOH A 366       2.903  19.858   7.636  1.00  0.00      A    H
ATOM   2230  O   MOH A 366       3.403  21.460   6.430  1.00  0.00      A    O
ATOM   2231  Ho  MOH A 366       3.875  21.020   5.661  1.00  0.00      A    H
ATOM   2232  C   MOH A 367      48.862  47.475  41.513  1.00  0.00      A    C
ATOM   2233  H1  MOH A 367      48.929  47.186  42.565  1.00  0.00      A    H
ATOM   2234  H2  MOH A 367      47.848  47.185  41.167  1.00  0.00      A    H
ATOM   2235  H3  MOH A 367      48.914  48.538  41.340  1.00  0.00      A    H
ATOM   2236  O   MOH A 367      49.855  46.818  40.685  1.00  0.00      A    O
ATOM   2237  Ho  MOH A 367      49.625  46.796  39.709  1.00  0.00      A    H
ATOM   2238  C   MOH A 368      41.212  32.263  57.591  1.00  0.00      A    C
ATOM   2239  H1  MOH A 368      40.304  32.019  58.147  1.00  0.00      A    H
ATOM   2240  H2  MOH A 368      41.895  32.772  58.302  1.00  0.00      A    H
ATOM   2241  H3  MOH A 368      41.768  31.404  57.249  1.00  0.00      A    H
ATOM   2242  O   MOH A 368      40.962  33.135  56.460  1.00  0.00      A    O
ATOM   2243  Ho  MOH A 368      41.772  33.632  56.138  1.00  0.00      A    H
ATOM   2244  C   MOH A 369      57.638  58.675  46.844  1.00  0.00      A    C
ATOM   2245  H1  MOH A 369      58.724  58.727  46.734  1.00  0.00      A    H
ATOM   2246  H2  MOH A 369      57.351  59.474  47.559  1.00  0.00      A    H
ATOM   2247  H3  MOH A 369      57.089  58.906  45.945  1.00  0.00      A    H
ATOM   2248  O   MOH A 369      57.185  57.394  47.351  1.00  0.00      A    O
ATOM   2249  Ho  MOH A 369      56.272  57.417  47.766  1.00  0.00      A    H
ATOM   2250  C   MOH A 370      57.235  69.670  22.579  1.00  0.00      A    C
ATOM   2251  H1  MOH A 370      56.303  69.332  22.119  1.00  0.00      A    H
ATOM   2252  H2  MOH A 370      57.972  69.785  21.758  1.00  0.00      A    H
ATOM   2253  H3  MOH A 370      57.178  70.647  23.031  1.00  0.00      A    H
ATOM   2254  O   MOH A 370      57.751  68.732  23.557  1.00  0.00      A    O
ATOM   2255  Ho  MOH A 370      58.731  68.838  23.748  1.00  0.00      A    H
ATOM   2256  C   MOH A 371      56.964  21.301  33.540  1.00  0.00      A    C
ATOM   2257  H1  MOH A 371      55.973  21.379  33.087  1.00  0.00      A    H
ATOM   2258  H2  MOH A 371      57.550  20.603  32.907  1.00  0.00      A    H
ATOM   2259  H3  MOH A 371      57.532  22.218  33.527  1.00  0.00      A    H
ATOM   2260  O   MOH A 371      56.924  20.797  34.899  1.00  0.00      A    O
ATOM   2261  Ho  MOH A 371      57.794  20.410  35.218  1.00  0.00      A    H
ATOM   2262  C   MOH A 372      20.788  24.123  30.724  1.00  0.00      A    C
ATOM   2263  H1  MOH A 372      20.264  23.498  29.997  1.00  0.00      A    H
ATOM   2264  H2  MOH A 372      20.699  23.614  31.706  1.00  0.00      A    H
ATOM   2265  H3  MOH A 372      21.850  24.205  30.557  1.00  0.00      A    H
ATOM   2266  O   MOH A 372      20.229  25.458  30.825  1.00  0.00      A    O
ATOM   2267  Ho  MOH A 372      20.453  25.933  31.680  1.00  0.00      A    H
ATOM   2268  C   MOH A 373      31.601  43.545   8.801  1.00  0.00      A    C
ATOM   2269  H1  MOH A 373      32.277  42.708   8.990  1.00  0.00      A    H
ATOM   2270  H2  MOH A 373      31.653  43.759   7.713  1.00  0.00      A    H
ATOM   2271  H3  MOH A 373      30.561  43.327   8.985  1.00  0.00      A    H
ATOM   2272  O   MOH A 373      31.965  44.739   9.541  1.00  0.00      A    O
ATOM   2273  Ho  MOH A 373      31.590  45.588   9.159  1.00  0.00      A    H
ATOM   2274  C   MOH A 374      37.916  46.242  19.017  1.00  0.00      A    C
ATOM   2275  H1  MOH A 374      37.385  45.673  18.250  1.00  0.00      A    H
ATOM   2276  H2  MOH A 374      38.897  46.527  18.581  1.00  0.00      A    H
ATOM   2277  H3  MOH A 374      37.452  47.181  19.275  1.00  0.00      A    H
ATOM   2278  O   MOH A 374      38.136  45.481  20.232  1.00  0.00      A    O
ATOM   2279  Ho  MOH A 374      38.879  45.833  20.807  1.00  0.00      A    H
ATOM   2280  C   MOH A 375      12.435  17.116  45.150  1.00  0.00      A    C
ATOM   2281  H1  MOH A 375      12.616  18.159  44.880  1.00  0.00      A    H
ATOM   2282  H2  MOH A 375      11.996  16.627  44.256  1.00  0.00      A    H
ATOM   2283  H3  MOH A 375      13.329  16.549  45.357  1.00  0.00      A    H
ATOM   2284  O   MOH A 375      11.523  16.974  46.269  1.00  0.00      A    O
ATOM   2285  Ho  MOH A 375      11.087  16.072  46.330  1.00  0.00      A    H
ATOM   2286  C   MOH A 376      37.299   8.895  16.834  1.00  0.00      A    C
ATOM   2287  H1  MOH A 376      37.904   9.751  16.526  1.00  0.00      A    H
ATOM   2288  H2  MOH A 376      37.932   8.282  17.509  1.00  0.00      A    H
ATOM   2289  H3  MOH A 376      36.438   9.151  17.431  1.00  0.00      A    H
ATOM   2290  O   MOH A 376      36.865   8.081  15.715  1.00  0.00      A    O
ATOM   2291  Ho  MOH A 376      36.604   7.144  15.966  1.00  0.00      A    H
ATOM   2292  C   MOH A 377      16.536  43.248  63.681  1.00  0.00      A    C
ATOM   2293  H1  MOH A 377      17.103  42.562  64.314  1.00  0.00      A    H
ATOM   2294  H2  MOH A 377      16.675  42.905  62.634  1.00  0.00      A    H
ATOM   2295  H3  MOH A 377      15.469  43.219  63.836  1.00  0.00      A    H
ATOM   2296  O   MOH A 377      16.986  44.622  63.797  1.00  0.00      A    O
ATOM   2297  Ho  MOH A 377      16.730  45.204  63.020  1.00  0.00      A    H
ATOM   2298  C   MOH A 378      50.664   8.910  37.376  1.00  0.00      A    C
ATOM   2299  H1  MOH A 378      50.797   9.503  38.284  1.00  0.00      A    H
ATOM   2300  H2  MOH A 378      50.932   7.865  37.635  1.00  0.00      A    H
ATOM   2301  H3  MOH A 378      49.645   8.850  37.029  1.00  0.00      A    H
ATOM   2302  O   MOH A 378      51.502   9.361  36.281  1.00  0.00      A    O
ATOM   2303  Ho  MOH A 378      51.653   8.670  35.569  1.00  0.00      A    H
ATOM   2304  C   MOH A 379      68.333  25.256  11.314  1.00  0.00      A    C
ATOM   2305  H1  MOH A 379      68.230  26.300  11.619  1.00  0.00      A    H
ATOM   2306  H2  MOH A 379      68.707  24.700  12.198  1.00  0.00      A    H
ATOM   2307  H3  MOH A 379      67.402  24.771  11.065  1.00  0.00      A    H
ATOM   2308  O   MOH A 379      69.259  25.080  10.212  1.00  0.00      A    O
ATOM   2309  Ho  MOH A 379      69.622  24.149  10.126  1.00  0.00      A    H
ATOM   2310  C   MOH A 380      17.961  27.381  31.752  1.00  0.00      A    C
ATOM   2311  H1  MOH A 380      18.156  26.458  32.303  1.00  0.00      A    H
ATOM   2312  H2  MOH A 380      18.240  27.186  30.695  1.00  0.00      A    H
ATOM   2313  H3  MOH A 380      16.921  27.662  31.709  1.00  0.00      A    H
ATOM   2314  O   MOH A 380      18.729  28.506  32.250  1.00  0.00      A    O
ATOM   2315  Ho  MOH A 380      18.829  29.257  31.591  1.00  0.00      A    H
ATOM   2316  C   MOH A 381      41.097  27.108  61.442  1.00  0.00      A    C
ATOM   2317  H1  MOH A 381      40.922  26.570  60.507  1.00  0.00      A    H
ATOM   2318  H2  MOH A 381      41.009  28.190  61.209  1.00  0.00      A    H
ATOM   2319  H3  MOH A 381      40.351  26.934  62.201  1.00  0.00      A    H
ATOM   2320  O   MOH A 381      42.407  26.845  62.006  1.00  0.00      A    O
ATOM   2321  Ho  MOH A 381      42.722  27.544  62.654  1.00  0.00      A    H
ATOM   2322  C   MOH A 382      21.382  41.139  24.120  1.00  0.00      A    C
ATOM   2323  H1  MOH A 382      22.151  41.510  23.439  1.00  0.00      A    H
ATOM   2324  H2  MOH A 382      21.905  40.541  24.896  1.00  0.00      A    H
ATOM   2325  H3  MOH A 382      20.868  41.909  24.673  1.00  0.00      A    H
ATOM   2326  O   MOH A 382      20.398  40.305  23.457  1.00  0.00      A    O
ATOM   2327  Ho  MOH A 382      19.892  39.698  24.076  1.00  0.00      A    H
ATOM   2328  C   MOH A 383      33.015  67.091  63.805  1.00  0.00      A    C
ATOM   2329  H1  MOH A 383      32.435  66.827  62.918  1.00  0.00      A    H
ATOM   2330  H2  MOH A 383      33.396  66.141  64.233  1.00  0.00      A    H
ATOM   2331  H3  MOH A 383      33.902  67.670  63.601  1.00  0.00      A    H
ATOM   2332  O   MOH A 383      32.228  67.784  64.807  1.00  0.00      A    O
ATOM   2333  Ho  MOH A 383      32.616  67.748  65.731  1.00  0.00      A    H
ATOM   2334  C   MOH A 384      27.790  15.939  47.633  1.00  0.00      A    C
ATOM   2335  H1  MOH A 384      28.826  16.091  47.322  1.00  0.00      A    H
ATOM   2336  H2  MOH A 384      27.275  16.915  47.513  1.00  0.00      A    H
ATOM   2337  H3  MOH A 384      27.233  15.261  47.006  1.00  0.00      A    H
ATOM   2338  O   MOH A 384      27.673  15.503  49.011  1.00  0.00      A    O
ATOM   2339  Ho  MOH A 384      26.771  15.669  49.418  1.00  0.00      A    H
ATOM   2340  C   MOH A 385      10.330  70.786  23.715  1.00  0.00      A    C
ATOM   2341  H1  MOH A 385      10.764  70.831  24.717  1.00  0.00      A    H
ATOM   2342  H2  MOH A 385       9.363  70.249  23.810  1.00  0.00      A    H
ATOM   2343  H3  MOH A 385      10.065  71.747  23.302  1.00  0.00      A    H
ATOM   2344  O   MOH A 385      11.174  70.087  22.766  1.00  0.00      A    O
ATOM   2345  Ho  MOH A 385      10.687  69.745  21.958  1.00  0.00      A    H
ATOM   2346  C   MOH A 386      33.001   8.835   3.269  1.00  0.00      A    C
ATOM   2347  H1  MOH A 386      34.080   8.682   3.186  1.00  0.00      A    H
ATOM   2348  H2  MOH A 386      32.625   8.074   3.984  1.00  0.00      A    H
ATOM   2349  H3  MOH A 386      32.718   9.780   3.705  1.00  0.00      A    H
ATOM   2350  O   MOH A 386      32.313   8.682   2.002  1.00  0.00      A    O
ATOM   2351  Ho  MOH A 386      31.332   8.490   2.089  1.00  0.00      A    H
ATOM   2352  C   MOH A 387       2.546  29.591  46.622  1.00  0.00      A    C
ATOM   2353  H1  MOH A 387       2.880  28.842  47.343  1.00  0.00      A    H
ATOM   2354  H2  MOH A 387       2.029  29.042  45.807  1.00  0.00      A    H
ATOM   2355  H3  MOH A 387       1.802  30.273  47.002  1.00  0.00      A    H
ATOM   2356  O   MOH A 387       3.640  30.360  46.060  1.00  0.00      A    O
ATOM   2357  Ho  MOH A 387       3.422  30.806  45.188  1.00  0.00      A    H
ATOM   2358  C   MOH A 388      26.694  67.563  16.000  1.00  0.00      A    C
ATOM   2359  H1  MOH A 388      26.391  66.712  16.615  1.00  0.00      A    H
ATOM   2360  H2  MOH A 388      26.599  68.467  16.636  1.00  0.00      A    H
ATOM   2361  H3  MOH A 388      27.730  67.549  15.702  1.00  0.00      A    H
ATOM   2362  O   MOH A 388      25.870  67.723  14.817  1.00  0.00      A    O
ATOM   2363  Ho  MOH A 388      25.898  68.645  14.420  1.00  0.00      A    H
ATOM   2364  C   MOH A 389       3.744  36.890  55.040  1.00  0.00      A    C
ATOM   2365  H1  MOH A 389       3.087  37.667  54.640  1.00  0.00      A    H
ATOM   2366  H2  MOH A 389       3.526  36.814  56.125  1.00  0.00      A    H
ATOM   2367  H3  MOH A 389       3.548  35.901  54.655  1.00  0.00      A    H
ATOM   2368  O   MOH A 389       5.150  37.192  54.855  1.00  0.00      A    O
ATOM   2369  Ho  MOH A 389       5.761  36.693  55.475  1.00  0.00      A    H
ATOM   2370  C   MOH A 390      13.211  24.079  15.956  1.00  0.00      A    C
ATOM   2371  H1  MOH A 390      12.292  24.341  15.426  1.00  0.00      A    H
ATOM   2372  H2  MOH A 390      13.993  23.925  15.184  1.00  0.00      A    H
ATOM   2373  H3  MOH A 390      13.601  24.865  16.584  1.00  0.00      A    H
ATOM   2374  O   MOH A 390      13.078  22.872  16.749  1.00  0.00      A    O
ATOM   2375  Ho  MOH A 390      13.952  22.431  16.973  1.00  0.00      A    H
ATOM   2376  C   MOH A 391      18.131  15.406  27.442  1.00  0.00      A    C
ATOM   2377  H1  MOH A 391      17.947  14.386  27.099  1.00  0.00      A    H
ATOM   2378  H2  MOH A 391      17.663  16.083  26.698  1.00  0.00      A    H
ATOM   2379  H3  MOH A 391      17.649  15.656  28.374  1.00  0.00      A    H
ATOM   2380  O   MOH A 391      19.543  15.717  27.550  1.00  0.00      A    O
ATOM   2381  Ho  MOH A 391      19.749  16.700  27.538  1.00  0.00      A    H
ATOM   2382  C   MOH A 392      19.024  61.329  20.414  1.00  0.00      A    C
ATOM   2383  H1  MOH A 392      18.098  60.768  20.266  1.00  0.00      A    H
ATOM   2384  H2  MOH A 392      18.882  61.945  21.326  1.00  0.00      A    H
ATOM   2385  H3  MOH A 392      19.884  60.717  20.632  1.00  0.00      A    H
ATOM   2386  O   MOH A 392      19.341  62.196  19.295  1.00  0.00      A    O
ATOM   2387  Ho  MOH A 392      19.971  62.944  19.522  1.00  0.00      A    H
ATOM   2388  C   MOH A 393      13.196  42.524  62.907  1.00  0.00      A    C
ATOM   2389  H1  MOH A 393      12.300  42.366  62.302  1.00  0.00      A    H
ATOM   2390  H2  MOH A 393      14.059  42.194  62.292  1.00  0.00      A    H
ATOM   2391  H3  MOH A 393      13.404  43.558  63.133  1.00  0.00      A    H
ATOM   2392  O   MOH A 393      13.177  41.771  64.147  1.00  0.00      A    O
ATOM   2393  Ho  MOH A 393      14.083  41.630  64.555  1.00  0.00      A    H
ATOM   2394  C   MOH A 394       6.612   7.322  60.361  1.00  0.00      A    C
ATOM   2395  H1  MOH A 394       6.945   6.657  59.561  1.00  0.00      A    H
ATOM   2396  H2  MOH A 394       6.392   8.303  59.891  1.00  0.00      A    H
ATOM   2397  H3  MOH A 394       5.683   7.030  60.824  1.00  0.00      A    H
ATOM   2398  O   MOH A 394       7.612   7.501  61.396  1.00  0.00      A    O
ATOM   2399  Ho  MOH A 394       7.484   8.327  61.951  1.00  0.00      A    H
ATOM   2400  C   MOH A 395      67.750  58.510  59.896  1.00  0.00      A    C
ATOM   2401  H1  MOH A 395      67.908  57.693  60.603  1.00  0.00      A    H
ATOM   2402  H2  MOH A 395      68.709  59.067  59.832  1.00  0.00      A    H
ATOM   2403  H3  MOH A 395      67.555  58.192  58.884  1.00  0.00      A    H
ATOM   2404  O   MOH A 395      66.698  59.417  60.311  1.00  0.00      A    O
ATOM   2405  Ho  MOH A 395      66.746  60.324  59.883  1.00  0.00      A    H
ATOM   2406  C   MOH A 396      38.376   9.979  13.074  1.00  0.00      A    C
ATOM   2407  H1  MOH A 396      37.641  10.264  13.831  1.00  0.00      A    H
ATOM   2408  H2  MOH A 396      39.374  10.238  13.484  1.00  0.00      A    H
ATOM   2409  H3  MOH A 396      38.429   8.919  12.883  1.00  0.00      A    H
ATOM   2410  O   MOH A 396      38.182  10.670  11.814  1.00  0.00      A    O
ATOM   2411  Ho  MOH A 396      38.997  10.690  11.228  1.00  0.00      A    H
ATOM   2412  C   MOH A 397      22.589  49.903  39.669  1.00  0.00      A    C
ATOM   2413  H1  MOH A 397      21.846  50.694  39.544  1.00  0.00      A    H
ATOM   2414  H2  MOH A 397      22.031  48.975  39.912  1.00  0.00      A    H
ATOM   2415  H3  MOH A 397      23.137  49.661  38.772  1.00  0.00      A    H
ATOM   2416  O   MOH A 397      23.536  50.183  40.731  1.00  0.00      A    O
ATOM   2417  Ho  MOH A 397      24.006  49.371  41.087  1.00  0.00      A    H
ATOM   2418  C   MOH A 398      68.379  50.621  29.752  1.00  0.00      A    C
ATOM   2419  H1  MOH A 398      69.222  51.172  30.176  1.00  0.00      A    H
ATOM   2420  H2  MOH A 398      68.795  49.696  29.302  1.00  0.00      A    H
ATOM   2421  H3  MOH A 398      67.666  50.270  30.481  1.00  0.00      A    H
ATOM   2422  O   MOH A 398      67.671  51.373  28.733  1.00  0.00      A    O
ATOM   2423  Ho  MOH A 398      67.126  50.806  28.111  1.00  0.00      A    H
ATOM   2424  C   MOH A 399      26.632  38.664  19.572  1.00  0.00      A    C
ATOM   2425  H1  MOH A 399      27.211  39.372  18.975  1.00  0.00      A    H
ATOM   2426  H2  MOH A 399      26.699  37.683  19.057  1.00  0.00      A    H
ATOM   2427  H3  MOH A 399      27.033  38.480  20.556  1.00  0.00      A    H
ATOM   2428  O   MOH A 399      25.238  39.042  19.700  1.00  0.00      A    O
ATOM   2429  Ho  MOH A 399      24.628  38.284  19.944  1.00  0.00      A    H
ATOM   2430  C   MOH A 400      40.559  24.388  46.703  1.00  0.00      A    C
ATOM   2431  H1  MOH A 400      39.486  24.185  46.669  1.00  0.00      A    H
ATOM   2432  H2  MOH A 400      40.934  23.961  47.657  1.00  0.00      A    H
ATOM   2433  H3  MOH A 400      41.131  23.885  45.940  1.00  0.00      A    H
ATOM   2434  O   MOH A 400      40.866  25.804  46.659  1.00  0.00      A    O
ATOM   2435  Ho  MOH A 400      41.776  26.037  47.012  1.00  0.00      A    H
ATOM   2436  C   MOH A 401      53.335  38.166  42.542  1.00  0.00      A    C
ATOM   2437  H1  MOH A 401      52.400  38.476  42.071  1.00  0.00      A    H
ATOM   2438  H2  MOH A 401      54.158  38.612  41.945  1.00  0.00      A    H
ATOM   2439  H3  MOH A 401      53.482  38.554  43.537  1.00  0.00      A    H
ATOM   2440  O   MOH A 401      53.497  36.725  42.576  1.00  0.00      A    O
ATOM   2441  Ho  MOH A 401      54.447  36.422  42.690  1.00  0.00      A    H
ATOM   2442  C   MOH A 402      17.289  23.687  33.711  1.00  0.00      A    C
ATOM   2443  H1  MOH A 402      17.830  24.628  33.836  1.00  0.00      A    H
ATOM   2444  H2  MOH A 402      16.711  23.524  34.645  1.00  0.00      A    H
ATOM   2445  H3  MOH A 402      16.545  23.702  32.932  1.00  0.00      A    H
ATOM   2446  O   MOH A 402      18.171  22.557  33.492  1.00  0.00      A    O
ATOM   2447  Ho  MOH A 402      17.756  21.667  33.699  1.00  0.00      A    H
ATOM   2448  C   MOH A 403      12.850   4.767  70.609  1.00  0.00      A    C
ATOM   2449  H1  MOH A 403      12.422   3.978  71.231  1.00  0.00      A    H
ATOM   2450  H2  MOH A 403      12.479   5.731  71.016  1.00  0.00      A    H
ATOM   2451  H3  MOH A 403      13.924   4.845  70.665  1.00  0.00      A    H
ATOM   2452  O   MOH A 403      12.462   4.657  69.216  1.00  0.00      A    O
ATOM   2453  Ho  MOH A 403      12.553   5.512  68.696  1.00  0.00      A    H
ATOM   2454  C   MOH A 404      35.708  51.654  37.879  1.00  0.00      A    C
ATOM   2455  H1  MOH A 404      36.583  51.102  37.529  1.00  0.00      A    H
ATOM   2456  H2  MOH A 404      35.471  51.266  38.892  1.00  0.00      A    H
ATOM   2457  H3  MOH A 404      35.878  52.709  38.027  1.00  0.00      A    H
ATOM   2458  O   MOH A 404      34.553  51.483  37.019  1.00  0.00      A    O
ATOM   2459  Ho  MOH A 404      33.677  51.689  37.464  1.00  0.00      A    H
ATOM   2460  C   MOH A 405      60.890  56.888  22.359  1.00  0.00      A    C
ATOM   2461  H1  MOH A 405      60.711  56.700  21.298  1.00  0.00      A    H
ATOM   2462  H2  MOH A 405      59.935  57.262  22.784  1.00  0.00      A    H
ATOM   2463  H3  MOH A 405      61.114  56.004  22.936  1.00  0.00      A    H
ATOM   2464  O   MOH A 405      61.933  57.870  22.588  1.00  0.00      A    O
ATOM   2465  Ho  MOH A 405      61.899  58.301  23.494  1.00  0.00      A    H
ATOM   2466  C   MOH A 406      18.184  58.234  16.818  1.00  0.00      A    C
ATOM   2467  H1  MOH A 406      17.146  57.896  16.876  1.00  0.00      A    H
ATOM   2468  H2  MOH A 406      18.453  58.256  15.742  1.00  0.00      A    H
ATOM   2469  H3  MOH A 406      18.342  59.246  17.157  1.00  0.00      A    H
ATOM   2470  O   MOH A 406      19.101  57.358  17.522  1.00  0.00      A    O
ATOM   2471  Ho  MOH A 406      20.056  57.442  17.226  1.00  0.00      A    H
ATOM   2472  C   MOH A 407       4.575  53.638  62.871  1.00  0.00      A    C
ATOM   2473  H1  MOH A 407       5.206  53.397  62.012  1.00  0.00      A    H
ATOM   2474  H2  MOH A 407       4.021  54.564  62.610  1.00  0.00      A    H
ATOM   2475  H3  MOH A 407       3.805  52.911  63.074  1.00  0.00      A    H
ATOM   2476  O   MOH A 407       5.337  53.862  64.084  1.00  0.00      A    O
ATOM   2477  Ho  MOH A 407       4.848  54.390  64.783  1.00  0.00      A    H
ATOM   2478  C   MOH A 408      22.480  48.792  66.055  1.00  0.00      A    C
ATOM   2479  H1  MOH A 408      21.507  49.285  66.104  1.00  0.00      A    H
ATOM   2480  H2  MOH A 408      23.058  49.137  66.938  1.00  0.00      A    H
ATOM   2481  H3  MOH A 408      22.441  47.719  66.161  1.00  0.00      A    H
ATOM   2482  O   MOH A 408      23.215  49.114  64.847  1.00  0.00      A    O
ATOM   2483  Ho  MOH A 408      24.204  48.959  64.915  1.00  0.00      A    H
ATOM   2484  C   MOH A 409      21.616  66.609  11.130  1.00  0.00      A    C
ATOM   2485  H1  MOH A 409      21.982  67.369  11.824  1.00  0.00      A    H
ATOM   2486  H2  MOH A 409      21.662  65.638  11.665  1.00  0.00      A    H
ATOM   2487  H3  MOH A 409      20.577  66.719  10.859  1.00  0.00      A    H
ATOM   2488  O   MOH A 409      22.407  66.526   9.917  1.00  0.00      A    O
ATOM   2489  Ho  MOH A 409      22.314  65.656   9.426  1.00  0.00      A    H
ATOM   2490  C   MOH A 410      45.981  25.430  68.471  1.00  0.00      A    C
ATOM   2491  H1  MOH A 410      45.998  24.876  69.412  1.00  0.00      A    H
ATOM   2492  H2  MOH A 410      45.213  26.224  68.583  1.00  0.00      A    H
ATOM   2493  H3  MOH A 410      46.892  25.964  68.252  1.00  0.00      A    H
ATOM   2494  O   MOH A 410      45.644  24.597  67.333  1.00  0.00      A    O
ATOM   2495  Ho  MOH A 410      45.303  25.106  66.539  1.00  0.00      A    H
ATOM   2496  C   MOH A 411      26.591  27.712  69.994  1.00  0.00      A    C
ATOM   2497  H1  MOH A 411      27.225  28.103  70.793  1.00  0.00      A    H
ATOM   2498  H2  MOH A 411      27.268  27.241  69.251  1.00  0.00      A    H
ATOM   2499  H3  MOH A 411      25.931  26.915  70.300  1.00  0.00      A    H
ATOM   2500  O   MOH A 411      25.807  28.742  69.341  1.00  0.00      A    O
ATOM   2501  Ho  MOH A 411      25.481  28.491  68.426  1.00  0.00      A    H
ATOM   2502  C   MOH A 412      36.166  61.393  21.898  1.00  0.00      A    C
ATOM   2503  H1  MOH A 412      36.561  61.094  20.924  1.00  0.00      A    H
ATOM   2504  H2  MOH A 412      35.709  62.395  21.764  1.00  0.00      A    H
ATOM   2505  H3  MOH A 412      35.360  60.774  22.260  1.00  0.00      A    H
ATOM   2506  O   MOH A 412      37.191  61.467  22.922  1.00  0.00      A    O
ATOM   2507  Ho  MOH A 412      36.941  62.035  23.711  1.00  0.00      A    H
ATOM   2508  C   MOH A 413      30.689  27.673  14.067  1.00  0.00      A    C
ATOM   2509  H1  MOH A 413      29.717  28.122  14.283  1.00  0.00      A    H
ATOM   2510  H2  MOH A 413      31.314  27.813  14.973  1.00  0.00      A    H
ATOM   2511  H3  MOH A 413      30.663  26.605  13.919  1.00  0.00      A    H
ATOM   2512  O   MOH A 413      31.351  28.284  12.931  1.00  0.00      A    O
ATOM   2513  Ho  MOH A 413      32.344  28.137  12.907  1.00  0.00      A    H
ATOM   2514  C   MOH A 414      43.240  44.142  49.942  1.00  0.00      A    C
ATOM   2515  H1  MOH A 414      42.765  44.182  50.925  1.00  0.00      A    H
ATOM   2516  H2  MOH A 414      43.856  45.061  49.848  1.00  0.00      A    H
ATOM   2517  H3  MOH A 414      43.943  43.333  49.820  1.00  0.00      A    H
ATOM   2518  O   MOH A 414      42.282  44.095  48.854  1.00  0.00      A    O
ATOM   2519  Ho  MOH A 414      42.654  44.384  47.968  1.00  0.00      A    H
ATOM   2520  C   MOH A 415      43.931  58.636  65.955  1.00  0.00      A    C
ATOM   2521  H1  MOH A 415      43.300  58.749  65.071  1.00  0.00      A    H
ATOM   2522  H2  MOH A 415      43.728  57.625  66.366  1.00  0.00      A    H
ATOM   2523  H3  MOH A 415      44.990  58.636  65.749  1.00  0.00      A    H
ATOM   2524  O   MOH A 415      43.655  59.630  66.975  1.00  0.00      A    O
ATOM   2525  Ho  MOH A 415      43.962  59.370  67.894  1.00  0.00      A    H
ATOM   2526  C   MOH A 416       3.835  56.762   3.326  1.00  0.00      A    C
ATOM   2527  H1  MOH A 416       3.175  56.941   4.179  1.00  0.00      A    H
ATOM   2528  H2  MOH A 416       3.411  55.900   2.770  1.00  0.00      A    H
ATOM   2529  H3  MOH A 416       3.857  57.564   2.605  1.00  0.00      A    H
ATOM   2530  O   MOH A 416       5.195  56.454   3.722  1.00  0.00      A    O
ATOM   2531  Ho  MOH A 416       5.728  55.975   3.019  1.00  0.00      A    H
ATOM   2532  C   MOH A 417      42.815  22.547  69.331  1.00  0.00      A    C
ATOM   2533  H1  MOH A 417      43.749  23.111  69.278  1.00  0.00      A    H
ATOM   2534  H2  MOH A 417      42.931  21.673  68.656  1.00  0.00      A    H
ATOM   2535  H3  MOH A 417      42.611  22.115  70.299  1.00  0.00      A    H
ATOM   2536  O   MOH A 417      41.663  23.324  68.915  1.00  0.00      A    O
ATOM   2537  Ho  MOH A 417      40.873  22.769  68.641  1.00  0.00      A    H
ATOM   2538  C   MOH A 418      15.314  19.040  66.663  1.00  0.00      A    C
ATOM   2539  H1  MOH A 418      15.808  18.354  67.355  1.00  0.00      A    H
ATOM   2540  H2  MOH A 418      14.237  18.773  66.662  1.00  0.00      A    H
ATOM   2541  H3  MOH A 418      15.336  20.074  66.970  1.00  0.00      A    H
ATOM   2542  O   MOH A 418      15.832  18.945  65.311  1.00  0.00      A    O
ATOM   2543  Ho  MOH A 418      15.209  19.297  64.608  1.00  0.00      A    H
ATOM   2544  C   MOH A 419      16.157  51.029  14.032  1.00  0.00      A    C
ATOM   2545  H1  MOH A 419      16.159  52.082  13.743  1.00  0.00      A    H
ATOM   2546  H2  MOH A 419      17.189  50.653  13.878  1.00  0.00      A    H
ATOM   2547  H3  MOH A 419      15.959  50.855  15.078  1.00  0.00      A    H
ATOM   2548  O   MOH A 419      15.235  50.231  13.245  1.00  0.00      A    O
ATOM   2549  Ho  MOH A 419      15.438  49.248  13.249  1.00  0.00      A    H
ATOM   2550  C   MOH A 420      58.859  45.609  28.772  1.00  0.00      A    C
ATOM   2551  H1  MOH A 420      57.844  45.601  29.176  1.00  0.00      A    H
ATOM   2552  H2  MOH A 420      59.163  46.673  28.691  1.00  0.00      A    H
ATOM   2553  H3  MOH A 420      59.599  45.164  29.419  1.00  0.00      A    H
ATOM   2554  O   MOH A 420      58.948  44.986  27.465  1.00  0.00      A    O
ATOM   2555  Ho  MOH A 420      59.756  45.258  26.936  1.00  0.00      A    H
ATOM   2556  C   MOH A 421      40.670  13.559  36.394  1.00  0.00      A    C
ATOM   2557  H1  MOH A 421      40.548  12.501  36.155  1.00  0.00      A    H
ATOM   2558  H2  MOH A 421      40.769  14.097  35.428  1.00  0.00      A    H
ATOM   2559  H3  MOH A 421      39.811  14.010  36.867  1.00  0.00      A    H
ATOM   2560  O   MOH A 421      41.841  13.821  37.209  1.00  0.00      A    O
ATOM   2561  Ho  MOH A 421      42.162  14.771  37.172  1.00  0.00      A    H
ATOM   2562  C   MOH A 422      18.911  58.201  21.611  1.00  0.00      A    C
ATOM   2563  H1  MOH A 422      19.909  58.046  21.193  1.00  0.00      A    H
ATOM   2564  H2  MOH A 422      18.897  57.697  22.600  1.00  0.00      A    H
ATOM   2565  H3  MOH A 422      18.675  59.230  21.829  1.00  0.00      A    H
ATOM   2566  O   MOH A 422      17.860  57.648  20.778  1.00  0.00      A    O
ATOM   2567  Ho  MOH A 422      16.999  57.479  21.265  1.00  0.00      A    H
ATOM   2568  C   MOH A 423      50.416  53.991  59.354  1.00  0.00      A    C
ATOM   2569  H1  MOH A 423      51.354  53.483  59.118  1.00  0.00      A    H
ATOM   2570  H2  MOH A 423      50.017  54.386  58.397  1.00  0.00      A    H
ATOM   2571  H3  MOH A 423      49.639  53.341  59.724  1.00  0.00      A    H
ATOM   2572  O   MOH A 423      50.589  55.087  60.288  1.00  0.00      A    O
ATOM   2573  Ho  MOH A 423      49.845  55.761  60.272  1.00  0.00      A    H
ATOM   2574  C   MOH A 424      10.414  33.501  32.413  1.00  0.00      A    C
ATOM   2575  H1  MOH A 424       9.890  32.944  33.195  1.00  0.00      A    H
ATOM   2576  H2  MOH A 424       9.667  34.179  31.950  1.00  0.00      A    H
ATOM   2577  H3  MOH A 424      11.187  34.159  32.778  1.00  0.00      A    H
ATOM   2578  O   MOH A 424      10.978  32.640  31.391  1.00  0.00      A    O
ATOM   2579  Ho  MOH A 424      11.166  33.106  30.522  1.00  0.00      A    H
ATOM   2580  C   MOH A 425      14.343  27.746  33.195  1.00  0.00      A    C
ATOM   2581  H1  MOH A 425      14.318  27.396  32.160  1.00  0.00      A    H
ATOM   2582  H2  MOH A 425      13.932  26.926  33.820  1.00  0.00      A    H
ATOM   2583  H3  MOH A 425      15.334  27.912  33.585  1.00  0.00      A    H
ATOM   2584  O   MOH A 425      13.554  28.946  33.402  1.00  0.00      A    O
ATOM   2585  Ho  MOH A 425      13.289  29.102  34.357  1.00  0.00      A    H
ATOM   2586  C   MOH A 426      16.111  46.585  36.161  1.00  0.00      A    C
ATOM   2587  H1  MOH A 426      15.457  45.740  36.389  1.00  0.00      A    H
ATOM   2588  H2  MOH A 426      15.495  47.327  35.612  1.00  0.00      A    H
ATOM   2589  H3  MOH A 426      16.467  47.118  37.029  1.00  0.00      A    H
ATOM   2590  O   MOH A 426      17.249  46.211  35.344  1.00  0.00      A    O
ATOM   2591  Ho  MOH A 426      17.672  46.979  34.854  1.00  0.00      A    H
ATOM   2592  C   MOH A 427      39.114  15.965  26.111  1.00  0.00      A    C
ATOM   2593  H1  MOH A 427      38.171  16.463  26.352  1.00  0.00      A    H
ATOM   2594  H2  MOH A 427      39.855  16.302  26.866  1.00  0.00      A    H
ATOM   2595  H3  MOH A 427      39.090  14.892  26.216  1.00  0.00      A    H
ATOM   2596  O   MOH A 427      39.600  16.293  24.785  1.00  0.00      A    O
ATOM   2597  Ho  MOH A 427      40.582  16.133  24.657  1.00  0.00      A    H
ATOM   2598  C   MOH A 428      29.496  57.175  67.731  1.00  0.00      A    C
ATOM   2599  H1  MOH A 428      29.220  56.905  66.709  1.00  0.00      A    H
ATOM   2600  H2  MOH A 428      30.584  57.392  67.722  1.00  0.00      A    H
ATOM   2601  H3  MOH A 428      29.042  58.086  68.088  1.00  0.00      A    H
ATOM   2602  O   MOH A 428      29.228  56.116  68.685  1.00  0.00      A    O
ATOM   2603  Ho  MOH A 428      29.751  56.190  69.538  1.00  0.00      A    H
ATOM   2604  C   MOH A 429      19.519  18.571  36.514  1.00  0.00      A    C
ATOM   2605  H1  MOH A 429      20.581  18.653  36.757  1.00  0.00      A    H
ATOM   2606  H2  MOH A 429      18.961  18.775  37.451  1.00  0.00      A    H
ATOM   2607  H3  MOH A 429      19.163  19.315  35.820  1.00  0.00      A    H
ATOM   2608  O   MOH A 429      19.156  17.258  36.017  1.00  0.00      A    O
ATOM   2609  Ho  MOH A 429      18.178  17.045  36.098  1.00  0.00      A    H
ATOM   2610  C   MOH A 430      18.283  46.847  41.231  1.00  0.00      A    C
ATOM   2611  H1  MOH A 430      17.676  45.960  41.427  1.00  0.00      A    H
ATOM   2612  H2  MOH A 430      18.953  46.974  42.107  1.00  0.00      A    H
ATOM   2613  H3  MOH A 430      18.952  46.752  40.391  1.00  0.00      A    H
ATOM   2614  O   MOH A 430      17.487  48.047  41.060  1.00  0.00      A    O
ATOM   2615  Ho  MOH A 430      17.995  48.900  41.207  1.00  0.00      A    H
ATOM   2616  C   MOH A 431      10.387  41.113   8.228  1.00  0.00      A    C
ATOM   2617  H1  MOH A 431      10.360  41.978   7.562  1.00  0.00      A    H
ATOM   2618  H2  MOH A 431      11.107  40.392   7.787  1.00  0.00      A    H
ATOM   2619  H3  MOH A 431      10.779  41.320   9.211  1.00  0.00      A    H
ATOM   2620  O   MOH A 431       9.094  40.470   8.367  1.00  0.00      A    O
ATOM   2621  Ho  MOH A 431       9.141  39.520   8.686  1.00  0.00      A    H
ATOM   2622  C   MOH A 432      39.788  20.351  67.579  1.00  0.00      A    C
ATOM   2623  H1  MOH A 432      40.566  19.858  66.992  1.00  0.00      A    H
ATOM   2624  H2  MOH A 432      39.765  21.412  67.252  1.00  0.00      A    H
ATOM   2625  H3  MOH A 432      38.790  19.988  67.389  1.00  0.00      A    H
ATOM   2626  O   MOH A 432      40.040  20.297  69.007  1.00  0.00      A    O
ATOM   2627  Ho  MOH A 432      39.550  20.994  69.536  1.00  0.00      A    H
ATOM   2628  C   MOH A 433      10.862  19.997  18.691  1.00  0.00      A    C
ATOM   2629  H1  MOH A 433      10.018  19.675  19.304  1.00  0.00      A    H
ATOM   2630  H2  MOH A 433      11.475  20.675  19.321  1.00  0.00      A    H
ATOM   2631  H3  MOH A 433      11.538  19.204  18.413  1.00  0.00      A    H
ATOM   2632  O   MOH A 433      10.451  20.701  17.491  1.00  0.00      A    O
ATOM   2633  Ho  MOH A 433      11.166  21.280  17.090  1.00  0.00      A    H
ATOM   2634  C   MOH A 434      58.420  37.835  53.843  1.00  0.00      A    C
ATOM   2635  H1  MOH A 434      59.167  37.071  54.069  1.00  0.00      A    H
ATOM   2636  H2  MOH A 434      57.782  37.935  54.745  1.00  0.00      A    H
ATOM   2637  H3  MOH A 434      58.827  38.823  53.689  1.00  0.00      A    H
ATOM   2638  O   MOH A 434      57.590  37.491  52.705  1.00  0.00      A    O
ATOM   2639  Ho  MOH A 434      56.715  37.983  52.672  1.00  0.00      A    H
ATOM   2640  C   MOH A 435      33.748  66.467  51.936  1.00  0.00      A    C
ATOM   2641  H1  MOH A 435      33.369  67.490  51.882  1.00  0.00      A    H
ATOM   2642  H2  MOH A 435      34.403  66.415  52.830  1.00  0.00      A    H
ATOM   2643  H3  MOH A 435      32.990  65.720  52.113  1.00  0.00      A    H
ATOM   2644  O   MOH A 435      34.511  66.087  50.762  1.00  0.00      A    O
ATOM   2645  Ho  MOH A 435      35.131  65.311  50.910  1.00  0.00      A    H
ATOM   2646  C   MOH A 436      47.787  30.741  17.059  1.00  0.00      A    C
ATOM   2647  H1  MOH A 436      48.611  31.392  16.756  1.00  0.00      A    H
ATOM   2648  H2  MOH A 436      47.293  30.396  16.128  1.00  0.00      A    H
ATOM   2649  H3  MOH A 436      48.097  29.834  17.554  1.00  0.00      A    H
ATOM   2650  O   MOH A 436      46.814  31.418  17.894  1.00  0.00      A    O
ATOM   2651  Ho  MOH A 436      45.914  30.974  17.916  1.00  0.00      A    H
ATOM   2652  C   MOH A 437      54.099  40.463  70.452  1.00  0.00      A    C
ATOM   2653  H1  MOH A 437      54.004  41.194  71.257  1.00  0.00      A    H
ATOM   2654  H2  MOH A 437      54.939  39.791  70.728  1.00  0.00      A    H
ATOM   2655  H3  MOH A 437      53.251  39.805  70.345  1.00  0.00      A    H
ATOM   2656  O   MOH A 437      54.380  41.074  69.167  1.00  0.00      A    O
ATOM   2657  Ho  MOH A 437      54.789  40.449  68.496  1.00  0.00      A    H
ATOM   2658  C   MOH A 438      60.318  59.575  25.816  1.00  0.00      A    C
ATOM   2659  H1  MOH A 438      61.181  58.906  25.781  1.00  0.00      A    H
ATOM   2660  H2  MOH A 438      59.527  59.108  25.193  1.00  0.00      A    H
ATOM   2661  H3  MOH A 438      59.871  59.674  26.792  1.00  0.00      A    H
ATOM   2662  O   MOH A 438      60.611  60.899  25.302  1.00  0.00      A    O
ATOM   2663  Ho  MOH A 438      59.800  61.417  25.016  1.00  0.00      A    H
ATOM   2664  C   MOH A 439      65.390   2.702  35.021  1.00  0.00      A    C
ATOM   2665  H1  MOH A 439      66.232   2.140  35.431  1.00  0.00      A    H
ATOM   2666  H2  MOH A 439      64.548   2.582  35.735  1.00  0.00      A    H
ATOM   2667  H3  MOH A 439      65.550   3.767  34.968  1.00  0.00      A    H
ATOM   2668  O   MOH A 439      64.979   2.227  33.714  1.00  0.00      A    O
ATOM   2669  Ho  MOH A 439      64.041   2.482  33.462  1.00  0.00      A    H
ATOM   2670  C   MOH A 440      52.138  70.665  28.610  1.00  0.00      A    C
ATOM   2671  H1  MOH A 440      51.103  70.770  28.275  1.00  0.00      A    H
ATOM   2672  H2  MOH A 440      52.219  69.668  29.091  1.00  0.00      A    H
ATOM   2673  H3  MOH A 440      52.863  70.639  27.811  1.00  0.00      A    H
ATOM   2674  O   MOH A 440      52.529  71.688  29.560  1.00  0.00      A    O
ATOM   2675  Ho  MOH A 440      53.324  71.444  30.121  1.00  0.00      A    H
ATOM   2676  C   MOH A 441      47.545  69.120  51.856  1.00  0.00      A    C
ATOM   2677  H1  MOH A 441      47.722  70.087  52.333  1.00  0.00      A    H
ATOM   2678  H2  MOH A 441      47.823  69.235  50.787  1.00  0.00      A    H
ATOM   2679  H3  MOH A 441      48.177  68.324  52.215  1.00  0.00      A    H
ATOM   2680  O   MOH A 441      46.161  68.694  51.946  1.00  0.00      A    O
ATOM   2681  Ho  MOH A 441      45.899  68.008  51.262  1.00  0.00      A    H
ATOM   2682  C   MOH A 442      23.908  19.427   7.846  1.00  0.00      A    C
ATOM   2683  H1  MOH A 442      23.650  19.086   6.840  1.00  0.00      A    H
ATOM   2684  H2  MOH A 442      23.802  20.532   7.846  1.00  0.00      A    H
ATOM   2685  H3  MOH A 442      23.231  19.091   8.615  1.00  0.00      A    H
ATOM   2686  O   MOH A 442      25.262  19.076   8.229  1.00  0.00      A    O
ATOM   2687  Ho  MOH A 442      25.634  19.635   8.975  1.00  0.00      A    H
ATOM   2688  C   MOH A 443      57.517  24.427   7.069  1.00  0.00      A    C
ATOM   2689  H1  MOH A 443      57.857  24.838   8.023  1.00  0.00      A    H
ATOM   2690  H2  MOH A 443      57.985  23.426   6.968  1.00  0.00      A    H
ATOM   2691  H3  MOH A 443      56.457  24.237   7.019  1.00  0.00      A    H
ATOM   2692  O   MOH A 443      57.897  25.249   5.936  1.00  0.00      A    O
ATOM   2693  Ho  MOH A 443      57.899  24.761   5.058  1.00  0.00      A    H
ATOM   2694  C   MOH A 444      69.815  46.007  24.902  1.00  0.00      A    C
ATOM   2695  H1  MOH A 444      69.583  45.557  25.870  1.00  0.00      A    H
ATOM   2696  H2  MOH A 444      69.659  47.100  25.012  1.00  0.00      A    H
ATOM   2697  H3  MOH A 444      70.847  45.909  24.602  1.00  0.00      A    H
ATOM   2698  O   MOH A 444      68.971  45.509  23.833  1.00  0.00      A    O
ATOM   2699  Ho  MOH A 444      68.926  46.111  23.032  1.00  0.00      A    H
ATOM   2700  C   MOH A 445      40.693  70.726  53.119  1.00  0.00      A    C
ATOM   2701  H1  MOH A 445      40.581  71.456  53.924  1.00  0.00      A    H
ATOM   2702  H2  MOH A 445      39.673  70.512  52.738  1.00  0.00      A    H
ATOM   2703  H3  MOH A 445      41.232  71.091  52.259  1.00  0.00      A    H
ATOM   2704  O   MOH A 445      41.306  69.489  53.563  1.00  0.00      A    O
ATOM   2705  Ho  MOH A 445      41.129  68.705  52.963  1.00  0.00      A    H
ATOM   2706  C   MOH A 446      34.622   5.573  64.846  1.00  0.00      A    C
ATOM   2707  H1  MOH A 446      35.544   5.894  65.336  1.00  0.00      A    H
ATOM   2708  H2  MOH A 446      33.852   5.488  65.640  1.00  0.00      A    H
ATOM   2709  H3  MOH A 446      34.215   6.290  64.151  1.00  0.00      A    H
ATOM   2710  O   MOH A 446      34.757   4.296  64.172  1.00  0.00      A    O
ATOM   2711  Ho  MOH A 446      33.886   3.827  64.005  1.00  0.00      A    H
ATOM   2712  C   MOH A 447      41.538  36.969  20.336  1.00  0.00      A    C
ATOM   2713  H1  MOH A 447      42.199  36.461  21.041  1.00  0.00      A    H
ATOM   2714  H2  MOH A 447      41.186  37.895  20.837  1.00  0.00      A    H
ATOM   2715  H3  MOH A 447      42.027  37.316  19.439  1.00  0.00      A    H
ATOM   2716  O   MOH A 447      40.392  36.165  19.959  1.00  0.00      A    O
ATOM   2717  Ho  MOH A 447      39.621  36.694  19.594  1.00  0.00      A    H
ATOM   2718  C   MOH A 448       4.926  17.494  38.220  1.00  0.00      A    C
ATOM   2719  H1  MOH A 448       5.122  16.513  38.661  1.00  0.00      A    H
ATOM   2720  H2  MOH A 448       3.832  17.667  38.300  1.00  0.00      A    H
ATOM   2721  H3  MOH A 448       5.370  18.318  38.755  1.00  0.00      A    H
ATOM   2722  O   MOH A 448       5.322  17.574  36.827  1.00  0.00      A    O
ATOM   2723  Ho  MOH A 448       4.872  18.312  36.316  1.00  0.00      A    H
ATOM   2724  C   MOH A 449      47.643  53.551  53.483  1.00  0.00      A    C
ATOM   2725  H1  MOH A 449      48.381  54.339  53.312  1.00  0.00      A    H
ATOM   2726  H2  MOH A 449      46.668  53.946  53.130  1.00  0.00      A    H
ATOM   2727  H3  MOH A 449      47.801  52.659  52.898  1.00  0.00      A    H
ATOM   2728  O   MOH A 449      47.531  53.178  54.880  1.00  0.00      A    O
ATOM   2729  Ho  MOH A 449      46.669  52.721  55.114  1.00  0.00      A    H
ATOM   2730  C   MOH A 450      17.235  30.869  10.100  1.00  0.00      A    C
ATOM   2731  H1  MOH A 450      17.873  31.384   9.378  1.00  0.00      A    H
ATOM   2732  H2  MOH A 450      16.256  30.706   9.602  1.00  0.00      A    H
ATOM   2733  H3  MOH A 450      17.571  29.880  10.366  1.00  0.00      A    H
ATOM   2734  O   MOH A 450      17.030  31.634  11.315  1.00  0.00      A    O
ATOM   2735  Ho  MOH A 450      16.218  31.362  11.839  1.00  0.00      A    H
ATOM   2736  C   MOH A 451      33.185  66.224  28.462  1.00  0.00      A    C
ATOM   2737  H1  MOH A 451      33.728  66.067  27.526  1.00  0.00      A    H
ATOM   2738  H2  MOH A 451      32.529  65.340  28.602  1.00  0.00      A    H
ATOM   2739  H3  MOH A 451      33.810  66.239  29.341  1.00  0.00      A    H
ATOM   2740  O   MOH A 451      32.373  67.425  28.446  1.00  0.00      A    O
ATOM   2741  Ho  MOH A 451      31.633  67.428  29.125  1.00  0.00      A    H
ATOM   2742  C   MOH A 452      45.728  27.322  58.558  1.00  0.00      A    C
ATOM   2743  H1  MOH A 452      46.062  26.791  57.663  1.00  0.00      A    H
ATOM   2744  H2  MOH A 452      45.031  28.115  58.217  1.00  0.00      A    H
ATOM   2745  H3  MOH A 452      45.144  26.723  59.238  1.00  0.00      A    H
ATOM   2746  O   MOH A 452      46.821  27.929  59.293  1.00  0.00      A    O
ATOM   2747  Ho  MOH A 452      46.540  28.673  59.905  1.00  0.00      A    H
ATOM   2748  C   MOH A 453      25.137  61.229  25.714  1.00  0.00      A    C
ATOM   2749  H1  MOH A 453      25.735  61.912  25.107  1.00  0.00      A    H
ATOM   2750  H2  MOH A 453      25.179  61.608  26.756  1.00  0.00      A    H
ATOM   2751  H3  MOH A 453      24.086  61.221  25.471  1.00  0.00      A    H
ATOM   2752  O   MOH A 453      25.633  59.866  25.681  1.00  0.00      A    O
ATOM   2753  Ho  MOH A 453      25.331  59.301  26.454  1.00  0.00      A    H
ATOM   2754  C   MOH A 454      52.114  60.019  25.905  1.00  0.00      A    C
ATOM   2755  H1  MOH A 454      52.039  59.613  24.893  1.00  0.00      A    H
ATOM   2756  H2  MOH A 454      53.196  60.121  26.129  1.00  0.00      A    H
ATOM   2757  H3  MOH A 454      51.721  61.018  26.013  1.00  0.00      A    H
ATOM   2758  O   MOH A 454      51.497  59.165  26.901  1.00  0.00      A    O
ATOM   2759  Ho  MOH A 454      51.822  59.326  27.837  1.00  0.00      A    H
ATOM   2760  C   MOH A 455      47.477  19.006  21.257  1.00  0.00      A    C
ATOM   2761  H1  MOH A 455      46.534  19.280  20.779  1.00  0.00      A    H
ATOM   2762  H2  MOH A 455      47.553  17.900  21.204  1.00  0.00      A    H
ATOM   2763  H3  MOH A 455      48.356  19.361  20.743  1.00  0.00      A    H
ATOM   2764  O   MOH A 455      47.547  19.424  22.644  1.00  0.00      A    O
ATOM   2765  Ho  MOH A 455      48.223  18.922  23.190  1.00  0.00      A    H
ATOM   2766  C   MOH A 456      63.886  59.062  29.471  1.00  0.00      A    C
ATOM   2767  H1  MOH A 456      63.473  59.992  29.868  1.00  0.00      A    H
ATOM   2768  H2  MOH A 456      63.032  58.481  29.064  1.00  0.00      A    H
ATOM   2769  H3  MOH A 456      64.548  59.194  28.630  1.00  0.00      A    H
ATOM   2770  O   MOH A 456      64.565  58.272  30.480  1.00  0.00      A    O
ATOM   2771  Ho  MOH A 456      64.661  57.301  30.244  1.00  0.00      A    H
ATOM   2772  C   MOH A 457      32.523  31.145  69.208  1.00  0.00      A    C
ATOM   2773  H1  MOH A 457      32.608  30.283  69.874  1.00  0.00      A    H
ATOM   2774  H2  MOH A 457      31.968  31.927  69.766  1.00  0.00      A    H
ATOM   2775  H3  MOH A 457      33.464  31.608  68.957  1.00  0.00      A    H
ATOM   2776  O   MOH A 457      31.813  30.839  67.981  1.00  0.00      A    O
ATOM   2777  Ho  MOH A 457      31.436  31.644  67.514  1.00  0.00      A    H
ATOM   2778  C   MOH A 458      44.576  21.921  31.451  1.00  0.00      A    C
ATOM   2779  H1  MOH A 458      44.007  22.491  32.190  1.00  0.00      A    H
ATOM   2780  H2  MOH A 458      44.866  20.967  31.938  1.00  0.00      A    H
ATOM   2781  H3  MOH A 458      44.006  21.620  30.586  1.00  0.00      A    H
ATOM   2782  O   MOH A 458      45.770  22.612  31.004  1.00  0.00      A    O
ATOM   2783  Ho  MOH A 458      46.465  22.011  30.600  1.00  0.00      A    H
ATOM   2784  C   MOH A 459      51.805   9.824  33.114  1.00  0.00      A    C
ATOM   2785  H1  MOH A 459      51.104   9.043  33.418  1.00  0.00      A    H
ATOM   2786  H2  MOH A 459      52.235  10.248  34.046  1.00  0.00      A    H
ATOM   2787  H3  MOH A 459      52.659   9.465  32.562  1.00  0.00      A    H
ATOM   2788  O   MOH A 459      51.172  10.885  32.354  1.00  0.00      A    O
ATOM   2789  Ho  MOH A 459      51.687  11.746  32.345  1.00  0.00      A    H
ATOM   2790  C   MOH A 460      59.963  14.692  71.180  1.00  0.00      A    C
ATOM   2791  H1  MOH A 460      60.779  14.590  71.899  1.00  0.00      A    H
ATOM   2792  H2  MOH A 460      59.040  14.353  71.696  1.00  0.00      A    H
ATOM   2793  H3  MOH A 460      59.752  15.708  70.888  1.00  0.00      A    H
ATOM   2794  O   MOH A 460      60.162  13.895  69.985  1.00  0.00      A    O
ATOM   2795  Ho  MOH A 460      59.320  13.706  69.474  1.00  0.00      A    H
ATOM   2796  C   MOH A 461      64.587  44.960  16.636  1.00  0.00      A    C
ATOM   2797  H1  MOH A 461      65.324  45.336  15.923  1.00  0.00      A    H
ATOM   2798  H2  MOH A 461      63.602  44.997  16.126  1.00  0.00      A    H
ATOM   2799  H3  MOH A 461      64.714  43.922  16.902  1.00  0.00      A    H
ATOM   2800  O   MOH A 461      64.525  45.748  17.852  1.00  0.00      A    O
ATOM   2801  Ho  MOH A 461      63.669  45.644  18.364  1.00  0.00      A    H
ATOM   2802  C   MOH A 462      45.524  70.206  26.848  1.00  0.00      A    C
ATOM   2803  H1  MOH A 462      44.766  70.673  26.214  1.00  0.00      A    H
ATOM   2804  H2  MOH A 462      46.504  70.622  26.534  1.00  0.00      A    H
ATOM   2805  H3  MOH A 462      45.446  70.459  27.894  1.00  0.00      A    H
ATOM   2806  O   MOH A 462      45.554  68.762  26.719  1.00  0.00      A    O
ATOM   2807  Ho  MOH A 462      46.417  68.342  27.014  1.00  0.00      A    H
ATOM   2808  C   MOH A 463      45.842  49.409  67.558  1.00  0.00      A    C
ATOM   2809  H1  MOH A 463      46.392  49.060  66.680  1.00  0.00      A    H
ATOM   2810  H2  MOH A 463      45.219  50.265  67.224  1.00  0.00      A    H
ATOM   2811  H3  MOH A 463      45.135  48.696  67.952  1.00  0.00      A    H
ATOM   2812  O   MOH A 463      46.715  49.843  68.632  1.00  0.00      A    O
ATOM   2813  Ho  MOH A 463      46.275  50.456  69.294  1.00  0.00      A    H
ATOM   2814  C   MOH A 464      20.413  66.363  14.182  1.00  0.00      A    C
ATOM   2815  H1  MOH A 464      20.502  65.600  14.958  1.00  0.00      A    H
ATOM   2816  H2  MOH A 464      21.445  66.680  13.925  1.00  0.00      A    H
ATOM   2817  H3  MOH A 464      20.000  66.006  13.252  1.00  0.00      A    H
ATOM   2818  O   MOH A 464      19.652  67.520  14.615  1.00  0.00      A    O
ATOM   2819  Ho  MOH A 464      19.824  68.349  14.075  1.00  0.00      A    H
ATOM   2820  C   MOH A 465      23.838  13.062  57.105  1.00  0.00      A    C
ATOM   2821  H1  MOH A 465      24.445  13.368  57.960  1.00  0.00      A    H
ATOM   2822  H2  MOH A 465      22.987  13.772  57.047  1.00  0.00      A    H
ATOM   2823  H3  MOH A 465      24.333  13.156  56.151  1.00  0.00      A    H
ATOM   2824  O   MOH A 465      23.326  11.711  57.233  1.00  0.00      A    O
ATOM   2825  Ho  MOH A 465      22.526  11.520  56.658  1.00  0.00      A    H
ATOM   2826  C   MOH A 466      53.211  60.211   8.585  1.00  0.00      A    C
ATOM   2827  H1  MOH A 466      53.414  59.452   9.345  1.00  0.00      A    H
ATOM   2828  H2  MOH A 466      52.710  61.055   9.103  1.00  0.00      A    H
ATOM   2829  H3  MOH A 466      54.094  60.649   8.147  1.00  0.00      A    H
ATOM   2830  O   MOH A 466      52.353  59.726   7.521  1.00  0.00      A    O
ATOM   2831  Ho  MOH A 466      51.890  60.452   7.006  1.00  0.00      A    H
ATOM   2832  C   MOH A 467      33.596  35.870   8.869  1.00  0.00      A    C
ATOM   2833  H1  MOH A 467      33.766  35.599   7.824  1.00  0.00      A    H
ATOM   2834  H2  MOH A 467      33.838  34.973   9.475  1.00  0.00      A    H
ATOM   2835  H3  MOH A 467      34.257  36.636   9.243  1.00  0.00      A    H
ATOM   2836  O   MOH A 467      32.226  36.269   9.131  1.00  0.00      A    O
ATOM   2837  Ho  MOH A 467      31.958  36.205  10.096  1.00  0.00      A    H
ATOM   2838  C   MOH A 468      35.715  22.217  50.601  1.00  0.00      A    C
ATOM   2839  H1  MOH A 468      35.740  22.823  51.509  1.00  0.00      A    H
ATOM   2840  H2  MOH A 468      35.902  21.168  50.912  1.00  0.00      A    H
ATOM   2841  H3  MOH A 468      34.754  22.186  50.113  1.00  0.00      A    H
ATOM   2842  O   MOH A 468      36.718  22.614  49.632  1.00  0.00      A    O
ATOM   2843  Ho  MOH A 468      36.941  21.903  48.959  1.00  0.00      A    H
ATOM   2844  C   MOH A 469      46.950  44.739  34.475  1.00  0.00      A    C
ATOM   2845  H1  MOH A 469      47.776  44.098  34.794  1.00  0.00      A    H
ATOM   2846  H2  MOH A 469      46.878  44.641  33.371  1.00  0.00      A    H
ATOM   2847  H3  MOH A 469      45.982  44.429  34.837  1.00  0.00      A    H
ATOM   2848  O   MOH A 469      47.153  46.133  34.819  1.00  0.00      A    O
ATOM   2849  Ho  MOH A 469      46.605  46.773  34.274  1.00  0.00      A    H
ATOM   2850  C   MOH A 470      20.473   9.897  63.779  1.00  0.00      A    C
ATOM   2851  H1  MOH A 470      21.541   9.962  64.000  1.00  0.00      A    H
ATOM   2852  H2  MOH A 470      20.120   8.928  64.190  1.00  0.00      A    H
ATOM   2853  H3  MOH A 470      19.869  10.638  64.280  1.00  0.00      A    H
ATOM   2854  O   MOH A 470      20.188   9.946  62.358  1.00  0.00      A    O
ATOM   2855  Ho  MOH A 470      19.292   9.568  62.107  1.00  0.00      A    H
ATOM   2856  C   MOH A 471      48.813  34.214  67.385  1.00  0.00      A    C
ATOM   2857  H1  MOH A 471      48.151  33.643  68.040  1.00  0.00      A    H
ATOM   2858  H2  MOH A 471      49.037  35.166  67.908  1.00  0.00      A    H
ATOM   2859  H3  MOH A 471      49.778  33.760  67.223  1.00  0.00      A    H
ATOM   2860  O   MOH A 471      48.214  34.506  66.097  1.00  0.00      A    O
ATOM   2861  Ho  MOH A 471      48.636  35.278  65.614  1.00  0.00      A    H
ATOM   2862  C   MOH A 472      20.439  69.048  22.014  1.00  0.00      A    C
ATOM   2863  H1  MOH A 472      20.266  70.120  21.893  1.00  0.00      A    H
ATOM   2864  H2  MOH A 472      20.789  68.896  23.056  1.00  0.00      A    H
ATOM   2865  H3  MOH A 472      19.549  68.443  21.938  1.00  0.00      A    H
ATOM   2866  O   MOH A 472      21.434  68.531  21.094  1.00  0.00      A    O
ATOM   2867  Ho  MOH A 472      21.847  67.663  21.384  1.00  0.00      A    H
ATOM   2868  C   MOH A 473      10.740  23.351  67.681  1.00  0.00      A    C
ATOM   2869  H1  MOH A 473      11.495  23.878  67.093  1.00  0.00      A    H
ATOM   2870  H2  MOH A 473       9.772  23.858  67.487  1.00  0.00      A    H
ATOM   2871  H3  MOH A 473      10.575  22.329  67.379  1.00  0.00      A    H
ATOM   2872  O   MOH A 473      11.016  23.377  69.105  1.00  0.00      A    O
ATOM   2873  Ho  MOH A 473      10.213  23.205  69.681  1.00  0.00      A    H
ATOM   2874  C   MOH A 474      16.036  51.028  51.420  1.00  0.00      A    C
ATOM   2875  H1  MOH A 474      16.612  51.019  50.491  1.00  0.00      A    H
ATOM   2876  H2  MOH A 474      16.691  50.599  52.206  1.00  0.00      A    H
ATOM   2877  H3  MOH A 474      15.790  52.014  51.781  1.00  0.00      A    H
ATOM   2878  O   MOH A 474      14.818  50.246  51.333  1.00  0.00      A    O
ATOM   2879  Ho  MOH A 474      14.448  49.964  52.223  1.00  0.00      A    H
ATOM   2880  C   MOH A 475       4.835  36.799  13.658  1.00  0.00      A    C
ATOM   2881  H1  MOH A 475       5.200  37.700  14.158  1.00  0.00      A    H
ATOM   2882  H2  MOH A 475       4.837  35.989  14.416  1.00  0.00      A    H
ATOM   2883  H3  MOH A 475       3.810  36.859  13.328  1.00  0.00      A    H
ATOM   2884  O   MOH A 475       5.664  36.405  12.535  1.00  0.00      A    O
ATOM   2885  Ho  MOH A 475       5.563  35.442  12.269  1.00  0.00      A    H
ATOM   2886  C   MOH A 476      68.163  13.197  37.055  1.00  0.00      A    C
ATOM   2887  H1  MOH A 476      67.653  12.371  36.553  1.00  0.00      A    H
ATOM   2888  H2  MOH A 476      69.006  13.498  36.399  1.00  0.00      A    H
ATOM   2889  H3  MOH A 476      67.568  14.091  37.157  1.00  0.00      A    H
ATOM   2890  O   MOH A 476      68.679  12.829  38.359  1.00  0.00      A    O
ATOM   2891  Ho  MOH A 476      69.411  13.429  38.694  1.00  0.00      A    H
ATOM   2892  C   MOH A 477       5.666  53.906  30.462  1.00  0.00      A    C
ATOM   2893  H1  MOH A 477       6.294  54.288  31.270  1.00  0.00      A    H
ATOM   2894  H2  MOH A 477       6.351  53.467  29.706  1.00  0.00      A    H
ATOM   2895  H3  MOH A 477       5.021  53.090  30.747  1.00  0.00      A    H
ATOM   2896  O   MOH A 477       4.863  54.939  29.837  1.00  0.00      A    O
ATOM   2897  Ho  MOH A 477       4.540  54.706  28.915  1.00  0.00      A    H
ATOM   2898  C   MOH A 478      66.055  31.409  26.230  1.00  0.00      A    C
ATOM   2899  H1  MOH A 478      65.017  31.145  26.017  1.00  0.00      A    H
ATOM   2900  H2  MOH A 478      66.681  30.576  25.849  1.00  0.00      A    H
ATOM   2901  H3  MOH A 478      66.411  32.279  25.701  1.00  0.00      A    H
ATOM   2902  O   MOH A 478      66.311  31.589  27.647  1.00  0.00      A    O
ATOM   2903  Ho  MOH A 478      67.277  31.504  27.903  1.00  0.00      A    H
ATOM   2904  C   MOH A 479      24.734  53.009  15.227  1.00  0.00      A    C
ATOM   2905  H1  MOH A 479      24.190  52.243  14.670  1.00  0.00      A    H
ATOM   2906  H2  MOH A 479      24.090  53.300  16.083  1.00  0.00      A    H
ATOM   2907  H3  MOH A 479      25.649  52.663  15.682  1.00  0.00      A    H
ATOM   2908  O   MOH A 479      25.027  54.184  14.429  1.00  0.00      A    O
ATOM   2909  Ho  MOH A 479      25.218  55.009  14.968  1.00  0.00      A    H
ATOM   2910  C   MOH A 480      15.664  53.110   6.698  1.00  0.00      A    C
ATOM   2911  H1  MOH A 480      16.274  53.388   5.835  1.00  0.00      A    H
ATOM   2912  H2  MOH A 480      16.287  53.289   7.600  1.00  0.00      A    H
ATOM   2913  H3  MOH A 480      14.793  53.728   6.845  1.00  0.00      A    H
ATOM   2914  O   MOH A 480      15.251  51.720   6.671  1.00  0.00      A    O
ATOM   2915  Ho  MOH A 480      14.987  51.353   7.567  1.00  0.00      A    H
ATOM   2916  C   MOH A 481      33.779  14.346  11.071  1.00  0.00      A    C
ATOM   2917  H1  MOH A 481      34.559  14.726  11.734  1.00  0.00      A    H
ATOM   2918  H2  MOH A 481      33.103  13.725  11.696  1.00  0.00      A    H
ATOM   2919  H3  MOH A 481      33.138  15.108  10.656  1.00  0.00      A    H
ATOM   2920  O   MOH A 481      34.305  13.539   9.988  1.00  0.00      A    O
ATOM   2921  Ho  MOH A 481      33.631  12.922   9.571  1.00  0.00      A    H
ATOM   2922  C   MOH A 482      66.772  38.485   3.685  1.00  0.00      A    C
ATOM   2923  H1  MOH A 482      66.175  38.716   2.800  1.00  0.00      A    H
ATOM   2924  H2  MOH A 482      66.633  39.329   4.393  1.00  0.00      A    H
ATOM   2925  H3  MOH A 482      66.441  37.617   4.231  1.00  0.00      A    H
ATOM   2926  O   MOH A 482      68.184  38.339   3.388  1.00  0.00      A    O
ATOM   2927  Ho  MOH A 482      68.785  38.456   4.184  1.00  0.00      A    H
ATOM   2928  C   MOH A 483      16.083   6.323  24.012  1.00  0.00      A    C
ATOM   2929  H1  MOH A 483      16.766   6.752  24.750  1.00  0.00      A    H
ATOM   2930  H2  MOH A 483      16.013   7.052  23.179  1.00  0.00      A    H
ATOM   2931  H3  MOH A 483      16.442   5.417  23.549  1.00  0.00      A    H
ATOM   2932  O   MOH A 483      14.757   6.080  24.547  1.00  0.00      A    O
ATOM   2933  Ho  MOH A 483      14.041   6.005  23.848  1.00  0.00      A    H
ATOM   2934  C   MOH A 484      59.861   7.121  50.636  1.00  0.00      A    C
ATOM   2935  H1  MOH A 484      59.941   6.477  49.757  1.00  0.00      A    H
ATOM   2936  H2  MOH A 484      60.423   6.620  51.451  1.00  0.00      A    H
ATOM   2937  H3  MOH A 484      60.340   8.081  50.529  1.00  0.00      A    H
ATOM   2938  O   MOH A 484      58.490   7.329  51.059  1.00  0.00      A    O
ATOM   2939  Ho  MOH A 484      58.395   7.623  52.014  1.00  0.00      A    H
ATOM   2940  C   MOH A 485      26.667  51.283  58.632  1.00  0.00      A    C
ATOM   2941  H1  MOH A 485      26.901  50.951  57.618  1.00  0.00      A    H
ATOM   2942  H2  MOH A 485      27.046  50.499  59.321  1.00  0.00      A    H
ATOM   2943  H3  MOH A 485      27.180  52.181  58.937  1.00  0.00      A    H
ATOM   2944  O   MOH A 485      25.244  51.463  58.850  1.00  0.00      A    O
ATOM   2945  Ho  MOH A 485      24.972  51.441  59.816  1.00  0.00      A    H
ATOM   2946  C   MOH A 486      29.664  47.520  45.066  1.00  0.00      A    C
ATOM   2947  H1  MOH A 486      29.753  47.958  44.069  1.00  0.00      A    H
ATOM   2948  H2  MOH A 486      28.971  46.658  44.976  1.00  0.00      A    H
ATOM   2949  H3  MOH A 486      30.578  47.093  45.447  1.00  0.00      A    H
ATOM   2950  O   MOH A 486      29.142  48.454  46.045  1.00  0.00      A    O
ATOM   2951  Ho  MOH A 486      28.746  48.017  46.858  1.00  0.00      A    H
ATOM   2952  C   MOH A 487      65.838  34.080  39.229  1.00  0.00      A    C
ATOM   2953  H1  MOH A 487      66.900  34.244  39.428  1.00  0.00      A    H
ATOM   2954  H2  MOH A 487      65.543  34.812  38.448  1.00  0.00      A    H
ATOM   2955  H3  MOH A 487      65.610  33.118  38.798  1.00  0.00      A    H
ATOM   2956  O   MOH A 487      65.010  34.273  40.403  1.00  0.00      A    O
ATOM   2957  Ho  MOH A 487      64.044  34.454  40.198  1.00  0.00      A    H
ATOM   2958  C   MOH A 488      45.598  43.295  21.072  1.00  0.00      A    C
ATOM   2959  H1  MOH A 488      45.553  42.846  20.077  1.00  0.00      A    H
ATOM   2960  H2  MOH A 488      44.588  43.185  21.518  1.00  0.00      A    H
ATOM   2961  H3  MOH A 488      46.254  42.786  21.760  1.00  0.00      A    H
ATOM   2962  O   MOH A 488      45.956  44.700  21.040  1.00  0.00      A    O
ATOM   2963  Ho  MOH A 488      45.693  45.209  21.864  1.00  0.00      A    H
ATOM   2964  C   MOH A 489      44.172   8.714  60.233  1.00  0.00      A    C
ATOM   2965  H1  MOH A 489      44.290   9.742  59.883  1.00  0.00      A    H
ATOM   2966  H2  MOH A 489      43.113   8.434  60.050  1.00  0.00      A    H
ATOM   2967  H3  MOH A 489      44.743   7.987  59.679  1.00  0.00      A    H
ATOM   2968  O   MOH A 489      44.469   8.564  61.645  1.00  0.00      A    O
ATOM   2969  Ho  MOH A 489      44.067   7.745  62.063  1.00  0.00      A    H
ATOM   2970  C   MOH A 490      38.922  38.582  65.008  1.00  0.00      A    C
ATOM   2971  H1  MOH A 490      39.544  39.135  64.300  1.00  0.00      A    H
ATOM   2972  H2  MOH A 490      39.493  37.673  65.292  1.00  0.00      A    H
ATOM   2973  H3  MOH A 490      38.747  39.094  65.941  1.00  0.00      A    H
ATOM   2974  O   MOH A 490      37.645  38.187  64.445  1.00  0.00      A    O
ATOM   2975  Ho  MOH A 490      37.204  37.424  64.925  1.00  0.00      A    H
ATOM   2976  C   MOH A 491      24.763  46.989  28.781  1.00  0.00      A    C
ATOM   2977  H1  MOH A 491      24.712  46.748  27.717  1.00  0.00      A    H
ATOM   2978  H2  MOH A 491      24.031  47.805  28.959  1.00  0.00      A    H
ATOM   2979  H3  MOH A 491      24.443  46.192  29.433  1.00  0.00      A    H
ATOM   2980  O   MOH A 491      26.080  47.430  29.196  1.00  0.00      A    O
ATOM   2981  Ho  MOH A 491      26.086  47.958  30.050  1.00  0.00      A    H
ATOM   2982  C   MOH A 492      45.061  39.221  53.173  1.00  0.00      A    C
ATOM   2983  H1  MOH A 492      46.080  38.888  52.960  1.00  0.00      A    H
ATOM   2984  H2  MOH A 492      44.538  38.365  53.649  1.00  0.00      A    H
ATOM   2985  H3  MOH A 492      44.996  40.015  53.900  1.00  0.00      A    H
ATOM   2986  O   MOH A 492      44.338  39.619  51.981  1.00  0.00      A    O
ATOM   2987  Ho  MOH A 492      43.340  39.612  52.085  1.00  0.00      A    H
ATOM   2988  C   MOH A 493      25.952  22.290  48.705  1.00  0.00      A    C
ATOM   2989  H1  MOH A 493      26.406  21.686  47.916  1.00  0.00      A    H
ATOM   2990  H2  MOH A 493      26.093  23.352  48.417  1.00  0.00      A    H
ATOM   2991  H3  MOH A 493      24.884  22.174  48.795  1.00  0.00      A    H
ATOM   2992  O   MOH A 493      26.556  22.063  50.004  1.00  0.00      A    O
ATOM   2993  Ho  MOH A 493      26.405  22.805  50.662  1.00  0.00      A    H
ATOM   2994  C   MOH A 494      66.688   3.657  41.909  1.00  0.00      A    C
ATOM   2995  H1  MOH A 494      65.895   3.744  42.654  1.00  0.00      A    H
ATOM   2996  H2  MOH A 494      67.608   4.070  42.372  1.00  0.00      A    H
ATOM   2997  H3  MOH A 494      66.948   2.642  41.652  1.00  0.00      A    H
ATOM   2998  O   MOH A 494      66.398   4.387  40.690  1.00  0.00      A    O
ATOM   2999  Ho  MOH A 494      67.208   4.601  40.137  1.00  0.00      A    H
ATOM   3000  C   MOH A 495      15.839  42.853  48.063  1.00  0.00      A    C
ATOM   3001  H1  MOH A 495      15.853  42.900  49.154  1.00  0.00      A    H
ATOM   3002  H2  MOH A 495      15.913  41.780  47.788  1.00  0.00      A    H
ATOM   3003  H3  MOH A 495      14.915  43.183  47.615  1.00  0.00      A    H
ATOM   3004  O   MOH A 495      16.937  43.579  47.454  1.00  0.00      A    O
ATOM   3005  Ho  MOH A 495      17.145  43.295  46.514  1.00  0.00      A    H
ATOM   3006  C   MOH A 496      60.626  33.638  26.418  1.00  0.00      A    C
ATOM   3007  H1  MOH A 496      60.142  32.779  26.889  1.00  0.00      A    H
ATOM   3008  H2  MOH A 496      61.278  33.236  25.614  1.00  0.00      A    H
ATOM   3009  H3  MOH A 496      59.949  34.305  25.908  1.00  0.00      A    H
ATOM   3010  O   MOH A 496      61.430  34.410  27.345  1.00  0.00      A    O
ATOM   3011  Ho  MOH A 496      62.127  34.982  26.905  1.00  0.00      A    H
ATOM   3012  C   MOH A 497      70.062  12.289  12.364  1.00  0.00      A    C
ATOM   3013  H1  MOH A 497      70.988  11.719  12.480  1.00  0.00      A    H
ATOM   3014  H2  MOH A 497      69.701  12.104  11.331  1.00  0.00      A    H
ATOM   3015  H3  MOH A 497      69.254  11.957  12.996  1.00  0.00      A    H
ATOM   3016  O   MOH A 497      70.250  13.714  12.557  1.00  0.00      A    O
ATOM   3017  Ho  MOH A 497      69.531  14.281  12.148  1.00  0.00      A    H
ATOM   3018  C   MOH A 498      67.536  65.686  20.301  1.00  0.00      A    C
ATOM   3019  H1  MOH A 498      67.781  66.742  20.166  1.00  0.00      A    H
ATOM   3020  H2  MOH A 498      66.494  65.551  19.942  1.00  0.00      A    H
ATOM   3021  H3  MOH A 498      68.120  65.012  19.694  1.00  0.00      A    H
ATOM   3022  O   MOH A 498      67.623  65.261  21.685  1.00  0.00      A    O
ATOM   3023  Ho  MOH A 498      67.105  64.426  21.891  1.00  0.00      A    H
ATOM   3024  C   MOH A 499      70.621  31.564  14.298  1.00  0.00      A    C
ATOM   3025  H1  MOH A 499      70.315  30.940  15.141  1.00  0.00      A    H
ATOM   3026  H2  MOH A 499      70.115  32.544  14.426  1.00  0.00      A    H
ATOM   3027  H3  MOH A 499      71.673  31.804  14.282  1.00  0.00      A    H
ATOM   3028  O   MOH A 499      70.252  30.999  13.015  1.00  0.00      A    O
ATOM   3029  Ho  MOH A 499      70.216  31.668  12.267  1.00  0.00      A    H
ATOM   3030  C   MOH A 500      13.281  24.522  39.731  1.00  0.00      A    C
ATOM   3031  H1  MOH A 500      13.702  24.014  38.861  1.00  0.00      A    H
ATOM   3032  H2  MOH A 500      14.136  24.820  40.372  1.00  0.00      A    H
ATOM   3033  H3  MOH A 500      12.778  25.449  39.504  1.00  0.00      A    H
ATOM   3034  O   MOH A 500      12.382  23.679  40.495  1.00  0.00      A    O
ATOM   3035  Ho  MOH A 500      12.242  23.981  41.442  1.00  0.00      A    H
ATOM   3036  C   MOH A 501      35.978  56.117  48.728  1.00  0.00      A    C
ATOM   3037  H1  MOH A 501      36.645  55.414  49.232  1.00  0.00      A    H
ATOM   3038  H2  MOH A 501      36.608  56.715  48.037  1.00  0.00      A    H
ATOM   3039  H3  MOH A 501      35.243  55.652  48.089  1.00  0.00      A    H
ATOM   3040  O   MOH A 501      35.299  57.008  49.648  1.00  0.00      A    O
ATOM   3041  Ho  MOH A 501      34.952  57.849  49.224  1.00  0.00      A    H
ATOM   3042  C   MOH A 502      55.177   7.024  70.042  1.00  0.00      A    C
ATOM   3043  H1  MOH A 502      54.793   7.917  69.544  1.00  0.00      A    H
ATOM   3044  H2  MOH A 502      55.104   7.210  71.134  1.00  0.00      A    H
ATOM   3045  H3  MOH A 502      54.588   6.135  69.879  1.00  0.00      A    H
ATOM   3046  O   MOH A 502      56.557   6.738  69.698  1.00  0.00      A    O
ATOM   3047  Ho  MOH A 502      57.031   6.151  70.359  1.00  0.00      A    H
ATOM   3048  C   MOH A 503      25.457  39.847  14.566  1.00  0.00      A    C
ATOM   3049  H1  MOH A 503      25.563  40.356  13.605  1.00  0.00      A    H
ATOM   3050  H2  MOH A 503      24.500  39.285  14.526  1.00  0.00      A    H
ATOM   3051  H3  MOH A 503      26.205  39.094  14.756  1.00  0.00      A    H
ATOM   3052  O   MOH A 503      25.424  40.766  15.688  1.00  0.00      A    O
ATOM   3053  Ho  MOH A 503      25.010  40.384  16.519  1.00  0.00      A    H
ATOM   3054  C   MOH A 504      61.735  28.510  17.527  1.00  0.00      A    C
ATOM   3055  H1  MOH A 504      61.708  27.458  17.233  1.00  0.00      A    H
ATOM   3056  H2  MOH A 504      62.586  28.971  16.984  1.00  0.00      A    H
ATOM   3057  H3  MOH A 504      60.875  29.081  17.217  1.00  0.00      A    H
ATOM   3058  O   MOH A 504      61.925  28.690  18.954  1.00  0.00      A    O
ATOM   3059  Ho  MOH A 504      62.276  29.595  19.209  1.00  0.00      A    H
ATOM   3060  C   MOH A 505      17.479   9.493  47.181  1.00  0.00      A    C
ATOM   3061  H1  MOH A 505      17.204   8.617  47.774  1.00  0.00      A    H
ATOM   3062  H2  MOH A 505      16.758  10.295  47.444  1.00  0.00      A    H
ATOM   3063  H3  MOH A 505      18.445   9.907  47.421  1.00  0.00      A    H
ATOM   3064  O   MOH A 505      17.419   9.246  45.753  1.00  0.00      A    O
ATOM   3065  Ho  MOH A 505      17.339  10.077  45.196  1.00  0.00      A    H
ATOM   3066  C   MOH A 506      10.139  48.997  26.932  1.00  0.00      A    C
ATOM   3067  H1  MOH A 506      10.869  48.186  27.002  1.00  0.00      A    H
ATOM   3068  H2  MOH A 506      10.712  49.925  26.729  1.00  0.00      A    H
ATOM   3069  H3  MOH A 506       9.459  48.911  26.100  1.00  0.00      A    H
ATOM   3070  O   MOH A 506       9.369  49.166  28.149  1.00  0.00      A    O
ATOM   3071  Ho  MOH A 506       8.944  50.071  28.242  1.00  0.00      A    H
ATOM   3072  C   MOH A 507      62.509  10.401  37.264  1.00  0.00      A    C
ATOM   3073  H1  MOH A 507      62.648  10.906  38.223  1.00  0.00      A    H
ATOM   3074  H2  MOH A 507      62.652  11.169  36.475  1.00  0.00      A    H
ATOM   3075  H3  MOH A 507      63.250   9.648  37.047  1.00  0.00      A    H
ATOM   3076  O   MOH A 507      61.191   9.812  37.124  1.00  0.00      A    O
ATOM   3077  Ho  MOH A 507      60.919   9.639  36.174  1.00  0.00      A    H
ATOM   3078  C   MOH A 508       4.896   7.071  51.778  1.00  0.00      A    C
ATOM   3079  H1  MOH A 508       4.018   7.698  51.604  1.00  0.00      A    H
ATOM   3080  H2  MOH A 508       4.625   6.045  51.454  1.00  0.00      A    H
ATOM   3081  H3  MOH A 508       5.753   7.328  51.175  1.00  0.00      A    H
ATOM   3082  O   MOH A 508       5.299   7.042  53.171  1.00  0.00      A    O
ATOM   3083  Ho  MOH A 508       5.866   6.251  53.417  1.00  0.00      A    H
ATOM   3084  C   MOH A 509       5.115  70.378  62.286  1.00  0.00      A    C
ATOM   3085  H1  MOH A 509       5.786  71.229  62.425  1.00  0.00      A    H
ATOM   3086  H2  MOH A 509       5.700  69.592  61.764  1.00  0.00      A    H
ATOM   3087  H3  MOH A 509       4.793  69.911  63.203  1.00  0.00      A    H
ATOM   3088  O   MOH A 509       3.946  70.708  61.494  1.00  0.00      A    O
ATOM   3089  Ho  MOH A 509       3.495  69.914  61.078  1.00  0.00      A    H
ATOM   3090  C   MOH A 510      70.595  10.030  57.497  1.00  0.00      A    C
ATOM   3091  H1  MOH A 510      71.040   9.066  57.754  1.00  0.00      A    H
ATOM   3092  H2  MOH A 510      69.700  10.150  58.143  1.00  0.00      A    H
ATOM   3093  H3  MOH A 510      71.213  10.882  57.730  1.00  0.00      A    H
ATOM   3094  O   MOH A 510      70.194  10.111  56.106  1.00  0.00      A    O
ATOM   3095  Ho  MOH A 510      69.507  10.819  55.918  1.00  0.00      A    H
ATOM   3096  C   MOH A 511      63.884  50.242  49.812  1.00  0.00      A    C
ATOM   3097  H1  MOH A 511      63.752  51.327  49.807  1.00  0.00      A    H
ATOM   3098  H2  MOH A 511      63.647  49.887  48.788  1.00  0.00      A    H
ATOM   3099  H3  MOH A 511      64.898  49.918  49.983  1.00  0.00      A    H
ATOM   3100  O   MOH A 511      63.015  49.575  50.762  1.00  0.00      A    O
ATOM   3101  Ho  MOH A 511      62.869  48.601  50.570  1.00  0.00      A    H
ATOM   3102  C   MOH A 512      28.233  35.160  35.502  1.00  0.00      A    C
ATOM   3103  H1  MOH A 512      28.613  35.827  34.724  1.00  0.00      A    H
ATOM   3104  H2  MOH A 512      28.276  35.726  36.456  1.00  0.00      A    H
ATOM   3105  H3  MOH A 512      27.194  34.894  35.391  1.00  0.00      A    H
ATOM   3106  O   MOH A 512      29.014  33.945  35.631  1.00  0.00      A    O
ATOM   3107  Ho  MOH A 512      28.909  33.483  36.516  1.00  0.00      A    H
ATOM   3108  C   MOH A 513      15.819  20.174  21.417  1.00  0.00      A    C
ATOM   3109  H1  MOH A 513      16.214  20.162  22.435  1.00  0.00      A    H
ATOM   3110  H2  MOH A 513      15.046  19.379  21.364  1.00  0.00      A    H
ATOM   3111  H3  MOH A 513      15.293  21.079  21.155  1.00  0.00      A    H
ATOM   3112  O   MOH A 513      16.836  19.919  20.415  1.00  0.00      A    O
ATOM   3113  Ho  MOH A 513      16.474  19.602  19.534  1.00  0.00      A    H
ATOM   3114  C   MOH A 514      16.795  53.184  23.619  1.00  0.00      A    C
ATOM   3115  H1  MOH A 514      16.765  53.335  22.537  1.00  0.00      A    H
ATOM   3116  H2  MOH A 514      16.761  52.088  23.790  1.00  0.00      A    H
ATOM   3117  H3  MOH A 514      17.713  53.502  24.087  1.00  0.00      A    H
ATOM   3118  O   MOH A 514      15.681  53.810  24.306  1.00  0.00      A    O
ATOM   3119  Ho  MOH A 514      15.496  53.431  25.216  1.00  0.00      A    H
ATOM   3120  C   MOH A 515      30.149  69.225  27.262  1.00  0.00      A    C
ATOM   3121  H1  MOH A 515      29.601  69.036  28.188  1.00  0.00      A    H
ATOM   3122  H2  MOH A 515      29.675  70.108  26.785  1.00  0.00      A    H
ATOM   3123  H3  MOH A 515      31.178  69.516  27.405  1.00  0.00      A    H
ATOM   3124  O   MOH A 515      30.105  68.104  26.344  1.00  0.00      A    O
ATOM   3125  Ho  MOH A 515      30.300  68.347  25.390  1.00  0.00      A    H
ATOM   3126  C   MOH A 516      62.459  71.186  24.222  1.00  0.00      A    C
ATOM   3127  H1  MOH A 516      62.473  72.001  24.951  1.00  0.00      A    H
ATOM   3128  H2  MOH A 516      62.818  70.279  24.751  1.00  0.00      A    H
ATOM   3129  H3  MOH A 516      61.475  70.922  23.870  1.00  0.00      A    H
ATOM   3130  O   MOH A 516      63.312  71.441  23.077  1.00  0.00      A    O
ATOM   3131  Ho  MOH A 516      63.577  70.615  22.573  1.00  0.00      A    H
ATOM   3132  C   MOH A 517      57.155  24.562  27.466  1.00  0.00      A    C
ATOM   3133  H1  MOH A 517      56.850  23.688  26.886  1.00  0.00      A    H
ATOM   3134  H2  MOH A 517      58.230  24.427  27.707  1.00  0.00      A    H
ATOM   3135  H3  MOH A 517      57.114  25.493  26.923  1.00  0.00      A    H
ATOM   3136  O   MOH A 517      56.404  24.709  28.698  1.00  0.00      A    O
ATOM   3137  Ho  MOH A 517      56.858  25.278  29.390  1.00  0.00      A    H
ATOM   3138  C   MOH A 518      17.117   8.963   3.242  1.00  0.00      A    C
ATOM   3139  H1  MOH A 518      17.853   9.353   2.535  1.00  0.00      A    H
ATOM   3140  H2  MOH A 518      17.687   8.478   4.061  1.00  0.00      A    H
ATOM   3141  H3  MOH A 518      16.528   9.721   3.734  1.00  0.00      A    H
ATOM   3142  O   MOH A 518      16.221   7.992   2.643  1.00  0.00      A    O
ATOM   3143  Ho  MOH A 518      15.769   7.388   3.306  1.00  0.00      A    H
ATOM   3144  C   MOH A 519      49.661  48.745  67.052  1.00  0.00      A    C
ATOM   3145  H1  MOH A 519      49.919  49.287  67.965  1.00  0.00      A    H
ATOM   3146  H2  MOH A 519      49.443  49.510  66.278  1.00  0.00      A    H
ATOM   3147  H3  MOH A 519      50.468  48.163  66.638  1.00  0.00      A    H
ATOM   3148  O   MOH A 519      48.503  47.888  67.216  1.00  0.00      A    O
ATOM   3149  Ho  MOH A 519      48.050  47.642  66.354  1.00  0.00      A    H
ATOM   3150  C   MOH A 520      36.486  64.008  45.362  1.00  0.00      A    C
ATOM   3151  H1  MOH A 520      36.079  63.630  46.303  1.00  0.00      A    H
ATOM   3152  H2  MOH A 520      35.697  63.867  44.594  1.00  0.00      A    H
ATOM   3153  H3  MOH A 520      36.682  65.069  45.357  1.00  0.00      A    H
ATOM   3154  O   MOH A 520      37.687  63.310  44.948  1.00  0.00      A    O
ATOM   3155  Ho  MOH A 520      37.893  63.394  43.969  1.00  0.00      A    H
ATOM   3156  C   MOH A 521      10.295   8.976  30.733  1.00  0.00      A    C
ATOM   3157  H1  MOH A 521      10.660   9.980  30.963  1.00  0.00      A    H
ATOM   3158  H2  MOH A 521       9.217   8.961  30.997  1.00  0.00      A    H
ATOM   3159  H3  MOH A 521      10.320   8.724  29.685  1.00  0.00      A    H
ATOM   3160  O   MOH A 521      10.984   7.941  31.478  1.00  0.00      A    O
ATOM   3161  Ho  MOH A 521      10.477   7.078  31.546  1.00  0.00      A    H
ATOM   3162  C   MOH A 522      48.965  51.153  19.703  1.00  0.00      A    C
ATOM   3163  H1  MOH A 522      48.802  50.186  19.220  1.00  0.00      A    H
ATOM   3164  H2  MOH A 522      48.544  51.074  20.727  1.00  0.00      A    H
ATOM   3165  H3  MOH A 522      50.003  51.403  19.857  1.00  0.00      A    H
ATOM   3166  O   MOH A 522      48.320  52.247  19.004  1.00  0.00      A    O
ATOM   3167  Ho  MOH A 522      48.169  53.063  19.570  1.00  0.00      A    H
ATOM   3168  C   MOH A 523      31.077  52.722  39.383  1.00  0.00      A    C
ATOM   3169  H1  MOH A 523      32.006  53.230  39.653  1.00  0.00      A    H
ATOM   3170  H2  MOH A 523      30.262  53.469  39.486  1.00  0.00      A    H
ATOM   3171  H3  MOH A 523      31.026  52.407  38.353  1.00  0.00      A    H
ATOM   3172  O   MOH A 523      30.792  51.582  40.233  1.00  0.00      A    O
ATOM   3173  Ho  MOH A 523      29.827  51.304  40.235  1.00  0.00      A    H
ATOM   3174  C   MOH A 524      57.900  42.531  12.649  1.00  0.00      A    C
ATOM   3175  H1  MOH A 524      58.473  41.946  11.926  1.00  0.00      A    H
ATOM   3176  H2  MOH A 524      57.568  43.451  12.124  1.00  0.00      A    H
ATOM   3177  H3  MOH A 524      56.986  42.062  12.977  1.00  0.00      A    H
ATOM   3178  O   MOH A 524      58.679  42.901  13.815  1.00  0.00      A    O
ATOM   3179  Ho  MOH A 524      58.310  43.685  14.322  1.00  0.00      A    H
ATOM   3180  C   MOH A 525       5.508  23.821  61.679  1.00  0.00      A    C
ATOM   3181  H1  MOH A 525       5.811  22.991  61.036  1.00  0.00      A    H
ATOM   3182  H2  MOH A 525       5.561  24.741  61.060  1.00  0.00      A    H
ATOM   3183  H3  MOH A 525       4.483  23.776  62.010  1.00  0.00      A    H
ATOM   3184  O   MOH A 525       6.366  23.975  62.839  1.00  0.00      A    O
ATOM   3185  Ho  MOH A 525       6.329  24.886  63.257  1.00  0.00      A    H
ATOM   3186  C   MOH A 526      42.692  64.601  25.014  1.00  0.00      A    C
ATOM   3187  H1  MOH A 526      42.201  65.561  25.186  1.00  0.00      A    H
ATOM   3188  H2  MOH A 526      43.765  64.818  24.834  1.00  0.00      A    H
ATOM   3189  H3  MOH A 526      42.690  63.941  25.867  1.00  0.00      A    H
ATOM   3190  O   MOH A 526      42.150  63.889  23.873  1.00  0.00      A    O
ATOM   3191  Ho  MOH A 526      42.766  63.193  23.494  1.00  0.00      A    H
ATOM   3192  C   MOH A 527      69.068   9.091   6.824  1.00  0.00      A    C
ATOM   3193  H1  MOH A 527      68.116   8.809   6.369  1.00  0.00      A    H
ATOM   3194  H2  MOH A 527      69.633   9.659   6.055  1.00  0.00      A    H
ATOM   3195  H3  MOH A 527      68.980   9.775   7.653  1.00  0.00      A    H
ATOM   3196  O   MOH A 527      69.852   7.946   7.245  1.00  0.00      A    O
ATOM   3197  Ho  MOH A 527      70.832   8.138   7.354  1.00  0.00      A    H
ATOM   3198  C   MOH A 528       5.903  44.783  53.563  1.00  0.00      A    C
ATOM   3199  H1  MOH A 528       6.522  44.218  52.862  1.00  0.00      A    H
ATOM   3200  H2  MOH A 528       5.586  45.707  53.035  1.00  0.00      A    H
ATOM   3201  H3  MOH A 528       4.980  44.296  53.834  1.00  0.00      A    H
ATOM   3202  O   MOH A 528       6.613  45.145  54.775  1.00  0.00      A    O
ATOM   3203  Ho  MOH A 528       6.206  45.916  55.273  1.00  0.00      A    H
ATOM   3204  C   MOH A 529      38.719  30.863  43.282  1.00  0.00      A    C
ATOM   3205  H1  MOH A 529      38.046  31.457  42.659  1.00  0.00      A    H
ATOM   3206  H2  MOH A 529      38.675  31.297  44.303  1.00  0.00      A    H
ATOM   3207  H3  MOH A 529      38.416  29.837  43.411  1.00  0.00      A    H
ATOM   3208  O   MOH A 529      40.091  30.888  42.811  1.00  0.00      A    O
ATOM   3209  Ho  MOH A 529      40.769  30.644  43.510  1.00  0.00      A    H
ATOM   3210  C   MOH A 530      70.075  25.181  25.748  1.00  0.00      A    C
ATOM   3211  H1  MOH A 530      69.345  25.520  25.010  1.00  0.00      A    H
ATOM   3212  H2  MOH A 530      70.581  24.294  25.313  1.00  0.00      A    H
ATOM   3213  H3  MOH A 530      70.873  25.880  25.938  1.00  0.00      A    H
ATOM   3214  O   MOH A 530      69.467  24.812  27.012  1.00  0.00      A    O
ATOM   3215  Ho  MOH A 530      70.033  24.205  27.577  1.00  0.00      A    H
ATOM   3216  C   MOH A 531      67.102  15.243  58.052  1.00  0.00      A    C
ATOM   3217  H1  MOH A 531      66.394  15.207  58.883  1.00  0.00      A    H
ATOM   3218  H2  MOH A 531      68.056  14.817  58.427  1.00  0.00      A    H
ATOM   3219  H3  MOH A 531      66.838  14.616  57.215  1.00  0.00      A    H
ATOM   3220  O   MOH A 531      67.337  16.590  57.570  1.00  0.00      A    O
ATOM   3221  Ho  MOH A 531      68.193  16.699  57.057  1.00  0.00      A    H
ATOM   3222  C   MOH A 532      10.109  41.185  46.714  1.00  0.00      A    C
ATOM   3223  H1  MOH A 532      10.615  41.165  45.746  1.00  0.00      A    H
ATOM   3224  H2  MOH A 532       9.049  40.914  46.526  1.00  0.00      A    H
ATOM   3225  H3  MOH A 532      10.458  40.441  47.413  1.00  0.00      A    H
ATOM   3226  O   MOH A 532      10.164  42.486  47.351  1.00  0.00      A    O
ATOM   3227  Ho  MOH A 532       9.458  42.631  48.050  1.00  0.00      A    H
ATOM   3228  C   MOH A 533      18.967  12.457  14.364  1.00  0.00      A    C
ATOM   3229  H1  MOH A 533      18.742  12.946  13.414  1.00  0.00      A    H
ATOM   3230  H2  MOH A 533      18.591  11.415  14.284  1.00  0.00      A    H
ATOM   3231  H3  MOH A 533      20.020  12.349  14.571  1.00  0.00      A    H
ATOM   3232  O   MOH A 533      18.334  13.107  15.496  1.00  0.00      A    O
ATOM   3233  Ho  MOH A 533      18.243  12.522  16.306  1.00  0.00      A    H
ATOM   3234  C   MOH A 534      65.247  55.415  26.750  1.00  0.00      A    C
ATOM   3235  H1  MOH A 534      66.027  55.691  26.036  1.00  0.00      A    H
ATOM   3236  H2  MOH A 534      65.743  54.840  27.559  1.00  0.00      A    H
ATOM   3237  H3  MOH A 534      64.790  56.252  27.254  1.00  0.00      A    H
ATOM   3238  O   MOH A 534      64.203  54.602  26.156  1.00  0.00      A    O
ATOM   3239  Ho  MOH A 534      63.669  54.071  26.820  1.00  0.00      A    H
ATOM   3240  C   MOH A 535      67.718  44.630  17.692  1.00  0.00      A    C
ATOM   3241  H1  MOH A 535      68.274  45.226  16.965  1.00  0.00      A    H
ATOM   3242  H2  MOH A 535      67.192  45.346  18.357  1.00  0.00      A    H
ATOM   3243  H3  MOH A 535      66.931  44.029  17.266  1.00  0.00      A    H
ATOM   3244  O   MOH A 535      68.575  43.776  18.492  1.00  0.00      A    O
ATOM   3245  Ho  MOH A 535      68.163  43.477  19.357  1.00  0.00      A    H
ATOM   3246  C   MOH A 536      44.475  24.675  16.846  1.00  0.00      A    C
ATOM   3247  H1  MOH A 536      45.376  24.068  16.960  1.00  0.00      A    H
ATOM   3248  H2  MOH A 536      44.445  25.369  17.712  1.00  0.00      A    H
ATOM   3249  H3  MOH A 536      44.481  25.321  15.982  1.00  0.00      A    H
ATOM   3250  O   MOH A 536      43.260  23.882  16.827  1.00  0.00      A    O
ATOM   3251  Ho  MOH A 536      42.430  24.399  17.052  1.00  0.00      A    H
ATOM   3252  C   MOH A 537      66.254   6.866  59.614  1.00  0.00      A    C
ATOM   3253  H1  MOH A 537      65.367   6.747  60.242  1.00  0.00      A    H
ATOM   3254  H2  MOH A 537      66.134   7.825  59.069  1.00  0.00      A    H
ATOM   3255  H3  MOH A 537      67.175   6.981  60.163  1.00  0.00      A    H
ATOM   3256  O   MOH A 537      66.413   5.788  58.657  1.00  0.00      A    O
ATOM   3257  Ho  MOH A 537      66.997   6.019  57.874  1.00  0.00      A    H
ATOM   3258  C   MOH A 538      38.125  38.973  68.278  1.00  0.00      A    C
ATOM   3259  H1  MOH A 538      38.570  39.948  68.066  1.00  0.00      A    H
ATOM   3260  H2  MOH A 538      38.943  38.226  68.201  1.00  0.00      A    H
ATOM   3261  H3  MOH A 538      37.754  38.863  69.285  1.00  0.00      A    H
ATOM   3262  O   MOH A 538      37.068  38.623  67.350  1.00  0.00      A    O
ATOM   3263  Ho  MOH A 538      36.872  37.640  67.304  1.00  0.00      A    H
ATOM   3264  C   MOH A 539       7.985  57.382  64.722  1.00  0.00      A    C
ATOM   3265  H1  MOH A 539       8.744  57.884  64.118  1.00  0.00      A    H
ATOM   3266  H2  MOH A 539       7.035  57.437  64.150  1.00  0.00      A    H
ATOM   3267  H3  MOH A 539       8.154  56.326  64.862  1.00  0.00      A    H
ATOM   3268  O   MOH A 539       7.798  58.001  66.020  1.00  0.00      A    O
ATOM   3269  Ho  MOH A 539       6.917  57.789  66.452  1.00  0.00      A    H
ATOM   3270  C   MOH A 540      33.351  38.323  59.177  1.00  0.00      A    C
ATOM   3271  H1  MOH A 540      34.225  38.377  59.830  1.00  0.00      A    H
ATOM   3272  H2  MOH A 540      32.662  39.132  59.498  1.00  0.00      A    H
ATOM   3273  H3  MOH A 540      33.557  38.539  58.141  1.00  0.00      A    H
ATOM   3274  O   MOH A 540      32.664  37.049  59.261  1.00  0.00      A    O
ATOM   3275  Ho  MOH A 540      31.711  37.076  58.947  1.00  0.00      A    H
ATOM   3276  C   MOH A 541      39.659  42.051  69.445  1.00  0.00      A    C
ATOM   3277  H1  MOH A 541      40.049  41.060  69.685  1.00  0.00      A    H
ATOM   3278  H2  MOH A 541      40.536  42.725  69.350  1.00  0.00      A    H
ATOM   3279  H3  MOH A 541      39.165  42.115  68.488  1.00  0.00      A    H
ATOM   3280  O   MOH A 541      38.767  42.568  70.465  1.00  0.00      A    O
ATOM   3281  Ho  MOH A 541      38.658  43.565  70.447  1.00  0.00      A    H
ATOM   3282  C   MOH A 542      18.737  42.852  41.402  1.00  0.00      A    C
ATOM   3283  H1  MOH A 542      18.129  42.364  40.636  1.00  0.00      A    H
ATOM   3284  H2  MOH A 542      19.658  42.243  41.513  1.00  0.00      A    H
ATOM   3285  H3  MOH A 542      19.092  43.833  41.129  1.00  0.00      A    H
ATOM   3286  O   MOH A 542      18.064  42.939  42.684  1.00  0.00      A    O
ATOM   3287  Ho  MOH A 542      18.683  43.069  43.463  1.00  0.00      A    H
ATOM   3288  C   MOH A 543      47.572  70.664  46.151  1.00  0.00      A    C
ATOM   3289  H1  MOH A 543      47.392  70.389  45.109  1.00  0.00      A    H
ATOM   3290  H2  MOH A 543      47.186  69.830  46.773  1.00  0.00      A    H
ATOM   3291  H3  MOH A 543      48.615  70.739  46.416  1.00  0.00      A    H
ATOM   3292  O   MOH A 543      46.904  71.894  46.531  1.00  0.00      A    O
ATOM   3293  Ho  MOH A 543      46.774  72.000  47.521  1.00  0.00      A    H
ATOM   3294  C   MOH A 544      48.515  18.156  61.231  1.00  0.00      A    C
ATOM   3295  H1  MOH A 544      47.456  17.934  61.076  1.00  0.00      A    H
ATOM   3296  H2  MOH A 544      49.075  17.610  60.444  1.00  0.00      A    H
ATOM   3297  H3  MOH A 544      48.778  19.191  61.081  1.00  0.00      A    H
ATOM   3298  O   MOH A 544      48.992  17.739  62.536  1.00  0.00      A    O
ATOM   3299  Ho  MOH A 544      49.987  17.623  62.590  1.00  0.00      A    H
ATOM   3300  C   MOH A 545      14.150  16.442  71.493  1.00  0.00      A    C
ATOM   3301  H1  MOH A 545      13.221  15.875  71.594  1.00  0.00      A    H
ATOM   3302  H2  MOH A 545      13.984  17.419  71.992  1.00  0.00      A    H
ATOM   3303  H3  MOH A 545      14.992  16.013  72.012  1.00  0.00      A    H
ATOM   3304  O   MOH A 545      14.522  16.669  70.109  1.00  0.00      A    O
ATOM   3305  Ho  MOH A 545      15.155  17.436  69.976  1.00  0.00      A    H
ATOM   3306  C   MOH A 546      56.560  26.364   3.471  1.00  0.00      A    C
ATOM   3307  H1  MOH A 546      57.404  25.755   3.140  1.00  0.00      A    H
ATOM   3308  H2  MOH A 546      55.668  25.704   3.464  1.00  0.00      A    H
ATOM   3309  H3  MOH A 546      56.633  26.709   4.490  1.00  0.00      A    H
ATOM   3310  O   MOH A 546      56.316  27.505   2.609  1.00  0.00      A    O
ATOM   3311  Ho  MOH A 546      55.389  27.882   2.681  1.00  0.00      A    H
ATOM   3312  C   MOH A 547      18.167  66.070   9.064  1.00  0.00      A    C
ATOM   3313  H1  MOH A 547      17.410  65.285   8.996  1.00  0.00      A    H
ATOM   3314  H2  MOH A 547      17.852  66.878   8.372  1.00  0.00      A    H
ATOM   3315  H3  MOH A 547      18.227  66.548  10.029  1.00  0.00      A    H
ATOM   3316  O   MOH A 547      19.491  65.609   8.689  1.00  0.00      A    O
ATOM   3317  Ho  MOH A 547      20.121  66.345   8.426  1.00  0.00      A    H
ATOM   3318  C   MOH A 548      62.972  51.626  53.727  1.00  0.00      A    C
ATOM   3319  H1  MOH A 548      62.456  52.519  54.089  1.00  0.00      A    H
ATOM   3320  H2  MOH A 548      63.457  51.158  54.609  1.00  0.00      A    H
ATOM   3321  H3  MOH A 548      62.318  50.861  53.340  1.00  0.00      A    H
ATOM   3322  O   MOH A 548      63.981  51.926  52.729  1.00  0.00      A    O
ATOM   3323  Ho  MOH A 548      64.677  51.210  52.622  1.00  0.00      A    H
ATOM   3324  C   MOH A 549      62.655  13.406  51.335  1.00  0.00      A    C
ATOM   3325  H1  MOH A 549      62.678  14.466  51.071  1.00  0.00      A    H
ATOM   3326  H2  MOH A 549      63.152  13.312  52.322  1.00  0.00      A    H
ATOM   3327  H3  MOH A 549      61.665  13.008  51.492  1.00  0.00      A    H
ATOM   3328  O   MOH A 549      63.345  12.571  50.371  1.00  0.00      A    O
ATOM   3329  Ho  MOH A 549      63.626  11.676  50.730  1.00  0.00      A    H
ATOM   3330  C   MOH A 550      65.674  18.518  69.826  1.00  0.00      A    C
ATOM   3331  H1  MOH A 550      66.266  17.903  69.144  1.00  0.00      A    H
ATOM   3332  H2  MOH A 550      65.052  17.821  70.426  1.00  0.00      A    H
ATOM   3333  H3  MOH A 550      66.255  19.058  70.556  1.00  0.00      A    H
ATOM   3334  O   MOH A 550      64.809  19.454  69.133  1.00  0.00      A    O
ATOM   3335  Ho  MOH A 550      64.039  19.786  69.685  1.00  0.00      A    H
ATOM   3336  C   MOH A 551      66.412  53.654   6.471  1.00  0.00      A    C
ATOM   3337  H1  MOH A 551      66.461  54.663   6.056  1.00  0.00      A    H
ATOM   3338  H2  MOH A 551      66.960  52.992   5.768  1.00  0.00      A    H
ATOM   3339  H3  MOH A 551      66.927  53.534   7.411  1.00  0.00      A    H
ATOM   3340  O   MOH A 551      65.052  53.172   6.619  1.00  0.00      A    O
ATOM   3341  Ho  MOH A 551      64.976  52.173   6.678  1.00  0.00      A    H
ATOM   3342  C   MOH A 552      39.481  31.647  67.766  1.00  0.00      A    C
ATOM   3343  H1  MOH A 552      40.251  32.389  67.544  1.00  0.00      A    H
ATOM   3344  H2  MOH A 552      39.951  30.650  67.634  1.00  0.00      A    H
ATOM   3345  H3  MOH A 552      39.142  31.651  68.790  1.00  0.00      A    H
ATOM   3346  O   MOH A 552      38.329  31.752  66.892  1.00  0.00      A    O
ATOM   3347  Ho  MOH A 552      37.774  30.917  66.843  1.00  0.00      A    H
ATOM   3348  C   MOH A 553      14.269  34.683  37.574  1.00  0.00      A    C
ATOM   3349  H1  MOH A 553      15.333  34.752  37.335  1.00  0.00      A    H
ATOM   3350  H2  MOH A 553      13.721  35.155  36.732  1.00  0.00      A    H
ATOM   3351  H3  MOH A 553      13.887  33.675  37.615  1.00  0.00      A    H
ATOM   3352  O   MOH A 553      13.924  35.362  38.809  1.00  0.00      A    O
ATOM   3353  Ho  MOH A 553      12.952  35.600  38.888  1.00  0.00      A    H
ATOM   3354  C   MOH A 554      25.340   7.656  34.885  1.00  0.00      A    C
ATOM   3355  H1  MOH A 554      24.550   6.989  35.240  1.00  0.00      A    H
ATOM   3356  H2  MOH A 554      24.912   8.680  34.873  1.00  0.00      A    H
ATOM   3357  H3  MOH A 554      26.191   7.726  35.544  1.00  0.00      A    H
ATOM   3358  O   MOH A 554      25.807   7.317  33.554  1.00  0.00      A    O
ATOM   3359  Ho  MOH A 554      26.270   8.070  33.079  1.00  0.00      A    H
ATOM   3360  C   MOH A 555      16.057  37.769  70.761  1.00  0.00      A    C
ATOM   3361  H1  MOH A 555      15.529  36.821  70.640  1.00  0.00      A    H
ATOM   3362  H2  MOH A 555      15.385  38.562  70.370  1.00  0.00      A    H
ATOM   3363  H3  MOH A 555      16.238  38.050  71.787  1.00  0.00      A    H
ATOM   3364  O   MOH A 555      17.314  37.809  70.039  1.00  0.00      A    O
ATOM   3365  Ho  MOH A 555      17.653  38.736  69.857  1.00  0.00      A    H
ATOM   3366  C   MOH A 556      13.209  53.629  40.556  1.00  0.00      A    C
ATOM   3367  H1  MOH A 556      12.826  52.607  40.506  1.00  0.00      A    H
ATOM   3368  H2  MOH A 556      12.648  54.142  41.364  1.00  0.00      A    H
ATOM   3369  H3  MOH A 556      14.243  53.701  40.857  1.00  0.00      A    H
ATOM   3370  O   MOH A 556      13.033  54.357  39.315  1.00  0.00      A    O
ATOM   3371  Ho  MOH A 556      13.063  55.355  39.417  1.00  0.00      A    H
ATOM   3372  C   MOH A 557      34.979  55.430  10.992  1.00  0.00      A    C
ATOM   3373  H1  MOH A 557      35.641  56.232  10.657  1.00  0.00      A    H
ATOM   3374  H2  MOH A 557      34.334  55.166  10.128  1.00  0.00      A    H
ATOM   3375  H3  MOH A 557      35.485  54.510  11.241  1.00  0.00      A    H
ATOM   3376  O   MOH A 557      34.143  55.820  12.111  1.00  0.00      A    O
ATOM   3377  Ho  MOH A 557      33.323  55.253  12.227  1.00  0.00      A    H
ATOM   3378  C   MOH A 558      15.183  17.531  50.141  1.00  0.00      A    C
ATOM   3379  H1  MOH A 558      14.367  17.794  49.463  1.00  0.00      A    H
ATOM   3380  H2  MOH A 558      16.127  17.694  49.581  1.00  0.00      A    H
ATOM   3381  H3  MOH A 558      15.267  18.171  51.005  1.00  0.00      A    H
ATOM   3382  O   MOH A 558      15.123  16.153  50.586  1.00  0.00      A    O
ATOM   3383  Ho  MOH A 558      15.997  15.793  50.924  1.00  0.00      A    H
ATOM   3384  C   MOH A 559      71.081  50.855  32.251  1.00  0.00      A    C
ATOM   3385  H1  MOH A 559      70.742  51.529  33.041  1.00  0.00      A    H
ATOM   3386  H2  MOH A 559      72.002  50.362  32.625  1.00  0.00      A    H
ATOM   3387  H3  MOH A 559      70.405  50.041  32.041  1.00  0.00      A    H
ATOM   3388  O   MOH A 559      71.378  51.546  31.011  1.00  0.00      A    O
ATOM   3389  Ho  MOH A 559      71.984  51.036  30.394  1.00  0.00      A    H
ATOM   3390  C   MOH A 560      20.852  23.350  14.334  1.00  0.00      A    C
ATOM   3391  H1  MOH A 560      20.452  22.700  13.552  1.00  0.00      A    H
ATOM   3392  H2  MOH A 560      21.591  24.020  13.846  1.00  0.00      A    H
ATOM   3393  H3  MOH A 560      20.127  24.020  14.770  1.00  0.00      A    H
ATOM   3394  O   MOH A 560      21.505  22.613  15.399  1.00  0.00      A    O
ATOM   3395  Ho  MOH A 560      22.150  23.160  15.940  1.00  0.00      A    H
ATOM   3396  C   MOH A 561      61.067  64.018  50.703  1.00  0.00      A    C
ATOM   3397  H1  MOH A 561      60.658  63.199  51.299  1.00  0.00      A    H
ATOM   3398  H2  MOH A 561      60.499  64.034  49.750  1.00  0.00      A    H
ATOM   3399  H3  MOH A 561      60.912  64.997  51.127  1.00  0.00      A    H
ATOM   3400  O   MOH A 561      62.479  63.852  50.415  1.00  0.00      A    O
ATOM   3401  Ho  MOH A 561      62.802  64.383  49.627  1.00  0.00      A    H
ATOM   3402  C   MOH A 562       7.889  14.274  45.865  1.00  0.00      A    C
ATOM   3403  H1  MOH A 562       7.844  14.502  44.797  1.00  0.00      A    H
ATOM   3404  H2  MOH A 562       8.694  14.907  46.293  1.00  0.00      A    H
ATOM   3405  H3  MOH A 562       7.005  14.552  46.417  1.00  0.00      A    H
ATOM   3406  O   MOH A 562       8.185  12.879  46.130  1.00  0.00      A    O
ATOM   3407  Ho  MOH A 562       8.551  12.705  47.048  1.00  0.00      A    H
ATOM   3408  C   MOH A 563      16.566  35.941  35.348  1.00  0.00      A    C
ATOM   3409  H1  MOH A 563      16.479  36.777  36.045  1.00  0.00      A    H
ATOM   3410  H2  MOH A 563      17.138  35.146  35.871  1.00  0.00      A    H
ATOM   3411  H3  MOH A 563      15.627  35.475  35.093  1.00  0.00      A    H
ATOM   3412  O   MOH A 563      17.256  36.299  34.123  1.00  0.00      A    O
ATOM   3413  Ho  MOH A 563      17.636  35.516  33.623  1.00  0.00      A    H
ATOM   3414  C   MOH A 564      10.166  58.017  27.061  1.00  0.00      A    C
ATOM   3415  H1  MOH A 564       9.965  59.073  26.864  1.00  0.00      A    H
ATOM   3416  H2  MOH A 564       9.298  57.448  26.666  1.00  0.00      A    H
ATOM   3417  H3  MOH A 564      11.015  57.619  26.528  1.00  0.00      A    H
ATOM   3418  O   MOH A 564      10.324  57.728  28.473  1.00  0.00      A    O
ATOM   3419  Ho  MOH A 564      10.181  56.764  28.713  1.00  0.00      A    H
ATOM   3420  C   MOH A 565      57.413  64.502  56.912  1.00  0.00      A    C
ATOM   3421  H1  MOH A 565      58.089  64.264  57.736  1.00  0.00      A    H
ATOM   3422  H2  MOH A 565      56.385  64.281  57.268  1.00  0.00      A    H
ATOM   3423  H3  MOH A 565      57.388  65.546  56.645  1.00  0.00      A    H
ATOM   3424  O   MOH A 565      57.683  63.722  55.719  1.00  0.00      A    O
ATOM   3425  Ho  MOH A 565      56.910  63.669  55.081  1.00  0.00      A    H
ATOM   3426  C   MOH A 566      31.579  57.869  33.189  1.00  0.00      A    C
ATOM   3427  H1  MOH A 566      31.917  58.727  33.775  1.00  0.00      A    H
ATOM   3428  H2  MOH A 566      32.484  57.419  32.731  1.00  0.00      A    H
ATOM   3429  H3  MOH A 566      31.148  57.073  33.775  1.00  0.00      A    H
ATOM   3430  O   MOH A 566      30.645  58.235  32.142  1.00  0.00      A    O
ATOM   3431  Ho  MOH A 566      30.574  57.560  31.402  1.00  0.00      A    H
ATOM   3432  C   MOH A 567      11.251  10.354  37.176  1.00  0.00      A    C
ATOM   3433  H1  MOH A 567      10.519  10.131  36.397  1.00  0.00      A    H
ATOM   3434  H2  MOH A 567      12.230   9.979  36.812  1.00  0.00      A    H
ATOM   3435  H3  MOH A 567      11.411  11.407  37.347  1.00  0.00      A    H
ATOM   3436  O   MOH A 567      10.936   9.719  38.442  1.00  0.00      A    O
ATOM   3437  Ho  MOH A 567      11.721   9.627  39.060  1.00  0.00      A    H
ATOM   3438  C   MOH A 568      51.231  56.623  22.039  1.00  0.00      A    C
ATOM   3439  H1  MOH A 568      51.567  55.926  22.811  1.00  0.00      A    H
ATOM   3440  H2  MOH A 568      51.723  56.314  21.094  1.00  0.00      A    H
ATOM   3441  H3  MOH A 568      50.175  56.573  21.824  1.00  0.00      A    H
ATOM   3442  O   MOH A 568      51.582  57.999  22.333  1.00  0.00      A    O
ATOM   3443  Ho  MOH A 568      51.590  58.601  21.530  1.00  0.00      A    H
ATOM   3444  C   MOH A 569      45.801  54.652  46.939  1.00  0.00      A    C
ATOM   3445  H1  MOH A 569      46.636  54.398  46.282  1.00  0.00      A    H
ATOM   3446  H2  MOH A 569      45.879  55.739  47.149  1.00  0.00      A    H
ATOM   3447  H3  MOH A 569      44.828  54.533  46.489  1.00  0.00      A    H
ATOM   3448  O   MOH A 569      45.827  53.920  48.191  1.00  0.00      A    O
ATOM   3449  Ho  MOH A 569      45.295  54.348  48.927  1.00  0.00      A    H
ATOM   3450  C   MOH A 570      61.692  68.358  20.551  1.00  0.00      A    C
ATOM   3451  H1  MOH A 570      62.582  68.271  19.924  1.00  0.00      A    H
ATOM   3452  H2  MOH A 570      60.941  68.926  19.964  1.00  0.00      A    H
ATOM   3453  H3  MOH A 570      61.209  67.419  20.770  1.00  0.00      A    H
ATOM   3454  O   MOH A 570      61.949  69.052  21.798  1.00  0.00      A    O
ATOM   3455  Ho  MOH A 570      61.127  69.432  22.232  1.00  0.00      A    H
ATOM   3456  C   MOH A 571      35.447  16.839   9.969  1.00  0.00      A    C
ATOM   3457  H1  MOH A 571      36.250  16.476  10.615  1.00  0.00      A    H
ATOM   3458  H2  MOH A 571      34.659  17.246  10.637  1.00  0.00      A    H
ATOM   3459  H3  MOH A 571      35.724  17.670   9.340  1.00  0.00      A    H
ATOM   3460  O   MOH A 571      34.878  15.795   9.138  1.00  0.00      A    O
ATOM   3461  Ho  MOH A 571      33.958  16.003   8.793  1.00  0.00      A    H
ATOM   3462  C   MOH A 572      43.996  20.838  17.960  1.00  0.00      A    C
ATOM   3463  H1  MOH A 572      43.356  20.479  17.151  1.00  0.00      A    H
ATOM   3464  H2  MOH A 572      43.646  21.859  18.216  1.00  0.00      A    H
ATOM   3465  H3  MOH A 572      43.903  20.283  18.881  1.00  0.00      A    H
ATOM   3466  O   MOH A 572      45.397  20.892  17.588  1.00  0.00      A    O
ATOM   3467  Ho  MOH A 572      45.949  21.504  18.160  1.00  0.00      A    H
ATOM   3468  C   MOH A 573      26.854  52.624   7.073  1.00  0.00      A    C
ATOM   3469  H1  MOH A 573      27.663  52.514   7.799  1.00  0.00      A    H
ATOM   3470  H2  MOH A 573      27.066  51.912   6.248  1.00  0.00      A    H
ATOM   3471  H3  MOH A 573      25.884  52.331   7.441  1.00  0.00      A    H
ATOM   3472  O   MOH A 573      26.762  53.967   6.533  1.00  0.00      A    O
ATOM   3473  Ho  MOH A 573      26.274  54.024   5.657  1.00  0.00      A    H
ATOM   3474  C   MOH A 574      40.045  16.149  51.460  1.00  0.00      A    C
ATOM   3475  H1  MOH A 574      38.986  16.038  51.215  1.00  0.00      A    H
ATOM   3476  H2  MOH A 574      40.490  15.133  51.423  1.00  0.00      A    H
ATOM   3477  H3  MOH A 574      40.611  16.718  50.740  1.00  0.00      A    H
ATOM   3478  O   MOH A 574      40.261  16.717  52.777  1.00  0.00      A    O
ATOM   3479  Ho  MOH A 574      41.171  16.532  53.159  1.00  0.00      A    H
ATOM   3480  C   MOH A 575      39.893  11.437  61.685  1.00  0.00      A    C
ATOM   3481  H1  MOH A 575      39.698  12.507  61.797  1.00  0.00      A    H
ATOM   3482  H2  MOH A 575      40.176  11.058  62.689  1.00  0.00      A    H
ATOM   3483  H3  MOH A 575      39.028  10.855  61.411  1.00  0.00      A    H
ATOM   3484  O   MOH A 575      40.962  11.155  60.748  1.00  0.00      A    O
ATOM   3485  Ho  MOH A 575      41.380  10.249  60.863  1.00  0.00      A    H
ATOM   3486  C   MOH A 576      33.799  23.108  57.001  1.00  0.00      A    C
ATOM   3487  H1  MOH A 576      34.249  22.746  57.928  1.00  0.00      A    H
ATOM   3488  H2  MOH A 576      34.168  22.449  56.188  1.00  0.00      A    H
ATOM   3489  H3  MOH A 576      32.725  23.011  56.961  1.00  0.00      A    H
ATOM   3490  O   MOH A 576      34.154  24.482  56.702  1.00  0.00      A    O
ATOM   3491  Ho  MOH A 576      34.043  24.734  55.737  1.00  0.00      A    H
ATOM   3492  C   MOH A 577      43.196  11.665  32.042  1.00  0.00      A    C
ATOM   3493  H1  MOH A 577      43.014  11.608  30.966  1.00  0.00      A    H
ATOM   3494  H2  MOH A 577      44.203  11.233  32.219  1.00  0.00      A    H
ATOM   3495  H3  MOH A 577      43.262  12.669  32.429  1.00  0.00      A    H
ATOM   3496  O   MOH A 577      42.217  10.929  32.818  1.00  0.00      A    O
ATOM   3497  Ho  MOH A 577      42.525  10.687  33.742  1.00  0.00      A    H
ATOM   3498  C   MOH A 578      55.965  43.538  34.820  1.00  0.00      A    C
ATOM   3499  H1  MOH A 578      55.438  44.230  35.481  1.00  0.00      A    H
ATOM   3500  H2  MOH A 578      56.950  43.335  35.290  1.00  0.00      A    H
ATOM   3501  H3  MOH A 578      55.502  42.567  34.733  1.00  0.00      A    H
ATOM   3502  O   MOH A 578      56.171  44.077  33.490  1.00  0.00      A    O
ATOM   3503  Ho  MOH A 578      56.911  43.632  32.977  1.00  0.00      A    H
ATOM   3504  C   MOH A 579      12.178  21.910  22.244  1.00  0.00      A    C
ATOM   3505  H1  MOH A 579      11.693  22.149  23.193  1.00  0.00      A    H
ATOM   3506  H2  MOH A 579      11.412  22.042  21.452  1.00  0.00      A    H
ATOM   3507  H3  MOH A 579      12.971  22.587  21.967  1.00  0.00      A    H
ATOM   3508  O   MOH A 579      12.686  20.553  22.197  1.00  0.00      A    O
ATOM   3509  Ho  MOH A 579      12.831  20.201  21.269  1.00  0.00      A    H
ATOM   3510  C   MOH A 580      42.698  43.951   4.345  1.00  0.00      A    C
ATOM   3511  H1  MOH A 580      42.905  44.551   3.456  1.00  0.00      A    H
ATOM   3512  H2  MOH A 580      42.796  44.628   5.218  1.00  0.00      A    H
ATOM   3513  H3  MOH A 580      41.687  43.578   4.404  1.00  0.00      A    H
ATOM   3514  O   MOH A 580      43.615  42.838   4.498  1.00  0.00      A    O
ATOM   3515  Ho  MOH A 580      43.669  42.477   5.433  1.00  0.00      A    H
ATOM   3516  C   MOH A 581      67.567  61.143  30.955  1.00  0.00      A    C
ATOM   3517  H1  MOH A 581      68.409  60.594  31.382  1.00  0.00      A    H
ATOM   3518  H2  MOH A 581      66.659  60.532  31.143  1.00  0.00      A    H
ATOM   3519  H3  MOH A 581      67.362  62.086  31.436  1.00  0.00      A    H
ATOM   3520  O   MOH A 581      67.706  61.367  29.529  1.00  0.00      A    O
ATOM   3521  Ho  MOH A 581      66.841  61.562  29.059  1.00  0.00      A    H
ATOM   3522  C   MOH A 582      43.900  56.849  37.058  1.00  0.00      A    C
ATOM   3523  H1  MOH A 582      44.790  56.233  36.913  1.00  0.00      A    H
ATOM   3524  H2  MOH A 582      44.191  57.676  37.739  1.00  0.00      A    H
ATOM   3525  H3  MOH A 582      43.551  57.345  36.166  1.00  0.00      A    H
ATOM   3526  O   MOH A 582      42.796  56.114  37.645  1.00  0.00      A    O
ATOM   3527  Ho  MOH A 582      42.105  56.693  38.086  1.00  0.00      A    H
ATOM   3528  C   MOH A 583       8.081  40.964  17.934  1.00  0.00      A    C
ATOM   3529  H1  MOH A 583       8.048  39.987  18.423  1.00  0.00      A    H
ATOM   3530  H2  MOH A 583       7.202  41.534  18.299  1.00  0.00      A    H
ATOM   3531  H3  MOH A 583       8.930  41.570  18.209  1.00  0.00      A    H
ATOM   3532  O   MOH A 583       8.024  40.871  16.488  1.00  0.00      A    O
ATOM   3533  Ho  MOH A 583       7.726  41.715  16.035  1.00  0.00      A    H
ATOM   3534  C   MOH A 584      27.072  47.910  58.720  1.00  0.00      A    C
ATOM   3535  H1  MOH A 584      27.013  46.941  58.220  1.00  0.00      A    H
ATOM   3536  H2  MOH A 584      28.052  48.353  58.445  1.00  0.00      A    H
ATOM   3537  H3  MOH A 584      26.345  48.631  58.380  1.00  0.00      A    H
ATOM   3538  O   MOH A 584      26.984  47.805  60.164  1.00  0.00      A    O
ATOM   3539  Ho  MOH A 584      27.354  48.598  60.656  1.00  0.00      A    H
ATOM   3540  C   MOH A 585       5.906  26.955  33.416  1.00  0.00      A    C
ATOM   3541  H1  MOH A 585       6.463  26.025  33.281  1.00  0.00      A    H
ATOM   3542  H2  MOH A 585       5.005  26.704  34.014  1.00  0.00      A    H
ATOM   3543  H3  MOH A 585       6.420  27.700  34.002  1.00  0.00      A    H
ATOM   3544  O   MOH A 585       5.494  27.552  32.160  1.00  0.00      A    O
ATOM   3545  Ho  MOH A 585       4.728  28.195  32.244  1.00  0.00      A    H
ATOM   3546  C   MOH A 586      40.180  49.483  65.632  1.00  0.00      A    C
ATOM   3547  H1  MOH A 586      39.516  49.559  66.497  1.00  0.00      A    H
ATOM   3548  H2  MOH A 586      39.786  48.660  65.000  1.00  0.00      A    H
ATOM   3549  H3  MOH A 586      40.171  50.347  64.987  1.00  0.00      A    H
ATOM   3550  O   MOH A 586      41.551  49.188  66.000  1.00  0.00      A    O
ATOM   3551  Ho  MOH A 586      42.099  48.795  65.257  1.00  0.00      A    H
ATOM   3552  C   MOH A 587      41.959  32.887  13.513  1.00  0.00      A    C
ATOM   3553  H1  MOH A 587      41.621  33.789  12.998  1.00  0.00      A    H
ATOM   3554  H2  MOH A 587      41.451  32.030  13.024  1.00  0.00      A    H
ATOM   3555  H3  MOH A 587      43.011  32.678  13.400  1.00  0.00      A    H
ATOM   3556  O   MOH A 587      41.634  32.891  14.927  1.00  0.00      A    O
ATOM   3557  Ho  MOH A 587      41.626  31.980  15.348  1.00  0.00      A    H
ATOM   3558  C   MOH A 588      64.307  54.869  23.356  1.00  0.00      A    C
ATOM   3559  H1  MOH A 588      64.915  55.239  22.526  1.00  0.00      A    H
ATOM   3560  H2  MOH A 588      64.929  54.131  23.903  1.00  0.00      A    H
ATOM   3561  H3  MOH A 588      64.062  55.616  24.094  1.00  0.00      A    H
ATOM   3562  O   MOH A 588      63.082  54.230  22.915  1.00  0.00      A    O
ATOM   3563  Ho  MOH A 588      62.678  53.609  23.592  1.00  0.00      A    H
ATOM   3564  C   MOH A 589      31.917   9.337  56.648  1.00  0.00      A    C
ATOM   3565  H1  MOH A 589      31.553   8.413  57.105  1.00  0.00      A    H
ATOM   3566  H2  MOH A 589      32.022   9.136  55.561  1.00  0.00      A    H
ATOM   3567  H3  MOH A 589      31.226  10.163  56.704  1.00  0.00      A    H
ATOM   3568  O   MOH A 589      33.197   9.763  57.181  1.00  0.00      A    O
ATOM   3569  Ho  MOH A 589      33.702  10.390  56.582  1.00  0.00      A    H
ATOM   3570  C   MOH A 590      21.072  62.378  15.879  1.00  0.00      A    C
ATOM   3571  H1  MOH A 590      21.970  62.893  16.228  1.00  0.00      A    H
ATOM   3572  H2  MOH A 590      21.089  62.424  14.770  1.00  0.00      A    H
ATOM   3573  H3  MOH A 590      21.048  61.323  16.105  1.00  0.00      A    H
ATOM   3574  O   MOH A 590      19.849  62.986  16.364  1.00  0.00      A    O
ATOM   3575  Ho  MOH A 590      19.036  62.761  15.821  1.00  0.00      A    H
ATOM   3576  C   MOH A 591      43.627  53.763  20.878  1.00  0.00      A    C
ATOM   3577  H1  MOH A 591      42.760  53.877  21.533  1.00  0.00      A    H
ATOM   3578  H2  MOH A 591      44.494  54.195  21.418  1.00  0.00      A    H
ATOM   3579  H3  MOH A 591      43.909  52.739  20.688  1.00  0.00      A    H
ATOM   3580  O   MOH A 591      43.466  54.445  19.608  1.00  0.00      A    O
ATOM   3581  Ho  MOH A 591      44.330  54.640  19.135  1.00  0.00      A    H
ATOM   3582  C   MOH A 592      17.184  40.748  59.919  1.00  0.00      A    C
ATOM   3583  H1  MOH A 592      17.705  39.802  60.085  1.00  0.00      A    H
ATOM   3584  H2  MOH A 592      17.049  40.851  58.822  1.00  0.00      A    H
ATOM   3585  H3  MOH A 592      16.182  40.780  60.319  1.00  0.00      A    H
ATOM   3586  O   MOH A 592      17.922  41.892  60.419  1.00  0.00      A    O
ATOM   3587  Ho  MOH A 592      17.651  42.766  60.007  1.00  0.00      A    H
ATOM   3588  C   MOH A 593      57.730  45.477   7.635  1.00  0.00      A    C
ATOM   3589  H1  MOH A 593      58.502  44.933   7.085  1.00  0.00      A    H
ATOM   3590  H2  MOH A 593      57.393  46.306   6.978  1.00  0.00      A    H
ATOM   3591  H3  MOH A 593      56.836  44.905   7.828  1.00  0.00      A    H
ATOM   3592  O   MOH A 593      58.211  46.025   8.888  1.00  0.00      A    O
ATOM   3593  Ho  MOH A 593      57.655  46.780   9.246  1.00  0.00      A    H
ATOM   3594  C   MOH A 594      69.712  57.075  50.282  1.00  0.00      A    C
ATOM   3595  H1  MOH A 594      69.869  57.039  49.202  1.00  0.00      A    H
ATOM   3596  H2  MOH A 594      70.129  56.133  50.697  1.00  0.00      A    H
ATOM   3597  H3  MOH A 594      70.259  57.857  50.785  1.00  0.00      A    H
ATOM   3598  O   MOH A 594      68.312  57.178  50.645  1.00  0.00      A    O
ATOM   3599  Ho  MOH A 594      68.109  56.888  51.584  1.00  0.00      A    H
ATOM   3600  C   MOH A 595       6.761  65.942  44.804  1.00  0.00      A    C
ATOM   3601  H1  MOH A 595       6.397  65.455  45.712  1.00  0.00      A    H
ATOM   3602  H2  MOH A 595       7.183  66.921  45.114  1.00  0.00      A    H
ATOM   3603  H3  MOH A 595       7.582  65.433  44.325  1.00  0.00      A    H
ATOM   3604  O   MOH A 595       5.714  66.162  43.825  1.00  0.00      A    O
ATOM   3605  Ho  MOH A 595       5.926  66.875  43.151  1.00  0.00      A    H
ATOM   3606  C   MOH A 596      46.976  20.356  65.361  1.00  0.00      A    C
ATOM   3607  H1  MOH A 596      46.239  20.166  66.144  1.00  0.00      A    H
ATOM   3608  H2  MOH A 596      47.929  20.607  65.872  1.00  0.00      A    H
ATOM   3609  H3  MOH A 596      47.213  19.496  64.754  1.00  0.00      A    H
ATOM   3610  O   MOH A 596      46.599  21.452  64.488  1.00  0.00      A    O
ATOM   3611  Ho  MOH A 596      47.367  21.860  63.987  1.00  0.00      A    H
ATOM   3612  C   MOH A 597       5.796  65.947  20.322  1.00  0.00      A    C
ATOM   3613  H1  MOH A 597       4.938  65.940  19.646  1.00  0.00      A    H
ATOM   3614  H2  MOH A 597       5.807  64.963  20.834  1.00  0.00      A    H
ATOM   3615  H3  MOH A 597       6.752  66.004  19.827  1.00  0.00      A    H
ATOM   3616  O   MOH A 597       5.721  67.002  21.315  1.00  0.00      A    O
ATOM   3617  Ho  MOH A 597       6.292  66.843  22.125  1.00  0.00      A    H
ATOM   3618  C   MOH A 598       4.610  10.516  38.610  1.00  0.00      A    C
ATOM   3619  H1  MOH A 598       5.693  10.539  38.755  1.00  0.00      A    H
ATOM   3620  H2  MOH A 598       4.433  10.585  37.516  1.00  0.00      A    H
ATOM   3621  H3  MOH A 598       4.142   9.590  38.902  1.00  0.00      A    H
ATOM   3622  O   MOH A 598       3.930  11.611  39.274  1.00  0.00      A    O
ATOM   3623  Ho  MOH A 598       3.018  11.811  38.905  1.00  0.00      A    H
ATOM   3624  C   MOH A 599      52.454  34.036  45.014  1.00  0.00      A    C
ATOM   3625  H1  MOH A 599      51.894  33.998  45.951  1.00  0.00      A    H
ATOM   3626  H2  MOH A 599      53.070  34.960  45.047  1.00  0.00      A    H
ATOM   3627  H3  MOH A 599      53.170  33.239  44.891  1.00  0.00      A    H
ATOM   3628  O   MOH A 599      51.596  34.076  43.845  1.00  0.00      A    O
ATOM   3629  Ho  MOH A 599      52.043  34.434  43.021  1.00  0.00      A    H
ATOM   3630  C   MOH A 600      11.776  39.564  12.490  1.00  0.00      A    C
ATOM   3631  H1  MOH A 600      11.055  40.340  12.222  1.00  0.00      A    H
ATOM   3632  H2  MOH A 600      12.127  39.112  11.539  1.00  0.00      A    H
ATOM   3633  H3  MOH A 600      12.673  39.934  12.961  1.00  0.00      A    H
ATOM   3634  O   MOH A 600      11.203  38.529  13.329  1.00  0.00      A    O
ATOM   3635  Ho  MOH A 600      11.713  37.665  13.320  1.00  0.00      A    H
ATOM   3636  C   MOH A 601      54.298  10.242  28.942  1.00  0.00      A    C
ATOM   3637  H1  MOH A 601      55.096   9.572  29.270  1.00  0.00      A    H
ATOM   3638  H2  MOH A 601      53.416  10.025  29.580  1.00  0.00      A    H
ATOM   3639  H3  MOH A 601      54.500  11.288  29.106  1.00  0.00      A    H
ATOM   3640  O   MOH A 601      53.939  10.050  27.550  1.00  0.00      A    O
ATOM   3641  Ho  MOH A 601      53.027  10.392  27.311  1.00  0.00      A    H
ATOM   3642  C   MOH A 602      28.982   9.585  13.510  1.00  0.00      A    C
ATOM   3643  H1  MOH A 602      29.117  10.292  12.688  1.00  0.00      A    H
ATOM   3644  H2  MOH A 602      28.324   8.776  13.130  1.00  0.00      A    H
ATOM   3645  H3  MOH A 602      29.885   9.079  13.813  1.00  0.00      A    H
ATOM   3646  O   MOH A 602      28.372  10.191  14.678  1.00  0.00      A    O
ATOM   3647  Ho  MOH A 602      27.942   9.533  15.302  1.00  0.00      A    H
ATOM   3648  C   MOH A 603      59.857  10.076  43.832  1.00  0.00      A    C
ATOM   3649  H1  MOH A 603      59.289   9.944  42.909  1.00  0.00      A    H
ATOM   3650  H2  MOH A 603      59.153  10.485  44.586  1.00  0.00      A    H
ATOM   3651  H3  MOH A 603      60.216   9.157  44.269  1.00  0.00      A    H
ATOM   3652  O   MOH A 603      60.975  10.987  43.679  1.00  0.00      A    O
ATOM   3653  Ho  MOH A 603      61.306  11.379  44.542  1.00  0.00      A    H
ATOM   3654  C   MOH A 604      36.981   3.989  34.132  1.00  0.00      A    C
ATOM   3655  H1  MOH A 604      37.710   4.436  33.452  1.00  0.00      A    H
ATOM   3656  H2  MOH A 604      36.960   2.902  33.908  1.00  0.00      A    H
ATOM   3657  H3  MOH A 604      37.251   4.045  35.174  1.00  0.00      A    H
ATOM   3658  O   MOH A 604      35.648   4.537  33.966  1.00  0.00      A    O
ATOM   3659  Ho  MOH A 604      34.916   3.947  34.317  1.00  0.00      A    H
ATOM   3660  C   MOH A 605       7.715  61.929   6.903  1.00  0.00      A    C
ATOM   3661  H1  MOH A 605       8.142  61.118   7.496  1.00  0.00      A    H
ATOM   3662  H2  MOH A 605       7.390  61.484   5.939  1.00  0.00      A    H
ATOM   3663  H3  MOH A 605       6.817  62.358   7.318  1.00  0.00      A    H
ATOM   3664  O   MOH A 605       8.663  62.995   6.642  1.00  0.00      A    O
ATOM   3665  Ho  MOH A 605       8.425  63.572   5.856  1.00  0.00      A    H
ATOM   3666  C   MOH A 606       9.893  25.136  63.876  1.00  0.00      A    C
ATOM   3667  H1  MOH A 606       9.558  26.094  64.282  1.00  0.00      A    H
ATOM   3668  H2  MOH A 606      10.104  24.478  64.744  1.00  0.00      A    H
ATOM   3669  H3  MOH A 606       9.142  24.606  63.311  1.00  0.00      A    H
ATOM   3670  O   MOH A 606      11.089  25.257  63.065  1.00  0.00      A    O
ATOM   3671  Ho  MOH A 606      11.598  24.399  62.955  1.00  0.00      A    H
ATOM   3672  C   MOH A 607      51.534  26.682  62.703  1.00  0.00      A    C
ATOM   3673  H1  MOH A 607      51.758  26.147  61.777  1.00  0.00      A    H
ATOM   3674  H2  MOH A 607      50.666  27.341  62.489  1.00  0.00      A    H
ATOM   3675  H3  MOH A 607      51.200  26.050  63.511  1.00  0.00      A    H
ATOM   3676  O   MOH A 607      52.644  27.489  63.170  1.00  0.00      A    O
ATOM   3677  Ho  MOH A 607      52.379  28.224  63.801  1.00  0.00      A    H
ATOM   3678  C   MOH A 608      52.866  41.701  32.127  1.00  0.00      A    C
ATOM   3679  H1  MOH A 608      53.816  41.841  32.649  1.00  0.00      A    H
ATOM   3680  H2  MOH A 608      52.067  42.023  32.827  1.00  0.00      A    H
ATOM   3681  H3  MOH A 608      52.737  42.331  31.261  1.00  0.00      A    H
ATOM   3682  O   MOH A 608      52.636  40.322  31.740  1.00  0.00      A    O
ATOM   3683  Ho  MOH A 608      51.673  40.101  31.566  1.00  0.00      A    H
ATOM   3684  C   MOH A 609      34.686  40.934  30.515  1.00  0.00      A    C
ATOM   3685  H1  MOH A 609      35.476  41.345  29.881  1.00  0.00      A    H
ATOM   3686  H2  MOH A 609      33.721  41.226  30.052  1.00  0.00      A    H
ATOM   3687  H3  MOH A 609      34.656  39.857  30.546  1.00  0.00      A    H
ATOM   3688  O   MOH A 609      34.737  41.438  31.874  1.00  0.00      A    O
ATOM   3689  Ho  MOH A 609      33.872  41.352  32.376  1.00  0.00      A    H
ATOM   3690  C   MOH A 610      31.340  65.769  24.583  1.00  0.00      A    C
ATOM   3691  H1  MOH A 610      31.057  66.552  23.876  1.00  0.00      A    H
ATOM   3692  H2  MOH A 610      31.215  66.196  25.600  1.00  0.00      A    H
ATOM   3693  H3  MOH A 610      30.694  64.905  24.572  1.00  0.00      A    H
ATOM   3694  O   MOH A 610      32.711  65.328  24.416  1.00  0.00      A    O
ATOM   3695  Ho  MOH A 610      33.097  64.873  25.223  1.00  0.00      A    H
ATOM   3696  C   MOH A 611      41.057  55.203  25.464  1.00  0.00      A    C
ATOM   3697  H1  MOH A 611      40.545  54.485  24.819  1.00  0.00      A    H
ATOM   3698  H2  MOH A 611      41.756  55.773  24.817  1.00  0.00      A    H
ATOM   3699  H3  MOH A 611      40.412  55.955  25.892  1.00  0.00      A    H
ATOM   3700  O   MOH A 611      41.804  54.568  26.532  1.00  0.00      A    O
ATOM   3701  Ho  MOH A 611      42.526  55.143  26.926  1.00  0.00      A    H
ATOM   3702  C   MOH A 612      15.323  37.873  58.925  1.00  0.00      A    C
ATOM   3703  H1  MOH A 612      15.532  37.501  57.919  1.00  0.00      A    H
ATOM   3704  H2  MOH A 612      14.864  37.032  59.487  1.00  0.00      A    H
ATOM   3705  H3  MOH A 612      16.201  38.132  59.495  1.00  0.00      A    H
ATOM   3706  O   MOH A 612      14.414  39.003  58.929  1.00  0.00      A    O
ATOM   3707  Ho  MOH A 612      13.953  39.154  59.808  1.00  0.00      A    H
ATOM   3708  C   MOH A 613       6.985  32.120   8.667  1.00  0.00      A    C
ATOM   3709  H1  MOH A 613       6.895  31.119   9.095  1.00  0.00      A    H
ATOM   3710  H2  MOH A 613       6.686  32.835   9.462  1.00  0.00      A    H
ATOM   3711  H3  MOH A 613       7.994  32.405   8.413  1.00  0.00      A    H
ATOM   3712  O   MOH A 613       6.139  32.315   7.506  1.00  0.00      A    O
ATOM   3713  Ho  MOH A 613       5.948  33.277   7.295  1.00  0.00      A    H
ATOM   3714  C   MOH A 614      31.678  28.828  32.507  1.00  0.00      A    C
ATOM   3715  H1  MOH A 614      31.196  29.145  33.435  1.00  0.00      A    H
ATOM   3716  H2  MOH A 614      32.763  28.740  32.725  1.00  0.00      A    H
ATOM   3717  H3  MOH A 614      31.390  27.845  32.169  1.00  0.00      A    H
ATOM   3718  O   MOH A 614      31.483  29.770  31.422  1.00  0.00      A    O
ATOM   3719  Ho  MOH A 614      32.158  29.689  30.683  1.00  0.00      A    H
ATOM   3720  C   MOH A 615      30.191  24.436  40.825  1.00  0.00      A    C
ATOM   3721  H1  MOH A 615      29.588  23.528  40.898  1.00  0.00      A    H
ATOM   3722  H2  MOH A 615      30.263  24.686  39.746  1.00  0.00      A    H
ATOM   3723  H3  MOH A 615      29.741  25.307  41.275  1.00  0.00      A    H
ATOM   3724  O   MOH A 615      31.526  24.270  41.367  1.00  0.00      A    O
ATOM   3725  Ho  MOH A 615      32.191  24.942  41.032  1.00  0.00      A    H
ATOM   3726  C   MOH A 616       7.917  29.683  14.393  1.00  0.00      A    C
ATOM   3727  H1  MOH A 616       7.519  28.668  14.328  1.00  0.00      A    H
ATOM   3728  H2  MOH A 616       7.650  30.193  13.444  1.00  0.00      A    H
ATOM   3729  H3  MOH A 616       7.466  30.289  15.162  1.00  0.00      A    H
ATOM   3730  O   MOH A 616       9.357  29.712  14.561  1.00  0.00      A    O
ATOM   3731  Ho  MOH A 616       9.783  30.583  14.300  1.00  0.00      A    H
ATOM   3732  C   MOH A 617      14.785  13.364  43.694  1.00  0.00      A    C
ATOM   3733  H1  MOH A 617      15.451  13.614  42.864  1.00  0.00      A    H
ATOM   3734  H2  MOH A 617      14.006  12.687  43.286  1.00  0.00      A    H
ATOM   3735  H3  MOH A 617      15.251  12.795  44.483  1.00  0.00      A    H
ATOM   3736  O   MOH A 617      14.149  14.531  44.275  1.00  0.00      A    O
ATOM   3737  Ho  MOH A 617      13.313  14.327  44.792  1.00  0.00      A    H
ATOM   3738  C   MOH A 618      24.788  23.948  28.413  1.00  0.00      A    C
ATOM   3739  H1  MOH A 618      24.205  23.405  29.161  1.00  0.00      A    H
ATOM   3740  H2  MOH A 618      24.956  24.968  28.818  1.00  0.00      A    H
ATOM   3741  H3  MOH A 618      25.779  23.555  28.251  1.00  0.00      A    H
ATOM   3742  O   MOH A 618      24.110  24.047  27.135  1.00  0.00      A    O
ATOM   3743  Ho  MOH A 618      24.445  24.791  26.550  1.00  0.00      A    H
ATOM   3744  C   MOH A 619      49.148  33.289  60.128  1.00  0.00      A    C
ATOM   3745  H1  MOH A 619      49.373  33.132  61.185  1.00  0.00      A    H
ATOM   3746  H2  MOH A 619      49.919  33.985  59.737  1.00  0.00      A    H
ATOM   3747  H3  MOH A 619      49.247  32.405  59.517  1.00  0.00      A    H
ATOM   3748  O   MOH A 619      47.833  33.860  59.911  1.00  0.00      A    O
ATOM   3749  Ho  MOH A 619      47.724  34.311  59.021  1.00  0.00      A    H
ATOM   3750  C   MOH A 620      68.666  26.372  64.829  1.00  0.00      A    C
ATOM   3751  H1  MOH A 620      69.428  25.932  65.477  1.00  0.00      A    H
ATOM   3752  H2  MOH A 620      67.845  25.629  64.752  1.00  0.00      A    H
ATOM   3753  H3  MOH A 620      68.195  27.254  65.232  1.00  0.00      A    H
ATOM   3754  O   MOH A 620      69.163  26.674  63.500  1.00  0.00      A    O
ATOM   3755  Ho  MOH A 620      68.446  26.762  62.804  1.00  0.00      A    H
ATOM   3756  C   MOH A 621      53.704  45.121  64.371  1.00  0.00      A    C
ATOM   3757  H1  MOH A 621      53.582  45.513  65.384  1.00  0.00      A    H
ATOM   3758  H2  MOH A 621      54.361  44.229  64.451  1.00  0.00      A    H
ATOM   3759  H3  MOH A 621      52.795  44.748  63.927  1.00  0.00      A    H
ATOM   3760  O   MOH A 621      54.307  46.079  63.465  1.00  0.00      A    O
ATOM   3761  Ho  MOH A 621      54.726  45.667  62.652  1.00  0.00      A    H
ATOM   3762  C   MOH A 622      18.441  46.321  20.642  1.00  0.00      A    C
ATOM   3763  H1  MOH A 622      17.878  45.948  21.500  1.00  0.00      A    H
ATOM   3764  H2  MOH A 622      18.772  47.349  20.898  1.00  0.00      A    H
ATOM   3765  H3  MOH A 622      19.355  45.785  20.443  1.00  0.00      A    H
ATOM   3766  O   MOH A 622      17.651  46.363  19.426  1.00  0.00      A    O
ATOM   3767  Ho  MOH A 622      18.011  46.985  18.725  1.00  0.00      A    H
ATOM   3768  C   MOH A 623      22.301  13.423  42.988  1.00  0.00      A    C
ATOM   3769  H1  MOH A 623      21.313  12.971  43.106  1.00  0.00      A    H
ATOM   3770  H2  MOH A 623      22.457  13.568  41.898  1.00  0.00      A    H
ATOM   3771  H3  MOH A 623      22.390  14.412  43.408  1.00  0.00      A    H
ATOM   3772  O   MOH A 623      23.366  12.593  43.517  1.00  0.00      A    O
ATOM   3773  Ho  MOH A 623      24.273  12.805  43.145  1.00  0.00      A    H
ATOM   3774  C   MOH A 624      29.163  16.536  35.721  1.00  0.00      A    C
ATOM   3775  H1  MOH A 624      28.333  17.045  35.226  1.00  0.00      A    H
ATOM   3776  H2  MOH A 624      29.412  15.651  35.099  1.00  0.00      A    H
ATOM   3777  H3  MOH A 624      30.078  17.107  35.757  1.00  0.00      A    H
ATOM   3778  O   MOH A 624      28.834  16.099  37.064  1.00  0.00      A    O
ATOM   3779  Ho  MOH A 624      29.425  15.367  37.413  1.00  0.00      A    H
ATOM   3780  C   MOH A 625       4.298  39.642   6.737  1.00  0.00      A    C
ATOM   3781  H1  MOH A 625       4.794  40.091   7.601  1.00  0.00      A    H
ATOM   3782  H2  MOH A 625       3.206  39.709   6.924  1.00  0.00      A    H
ATOM   3783  H3  MOH A 625       4.447  40.177   5.812  1.00  0.00      A    H
ATOM   3784  O   MOH A 625       4.665  38.254   6.537  1.00  0.00      A    O
ATOM   3785  Ho  MOH A 625       4.009  37.732   5.984  1.00  0.00      A    H
ATOM   3786  C   MOH A 626      10.684  42.636   2.513  1.00  0.00      A    C
ATOM   3787  H1  MOH A 626      10.066  43.533   2.601  1.00  0.00      A    H
ATOM   3788  H2  MOH A 626      10.064  41.785   2.865  1.00  0.00      A    H
ATOM   3789  H3  MOH A 626      10.948  42.375   1.500  1.00  0.00      A    H
ATOM   3790  O   MOH A 626      11.895  42.706   3.307  1.00  0.00      A    O
ATOM   3791  Ho  MOH A 626      12.304  41.812   3.511  1.00  0.00      A    H
ATOM   3792  C   MOH A 627       4.131  62.505  43.476  1.00  0.00      A    C
ATOM   3793  H1  MOH A 627       3.384  62.975  42.832  1.00  0.00      A    H
ATOM   3794  H2  MOH A 627       4.254  61.463  43.114  1.00  0.00      A    H
ATOM   3795  H3  MOH A 627       5.117  62.935  43.401  1.00  0.00      A    H
ATOM   3796  O   MOH A 627       3.737  62.483  44.872  1.00  0.00      A    O
ATOM   3797  Ho  MOH A 627       4.216  61.793  45.422  1.00  0.00      A    H
ATOM   3798  C   MOH A 628      43.223  39.725  12.777  1.00  0.00      A    C
ATOM   3799  H1  MOH A 628      44.087  40.388  12.862  1.00  0.00      A    H
ATOM   3800  H2  MOH A 628      42.343  40.371  12.573  1.00  0.00      A    H
ATOM   3801  H3  MOH A 628      43.262  39.049  11.937  1.00  0.00      A    H
ATOM   3802  O   MOH A 628      42.982  38.956  13.983  1.00  0.00      A    O
ATOM   3803  Ho  MOH A 628      42.046  38.602  14.063  1.00  0.00      A    H
ATOM   3804  C   MOH A 629      17.640  11.519  22.415  1.00  0.00      A    C
ATOM   3805  H1  MOH A 629      16.619  11.903  22.350  1.00  0.00      A    H
ATOM   3806  H2  MOH A 629      18.301  12.396  22.573  1.00  0.00      A    H
ATOM   3807  H3  MOH A 629      17.823  10.885  23.268  1.00  0.00      A    H
ATOM   3808  O   MOH A 629      18.055  10.818  21.215  1.00  0.00      A    O
ATOM   3809  Ho  MOH A 629      19.050  10.746  21.106  1.00  0.00      A    H
ATOM   3810  C   MOH A 630      20.271  41.984  20.385  1.00  0.00      A    C
ATOM   3811  H1  MOH A 630      21.093  41.458  19.894  1.00  0.00      A    H
ATOM   3812  H2  MOH A 630      19.984  42.823  19.717  1.00  0.00      A    H
ATOM   3813  H3  MOH A 630      19.369  41.402  20.489  1.00  0.00      A    H
ATOM   3814  O   MOH A 630      20.638  42.512  21.685  1.00  0.00      A    O
ATOM   3815  Ho  MOH A 630      20.045  43.256  22.007  1.00  0.00      A    H
ATOM   3816  C   MOH A 631      43.934  40.914  37.024  1.00  0.00      A    C
ATOM   3817  H1  MOH A 631      42.927  40.672  36.673  1.00  0.00      A    H
ATOM   3818  H2  MOH A 631      44.002  42.021  37.058  1.00  0.00      A    H
ATOM   3819  H3  MOH A 631      44.140  40.599  38.034  1.00  0.00      A    H
ATOM   3820  O   MOH A 631      44.972  40.398  36.153  1.00  0.00      A    O
ATOM   3821  Ho  MOH A 631      45.857  40.863  36.250  1.00  0.00      A    H
ATOM   3822  C   MOH A 632      16.061  58.830  51.332  1.00  0.00      A    C
ATOM   3823  H1  MOH A 632      16.840  58.865  50.566  1.00  0.00      A    H
ATOM   3824  H2  MOH A 632      16.101  59.799  51.872  1.00  0.00      A    H
ATOM   3825  H3  MOH A 632      15.057  58.778  50.943  1.00  0.00      A    H
ATOM   3826  O   MOH A 632      16.251  57.748  52.279  1.00  0.00      A    O
ATOM   3827  Ho  MOH A 632      15.773  57.878  53.151  1.00  0.00      A    H
ATOM   3828  C   MOH A 633      16.422  56.066  49.009  1.00  0.00      A    C
ATOM   3829  H1  MOH A 633      17.262  55.368  48.973  1.00  0.00      A    H
ATOM   3830  H2  MOH A 633      16.384  56.468  50.042  1.00  0.00      A    H
ATOM   3831  H3  MOH A 633      16.540  56.937  48.384  1.00  0.00      A    H
ATOM   3832  O   MOH A 633      15.154  55.436  48.694  1.00  0.00      A    O
ATOM   3833  Ho  MOH A 633      14.352  55.939  49.028  1.00  0.00      A    H
ATOM   3834  C   MOH A 634      69.804  58.530  63.704  1.00  0.00      A    C
ATOM   3835  H1  MOH A 634      70.573  58.084  64.338  1.00  0.00      A    H
ATOM   3836  H2  MOH A 634      69.364  59.372  64.278  1.00  0.00      A    H
ATOM   3837  H3  MOH A 634      70.180  58.986  62.802  1.00  0.00      A    H
ATOM   3838  O   MOH A 634      68.754  57.593  63.350  1.00  0.00      A    O
ATOM   3839  Ho  MOH A 634      67.897  58.028  63.062  1.00  0.00      A    H
ATOM   3840  C   MOH A 635      62.876  64.644  54.083  1.00  0.00      A    C
ATOM   3841  H1  MOH A 635      62.335  65.130  53.268  1.00  0.00      A    H
ATOM   3842  H2  MOH A 635      63.958  64.769  53.869  1.00  0.00      A    H
ATOM   3843  H3  MOH A 635      62.737  65.106  55.048  1.00  0.00      A    H
ATOM   3844  O   MOH A 635      62.572  63.230  54.196  1.00  0.00      A    O
ATOM   3845  Ho  MOH A 635      63.266  62.700  54.690  1.00  0.00      A    H
ATOM   3846  C   MOH A 636      68.314  35.471  26.309  1.00  0.00      A    C
ATOM   3847  H1  MOH A 636      68.795  34.601  25.856  1.00  0.00      A    H
ATOM   3848  H2  MOH A 636      68.545  36.339  25.656  1.00  0.00      A    H
ATOM   3849  H3  MOH A 636      67.237  35.426  26.327  1.00  0.00      A    H
ATOM   3850  O   MOH A 636      68.791  35.743  27.651  1.00  0.00      A    O
ATOM   3851  Ho  MOH A 636      68.632  36.684  27.961  1.00  0.00      A    H
ATOM   3852  C   MOH A 637      69.656  58.964  33.385  1.00  0.00      A    C
ATOM   3853  H1  MOH A 637      69.962  59.894  33.871  1.00  0.00      A    H
ATOM   3854  H2  MOH A 637      70.178  58.140  33.915  1.00  0.00      A    H
ATOM   3855  H3  MOH A 637      68.608  58.732  33.488  1.00  0.00      A    H
ATOM   3856  O   MOH A 637      70.006  58.924  31.978  1.00  0.00      A    O
ATOM   3857  Ho  MOH A 637      70.045  57.998  31.592  1.00  0.00      A    H
ATOM   3858  C   MOH A 638      43.779  67.441  29.190  1.00  0.00      A    C
ATOM   3859  H1  MOH A 638      44.752  67.028  29.469  1.00  0.00      A    H
ATOM   3860  H2  MOH A 638      43.168  66.593  28.817  1.00  0.00      A    H
ATOM   3861  H3  MOH A 638      43.212  67.840  30.016  1.00  0.00      A    H
ATOM   3862  O   MOH A 638      43.873  68.453  28.156  1.00  0.00      A    O
ATOM   3863  Ho  MOH A 638      43.017  68.608  27.655  1.00  0.00      A    H
ATOM   3864  C   MOH A 639      30.140  40.384  38.075  1.00  0.00      A    C
ATOM   3865  H1  MOH A 639      29.484  40.540  38.935  1.00  0.00      A    H
ATOM   3866  H2  MOH A 639      30.796  41.277  38.007  1.00  0.00      A    H
ATOM   3867  H3  MOH A 639      30.822  39.556  38.181  1.00  0.00      A    H
ATOM   3868  O   MOH A 639      29.410  40.231  36.831  1.00  0.00      A    O
ATOM   3869  Ho  MOH A 639      29.957  40.414  36.010  1.00  0.00      A    H
ATOM   3870  C   MOH A 640      41.393  63.010  61.357  1.00  0.00      A    C
ATOM   3871  H1  MOH A 640      41.743  63.879  60.795  1.00  0.00      A    H
ATOM   3872  H2  MOH A 640      40.346  63.224  61.657  1.00  0.00      A    H
ATOM   3873  H3  MOH A 640      41.327  62.103  60.777  1.00  0.00      A    H
ATOM   3874  O   MOH A 640      42.186  62.749  62.542  1.00  0.00      A    O
ATOM   3875  Ho  MOH A 640      41.719  62.193  63.234  1.00  0.00      A    H
ATOM   3876  C   MOH A 641      26.376  40.396   8.768  1.00  0.00      A    C
ATOM   3877  H1  MOH A 641      27.058  39.720   9.289  1.00  0.00      A    H
ATOM   3878  H2  MOH A 641      26.934  41.340   8.592  1.00  0.00      A    H
ATOM   3879  H3  MOH A 641      26.088  40.065   7.783  1.00  0.00      A    H
ATOM   3880  O   MOH A 641      25.178  40.685   9.532  1.00  0.00      A    O
ATOM   3881  Ho  MOH A 641      24.705  41.525   9.251  1.00  0.00      A    H
ATOM   3882  C   MOH A 642      38.173  36.164  30.878  1.00  0.00      A    C
ATOM   3883  H1  MOH A 642      38.017  35.156  30.485  1.00  0.00      A    H
ATOM   3884  H2  MOH A 642      38.924  36.649  30.220  1.00  0.00      A    H
ATOM   3885  H3  MOH A 642      37.307  36.804  30.818  1.00  0.00      A    H
ATOM   3886  O   MOH A 642      38.661  36.166  32.243  1.00  0.00      A    O
ATOM   3887  Ho  MOH A 642      39.117  37.018  32.514  1.00  0.00      A    H
ATOM   3888  C   MOH A 643      27.447  44.984  53.607  1.00  0.00      A    C
ATOM   3889  H1  MOH A 643      28.136  45.631  53.058  1.00  0.00      A    H
ATOM   3890  H2  MOH A 643      27.394  45.381  54.642  1.00  0.00      A    H
ATOM   3891  H3  MOH A 643      26.429  45.016  53.253  1.00  0.00      A    H
ATOM   3892  O   MOH A 643      27.885  43.602  53.647  1.00  0.00      A    O
ATOM   3893  Ho  MOH A 643      27.477  43.065  54.391  1.00  0.00      A    H
ATOM   3894  C   MOH A 644       3.213   6.813   8.294  1.00  0.00      A    C
ATOM   3895  H1  MOH A 644       2.636   6.986   9.206  1.00  0.00      A    H
ATOM   3896  H2  MOH A 644       3.914   5.980   8.513  1.00  0.00      A    H
ATOM   3897  H3  MOH A 644       2.630   6.463   7.458  1.00  0.00      A    H
ATOM   3898  O   MOH A 644       3.971   7.978   7.879  1.00  0.00      A    O
ATOM   3899  Ho  MOH A 644       4.740   7.770   7.269  1.00  0.00      A    H
ATOM   3900  C   MOH A 645      20.754  23.996  63.199  1.00  0.00      A    C
ATOM   3901  H1  MOH A 645      21.730  24.277  62.796  1.00  0.00      A    H
ATOM   3902  H2  MOH A 645      20.171  23.569  62.356  1.00  0.00      A    H
ATOM   3903  H3  MOH A 645      20.786  23.205  63.932  1.00  0.00      A    H
ATOM   3904  O   MOH A 645      20.031  25.121  63.759  1.00  0.00      A    O
ATOM   3905  Ho  MOH A 645      19.040  24.977  63.830  1.00  0.00      A    H
ATOM   3906  C   MOH A 646      53.639   6.839  43.291  1.00  0.00      A    C
ATOM   3907  H1  MOH A 646      52.762   6.816  42.641  1.00  0.00      A    H
ATOM   3908  H2  MOH A 646      54.079   5.820  43.270  1.00  0.00      A    H
ATOM   3909  H3  MOH A 646      54.432   7.483  42.945  1.00  0.00      A    H
ATOM   3910  O   MOH A 646      53.316   7.192  44.660  1.00  0.00      A    O
ATOM   3911  Ho  MOH A 646      54.008   6.910  45.331  1.00  0.00      A    H
ATOM   3912  C   MOH A 647       9.674  52.448  17.943  1.00  0.00      A    C
ATOM   3913  H1  MOH A 647       9.076  51.633  18.357  1.00  0.00      A    H
ATOM   3914  H2  MOH A 647       8.961  53.234  17.618  1.00  0.00      A    H
ATOM   3915  H3  MOH A 647      10.311  52.942  18.660  1.00  0.00      A    H
ATOM   3916  O   MOH A 647      10.479  52.035  16.810  1.00  0.00      A    O
ATOM   3917  Ho  MOH A 647      10.772  52.791  16.218  1.00  0.00      A    H
ATOM   3918  C   MOH A 648      33.233  63.066  18.615  1.00  0.00      A    C
ATOM   3919  H1  MOH A 648      32.522  63.202  19.434  1.00  0.00      A    H
ATOM   3920  H2  MOH A 648      33.957  63.905  18.678  1.00  0.00      A    H
ATOM   3921  H3  MOH A 648      33.839  62.178  18.695  1.00  0.00      A    H
ATOM   3922  O   MOH A 648      32.598  63.080  17.311  1.00  0.00      A    O
ATOM   3923  Ho  MOH A 648      33.222  63.287  16.553  1.00  0.00      A    H
ATOM   3924  C   MOH A 649      61.402  56.086  10.536  1.00  0.00      A    C
ATOM   3925  H1  MOH A 649      61.809  56.354  11.513  1.00  0.00      A    H
ATOM   3926  H2  MOH A 649      62.125  55.386  10.069  1.00  0.00      A    H
ATOM   3927  H3  MOH A 649      60.477  55.533  10.576  1.00  0.00      A    H
ATOM   3928  O   MOH A 649      61.220  57.234   9.669  1.00  0.00      A    O
ATOM   3929  Ho  MOH A 649      61.168  57.007   8.692  1.00  0.00      A    H
ATOM   3930  C   MOH A 650      43.751   8.311  16.178  1.00  0.00      A    C
ATOM   3931  H1  MOH A 650      44.101   8.051  15.176  1.00  0.00      A    H
ATOM   3932  H2  MOH A 650      42.934   9.051  16.048  1.00  0.00      A    H
ATOM   3933  H3  MOH A 650      43.295   7.496  16.716  1.00  0.00      A    H
ATOM   3934  O   MOH A 650      44.793   8.890  17.004  1.00  0.00      A    O
ATOM   3935  Ho  MOH A 650      44.451   9.428  17.779  1.00  0.00      A    H
ATOM   3936  C   MOH A 651      57.847  26.034  37.844  1.00  0.00      A    C
ATOM   3937  H1  MOH A 651      57.987  27.110  37.969  1.00  0.00      A    H
ATOM   3938  H2  MOH A 651      57.031  25.736  38.535  1.00  0.00      A    H
ATOM   3939  H3  MOH A 651      57.495  25.742  36.867  1.00  0.00      A    H
ATOM   3940  O   MOH A 651      59.040  25.271  38.156  1.00  0.00      A    O
ATOM   3941  Ho  MOH A 651      58.865  24.306  38.370  1.00  0.00      A    H
ATOM   3942  C   MOH A 652      44.386  57.708  25.746  1.00  0.00      A    C
ATOM   3943  H1  MOH A 652      43.460  57.139  25.856  1.00  0.00      A    H
ATOM   3944  H2  MOH A 652      44.703  58.003  26.768  1.00  0.00      A    H
ATOM   3945  H3  MOH A 652      45.215  57.137  25.360  1.00  0.00      A    H
ATOM   3946  O   MOH A 652      44.222  58.898  24.934  1.00  0.00      A    O
ATOM   3947  Ho  MOH A 652      44.931  59.594  25.078  1.00  0.00      A    H
ATOM   3948  C   MOH A 653       4.137  41.366  59.129  1.00  0.00      A    C
ATOM   3949  H1  MOH A 653       4.142  40.526  59.828  1.00  0.00      A    H
ATOM   3950  H2  MOH A 653       3.644  42.213  59.651  1.00  0.00      A    H
ATOM   3951  H3  MOH A 653       5.117  41.739  58.876  1.00  0.00      A    H
ATOM   3952  O   MOH A 653       3.417  41.075  57.905  1.00  0.00      A    O
ATOM   3953  Ho  MOH A 653       3.115  41.890  57.403  1.00  0.00      A    H
ATOM   3954  C   MOH A 654      25.067  54.774  24.517  1.00  0.00      A    C
ATOM   3955  H1  MOH A 654      25.704  55.517  25.003  1.00  0.00      A    H
ATOM   3956  H2  MOH A 654      24.032  54.960  24.873  1.00  0.00      A    H
ATOM   3957  H3  MOH A 654      25.005  54.874  23.445  1.00  0.00      A    H
ATOM   3958  O   MOH A 654      25.445  53.411  24.837  1.00  0.00      A    O
ATOM   3959  Ho  MOH A 654      24.716  52.738  24.690  1.00  0.00      A    H
ATOM   3960  C   MOH A 655      33.565  69.564  42.169  1.00  0.00      A    C
ATOM   3961  H1  MOH A 655      34.517  69.405  41.656  1.00  0.00      A    H
ATOM   3962  H2  MOH A 655      33.360  68.642  42.753  1.00  0.00      A    H
ATOM   3963  H3  MOH A 655      33.583  70.352  42.905  1.00  0.00      A    H
ATOM   3964  O   MOH A 655      32.466  69.805  41.254  1.00  0.00      A    O
ATOM   3965  Ho  MOH A 655      31.560  69.629  41.647  1.00  0.00      A    H
ATOM   3966  C   MOH A 656      34.814  30.214  60.728  1.00  0.00      A    C
ATOM   3967  H1  MOH A 656      34.390  30.546  61.679  1.00  0.00      A    H
ATOM   3968  H2  MOH A 656      35.420  29.310  60.947  1.00  0.00      A    H
ATOM   3969  H3  MOH A 656      34.083  29.881  60.008  1.00  0.00      A    H
ATOM   3970  O   MOH A 656      35.656  31.217  60.107  1.00  0.00      A    O
ATOM   3971  Ho  MOH A 656      36.303  30.849  59.433  1.00  0.00      A    H
ATOM   3972  C   MOH A 657      69.406  13.563  56.141  1.00  0.00      A    C
ATOM   3973  H1  MOH A 657      68.732  12.906  56.696  1.00  0.00      A    H
ATOM   3974  H2  MOH A 657      69.957  14.164  56.894  1.00  0.00      A    H
ATOM   3975  H3  MOH A 657      70.177  13.046  55.592  1.00  0.00      A    H
ATOM   3976  O   MOH A 657      68.706  14.454  55.237  1.00  0.00      A    O
ATOM   3977  Ho  MOH A 657      69.234  15.265  54.970  1.00  0.00      A    H
ATOM   3978  C   MOH A 658      26.266  23.939  11.126  1.00  0.00      A    C
ATOM   3979  H1  MOH A 658      26.111  23.306  10.249  1.00  0.00      A    H
ATOM   3980  H2  MOH A 658      25.264  24.293  11.445  1.00  0.00      A    H
ATOM   3981  H3  MOH A 658      26.654  23.417  11.987  1.00  0.00      A    H
ATOM   3982  O   MOH A 658      27.114  25.083  10.853  1.00  0.00      A    O
ATOM   3983  Ho  MOH A 658      27.012  25.835  11.510  1.00  0.00      A    H
ATOM   3984  C   MOH A 659      37.285  50.993  65.741  1.00  0.00      A    C
ATOM   3985  H1  MOH A 659      36.819  51.597  64.959  1.00  0.00      A    H
ATOM   3986  H2  MOH A 659      37.622  50.052  65.259  1.00  0.00      A    H
ATOM   3987  H3  MOH A 659      38.184  51.420  66.157  1.00  0.00      A    H
ATOM   3988  O   MOH A 659      36.376  50.676  66.825  1.00  0.00      A    O
ATOM   3989  Ho  MOH A 659      36.651  49.880  67.372  1.00  0.00      A    H
ATOM   3990  C   MOH A 660      21.202   6.254  32.055  1.00  0.00      A    C
ATOM   3991  H1  MOH A 660      20.682   7.215  32.032  1.00  0.00      A    H
ATOM   3992  H2  MOH A 660      21.385   5.964  31.000  1.00  0.00      A    H
ATOM   3993  H3  MOH A 660      22.184   6.291  32.499  1.00  0.00      A    H
ATOM   3994  O   MOH A 660      20.433   5.214  32.711  1.00  0.00      A    O
ATOM   3995  Ho  MOH A 660      20.715   4.282  32.469  1.00  0.00      A    H
ATOM   3996  C   MOH A 661      20.303  24.742  45.564  1.00  0.00      A    C
ATOM   3997  H1  MOH A 661      19.320  24.859  46.025  1.00  0.00      A    H
ATOM   3998  H2  MOH A 661      20.241  25.204  44.557  1.00  0.00      A    H
ATOM   3999  H3  MOH A 661      21.094  25.281  46.061  1.00  0.00      A    H
ATOM   4000  O   MOH A 661      20.699  23.353  45.428  1.00  0.00      A    O
ATOM   4001  Ho  MOH A 661      21.410  23.196  44.738  1.00  0.00      A    H
ATOM   4002  C   MOH A 662      52.069  41.230  44.095  1.00  0.00      A    C
ATOM   4003  H1  MOH A 662      52.019  41.083  43.013  1.00  0.00      A    H
ATOM   4004  H2  MOH A 662      51.036  41.457  44.434  1.00  0.00      A    H
ATOM   4005  H3  MOH A 662      52.348  40.349  44.651  1.00  0.00      A    H
ATOM   4006  O   MOH A 662      52.947  42.319  44.475  1.00  0.00      A    O
ATOM   4007  Ho  MOH A 662      52.769  42.688  45.392  1.00  0.00      A    H
ATOM   4008  C   MOH A 663      12.008   2.862  13.674  1.00  0.00      A    C
ATOM   4009  H1  MOH A 663      12.239   2.168  12.863  1.00  0.00      A    H
ATOM   4010  H2  MOH A 663      11.979   2.264  14.609  1.00  0.00      A    H
ATOM   4011  H3  MOH A 663      12.768   3.606  13.853  1.00  0.00      A    H
ATOM   4012  O   MOH A 663      10.734   3.532  13.495  1.00  0.00      A    O
ATOM   4013  Ho  MOH A 663      10.345   3.906  14.342  1.00  0.00      A    H
ATOM   4014  C   MOH A 664      16.542  22.675  40.033  1.00  0.00      A    C
ATOM   4015  H1  MOH A 664      17.213  22.452  39.200  1.00  0.00      A    H
ATOM   4016  H2  MOH A 664      16.086  23.664  39.821  1.00  0.00      A    H
ATOM   4017  H3  MOH A 664      15.702  22.004  40.119  1.00  0.00      A    H
ATOM   4018  O   MOH A 664      17.228  22.728  41.310  1.00  0.00      A    O
ATOM   4019  Ho  MOH A 664      16.733  23.237  42.020  1.00  0.00      A    H
ATOM   4020  C   MOH A 665      14.591   9.786  42.847  1.00  0.00      A    C
ATOM   4021  H1  MOH A 665      14.100  10.473  43.541  1.00  0.00      A    H
ATOM   4022  H2  MOH A 665      15.658   9.734  43.150  1.00  0.00      A    H
ATOM   4023  H3  MOH A 665      14.243   8.767  42.909  1.00  0.00      A    H
ATOM   4024  O   MOH A 665      14.506  10.224  41.467  1.00  0.00      A    O
ATOM   4025  Ho  MOH A 665      15.199   9.818  40.865  1.00  0.00      A    H
ATOM   4026  C   MOH A 666      37.899  12.948  52.019  1.00  0.00      A    C
ATOM   4027  H1  MOH A 666      37.633  12.198  52.767  1.00  0.00      A    H
ATOM   4028  H2  MOH A 666      37.834  13.936  52.520  1.00  0.00      A    H
ATOM   4029  H3  MOH A 666      38.919  12.887  51.672  1.00  0.00      A    H
ATOM   4030  O   MOH A 666      37.015  12.935  50.870  1.00  0.00      A    O
ATOM   4031  Ho  MOH A 666      37.018  13.788  50.341  1.00  0.00      A    H
ATOM   4032  C   MOH A 667      45.876  48.974  12.204  1.00  0.00      A    C
ATOM   4033  H1  MOH A 667      45.037  49.467  12.700  1.00  0.00      A    H
ATOM   4034  H2  MOH A 667      46.619  48.734  12.994  1.00  0.00      A    H
ATOM   4035  H3  MOH A 667      45.634  48.020  11.763  1.00  0.00      A    H
ATOM   4036  O   MOH A 667      46.503  49.808  11.196  1.00  0.00      A    O
ATOM   4037  Ho  MOH A 667      47.441  49.535  10.964  1.00  0.00      A    H
ATOM   4038  C   MOH A 668      61.636  61.096  49.476  1.00  0.00      A    C
ATOM   4039  H1  MOH A 668      61.960  61.711  50.319  1.00  0.00      A    H
ATOM   4040  H2  MOH A 668      61.398  61.791  48.645  1.00  0.00      A    H
ATOM   4041  H3  MOH A 668      62.401  60.449  49.077  1.00  0.00      A    H
ATOM   4042  O   MOH A 668      60.464  60.298  49.781  1.00  0.00      A    O
ATOM   4043  Ho  MOH A 668      59.957  59.988  48.972  1.00  0.00      A    H
ATOM   4044  C   MOH A 669      59.719   6.117  64.851  1.00  0.00      A    C
ATOM   4045  H1  MOH A 669      60.215   6.004  63.885  1.00  0.00      A    H
ATOM   4046  H2  MOH A 669      59.609   7.207  65.028  1.00  0.00      A    H
ATOM   4047  H3  MOH A 669      58.710   5.736  64.881  1.00  0.00      A    H
ATOM   4048  O   MOH A 669      60.471   5.529  65.943  1.00  0.00      A    O
ATOM   4049  Ho  MOH A 669      60.229   5.888  66.848  1.00  0.00      A    H
ATOM   4050  C   MOH A 670      12.762  24.129  44.820  1.00  0.00      A    C
ATOM   4051  H1  MOH A 670      12.513  25.191  44.756  1.00  0.00      A    H
ATOM   4052  H2  MOH A 670      13.464  23.914  43.987  1.00  0.00      A    H
ATOM   4053  H3  MOH A 670      13.306  23.853  45.710  1.00  0.00      A    H
ATOM   4054  O   MOH A 670      11.599  23.271  44.699  1.00  0.00      A    O
ATOM   4055  Ho  MOH A 670      11.812  22.328  44.427  1.00  0.00      A    H
ATOM   4056  C   MOH A 671      30.006  60.668  15.002  1.00  0.00      A    C
ATOM   4057  H1  MOH A 671      30.628  60.362  14.157  1.00  0.00      A    H
ATOM   4058  H2  MOH A 671      30.243  59.979  15.839  1.00  0.00      A    H
ATOM   4059  H3  MOH A 671      30.233  61.649  15.387  1.00  0.00      A    H
ATOM   4060  O   MOH A 671      28.587  60.598  14.711  1.00  0.00      A    O
ATOM   4061  Ho  MOH A 671      28.004  60.549  15.526  1.00  0.00      A    H
ATOM   4062  C   MOH A 672      12.268  58.419  47.342  1.00  0.00      A    C
ATOM   4063  H1  MOH A 672      11.371  57.821  47.163  1.00  0.00      A    H
ATOM   4064  H2  MOH A 672      12.759  58.560  46.356  1.00  0.00      A    H
ATOM   4065  H3  MOH A 672      12.073  59.420  47.692  1.00  0.00      A    H
ATOM   4066  O   MOH A 672      13.198  57.780  48.252  1.00  0.00      A    O
ATOM   4067  Ho  MOH A 672      14.139  58.121  48.183  1.00  0.00      A    H
ATOM   4068  C   MOH A 673      15.980  50.997  64.599  1.00  0.00      A    C
ATOM   4069  H1  MOH A 673      16.466  50.318  63.895  1.00  0.00      A    H
ATOM   4070  H2  MOH A 673      15.896  51.980  64.090  1.00  0.00      A    H
ATOM   4071  H3  MOH A 673      14.963  50.732  64.843  1.00  0.00      A    H
ATOM   4072  O   MOH A 673      16.727  51.159  65.832  1.00  0.00      A    O
ATOM   4073  Ho  MOH A 673      16.499  51.992  66.342  1.00  0.00      A    H
ATOM   4074  C   MOH A 674      35.944  14.537  18.661  1.00  0.00      A    C
ATOM   4075  H1  MOH A 674      36.575  13.650  18.753  1.00  0.00      A    H
ATOM   4076  H2  MOH A 674      36.253  15.233  19.469  1.00  0.00      A    H
ATOM   4077  H3  MOH A 674      36.092  15.096  17.751  1.00  0.00      A    H
ATOM   4078  O   MOH A 674      34.532  14.240  18.802  1.00  0.00      A    O
ATOM   4079  Ho  MOH A 674      33.969  15.033  19.049  1.00  0.00      A    H
ATOM   4080  C   MOH A 675      56.411  39.396  15.955  1.00  0.00      A    C
ATOM   4081  H1  MOH A 675      57.237  38.941  16.507  1.00  0.00      A    H
ATOM   4082  H2  MOH A 675      55.718  38.573  15.681  1.00  0.00      A    H
ATOM   4083  H3  MOH A 675      55.808  40.074  16.538  1.00  0.00      A    H
ATOM   4084  O   MOH A 675      56.846  40.076  14.750  1.00  0.00      A    O
ATOM   4085  Ho  MOH A 675      56.119  40.211  14.071  1.00  0.00      A    H
ATOM   4086  C   MOH A 676      36.717   7.891  34.413  1.00  0.00      A    C
ATOM   4087  H1  MOH A 676      37.498   8.119  33.685  1.00  0.00      A    H
ATOM   4088  H2  MOH A 676      36.226   8.854  34.667  1.00  0.00      A    H
ATOM   4089  H3  MOH A 676      35.919   7.273  34.032  1.00  0.00      A    H
ATOM   4090  O   MOH A 676      37.236   7.287  35.625  1.00  0.00      A    O
ATOM   4091  Ho  MOH A 676      36.626   7.367  36.417  1.00  0.00      A    H
ATOM   4092  C   MOH A 677      17.042  36.772  39.005  1.00  0.00      A    C
ATOM   4093  H1  MOH A 677      17.254  36.089  39.832  1.00  0.00      A    H
ATOM   4094  H2  MOH A 677      17.175  37.801  39.399  1.00  0.00      A    H
ATOM   4095  H3  MOH A 677      17.738  36.705  38.184  1.00  0.00      A    H
ATOM   4096  O   MOH A 677      15.695  36.628  38.488  1.00  0.00      A    O
ATOM   4097  Ho  MOH A 677      15.364  37.428  37.979  1.00  0.00      A    H
ATOM   4098  C   MOH A 678      45.619  39.987  57.053  1.00  0.00      A    C
ATOM   4099  H1  MOH A 678      46.123  39.970  56.083  1.00  0.00      A    H
ATOM   4100  H2  MOH A 678      44.528  39.981  56.846  1.00  0.00      A    H
ATOM   4101  H3  MOH A 678      45.785  39.107  57.655  1.00  0.00      A    H
ATOM   4102  O   MOH A 678      45.950  41.159  57.839  1.00  0.00      A    O
ATOM   4103  Ho  MOH A 678      45.283  41.373  58.558  1.00  0.00      A    H
ATOM   4104  C   MOH A 679      40.993  33.548  22.161  1.00  0.00      A    C
ATOM   4105  H1  MOH A 679      41.314  32.629  21.664  1.00  0.00      A    H
ATOM   4106  H2  MOH A 679      41.092  33.371  23.253  1.00  0.00      A    H
ATOM   4107  H3  MOH A 679      41.623  34.402  21.968  1.00  0.00      A    H
ATOM   4108  O   MOH A 679      39.620  33.903  21.857  1.00  0.00      A    O
ATOM   4109  Ho  MOH A 679      39.199  34.522  22.524  1.00  0.00      A    H
ATOM   4110  C   MOH A 680      41.087  44.527  29.740  1.00  0.00      A    C
ATOM   4111  H1  MOH A 680      41.693  43.850  30.347  1.00  0.00      A    H
ATOM   4112  H2  MOH A 680      40.061  44.103  29.718  1.00  0.00      A    H
ATOM   4113  H3  MOH A 680      40.963  45.512  30.162  1.00  0.00      A    H
ATOM   4114  O   MOH A 680      41.580  44.659  28.383  1.00  0.00      A    O
ATOM   4115  Ho  MOH A 680      40.894  44.990  27.729  1.00  0.00      A    H
ATOM   4116  C   MOH A 681      22.565  10.347  42.407  1.00  0.00      A    C
ATOM   4117  H1  MOH A 681      22.487  11.330  41.936  1.00  0.00      A    H
ATOM   4118  H2  MOH A 681      22.368  10.495  43.489  1.00  0.00      A    H
ATOM   4119  H3  MOH A 681      21.814   9.642  42.089  1.00  0.00      A    H
ATOM   4120  O   MOH A 681      23.873   9.744  42.237  1.00  0.00      A    O
ATOM   4121  Ho  MOH A 681      24.083   9.027  42.907  1.00  0.00      A    H
ATOM   4122  C   MOH A 682      63.558  20.752  48.337  1.00  0.00      A    C
ATOM   4123  H1  MOH A 682      62.552  20.341  48.223  1.00  0.00      A    H
ATOM   4124  H2  MOH A 682      63.716  21.448  47.487  1.00  0.00      A    H
ATOM   4125  H3  MOH A 682      63.691  21.364  49.216  1.00  0.00      A    H
ATOM   4126  O   MOH A 682      64.589  19.732  48.318  1.00  0.00      A    O
ATOM   4127  Ho  MOH A 682      65.503  20.078  48.092  1.00  0.00      A    H
ATOM   4128  C   MOH A 683      41.385   3.520  14.547  1.00  0.00      A    C
ATOM   4129  H1  MOH A 683      40.924   3.405  13.563  1.00  0.00      A    H
ATOM   4130  H2  MOH A 683      42.003   2.614  14.717  1.00  0.00      A    H
ATOM   4131  H3  MOH A 683      42.081   4.340  14.619  1.00  0.00      A    H
ATOM   4132  O   MOH A 683      40.410   3.641  15.614  1.00  0.00      A    O
ATOM   4133  Ho  MOH A 683      40.769   3.419  16.524  1.00  0.00      A    H
ATOM   4134  C   MOH A 684      19.110  49.181  36.326  1.00  0.00      A    C
ATOM   4135  H1  MOH A 684      19.673  50.008  35.886  1.00  0.00      A    H
ATOM   4136  H2  MOH A 684      19.032  49.390  37.413  1.00  0.00      A    H
ATOM   4137  H3  MOH A 684      18.088  49.111  35.990  1.00  0.00      A    H
ATOM   4138  O   MOH A 684      19.753  47.896  36.132  1.00  0.00      A    O
ATOM   4139  Ho  MOH A 684      19.458  47.188  36.779  1.00  0.00      A    H
ATOM   4140  C   MOH A 685      45.282  38.544  18.153  1.00  0.00      A    C
ATOM   4141  H1  MOH A 685      46.128  38.225  17.539  1.00  0.00      A    H
ATOM   4142  H2  MOH A 685      44.904  39.489  17.711  1.00  0.00      A    H
ATOM   4143  H3  MOH A 685      44.435  37.876  18.124  1.00  0.00      A    H
ATOM   4144  O   MOH A 685      45.647  38.775  19.537  1.00  0.00      A    O
ATOM   4145  Ho  MOH A 685      45.006  39.364  20.037  1.00  0.00      A    H
ATOM   4146  C   MOH A 686      46.262  25.102   8.909  1.00  0.00      A    C
ATOM   4147  H1  MOH A 686      45.934  25.886   9.595  1.00  0.00      A    H
ATOM   4148  H2  MOH A 686      47.041  24.517   9.440  1.00  0.00      A    H
ATOM   4149  H3  MOH A 686      45.501  24.378   8.664  1.00  0.00      A    H
ATOM   4150  O   MOH A 686      46.817  25.629   7.677  1.00  0.00      A    O
ATOM   4151  Ho  MOH A 686      47.410  24.985   7.186  1.00  0.00      A    H
ATOM   4152  C   MOH A 687      70.924  16.533  49.517  1.00  0.00      A    C
ATOM   4153  H1  MOH A 687      71.787  15.907  49.758  1.00  0.00      A    H
ATOM   4154  H2  MOH A 687      71.242  17.586  49.663  1.00  0.00      A    H
ATOM   4155  H3  MOH A 687      70.614  16.484  48.486  1.00  0.00      A    H
ATOM   4156  O   MOH A 687      69.778  16.259  50.363  1.00  0.00      A    O
ATOM   4157  Ho  MOH A 687      69.108  17.005  50.399  1.00  0.00      A    H
ATOM   4158  C   MOH A 688      48.776  37.931  45.447  1.00  0.00      A    C
ATOM   4159  H1  MOH A 688      48.004  38.129  46.195  1.00  0.00      A    H
ATOM   4160  H2  MOH A 688      49.459  38.806  45.454  1.00  0.00      A    H
ATOM   4161  H3  MOH A 688      49.411  37.090  45.674  1.00  0.00      A    H
ATOM   4162  O   MOH A 688      48.234  37.759  44.112  1.00  0.00      A    O
ATOM   4163  Ho  MOH A 688      48.902  37.904  43.377  1.00  0.00      A    H
ATOM   4164  C   MOH A 689      11.706  23.737  10.451  1.00  0.00      A    C
ATOM   4165  H1  MOH A 689      11.576  22.661  10.586  1.00  0.00      A    H
ATOM   4166  H2  MOH A 689      10.920  24.067   9.740  1.00  0.00      A    H
ATOM   4167  H3  MOH A 689      11.530  24.321  11.340  1.00  0.00      A    H
ATOM   4168  O   MOH A 689      13.009  24.084   9.916  1.00  0.00      A    O
ATOM   4169  Ho  MOH A 689      13.046  24.987   9.481  1.00  0.00      A    H
ATOM   4170  C   MOH A 690      20.866   2.184  50.754  1.00  0.00      A    C
ATOM   4171  H1  MOH A 690      20.908   2.981  50.008  1.00  0.00      A    H
ATOM   4172  H2  MOH A 690      19.984   1.558  50.504  1.00  0.00      A    H
ATOM   4173  H3  MOH A 690      21.700   1.500  50.721  1.00  0.00      A    H
ATOM   4174  O   MOH A 690      20.729   2.686  52.108  1.00  0.00      A    O
ATOM   4175  Ho  MOH A 690      20.366   2.014  52.759  1.00  0.00      A    H
ATOM   4176  C   MOH A 691       7.261  35.125  21.904  1.00  0.00      A    C
ATOM   4177  H1  MOH A 691       6.833  35.950  22.479  1.00  0.00      A    H
ATOM   4178  H2  MOH A 691       8.030  34.651  22.550  1.00  0.00      A    H
ATOM   4179  H3  MOH A 691       6.567  34.329  21.684  1.00  0.00      A    H
ATOM   4180  O   MOH A 691       7.879  35.561  20.667  1.00  0.00      A    O
ATOM   4181  Ho  MOH A 691       8.546  34.913  20.291  1.00  0.00      A    H
ATOM   4182  C   MOH A 692      68.097  66.917  42.505  1.00  0.00      A    C
ATOM   4183  H1  MOH A 692      68.487  66.382  43.373  1.00  0.00      A    H
ATOM   4184  H2  MOH A 692      67.115  67.340  42.804  1.00  0.00      A    H
ATOM   4185  H3  MOH A 692      68.682  67.775  42.212  1.00  0.00      A    H
ATOM   4186  O   MOH A 692      67.916  66.060  41.349  1.00  0.00      A    O
ATOM   4187  Ho  MOH A 692      67.275  66.422  40.667  1.00  0.00      A    H
ATOM   4188  C   MOH A 693      28.537  39.363  22.376  1.00  0.00      A    C
ATOM   4189  H1  MOH A 693      27.918  38.915  23.157  1.00  0.00      A    H
ATOM   4190  H2  MOH A 693      29.430  39.789  22.880  1.00  0.00      A    H
ATOM   4191  H3  MOH A 693      28.939  38.656  21.667  1.00  0.00      A    H
ATOM   4192  O   MOH A 693      27.852  40.414  21.648  1.00  0.00      A    O
ATOM   4193  Ho  MOH A 693      28.466  41.050  21.172  1.00  0.00      A    H
ATOM   4194  C   MOH A 694      25.320  24.168  35.933  1.00  0.00      A    C
ATOM   4195  H1  MOH A 694      25.647  25.147  36.292  1.00  0.00      A    H
ATOM   4196  H2  MOH A 694      24.964  24.312  34.891  1.00  0.00      A    H
ATOM   4197  H3  MOH A 694      26.110  23.439  35.850  1.00  0.00      A    H
ATOM   4198  O   MOH A 694      24.248  23.605  36.731  1.00  0.00      A    O
ATOM   4199  Ho  MOH A 694      23.715  22.897  36.260  1.00  0.00      A    H
ATOM   4200  C   MOH A 695       2.051   5.176  29.010  1.00  0.00      A    C
ATOM   4201  H1  MOH A 695       1.547   4.802  29.904  1.00  0.00      A    H
ATOM   4202  H2  MOH A 695       2.062   4.342  28.278  1.00  0.00      A    H
ATOM   4203  H3  MOH A 695       1.527   5.972  28.504  1.00  0.00      A    H
ATOM   4204  O   MOH A 695       3.413   5.603  29.267  1.00  0.00      A    O
ATOM   4205  Ho  MOH A 695       3.994   5.636  28.450  1.00  0.00      A    H
ATOM   4206  C   MOH A 696      64.844  61.164  13.599  1.00  0.00      A    C
ATOM   4207  H1  MOH A 696      65.376  61.582  12.742  1.00  0.00      A    H
ATOM   4208  H2  MOH A 696      63.789  61.497  13.514  1.00  0.00      A    H
ATOM   4209  H3  MOH A 696      64.788  60.087  13.606  1.00  0.00      A    H
ATOM   4210  O   MOH A 696      65.385  61.610  14.869  1.00  0.00      A    O
ATOM   4211  Ho  MOH A 696      64.747  61.522  15.639  1.00  0.00      A    H
ATOM   4212  C   MOH A 697      42.476  27.145   3.998  1.00  0.00      A    C
ATOM   4213  H1  MOH A 697      42.066  26.949   3.005  1.00  0.00      A    H
ATOM   4214  H2  MOH A 697      43.407  27.731   3.849  1.00  0.00      A    H
ATOM   4215  H3  MOH A 697      41.858  27.773   4.619  1.00  0.00      A    H
ATOM   4216  O   MOH A 697      42.788  25.931   4.728  1.00  0.00      A    O
ATOM   4217  Ho  MOH A 697      43.448  26.058   5.473  1.00  0.00      A    H
ATOM   4218  C   MOH A 698      28.420  16.690  70.375  1.00  0.00      A    C
ATOM   4219  H1  MOH A 698      27.505  16.391  69.857  1.00  0.00      A    H
ATOM   4220  H2  MOH A 698      29.265  16.433  69.704  1.00  0.00      A    H
ATOM   4221  H3  MOH A 698      28.514  17.753  70.534  1.00  0.00      A    H
ATOM   4222  O   MOH A 698      28.594  16.012  71.645  1.00  0.00      A    O
ATOM   4223  Ho  MOH A 698      29.540  16.005  71.980  1.00  0.00      A    H
ATOM   4224  C   MOH A 699      54.724  35.553  39.763  1.00  0.00      A    C
ATOM   4225  H1  MOH A 699      55.083  36.157  40.599  1.00  0.00      A    H
ATOM   4226  H2  MOH A 699      53.740  35.139  40.066  1.00  0.00      A    H
ATOM   4227  H3  MOH A 699      54.516  36.114  38.865  1.00  0.00      A    H
ATOM   4228  O   MOH A 699      55.620  34.461  39.432  1.00  0.00      A    O
ATOM   4229  Ho  MOH A 699      55.186  33.717  38.917  1.00  0.00      A    H
ATOM   4230  C   MOH A 700       2.304  17.798  65.295  1.00  0.00      A    C
ATOM   4231  H1  MOH A 700       3.085  17.155  64.881  1.00  0.00      A    H
ATOM   4232  H2  MOH A 700       1.446  17.751  64.593  1.00  0.00      A    H
ATOM   4233  H3  MOH A 700       1.902  17.459  66.237  1.00  0.00      A    H
ATOM   4234  O   MOH A 700       2.728  19.177  65.439  1.00  0.00      A    O
ATOM   4235  Ho  MOH A 700       1.972  19.835  65.496  1.00  0.00      A    H
ATOM   4236  C   MOH A 701      57.448  45.635  20.856  1.00  0.00      A    C
ATOM   4237  H1  MOH A 701      57.852  44.631  20.706  1.00  0.00      A    H
ATOM   4238  H2  MOH A 701      58.167  46.341  20.392  1.00  0.00      A    H
ATOM   4239  H3  MOH A 701      56.517  45.821  20.345  1.00  0.00      A    H
ATOM   4240  O   MOH A 701      57.285  45.971  22.258  1.00  0.00      A    O
ATOM   4241  Ho  MOH A 701      57.237  46.957  22.440  1.00  0.00      A    H
ATOM   4242  C   MOH A 702      57.712  10.759  30.029  1.00  0.00      A    C
ATOM   4243  H1  MOH A 702      56.915  10.842  30.773  1.00  0.00      A    H
ATOM   4244  H2  MOH A 702      58.215   9.786  30.208  1.00  0.00      A    H
ATOM   4245  H3  MOH A 702      57.364  10.700  29.010  1.00  0.00      A    H
ATOM   4246  O   MOH A 702      58.687  11.828  30.128  1.00  0.00      A    O
ATOM   4247  Ho  MOH A 702      59.573  11.614  29.706  1.00  0.00      A    H
ATOM   4248  C   MOH A 703      71.281  64.310  23.132  1.00  0.00      A    C
ATOM   4249  H1  MOH A 703      71.883  63.450  22.828  1.00  0.00      A    H
ATOM   4250  H2  MOH A 703      70.833  64.729  22.207  1.00  0.00      A    H
ATOM   4251  H3  MOH A 703      70.435  64.062  23.753  1.00  0.00      A    H
ATOM   4252  O   MOH A 703      72.062  65.337  23.793  1.00  0.00      A    O
ATOM   4253  Ho  MOH A 703      71.633  66.245  23.788  1.00  0.00      A    H
ATOM   4254  C   MOH A 704      40.627  66.768   9.111  1.00  0.00      A    C
ATOM   4255  H1  MOH A 704      39.563  66.941   9.291  1.00  0.00      A    H
ATOM   4256  H2  MOH A 704      40.929  67.456   8.294  1.00  0.00      A    H
ATOM   4257  H3  MOH A 704      41.267  67.034   9.938  1.00  0.00      A    H
ATOM   4258  O   MOH A 704      40.917  65.403   8.718  1.00  0.00      A    O
ATOM   4259  Ho  MOH A 704      41.792  65.291   8.239  1.00  0.00      A    H
ATOM   4260  C   MOH A 705       3.901  49.452  18.862  1.00  0.00      A    C
ATOM   4261  H1  MOH A 705       4.151  48.399  19.009  1.00  0.00      A    H
ATOM   4262  H2  MOH A 705       3.265  49.506  17.955  1.00  0.00      A    H
ATOM   4263  H3  MOH A 705       3.293  49.878  19.645  1.00  0.00      A    H
ATOM   4264  O   MOH A 705       5.072  50.287  18.675  1.00  0.00      A    O
ATOM   4265  Ho  MOH A 705       4.883  51.163  18.223  1.00  0.00      A    H
ATOM   4266  C   MOH A 706      47.308  56.635  44.498  1.00  0.00      A    C
ATOM   4267  H1  MOH A 706      47.896  55.936  45.095  1.00  0.00      A    H
ATOM   4268  H2  MOH A 706      47.458  57.641  44.943  1.00  0.00      A    H
ATOM   4269  H3  MOH A 706      47.641  56.739  43.478  1.00  0.00      A    H
ATOM   4270  O   MOH A 706      45.892  56.321  44.495  1.00  0.00      A    O
ATOM   4271  Ho  MOH A 706      45.301  57.093  44.248  1.00  0.00      A    H
ATOM   4272  C   MOH A 707      25.998  42.909  17.802  1.00  0.00      A    C
ATOM   4273  H1  MOH A 707      26.918  42.947  17.213  1.00  0.00      A    H
ATOM   4274  H2  MOH A 707      26.113  43.651  18.620  1.00  0.00      A    H
ATOM   4275  H3  MOH A 707      25.116  43.228  17.270  1.00  0.00      A    H
ATOM   4276  O   MOH A 707      25.750  41.600  18.375  1.00  0.00      A    O
ATOM   4277  Ho  MOH A 707      25.126  41.609  19.161  1.00  0.00      A    H
ATOM   4278  C   MOH A 708      60.201  27.281  12.824  1.00  0.00      A    C
ATOM   4279  H1  MOH A 708      60.477  28.088  13.507  1.00  0.00      A    H
ATOM   4280  H2  MOH A 708      60.713  27.488  11.862  1.00  0.00      A    H
ATOM   4281  H3  MOH A 708      60.560  26.308  13.118  1.00  0.00      A    H
ATOM   4282  O   MOH A 708      58.771  27.202  12.596  1.00  0.00      A    O
ATOM   4283  Ho  MOH A 708      58.516  26.716  11.755  1.00  0.00      A    H
ATOM   4284  C   MOH A 709      66.687  24.453  17.430  1.00  0.00      A    C
ATOM   4285  H1  MOH A 709      66.073  23.931  16.692  1.00  0.00      A    H
ATOM   4286  H2  MOH A 709      67.329  25.163  16.868  1.00  0.00      A    H
ATOM   4287  H3  MOH A 709      66.128  25.075  18.112  1.00  0.00      A    H
ATOM   4288  O   MOH A 709      67.526  23.555  18.199  1.00  0.00      A    O
ATOM   4289  Ho  MOH A 709      68.313  24.001  18.634  1.00  0.00      A    H
ATOM   4290  C   MOH A 710      42.362  45.169   9.269  1.00  0.00      A    C
ATOM   4291  H1  MOH A 710      42.014  44.411   9.974  1.00  0.00      A    H
ATOM   4292  H2  MOH A 710      42.262  46.150   9.779  1.00  0.00      A    H
ATOM   4293  H3  MOH A 710      43.409  45.098   9.020  1.00  0.00      A    H
ATOM   4294  O   MOH A 710      41.592  45.190   8.040  1.00  0.00      A    O
ATOM   4295  Ho  MOH A 710      41.658  46.052   7.529  1.00  0.00      A    H
ATOM   4296  C   MOH A 711      40.265  34.569  28.442  1.00  0.00      A    C
ATOM   4297  H1  MOH A 711      40.134  34.552  29.526  1.00  0.00      A    H
ATOM   4298  H2  MOH A 711      41.214  34.036  28.226  1.00  0.00      A    H
ATOM   4299  H3  MOH A 711      39.516  34.018  27.895  1.00  0.00      A    H
ATOM   4300  O   MOH A 711      40.339  35.914  27.904  1.00  0.00      A    O
ATOM   4301  Ho  MOH A 711      40.775  35.971  27.002  1.00  0.00      A    H
ATOM   4302  C   MOH A 712      60.224  12.771  26.972  1.00  0.00      A    C
ATOM   4303  H1  MOH A 712      60.165  11.879  27.600  1.00  0.00      A    H
ATOM   4304  H2  MOH A 712      59.300  12.791  26.358  1.00  0.00      A    H
ATOM   4305  H3  MOH A 712      60.206  13.701  27.518  1.00  0.00      A    H
ATOM   4306  O   MOH A 712      61.380  12.768  26.096  1.00  0.00      A    O
ATOM   4307  Ho  MOH A 712      61.295  13.377  25.303  1.00  0.00      A    H
ATOM   4308  C   MOH A 713      55.977  43.257  67.294  1.00  0.00      A    C
ATOM   4309  H1  MOH A 713      56.466  42.307  67.520  1.00  0.00      A    H
ATOM   4310  H2  MOH A 713      56.348  43.578  66.299  1.00  0.00      A    H
ATOM   4311  H3  MOH A 713      54.907  43.188  67.174  1.00  0.00      A    H
ATOM   4312  O   MOH A 713      56.272  44.288  68.270  1.00  0.00      A    O
ATOM   4313  Ho  MOH A 713      56.123  45.223  67.936  1.00  0.00      A    H
ATOM   4314  C   MOH A 714      35.300  71.581  25.093  1.00  0.00      A    C
ATOM   4315  H1  MOH A 714      35.022  71.783  24.056  1.00  0.00      A    H
ATOM   4316  H2  MOH A 714      35.444  70.484  25.177  1.00  0.00      A    H
ATOM   4317  H3  MOH A 714      36.248  72.001  25.390  1.00  0.00      A    H
ATOM   4318  O   MOH A 714      34.286  72.003  26.041  1.00  0.00      A    O
ATOM   4319  Ho  MOH A 714      34.348  71.553  26.936  1.00  0.00      A    H
ATOM   4320  C   MOH A 715      58.814  59.531  66.611  1.00  0.00      A    C
ATOM   4321  H1  MOH A 715      58.035  60.231  66.299  1.00  0.00      A    H
ATOM   4322  H2  MOH A 715      59.471  60.078  67.318  1.00  0.00      A    H
ATOM   4323  H3  MOH A 715      58.452  58.686  67.176  1.00  0.00      A    H
ATOM   4324  O   MOH A 715      59.608  59.042  65.500  1.00  0.00      A    O
ATOM   4325  Ho  MOH A 715      60.504  58.677  65.767  1.00  0.00      A    H
ATOM   4326  C   MOH A 716      37.321  65.746  55.510  1.00  0.00      A    C
ATOM   4327  H1  MOH A 716      36.876  66.177  56.410  1.00  0.00      A    H
ATOM   4328  H2  MOH A 716      37.258  64.643  55.619  1.00  0.00      A    H
ATOM   4329  H3  MOH A 716      36.780  65.959  54.602  1.00  0.00      A    H
ATOM   4330  O   MOH A 716      38.707  66.129  55.328  1.00  0.00      A    O
ATOM   4331  Ho  MOH A 716      39.227  65.516  54.726  1.00  0.00      A    H
ATOM   4332  C   MOH A 717      59.276  36.328  65.162  1.00  0.00      A    C
ATOM   4333  H1  MOH A 717      59.714  36.324  64.161  1.00  0.00      A    H
ATOM   4334  H2  MOH A 717      58.339  36.919  65.098  1.00  0.00      A    H
ATOM   4335  H3  MOH A 717      58.961  35.358  65.513  1.00  0.00      A    H
ATOM   4336  O   MOH A 717      60.149  36.922  66.156  1.00  0.00      A    O
ATOM   4337  Ho  MOH A 717      59.674  37.236  66.982  1.00  0.00      A    H
ATOM   4338  C   MOH A 718      65.870  38.109  45.727  1.00  0.00      A    C
ATOM   4339  H1  MOH A 718      64.866  38.065  45.298  1.00  0.00      A    H
ATOM   4340  H2  MOH A 718      66.131  37.075  46.036  1.00  0.00      A    H
ATOM   4341  H3  MOH A 718      66.641  38.384  45.025  1.00  0.00      A    H
ATOM   4342  O   MOH A 718      65.952  38.988  46.877  1.00  0.00      A    O
ATOM   4343  Ho  MOH A 718      66.737  38.806  47.476  1.00  0.00      A    H
ATOM   4344  C   MOH A 719      10.617  16.789  20.472  1.00  0.00      A    C
ATOM   4345  H1  MOH A 719       9.856  16.006  20.498  1.00  0.00      A    H
ATOM   4346  H2  MOH A 719      11.155  16.679  19.508  1.00  0.00      A    H
ATOM   4347  H3  MOH A 719      10.221  17.793  20.447  1.00  0.00      A    H
ATOM   4348  O   MOH A 719      11.566  16.689  21.564  1.00  0.00      A    O
ATOM   4349  Ho  MOH A 719      12.435  17.162  21.396  1.00  0.00      A    H
ATOM   4350  C   MOH A 720      48.135  58.166  11.348  1.00  0.00      A    C
ATOM   4351  H1  MOH A 720      48.983  58.395  11.998  1.00  0.00      A    H
ATOM   4352  H2  MOH A 720      47.559  57.359  11.846  1.00  0.00      A    H
ATOM   4353  H3  MOH A 720      47.429  58.974  11.237  1.00  0.00      A    H
ATOM   4354  O   MOH A 720      48.542  57.719  10.030  1.00  0.00      A    O
ATOM   4355  Ho  MOH A 720      47.837  57.202   9.537  1.00  0.00      A    H
ATOM   4356  C   MOH A 721       4.689  30.519  19.529  1.00  0.00      A    C
ATOM   4357  H1  MOH A 721       4.199  29.683  20.034  1.00  0.00      A    H
ATOM   4358  H2  MOH A 721       4.910  31.278  20.309  1.00  0.00      A    H
ATOM   4359  H3  MOH A 721       5.651  30.280  19.105  1.00  0.00      A    H
ATOM   4360  O   MOH A 721       3.861  31.118  18.500  1.00  0.00      A    O
ATOM   4361  Ho  MOH A 721       4.126  32.055  18.255  1.00  0.00      A    H
ATOM   4362  C   MOH A 722       3.268  65.694  25.837  1.00  0.00      A    C
ATOM   4363  H1  MOH A 722       2.673  64.789  25.980  1.00  0.00      A    H
ATOM   4364  H2  MOH A 722       3.016  66.377  26.674  1.00  0.00      A    H
ATOM   4365  H3  MOH A 722       4.333  65.543  25.922  1.00  0.00      A    H
ATOM   4366  O   MOH A 722       2.991  66.358  24.578  1.00  0.00      A    O
ATOM   4367  Ho  MOH A 722       3.256  67.326  24.558  1.00  0.00      A    H
ATOM   4368  C   MOH A 723      60.916  48.430  16.665  1.00  0.00      A    C
ATOM   4369  H1  MOH A 723      61.702  48.467  15.908  1.00  0.00      A    H
ATOM   4370  H2  MOH A 723      60.210  47.632  16.355  1.00  0.00      A    H
ATOM   4371  H3  MOH A 723      61.254  48.125  17.643  1.00  0.00      A    H
ATOM   4372  O   MOH A 723      60.196  49.683  16.791  1.00  0.00      A    O
ATOM   4373  Ho  MOH A 723      59.291  49.595  17.215  1.00  0.00      A    H
ATOM   4374  C   MOH A 724       4.701  27.696  13.474  1.00  0.00      A    C
ATOM   4375  H1  MOH A 724       5.480  27.815  14.231  1.00  0.00      A    H
ATOM   4376  H2  MOH A 724       4.517  26.607  13.373  1.00  0.00      A    H
ATOM   4377  H3  MOH A 724       3.744  28.108  13.752  1.00  0.00      A    H
ATOM   4378  O   MOH A 724       5.083  28.237  12.183  1.00  0.00      A    O
ATOM   4379  Ho  MOH A 724       4.559  27.867  11.412  1.00  0.00      A    H
ATOM   4380  C   MOH A 725      39.532  16.760   6.508  1.00  0.00      A    C
ATOM   4381  H1  MOH A 725      40.254  15.961   6.321  1.00  0.00      A    H
ATOM   4382  H2  MOH A 725      38.527  16.336   6.302  1.00  0.00      A    H
ATOM   4383  H3  MOH A 725      39.484  17.084   7.536  1.00  0.00      A    H
ATOM   4384  O   MOH A 725      39.744  17.919   5.663  1.00  0.00      A    O
ATOM   4385  Ho  MOH A 725      38.939  18.511   5.570  1.00  0.00      A    H
ATOM   4386  C   MOH A 726      43.739  23.137  46.927  1.00  0.00      A    C
ATOM   4387  H1  MOH A 726      43.203  22.231  46.634  1.00  0.00      A    H
ATOM   4388  H2  MOH A 726      44.188  23.556  46.003  1.00  0.00      A    H
ATOM   4389  H3  MOH A 726      43.106  23.927  47.301  1.00  0.00      A    H
ATOM   4390  O   MOH A 726      44.787  22.882  47.896  1.00  0.00      A    O
ATOM   4391  Ho  MOH A 726      45.490  23.597  47.937  1.00  0.00      A    H
ATOM   4392  C   MOH A 727      19.636  70.584  50.331  1.00  0.00      A    C
ATOM   4393  H1  MOH A 727      19.309  69.597  49.997  1.00  0.00      A    H
ATOM   4394  H2  MOH A 727      20.552  70.829  49.754  1.00  0.00      A    H
ATOM   4395  H3  MOH A 727      18.949  71.383  50.098  1.00  0.00      A    H
ATOM   4396  O   MOH A 727      19.938  70.627  51.749  1.00  0.00      A    O
ATOM   4397  Ho  MOH A 727      20.535  71.387  52.018  1.00  0.00      A    H
ATOM   4398  C   MOH A 728      55.783   3.482  69.781  1.00  0.00      A    C
ATOM   4399  H1  MOH A 728      55.921   4.119  70.658  1.00  0.00      A    H
ATOM   4400  H2  MOH A 728      55.949   4.123  68.890  1.00  0.00      A    H
ATOM   4401  H3  MOH A 728      56.511   2.692  69.685  1.00  0.00      A    H
ATOM   4402  O   MOH A 728      54.455   2.902  69.711  1.00  0.00      A    O
ATOM   4403  Ho  MOH A 728      54.189   2.597  68.792  1.00  0.00      A    H
ATOM   4404  C   MOH A 729      39.425  68.030  59.738  1.00  0.00      A    C
ATOM   4405  H1  MOH A 729      39.639  68.919  59.140  1.00  0.00      A    H
ATOM   4406  H2  MOH A 729      38.337  67.832  59.637  1.00  0.00      A    H
ATOM   4407  H3  MOH A 729      39.897  67.129  59.381  1.00  0.00      A    H
ATOM   4408  O   MOH A 729      39.751  68.203  61.141  1.00  0.00      A    O
ATOM   4409  Ho  MOH A 729      39.279  67.563  61.753  1.00  0.00      A    H
ATOM   4410  C   MOH A 730      36.312  43.882  62.803  1.00  0.00      A    C
ATOM   4411  H1  MOH A 730      36.434  42.821  62.574  1.00  0.00      A    H
ATOM   4412  H2  MOH A 730      37.328  44.329  62.796  1.00  0.00      A    H
ATOM   4413  H3  MOH A 730      35.768  44.438  62.056  1.00  0.00      A    H
ATOM   4414  O   MOH A 730      35.698  44.113  64.096  1.00  0.00      A    O
ATOM   4415  Ho  MOH A 730      35.867  45.028  64.473  1.00  0.00      A    H
ATOM   4416  C   MOH A 731       4.567  27.927  38.472  1.00  0.00      A    C
ATOM   4417  H1  MOH A 731       4.481  27.034  39.096  1.00  0.00      A    H
ATOM   4418  H2  MOH A 731       4.158  28.771  39.065  1.00  0.00      A    H
ATOM   4419  H3  MOH A 731       5.581  28.219  38.251  1.00  0.00      A    H
ATOM   4420  O   MOH A 731       3.832  27.815  37.227  1.00  0.00      A    O
ATOM   4421  Ho  MOH A 731       3.617  28.697  36.798  1.00  0.00      A    H
ATOM   4422  C   MOH A 732      22.882  12.691  25.255  1.00  0.00      A    C
ATOM   4423  H1  MOH A 732      23.839  12.961  24.802  1.00  0.00      A    H
ATOM   4424  H2  MOH A 732      22.917  13.041  26.308  1.00  0.00      A    H
ATOM   4425  H3  MOH A 732      22.031  13.198  24.829  1.00  0.00      A    H
ATOM   4426  O   MOH A 732      22.633  11.263  25.234  1.00  0.00      A    O
ATOM   4427  Ho  MOH A 732      21.955  10.955  25.907  1.00  0.00      A    H
ATOM   4428  C   MOH A 733      11.915  66.615  42.375  1.00  0.00      A    C
ATOM   4429  H1  MOH A 733      12.692  67.163  42.913  1.00  0.00      A    H
ATOM   4430  H2  MOH A 733      11.332  66.057  43.137  1.00  0.00      A    H
ATOM   4431  H3  MOH A 733      11.188  67.243  41.884  1.00  0.00      A    H
ATOM   4432  O   MOH A 733      12.454  65.681  41.406  1.00  0.00      A    O
ATOM   4433  Ho  MOH A 733      11.817  64.951  41.142  1.00  0.00      A    H
ATOM   4434  C   MOH A 734      68.018  47.046   3.818  1.00  0.00      A    C
ATOM   4435  H1  MOH A 734      68.429  46.061   4.051  1.00  0.00      A    H
ATOM   4436  H2  MOH A 734      67.508  46.956   2.836  1.00  0.00      A    H
ATOM   4437  H3  MOH A 734      67.245  47.377   4.493  1.00  0.00      A    H
ATOM   4438  O   MOH A 734      69.036  48.076   3.735  1.00  0.00      A    O
ATOM   4439  Ho  MOH A 734      68.756  48.888   3.217  1.00  0.00      A    H
ATOM   4440  C   MOH A 735      63.883   6.029  63.472  1.00  0.00      A    C
ATOM   4441  H1  MOH A 735      64.927   5.902  63.174  1.00  0.00      A    H
ATOM   4442  H2  MOH A 735      63.569   5.078  63.951  1.00  0.00      A    H
ATOM   4443  H3  MOH A 735      63.727   6.779  64.231  1.00  0.00      A    H
ATOM   4444  O   MOH A 735      63.008   6.312  62.351  1.00  0.00      A    O
ATOM   4445  Ho  MOH A 735      62.040   6.112  62.526  1.00  0.00      A    H
ATOM   4446  C   MOH A 736      23.749  18.551  39.820  1.00  0.00      A    C
ATOM   4447  H1  MOH A 736      23.370  19.129  38.974  1.00  0.00      A    H
ATOM   4448  H2  MOH A 736      23.866  19.262  40.665  1.00  0.00      A    H
ATOM   4449  H3  MOH A 736      23.066  17.803  40.190  1.00  0.00      A    H
ATOM   4450  O   MOH A 736      25.026  17.921  39.545  1.00  0.00      A    O
ATOM   4451  Ho  MOH A 736      25.546  17.672  40.367  1.00  0.00      A    H
ATOM   4452  C   MOH A 737      37.900  43.929   4.015  1.00  0.00      A    C
ATOM   4453  H1  MOH A 737      37.729  43.537   5.021  1.00  0.00      A    H
ATOM   4454  H2  MOH A 737      37.892  43.058   3.327  1.00  0.00      A    H
ATOM   4455  H3  MOH A 737      37.113  44.570   3.649  1.00  0.00      A    H
ATOM   4456  O   MOH A 737      39.165  44.626   3.890  1.00  0.00      A    O
ATOM   4457  Ho  MOH A 737      39.498  44.705   2.947  1.00  0.00      A    H
ATOM   4458  C   MOH A 738      24.736  60.140  36.536  1.00  0.00      A    C
ATOM   4459  H1  MOH A 738      25.194  60.312  35.560  1.00  0.00      A    H
ATOM   4460  H2  MOH A 738      25.565  59.974  37.255  1.00  0.00      A    H
ATOM   4461  H3  MOH A 738      24.201  60.989  36.933  1.00  0.00      A    H
ATOM   4462  O   MOH A 738      23.855  58.987  36.549  1.00  0.00      A    O
ATOM   4463  Ho  MOH A 738      23.685  58.612  37.464  1.00  0.00      A    H
ATOM   4464  C   MOH A 739      43.779  31.767  61.895  1.00  0.00      A    C
ATOM   4465  H1  MOH A 739      44.290  30.804  61.965  1.00  0.00      A    H
ATOM   4466  H2  MOH A 739      42.931  31.730  62.610  1.00  0.00      A    H
ATOM   4467  H3  MOH A 739      44.371  32.608  62.221  1.00  0.00      A    H
ATOM   4468  O   MOH A 739      43.272  32.040  60.564  1.00  0.00      A    O
ATOM   4469  Ho  MOH A 739      42.539  32.726  60.538  1.00  0.00      A    H
ATOM   4470  C   MOH A 740      22.122  66.153  38.504  1.00  0.00      A    C
ATOM   4471  H1  MOH A 740      22.659  66.808  37.814  1.00  0.00      A    H
ATOM   4472  H2  MOH A 740      21.307  65.676  37.921  1.00  0.00      A    H
ATOM   4473  H3  MOH A 740      22.705  65.327  38.878  1.00  0.00      A    H
ATOM   4474  O   MOH A 740      21.550  66.868  39.628  1.00  0.00      A    O
ATOM   4475  Ho  MOH A 740      20.800  66.382  40.084  1.00  0.00      A    H
ATOM   4476  C   MOH A 741      14.276  10.135  48.544  1.00  0.00      A    C
ATOM   4477  H1  MOH A 741      14.470  10.005  47.477  1.00  0.00      A    H
ATOM   4478  H2  MOH A 741      14.615  11.158  48.808  1.00  0.00      A    H
ATOM   4479  H3  MOH A 741      13.231  10.119  48.811  1.00  0.00      A    H
ATOM   4480  O   MOH A 741      14.982   9.171  49.366  1.00  0.00      A    O
ATOM   4481  Ho  MOH A 741      15.094   9.451  50.323  1.00  0.00      A    H
ATOM   4482  C   MOH A 742      68.083  63.520  59.068  1.00  0.00      A    C
ATOM   4483  H1  MOH A 742      67.983  63.807  60.118  1.00  0.00      A    H
ATOM   4484  H2  MOH A 742      67.610  64.327  58.470  1.00  0.00      A    H
ATOM   4485  H3  MOH A 742      69.101  63.482  58.713  1.00  0.00      A    H
ATOM   4486  O   MOH A 742      67.436  62.258  58.766  1.00  0.00      A    O
ATOM   4487  Ho  MOH A 742      67.224  62.129  57.793  1.00  0.00      A    H
ATOM   4488  C   MOH A 743      19.045  13.584  31.287  1.00  0.00      A    C
ATOM   4489  H1  MOH A 743      18.681  12.674  30.804  1.00  0.00      A    H
ATOM   4490  H2  MOH A 743      18.236  14.338  31.199  1.00  0.00      A    H
ATOM   4491  H3  MOH A 743      19.210  13.487  32.349  1.00  0.00      A    H
ATOM   4492  O   MOH A 743      20.252  14.103  30.673  1.00  0.00      A    O
ATOM   4493  Ho  MOH A 743      20.422  15.074  30.862  1.00  0.00      A    H
ATOM   4494  C   MOH A 744      70.563  62.235  35.148  1.00  0.00      A    C
ATOM   4495  H1  MOH A 744      71.568  62.613  34.947  1.00  0.00      A    H
ATOM   4496  H2  MOH A 744      70.083  62.957  35.842  1.00  0.00      A    H
ATOM   4497  H3  MOH A 744      69.914  62.216  34.287  1.00  0.00      A    H
ATOM   4498  O   MOH A 744      70.568  60.919  35.757  1.00  0.00      A    O
ATOM   4499  Ho  MOH A 744      69.721  60.690  36.244  1.00  0.00      A    H
ATOM   4500  C   MOH A 745      68.314  39.675  18.239  1.00  0.00      A    C
ATOM   4501  H1  MOH A 745      68.509  38.790  17.629  1.00  0.00      A    H
ATOM   4502  H2  MOH A 745      68.563  40.556  17.612  1.00  0.00      A    H
ATOM   4503  H3  MOH A 745      67.277  39.815  18.502  1.00  0.00      A    H
ATOM   4504  O   MOH A 745      69.111  39.710  19.451  1.00  0.00      A    O
ATOM   4505  Ho  MOH A 745      69.206  40.625  19.852  1.00  0.00      A    H
ATOM   4506  C   MOH A 746      42.072  28.538  28.442  1.00  0.00      A    C
ATOM   4507  H1  MOH A 746      43.138  28.568  28.205  1.00  0.00      A    H
ATOM   4508  H2  MOH A 746      41.947  29.049  29.419  1.00  0.00      A    H
ATOM   4509  H3  MOH A 746      41.449  29.099  27.763  1.00  0.00      A    H
ATOM   4510  O   MOH A 746      41.555  27.187  28.540  1.00  0.00      A    O
ATOM   4511  Ho  MOH A 746      40.701  27.111  29.061  1.00  0.00      A    H
ATOM   4512  C   MOH A 747      60.518  56.244  32.410  1.00  0.00      A    C
ATOM   4513  H1  MOH A 747      59.713  56.315  33.145  1.00  0.00      A    H
ATOM   4514  H2  MOH A 747      61.318  56.936  32.744  1.00  0.00      A    H
ATOM   4515  H3  MOH A 747      60.997  55.278  32.367  1.00  0.00      A    H
ATOM   4516  O   MOH A 747      60.094  56.613  31.073  1.00  0.00      A    O
ATOM   4517  Ho  MOH A 747      60.846  56.873  30.462  1.00  0.00      A    H
ATOM   4518  C   MOH A 748      18.705  40.264  51.964  1.00  0.00      A    C
ATOM   4519  H1  MOH A 748      17.941  40.790  51.386  1.00  0.00      A    H
ATOM   4520  H2  MOH A 748      19.293  39.660  51.242  1.00  0.00      A    H
ATOM   4521  H3  MOH A 748      19.431  40.909  52.432  1.00  0.00      A    H
ATOM   4522  O   MOH A 748      18.142  39.388  52.973  1.00  0.00      A    O
ATOM   4523  Ho  MOH A 748      18.767  38.667  53.285  1.00  0.00      A    H
ATOM   4524  C   MOH A 749      30.289  25.810  62.945  1.00  0.00      A    C
ATOM   4525  H1  MOH A 749      29.861  25.125  63.681  1.00  0.00      A    H
ATOM   4526  H2  MOH A 749      30.347  26.806  63.431  1.00  0.00      A    H
ATOM   4527  H3  MOH A 749      31.307  25.586  62.667  1.00  0.00      A    H
ATOM   4528  O   MOH A 749      29.489  25.912  61.740  1.00  0.00      A    O
ATOM   4529  Ho  MOH A 749      29.658  26.744  61.204  1.00  0.00      A    H
ATOM   4530  C   MOH A 750      35.526  45.296  47.256  1.00  0.00      A    C
ATOM   4531  H1  MOH A 750      35.304  44.226  47.274  1.00  0.00      A    H
ATOM   4532  H2  MOH A 750      36.303  45.448  46.478  1.00  0.00      A    H
ATOM   4533  H3  MOH A 750      34.702  45.916  46.938  1.00  0.00      A    H
ATOM   4534  O   MOH A 750      36.018  45.790  48.527  1.00  0.00      A    O
ATOM   4535  Ho  MOH A 750      36.528  46.652  48.462  1.00  0.00      A    H
ATOM   4536  C   MOH A 751      34.538  22.742  22.116  1.00  0.00      A    C
ATOM   4537  H1  MOH A 751      35.513  22.368  21.797  1.00  0.00      A    H
ATOM   4538  H2  MOH A 751      34.616  23.849  22.151  1.00  0.00      A    H
ATOM   4539  H3  MOH A 751      33.738  22.550  21.418  1.00  0.00      A    H
ATOM   4540  O   MOH A 751      34.146  22.249  23.422  1.00  0.00      A    O
ATOM   4541  Ho  MOH A 751      33.446  22.806  23.878  1.00  0.00      A    H
ATOM   4542  C   MOH A 752       3.147  12.526  52.611  1.00  0.00      A    C
ATOM   4543  H1  MOH A 752       2.588  11.590  52.541  1.00  0.00      A    H
ATOM   4544  H2  MOH A 752       2.405  13.327  52.812  1.00  0.00      A    H
ATOM   4545  H3  MOH A 752       3.830  12.575  53.445  1.00  0.00      A    H
ATOM   4546  O   MOH A 752       3.873  12.841  51.395  1.00  0.00      A    O
ATOM   4547  Ho  MOH A 752       4.114  13.811  51.302  1.00  0.00      A    H
ATOM   4548  C   MOH A 753      31.873  52.209  13.591  1.00  0.00      A    C
ATOM   4549  H1  MOH A 753      32.696  52.855  13.907  1.00  0.00      A    H
ATOM   4550  H2  MOH A 753      31.170  52.845  13.015  1.00  0.00      A    H
ATOM   4551  H3  MOH A 753      32.159  51.430  12.903  1.00  0.00      A    H
ATOM   4552  O   MOH A 753      31.169  51.609  14.708  1.00  0.00      A    O
ATOM   4553  Ho  MOH A 753      30.243  51.293  14.487  1.00  0.00      A    H
ATOM   4554  C   MOH A 754      11.412  67.163  67.168  1.00  0.00      A    C
ATOM   4555  H1  MOH A 754      11.864  67.164  68.163  1.00  0.00      A    H
ATOM   4556  H2  MOH A 754      10.987  66.149  67.012  1.00  0.00      A    H
ATOM   4557  H3  MOH A 754      10.569  67.828  67.063  1.00  0.00      A    H
ATOM   4558  O   MOH A 754      12.367  67.449  66.115  1.00  0.00      A    O
ATOM   4559  Ho  MOH A 754      12.077  67.140  65.205  1.00  0.00      A    H
ATOM   4560  C   MOH A 755      57.029  59.417  58.175  1.00  0.00      A    C
ATOM   4561  H1  MOH A 755      56.390  60.169  57.707  1.00  0.00      A    H
ATOM   4562  H2  MOH A 755      57.460  59.884  59.085  1.00  0.00      A    H
ATOM   4563  H3  MOH A 755      56.501  58.551  58.541  1.00  0.00      A    H
ATOM   4564  O   MOH A 755      58.105  58.975  57.309  1.00  0.00      A    O
ATOM   4565  Ho  MOH A 755      58.876  58.554  57.795  1.00  0.00      A    H
ATOM   4566  C   MOH A 756      37.714  62.238  48.594  1.00  0.00      A    C
ATOM   4567  H1  MOH A 756      38.651  62.752  48.819  1.00  0.00      A    H
ATOM   4568  H2  MOH A 756      37.425  61.684  49.512  1.00  0.00      A    H
ATOM   4569  H3  MOH A 756      36.881  62.895  48.401  1.00  0.00      A    H
ATOM   4570  O   MOH A 756      37.836  61.303  47.491  1.00  0.00      A    O
ATOM   4571  Ho  MOH A 756      37.123  60.598  47.471  1.00  0.00      A    H
ATOM   4572  C   MOH A 757       8.019  56.250  18.951  1.00  0.00      A    C
ATOM   4573  H1  MOH A 757       7.949  55.317  19.516  1.00  0.00      A    H
ATOM   4574  H2  MOH A 757       7.537  57.035  19.570  1.00  0.00      A    H
ATOM   4575  H3  MOH A 757       9.027  56.605  18.803  1.00  0.00      A    H
ATOM   4576  O   MOH A 757       7.355  56.181  17.664  1.00  0.00      A    O
ATOM   4577  Ho  MOH A 757       7.117  57.076  17.277  1.00  0.00      A    H
ATOM   4578  C   MOH A 758      53.984  24.503  63.817  1.00  0.00      A    C
ATOM   4579  H1  MOH A 758      53.756  23.435  63.800  1.00  0.00      A    H
ATOM   4580  H2  MOH A 758      54.082  24.826  62.760  1.00  0.00      A    H
ATOM   4581  H3  MOH A 758      53.195  25.120  64.216  1.00  0.00      A    H
ATOM   4582  O   MOH A 758      55.214  24.804  64.525  1.00  0.00      A    O
ATOM   4583  Ho  MOH A 758      55.617  25.692  64.287  1.00  0.00      A    H
ATOM   4584  C   MOH A 759      28.159   3.003  26.226  1.00  0.00      A    C
ATOM   4585  H1  MOH A 759      28.288   2.214  26.970  1.00  0.00      A    H
ATOM   4586  H2  MOH A 759      27.516   3.779  26.691  1.00  0.00      A    H
ATOM   4587  H3  MOH A 759      29.067   3.525  25.968  1.00  0.00      A    H
ATOM   4588  O   MOH A 759      27.531   2.531  25.007  1.00  0.00      A    O
ATOM   4589  Ho  MOH A 759      27.107   3.255  24.457  1.00  0.00      A    H
ATOM   4590  C   MOH A 760       5.958  33.232  14.012  1.00  0.00      A    C
ATOM   4591  H1  MOH A 760       4.872  33.336  13.958  1.00  0.00      A    H
ATOM   4592  H2  MOH A 760       6.176  32.626  14.917  1.00  0.00      A    H
ATOM   4593  H3  MOH A 760       6.393  32.671  13.200  1.00  0.00      A    H
ATOM   4594  O   MOH A 760       6.641  34.507  14.115  1.00  0.00      A    O
ATOM   4595  Ho  MOH A 760       7.570  34.446  14.489  1.00  0.00      A    H
ATOM   4596  C   MOH A 761      11.683  13.085  20.657  1.00  0.00      A    C
ATOM   4597  H1  MOH A 761      11.895  13.422  21.675  1.00  0.00      A    H
ATOM   4598  H2  MOH A 761      10.616  12.778  20.638  1.00  0.00      A    H
ATOM   4599  H3  MOH A 761      11.754  13.859  19.909  1.00  0.00      A    H
ATOM   4600  O   MOH A 761      12.510  11.966  20.251  1.00  0.00      A    O
ATOM   4601  Ho  MOH A 761      12.135  11.435  19.487  1.00  0.00      A    H
ATOM   4602  C   MOH A 762      62.911   9.538  52.488  1.00  0.00      A    C
ATOM   4603  H1  MOH A 762      63.503  10.200  53.124  1.00  0.00      A    H
ATOM   4604  H2  MOH A 762      61.864   9.903  52.536  1.00  0.00      A    H
ATOM   4605  H3  MOH A 762      63.165   9.582  51.441  1.00  0.00      A    H
ATOM   4606  O   MOH A 762      62.955   8.155  52.921  1.00  0.00      A    O
ATOM   4607  Ho  MOH A 762      62.192   7.595  52.583  1.00  0.00      A    H
ATOM   4608  C   MOH A 763      43.934  70.631  30.931  1.00  0.00      A    C
ATOM   4609  H1  MOH A 763      44.750  70.753  30.216  1.00  0.00      A    H
ATOM   4610  H2  MOH A 763      44.050  69.623  31.380  1.00  0.00      A    H
ATOM   4611  H3  MOH A 763      43.974  71.307  31.771  1.00  0.00      A    H
ATOM   4612  O   MOH A 763      42.625  70.732  30.314  1.00  0.00      A    O
ATOM   4613  Ho  MOH A 763      41.887  70.311  30.849  1.00  0.00      A    H
ATOM   4614  C   MOH A 764      50.379  22.061  32.678  1.00  0.00      A    C
ATOM   4615  H1  MOH A 764      50.940  22.577  33.460  1.00  0.00      A    H
ATOM   4616  H2  MOH A 764      49.755  21.295  33.184  1.00  0.00      A    H
ATOM   4617  H3  MOH A 764      49.670  22.684  32.155  1.00  0.00      A    H
ATOM   4618  O   MOH A 764      51.236  21.413  31.704  1.00  0.00      A    O
ATOM   4619  Ho  MOH A 764      50.786  20.681  31.185  1.00  0.00      A    H
ATOM   4620  C   MOH A 765      52.857  27.826  11.605  1.00  0.00      A    C
ATOM   4621  H1  MOH A 765      52.171  28.037  10.781  1.00  0.00      A    H
ATOM   4622  H2  MOH A 765      53.848  28.229  11.306  1.00  0.00      A    H
ATOM   4623  H3  MOH A 765      52.622  28.342  12.522  1.00  0.00      A    H
ATOM   4624  O   MOH A 765      52.982  26.409  11.885  1.00  0.00      A    O
ATOM   4625  Ho  MOH A 765      53.817  26.162  12.385  1.00  0.00      A    H
ATOM   4626  C   MOH A 766      40.819  28.637  18.075  1.00  0.00      A    C
ATOM   4627  H1  MOH A 766      41.701  28.746  17.439  1.00  0.00      A    H
ATOM   4628  H2  MOH A 766      40.072  28.061  17.490  1.00  0.00      A    H
ATOM   4629  H3  MOH A 766      40.982  28.045  18.962  1.00  0.00      A    H
ATOM   4630  O   MOH A 766      40.244  29.910  18.464  1.00  0.00      A    O
ATOM   4631  Ho  MOH A 766      39.285  29.855  18.755  1.00  0.00      A    H
ATOM   4632  C   MOH A 767      63.624  64.262  67.772  1.00  0.00      A    C
ATOM   4633  H1  MOH A 767      63.518  65.122  68.437  1.00  0.00      A    H
ATOM   4634  H2  MOH A 767      64.589  64.388  67.239  1.00  0.00      A    H
ATOM   4635  H3  MOH A 767      63.718  63.315  68.280  1.00  0.00      A    H
ATOM   4636  O   MOH A 767      62.551  64.165  66.801  1.00  0.00      A    O
ATOM   4637  Ho  MOH A 767      62.776  63.612  65.995  1.00  0.00      A    H
ATOM   4638  C   MOH A 768      59.961  10.791  47.698  1.00  0.00      A    C
ATOM   4639  H1  MOH A 768      59.711  11.439  48.541  1.00  0.00      A    H
ATOM   4640  H2  MOH A 768      59.436   9.827  47.868  1.00  0.00      A    H
ATOM   4641  H3  MOH A 768      59.589  11.136  46.746  1.00  0.00      A    H
ATOM   4642  O   MOH A 768      61.385  10.545  47.580  1.00  0.00      A    O
ATOM   4643  Ho  MOH A 768      61.617   9.725  47.050  1.00  0.00      A    H
ATOM   4644  C   MOH A 769      18.395   3.957  21.438  1.00  0.00      A    C
ATOM   4645  H1  MOH A 769      17.729   4.566  20.822  1.00  0.00      A    H
ATOM   4646  H2  MOH A 769      18.334   2.920  21.046  1.00  0.00      A    H
ATOM   4647  H3  MOH A 769      19.439   4.215  21.355  1.00  0.00      A    H
ATOM   4648  O   MOH A 769      18.024   3.960  22.840  1.00  0.00      A    O
ATOM   4649  Ho  MOH A 769      18.387   3.183  23.362  1.00  0.00      A    H
ATOM   4650  C   MOH A 770      20.847  50.892  68.621  1.00  0.00      A    C
ATOM   4651  H1  MOH A 770      21.303  50.858  67.629  1.00  0.00      A    H
ATOM   4652  H2  MOH A 770      21.583  50.450  69.326  1.00  0.00      A    H
ATOM   4653  H3  MOH A 770      20.677  51.888  68.999  1.00  0.00      A    H
ATOM   4654  O   MOH A 770      19.606  50.146  68.696  1.00  0.00      A    O
ATOM   4655  Ho  MOH A 770      19.341  49.883  69.628  1.00  0.00      A    H
ATOM   4656  C   MOH A 771      52.224  12.163  47.165  1.00  0.00      A    C
ATOM   4657  H1  MOH A 771      51.484  12.311  46.375  1.00  0.00      A    H
ATOM   4658  H2  MOH A 771      52.855  11.304  46.855  1.00  0.00      A    H
ATOM   4659  H3  MOH A 771      52.918  12.980  47.282  1.00  0.00      A    H
ATOM   4660  O   MOH A 771      51.623  11.874  48.453  1.00  0.00      A    O
ATOM   4661  Ho  MOH A 771      52.241  11.421  49.101  1.00  0.00      A    H
ATOM   4662  C   MOH A 772      64.814  23.425  30.212  1.00  0.00      A    C
ATOM   4663  H1  MOH A 772      65.541  23.446  29.397  1.00  0.00      A    H
ATOM   4664  H2  MOH A 772      64.018  22.712  29.912  1.00  0.00      A    H
ATOM   4665  H3  MOH A 772      65.196  23.029  31.140  1.00  0.00      A    H
ATOM   4666  O   MOH A 772      64.219  24.723  30.469  1.00  0.00      A    O
ATOM   4667  Ho  MOH A 772      63.344  24.683  30.958  1.00  0.00      A    H
ATOM   4668  C   MOH A 773      19.356  41.408  10.609  1.00  0.00      A    C
ATOM   4669  H1  MOH A 773      19.159  40.643  11.363  1.00  0.00      A    H
ATOM   4670  H2  MOH A 773      19.944  42.206  11.109  1.00  0.00      A    H
ATOM   4671  H3  MOH A 773      19.983  41.080   9.795  1.00  0.00      A    H
ATOM   4672  O   MOH A 773      18.143  41.983  10.059  1.00  0.00      A    O
ATOM   4673  Ho  MOH A 773      18.273  42.881   9.631  1.00  0.00      A    H
ATOM   4674  C   MOH A 774      11.361  64.536  47.351  1.00  0.00      A    C
ATOM   4675  H1  MOH A 774      11.665  64.565  48.400  1.00  0.00      A    H
ATOM   4676  H2  MOH A 774      12.238  64.178  46.773  1.00  0.00      A    H
ATOM   4677  H3  MOH A 774      10.583  63.821  47.133  1.00  0.00      A    H
ATOM   4678  O   MOH A 774      10.954  65.834  46.847  1.00  0.00      A    O
ATOM   4679  Ho  MOH A 774      10.988  65.914  45.847  1.00  0.00      A    H
ATOM   4680  C   MOH A 775      63.031  70.141  43.261  1.00  0.00      A    C
ATOM   4681  H1  MOH A 775      63.109  70.639  44.230  1.00  0.00      A    H
ATOM   4682  H2  MOH A 775      62.722  70.914  42.528  1.00  0.00      A    H
ATOM   4683  H3  MOH A 775      63.967  69.764  42.879  1.00  0.00      A    H
ATOM   4684  O   MOH A 775      62.059  69.064  43.258  1.00  0.00      A    O
ATOM   4685  Ho  MOH A 775      61.729  68.813  42.345  1.00  0.00      A    H
ATOM   4686  C   MOH A 776      14.939  62.719  46.336  1.00  0.00      A    C
ATOM   4687  H1  MOH A 776      14.601  61.747  45.968  1.00  0.00      A    H
ATOM   4688  H2  MOH A 776      15.959  62.878  45.927  1.00  0.00      A    H
ATOM   4689  H3  MOH A 776      14.367  63.556  45.969  1.00  0.00      A    H
ATOM   4690  O   MOH A 776      14.988  62.786  47.784  1.00  0.00      A    O
ATOM   4691  Ho  MOH A 776      15.585  63.510  48.140  1.00  0.00      A    H
ATOM   4692  C   MOH A 777      19.553  20.000  32.596  1.00  0.00      A    C
ATOM   4693  H1  MOH A 777      19.425  20.042  33.681  1.00  0.00      A    H
ATOM   4694  H2  MOH A 777      19.564  21.049  32.235  1.00  0.00      A    H
ATOM   4695  H3  MOH A 777      20.500  19.594  32.276  1.00  0.00      A    H
ATOM   4696  O   MOH A 777      18.486  19.276  31.931  1.00  0.00      A    O
ATOM   4697  Ho  MOH A 777      18.391  19.493  30.956  1.00  0.00      A    H
ATOM   4698  C   MOH A 778      51.423  63.539   4.648  1.00  0.00      A    C
ATOM   4699  H1  MOH A 778      51.279  64.565   4.301  1.00  0.00      A    H
ATOM   4700  H2  MOH A 778      50.515  63.266   5.225  1.00  0.00      A    H
ATOM   4701  H3  MOH A 778      51.472  62.805   3.859  1.00  0.00      A    H
ATOM   4702  O   MOH A 778      52.590  63.391   5.496  1.00  0.00      A    O
ATOM   4703  Ho  MOH A 778      52.570  62.576   6.082  1.00  0.00      A    H
ATOM   4704  C   MOH A 779      64.563  53.826  61.651  1.00  0.00      A    C
ATOM   4705  H1  MOH A 779      64.477  54.674  62.335  1.00  0.00      A    H
ATOM   4706  H2  MOH A 779      63.549  53.646  61.237  1.00  0.00      A    H
ATOM   4707  H3  MOH A 779      65.179  54.014  60.786  1.00  0.00      A    H
ATOM   4708  O   MOH A 779      65.033  52.620  62.305  1.00  0.00      A    O
ATOM   4709  Ho  MOH A 779      64.816  51.774  61.811  1.00  0.00      A    H
ATOM   4710  C   MOH A 780       7.474  59.564  60.613  1.00  0.00      A    C
ATOM   4711  H1  MOH A 780       7.843  59.256  61.594  1.00  0.00      A    H
ATOM   4712  H2  MOH A 780       8.330  59.485  59.911  1.00  0.00      A    H
ATOM   4713  H3  MOH A 780       6.722  58.913  60.196  1.00  0.00      A    H
ATOM   4714  O   MOH A 780       6.971  60.924  60.602  1.00  0.00      A    O
ATOM   4715  Ho  MOH A 780       6.937  61.342  59.690  1.00  0.00      A    H
ATOM   4716  C   MOH A 781      16.567  56.885  70.885  1.00  0.00      A    C
ATOM   4717  H1  MOH A 781      15.756  57.546  70.571  1.00  0.00      A    H
ATOM   4718  H2  MOH A 781      16.510  56.811  71.991  1.00  0.00      A    H
ATOM   4719  H3  MOH A 781      16.468  55.867  70.541  1.00  0.00      A    H
ATOM   4720  O   MOH A 781      17.876  57.380  70.505  1.00  0.00      A    O
ATOM   4721  Ho  MOH A 781      18.631  56.993  71.041  1.00  0.00      A    H
ATOM   4722  C   MOH A 782      22.474   5.311  53.092  1.00  0.00      A    C
ATOM   4723  H1  MOH A 782      21.694   5.974  52.708  1.00  0.00      A    H
ATOM   4724  H2  MOH A 782      22.282   4.308  52.658  1.00  0.00      A    H
ATOM   4725  H3  MOH A 782      23.470   5.562  52.765  1.00  0.00      A    H
ATOM   4726  O   MOH A 782      22.468   5.216  54.539  1.00  0.00      A    O
ATOM   4727  Ho  MOH A 782      22.926   4.398  54.897  1.00  0.00      A    H
ATOM   4728  C   MOH A 783      25.108  56.733   9.544  1.00  0.00      A    C
ATOM   4729  H1  MOH A 783      25.773  55.876   9.414  1.00  0.00      A    H
ATOM   4730  H2  MOH A 783      24.928  56.835  10.634  1.00  0.00      A    H
ATOM   4731  H3  MOH A 783      25.537  57.678   9.252  1.00  0.00      A    H
ATOM   4732  O   MOH A 783      23.838  56.567   8.863  1.00  0.00      A    O
ATOM   4733  Ho  MOH A 783      23.104  57.153   9.217  1.00  0.00      A    H
ATOM   4734  C   MOH A 784      34.480  31.600  57.271  1.00  0.00      A    C
ATOM   4735  H1  MOH A 784      34.859  32.393  57.919  1.00  0.00      A    H
ATOM   4736  H2  MOH A 784      34.141  30.778  57.936  1.00  0.00      A    H
ATOM   4737  H3  MOH A 784      33.602  31.869  56.705  1.00  0.00      A    H
ATOM   4738  O   MOH A 784      35.485  31.092  56.357  1.00  0.00      A    O
ATOM   4739  Ho  MOH A 784      35.285  30.178  55.994  1.00  0.00      A    H
ATOM   4740  C   MOH A 785      37.129  25.733  22.860  1.00  0.00      A    C
ATOM   4741  H1  MOH A 785      37.804  25.276  22.133  1.00  0.00      A    H
ATOM   4742  H2  MOH A 785      36.811  26.707  22.432  1.00  0.00      A    H
ATOM   4743  H3  MOH A 785      36.209  25.192  23.013  1.00  0.00      A    H
ATOM   4744  O   MOH A 785      37.757  25.959  24.147  1.00  0.00      A    O
ATOM   4745  Ho  MOH A 785      37.298  26.651  24.711  1.00  0.00      A    H
ATOM   4746  C   MOH A 786      67.162   7.575  65.001  1.00  0.00      A    C
ATOM   4747  H1  MOH A 786      67.331   7.672  66.076  1.00  0.00      A    H
ATOM   4748  H2  MOH A 786      66.062   7.546  64.852  1.00  0.00      A    H
ATOM   4749  H3  MOH A 786      67.491   8.422  64.420  1.00  0.00      A    H
ATOM   4750  O   MOH A 786      67.751   6.372  64.445  1.00  0.00      A    O
ATOM   4751  Ho  MOH A 786      67.352   6.086  63.570  1.00  0.00      A    H
ATOM   4752  C   MOH A 787      65.709  48.264  55.689  1.00  0.00      A    C
ATOM   4753  H1  MOH A 787      65.324  47.295  55.365  1.00  0.00      A    H
ATOM   4754  H2  MOH A 787      66.454  48.062  56.486  1.00  0.00      A    H
ATOM   4755  H3  MOH A 787      66.261  48.800  54.933  1.00  0.00      A    H
ATOM   4756  O   MOH A 787      64.673  49.134  56.213  1.00  0.00      A    O
ATOM   4757  Ho  MOH A 787      65.016  49.869  56.805  1.00  0.00      A    H
ATOM   4758  C   MOH A 788       8.830  62.364  49.119  1.00  0.00      A    C
ATOM   4759  H1  MOH A 788       8.299  63.027  48.432  1.00  0.00      A    H
ATOM   4760  H2  MOH A 788       8.929  61.384  48.606  1.00  0.00      A    H
ATOM   4761  H3  MOH A 788       9.845  62.662  49.329  1.00  0.00      A    H
ATOM   4762  O   MOH A 788       8.129  62.177  50.375  1.00  0.00      A    O
ATOM   4763  Ho  MOH A 788       8.401  61.351  50.877  1.00  0.00      A    H
ATOM   4764  C   MOH A 789      55.892  64.670  28.337  1.00  0.00      A    C
ATOM   4765  H1  MOH A 789      55.093  65.214  27.829  1.00  0.00      A    H
ATOM   4766  H2  MOH A 789      55.975  63.683  27.837  1.00  0.00      A    H
ATOM   4767  H3  MOH A 789      56.870  65.111  28.227  1.00  0.00      A    H
ATOM   4768  O   MOH A 789      55.628  64.470  29.749  1.00  0.00      A    O
ATOM   4769  Ho  MOH A 789      56.151  63.719  30.162  1.00  0.00      A    H
ATOM   4770  C   MOH A 790      27.797  63.286  63.660  1.00  0.00      A    C
ATOM   4771  H1  MOH A 790      28.141  63.184  62.629  1.00  0.00      A    H
ATOM   4772  H2  MOH A 790      27.025  64.084  63.661  1.00  0.00      A    H
ATOM   4773  H3  MOH A 790      27.288  62.418  64.048  1.00  0.00      A    H
ATOM   4774  O   MOH A 790      28.861  63.650  64.576  1.00  0.00      A    O
ATOM   4775  Ho  MOH A 790      28.541  64.064  65.432  1.00  0.00      A    H
ATOM   4776  C   MOH A 791      50.022  14.555  39.485  1.00  0.00      A    C
ATOM   4777  H1  MOH A 791      50.446  13.716  38.928  1.00  0.00      A    H
ATOM   4778  H2  MOH A 791      50.693  15.423  39.314  1.00  0.00      A    H
ATOM   4779  H3  MOH A 791      49.059  14.884  39.127  1.00  0.00      A    H
ATOM   4780  O   MOH A 791      49.928  14.296  40.908  1.00  0.00      A    O
ATOM   4781  Ho  MOH A 791      49.861  15.124  41.472  1.00  0.00      A    H
ATOM   4782  C   MOH A 792      21.963  52.696  53.896  1.00  0.00      A    C
ATOM   4783  H1  MOH A 792      22.915  52.688  54.432  1.00  0.00      A    H
ATOM   4784  H2  MOH A 792      21.779  53.746  53.587  1.00  0.00      A    H
ATOM   4785  H3  MOH A 792      21.968  52.140  52.972  1.00  0.00      A    H
ATOM   4786  O   MOH A 792      20.855  52.236  54.711  1.00  0.00      A    O
ATOM   4787  Ho  MOH A 792      19.954  52.532  54.382  1.00  0.00      A    H
ATOM   4788  C   MOH A 793      60.815  33.153  18.942  1.00  0.00      A    C
ATOM   4789  H1  MOH A 793      60.298  33.578  19.805  1.00  0.00      A    H
ATOM   4790  H2  MOH A 793      61.173  34.008  18.331  1.00  0.00      A    H
ATOM   4791  H3  MOH A 793      61.710  32.603  19.186  1.00  0.00      A    H
ATOM   4792  O   MOH A 793      59.957  32.312  18.130  1.00  0.00      A    O
ATOM   4793  Ho  MOH A 793      60.284  32.180  17.190  1.00  0.00      A    H
ATOM   4794  C   MOH A 794      30.494  49.523  22.241  1.00  0.00      A    C
ATOM   4795  H1  MOH A 794      30.943  50.367  22.769  1.00  0.00      A    H
ATOM   4796  H2  MOH A 794      30.488  48.669  22.950  1.00  0.00      A    H
ATOM   4797  H3  MOH A 794      29.457  49.664  21.978  1.00  0.00      A    H
ATOM   4798  O   MOH A 794      31.230  49.149  21.048  1.00  0.00      A    O
ATOM   4799  Ho  MOH A 794      31.052  48.213  20.734  1.00  0.00      A    H
ATOM   4800  C   MOH A 795       7.918  28.329  39.738  1.00  0.00      A    C
ATOM   4801  H1  MOH A 795       6.926  28.450  40.180  1.00  0.00      A    H
ATOM   4802  H2  MOH A 795       7.841  28.666  38.683  1.00  0.00      A    H
ATOM   4803  H3  MOH A 795       8.676  28.963  40.169  1.00  0.00      A    H
ATOM   4804  O   MOH A 795       8.384  26.956  39.769  1.00  0.00      A    O
ATOM   4805  Ho  MOH A 795       9.108  26.754  39.104  1.00  0.00      A    H
ATOM   4806  C   MOH A 796       7.266  36.627  60.419  1.00  0.00      A    C
ATOM   4807  H1  MOH A 796       8.038  37.130  59.832  1.00  0.00      A    H
ATOM   4808  H2  MOH A 796       6.383  36.516  59.757  1.00  0.00      A    H
ATOM   4809  H3  MOH A 796       7.515  35.618  60.710  1.00  0.00      A    H
ATOM   4810  O   MOH A 796       6.885  37.372  61.603  1.00  0.00      A    O
ATOM   4811  Ho  MOH A 796       5.985  37.124  61.972  1.00  0.00      A    H
ATOM   4812  C   MOH A 797      35.863  12.399  16.435  1.00  0.00      A    C
ATOM   4813  H1  MOH A 797      36.731  13.055  16.330  1.00  0.00      A    H
ATOM   4814  H2  MOH A 797      36.107  11.673  17.238  1.00  0.00      A    H
ATOM   4815  H3  MOH A 797      34.970  12.895  16.782  1.00  0.00      A    H
ATOM   4816  O   MOH A 797      35.552  11.678  15.216  1.00  0.00      A    O
ATOM   4817  Ho  MOH A 797      34.998  10.853  15.358  1.00  0.00      A    H
ATOM   4818  C   MOH A 798      54.159  57.133  22.070  1.00  0.00      A    C
ATOM   4819  H1  MOH A 798      53.772  57.769  21.271  1.00  0.00      A    H
ATOM   4820  H2  MOH A 798      55.054  57.646  22.481  1.00  0.00      A    H
ATOM   4821  H3  MOH A 798      53.496  57.028  22.915  1.00  0.00      A    H
ATOM   4822  O   MOH A 798      54.536  55.812  21.606  1.00  0.00      A    O
ATOM   4823  Ho  MOH A 798      55.178  55.333  22.210  1.00  0.00      A    H
ATOM   4824  C   MOH A 799      25.801  48.387  70.363  1.00  0.00      A    C
ATOM   4825  H1  MOH A 799      26.364  47.990  71.211  1.00  0.00      A    H
ATOM   4826  H2  MOH A 799      26.158  49.426  70.201  1.00  0.00      A    H
ATOM   4827  H3  MOH A 799      25.994  47.887  69.427  1.00  0.00      A    H
ATOM   4828  O   MOH A 799      24.370  48.405  70.596  1.00  0.00      A    O
ATOM   4829  Ho  MOH A 799      23.867  49.043  70.007  1.00  0.00      A    H
ATOM   4830  C   MOH A 800      14.938  69.149  13.939  1.00  0.00      A    C
ATOM   4831  H1  MOH A 800      15.191  69.716  13.040  1.00  0.00      A    H
ATOM   4832  H2  MOH A 800      14.623  68.139  13.601  1.00  0.00      A    H
ATOM   4833  H3  MOH A 800      15.772  68.965  14.597  1.00  0.00      A    H
ATOM   4834  O   MOH A 800      13.865  69.754  14.704  1.00  0.00      A    O
ATOM   4835  Ho  MOH A 800      13.396  69.120  15.325  1.00  0.00      A    H
ATOM   4836  C   MOH A 801      19.043  17.319  54.791  1.00  0.00      A    C
ATOM   4837  H1  MOH A 801      19.267  16.464  55.433  1.00  0.00      A    H
ATOM   4838  H2  MOH A 801      19.377  18.225  55.338  1.00  0.00      A    H
ATOM   4839  H3  MOH A 801      19.601  17.340  53.868  1.00  0.00      A    H
ATOM   4840  O   MOH A 801      17.631  17.439  54.484  1.00  0.00      A    O
ATOM   4841  Ho  MOH A 801      17.352  18.357  54.191  1.00  0.00      A    H
ATOM   4842  C   MOH A 802      59.920  39.365  12.208  1.00  0.00      A    C
ATOM   4843  H1  MOH A 802      59.139  39.724  11.534  1.00  0.00      A    H
ATOM   4844  H2  MOH A 802      59.419  39.083  13.157  1.00  0.00      A    H
ATOM   4845  H3  MOH A 802      60.409  38.461  11.881  1.00  0.00      A    H
ATOM   4846  O   MOH A 802      60.931  40.368  12.482  1.00  0.00      A    O
ATOM   4847  Ho  MOH A 802      61.458  40.201  13.320  1.00  0.00      A    H
ATOM   4848  C   MOH A 803      33.635  70.121  58.125  1.00  0.00      A    C
ATOM   4849  H1  MOH A 803      34.396  70.317  58.884  1.00  0.00      A    H
ATOM   4850  H2  MOH A 803      33.783  69.074  57.788  1.00  0.00      A    H
ATOM   4851  H3  MOH A 803      32.622  70.147  58.493  1.00  0.00      A    H
ATOM   4852  O   MOH A 803      33.738  71.009  56.983  1.00  0.00      A    O
ATOM   4853  Ho  MOH A 803      33.295  70.662  56.152  1.00  0.00      A    H
ATOM   4854  C   MOH A 804      18.177  30.474  63.635  1.00  0.00      A    C
ATOM   4855  H1  MOH A 804      17.380  30.722  62.930  1.00  0.00      A    H
ATOM   4856  H2  MOH A 804      18.286  31.347  64.313  1.00  0.00      A    H
ATOM   4857  H3  MOH A 804      17.949  29.650  64.292  1.00  0.00      A    H
ATOM   4858  O   MOH A 804      19.445  30.214  62.982  1.00  0.00      A    O
ATOM   4859  Ho  MOH A 804      20.243  30.309  63.584  1.00  0.00      A    H
ATOM   4860  C   MOH A 805      69.469   3.188  23.177  1.00  0.00      A    C
ATOM   4861  H1  MOH A 805      68.680   2.465  22.954  1.00  0.00      A    H
ATOM   4862  H2  MOH A 805      69.781   3.630  22.208  1.00  0.00      A    H
ATOM   4863  H3  MOH A 805      69.145   4.032  23.766  1.00  0.00      A    H
ATOM   4864  O   MOH A 805      70.620   2.585  23.821  1.00  0.00      A    O
ATOM   4865  Ho  MOH A 805      71.463   3.124  23.742  1.00  0.00      A    H
ATOM   4866  C   MOH A 806      30.714  40.449  68.883  1.00  0.00      A    C
ATOM   4867  H1  MOH A 806      30.093  40.327  69.774  1.00  0.00      A    H
ATOM   4868  H2  MOH A 806      30.810  41.541  68.708  1.00  0.00      A    H
ATOM   4869  H3  MOH A 806      31.730  40.105  68.999  1.00  0.00      A    H
ATOM   4870  O   MOH A 806      30.141  39.825  67.707  1.00  0.00      A    O
ATOM   4871  Ho  MOH A 806      30.495  40.184  66.839  1.00  0.00      A    H
ATOM   4872  C   MOH A 807      18.582  23.690  60.269  1.00  0.00      A    C
ATOM   4873  H1  MOH A 807      19.102  24.501  59.753  1.00  0.00      A    H
ATOM   4874  H2  MOH A 807      17.790  23.329  59.581  1.00  0.00      A    H
ATOM   4875  H3  MOH A 807      19.193  22.821  60.458  1.00  0.00      A    H
ATOM   4876  O   MOH A 807      17.975  24.113  61.516  1.00  0.00      A    O
ATOM   4877  Ho  MOH A 807      17.239  23.512  61.839  1.00  0.00      A    H
ATOM   4878  C   MOH A 808      49.017  24.778  61.647  1.00  0.00      A    C
ATOM   4879  H1  MOH A 808      48.762  24.615  62.697  1.00  0.00      A    H
ATOM   4880  H2  MOH A 808      49.116  25.874  61.508  1.00  0.00      A    H
ATOM   4881  H3  MOH A 808      49.977  24.381  61.356  1.00  0.00      A    H
ATOM   4882  O   MOH A 808      48.008  24.270  60.738  1.00  0.00      A    O
ATOM   4883  Ho  MOH A 808      48.039  24.678  59.822  1.00  0.00      A    H
ATOM   4884  C   MOH A 809      24.668  32.820  21.465  1.00  0.00      A    C
ATOM   4885  H1  MOH A 809      24.182  31.913  21.099  1.00  0.00      A    H
ATOM   4886  H2  MOH A 809      25.354  32.509  22.280  1.00  0.00      A    H
ATOM   4887  H3  MOH A 809      25.307  33.304  20.744  1.00  0.00      A    H
ATOM   4888  O   MOH A 809      23.725  33.794  21.980  1.00  0.00      A    O
ATOM   4889  Ho  MOH A 809      24.132  34.467  22.605  1.00  0.00      A    H
ATOM   4890  C   MOH A 810      37.410  52.462  61.040  1.00  0.00      A    C
ATOM   4891  H1  MOH A 810      38.499  52.417  60.969  1.00  0.00      A    H
ATOM   4892  H2  MOH A 810      37.146  52.196  62.085  1.00  0.00      A    H
ATOM   4893  H3  MOH A 810      36.995  53.448  60.900  1.00  0.00      A    H
ATOM   4894  O   MOH A 810      36.749  51.545  60.132  1.00  0.00      A    O
ATOM   4895  Ho  MOH A 810      35.805  51.321  60.390  1.00  0.00      A    H
ATOM   4896  C   MOH A 811      17.586  13.992  61.043  1.00  0.00      A    C
ATOM   4897  H1  MOH A 811      17.440  12.932  61.266  1.00  0.00      A    H
ATOM   4898  H2  MOH A 811      18.349  14.367  61.756  1.00  0.00      A    H
ATOM   4899  H3  MOH A 811      18.007  14.188  60.069  1.00  0.00      A    H
ATOM   4900  O   MOH A 811      16.371  14.770  61.190  1.00  0.00      A    O
ATOM   4901  Ho  MOH A 811      16.526  15.753  61.317  1.00  0.00      A    H
ATOM   4902  C   MOH A 812      30.228  15.517  64.686  1.00  0.00      A    C
ATOM   4903  H1  MOH A 812      31.227  15.226  65.020  1.00  0.00      A    H
ATOM   4904  H2  MOH A 812      29.565  15.462  65.574  1.00  0.00      A    H
ATOM   4905  H3  MOH A 812      30.151  16.541  64.354  1.00  0.00      A    H
ATOM   4906  O   MOH A 812      29.707  14.650  63.646  1.00  0.00      A    O
ATOM   4907  Ho  MOH A 812      28.708  14.676  63.553  1.00  0.00      A    H
ATOM   4908  C   MOH A 813      31.078  69.247  50.308  1.00  0.00      A    C
ATOM   4909  H1  MOH A 813      30.305  69.614  49.629  1.00  0.00      A    H
ATOM   4910  H2  MOH A 813      31.680  68.510  49.738  1.00  0.00      A    H
ATOM   4911  H3  MOH A 813      31.790  69.996  50.617  1.00  0.00      A    H
ATOM   4912  O   MOH A 813      30.532  68.608  51.490  1.00  0.00      A    O
ATOM   4913  Ho  MOH A 813      31.171  67.988  51.953  1.00  0.00      A    H
ATOM   4914  C   MOH A 814      37.427  40.619  58.135  1.00  0.00      A    C
ATOM   4915  H1  MOH A 814      36.688  40.991  58.849  1.00  0.00      A    H
ATOM   4916  H2  MOH A 814      38.417  40.698  58.629  1.00  0.00      A    H
ATOM   4917  H3  MOH A 814      37.327  39.572  57.896  1.00  0.00      A    H
ATOM   4918  O   MOH A 814      37.447  41.378  56.900  1.00  0.00      A    O
ATOM   4919  Ho  MOH A 814      38.298  41.288  56.376  1.00  0.00      A    H
ATOM   4920  C   MOH A 815      14.776  25.196  35.656  1.00  0.00      A    C
ATOM   4921  H1  MOH A 815      15.607  25.357  36.347  1.00  0.00      A    H
ATOM   4922  H2  MOH A 815      14.330  24.213  35.915  1.00  0.00      A    H
ATOM   4923  H3  MOH A 815      13.964  25.898  35.765  1.00  0.00      A    H
ATOM   4924  O   MOH A 815      15.194  25.180  34.267  1.00  0.00      A    O
ATOM   4925  Ho  MOH A 815      14.548  24.722  33.650  1.00  0.00      A    H
ATOM   4926  C   MOH A 816      61.892  55.304  60.234  1.00  0.00      A    C
ATOM   4927  H1  MOH A 816      62.768  55.785  60.675  1.00  0.00      A    H
ATOM   4928  H2  MOH A 816      61.270  54.938  61.077  1.00  0.00      A    H
ATOM   4929  H3  MOH A 816      61.244  55.972  59.690  1.00  0.00      A    H
ATOM   4930  O   MOH A 816      62.236  54.187  59.375  1.00  0.00      A    O
ATOM   4931  Ho  MOH A 816      61.485  53.539  59.225  1.00  0.00      A    H
ATOM   4932  C   MOH A 817      28.610  41.525  44.855  1.00  0.00      A    C
ATOM   4933  H1  MOH A 817      29.650  41.198  44.792  1.00  0.00      A    H
ATOM   4934  H2  MOH A 817      28.567  42.304  45.645  1.00  0.00      A    H
ATOM   4935  H3  MOH A 817      28.245  42.019  43.969  1.00  0.00      A    H
ATOM   4936  O   MOH A 817      27.700  40.448  45.197  1.00  0.00      A    O
ATOM   4937  Ho  MOH A 817      26.824  40.757  45.578  1.00  0.00      A    H
ATOM   4938  C   MOH A 818      64.639  59.531   7.537  1.00  0.00      A    C
ATOM   4939  H1  MOH A 818      65.315  58.822   8.021  1.00  0.00      A    H
ATOM   4940  H2  MOH A 818      63.750  59.625   8.196  1.00  0.00      A    H
ATOM   4941  H3  MOH A 818      65.026  60.535   7.462  1.00  0.00      A    H
ATOM   4942  O   MOH A 818      64.214  59.096   6.221  1.00  0.00      A    O
ATOM   4943  Ho  MOH A 818      63.370  59.531   5.897  1.00  0.00      A    H
ATOM   4944  C   MOH A 819      26.817  66.853  23.287  1.00  0.00      A    C
ATOM   4945  H1  MOH A 819      26.499  67.616  24.002  1.00  0.00      A    H
ATOM   4946  H2  MOH A 819      27.710  66.360  23.723  1.00  0.00      A    H
ATOM   4947  H3  MOH A 819      26.108  66.053  23.146  1.00  0.00      A    H
ATOM   4948  O   MOH A 819      27.160  67.405  21.990  1.00  0.00      A    O
ATOM   4949  Ho  MOH A 819      27.750  66.812  21.436  1.00  0.00      A    H
ATOM   4950  C   MOH A 820      44.421  45.596  17.120  1.00  0.00      A    C
ATOM   4951  H1  MOH A 820      43.482  45.658  16.565  1.00  0.00      A    H
ATOM   4952  H2  MOH A 820      45.106  44.964  16.517  1.00  0.00      A    H
ATOM   4953  H3  MOH A 820      44.940  46.535  17.223  1.00  0.00      A    H
ATOM   4954  O   MOH A 820      44.259  45.005  18.435  1.00  0.00      A    O
ATOM   4955  Ho  MOH A 820      45.106  44.637  18.826  1.00  0.00      A    H
ATOM   4956  C   MOH A 821      45.975  32.917  10.603  1.00  0.00      A    C
ATOM   4957  H1  MOH A 821      45.161  32.636  11.275  1.00  0.00      A    H
ATOM   4958  H2  MOH A 821      46.642  33.595  11.175  1.00  0.00      A    H
ATOM   4959  H3  MOH A 821      46.612  32.097  10.308  1.00  0.00      A    H
ATOM   4960  O   MOH A 821      45.511  33.598   9.409  1.00  0.00      A    O
ATOM   4961  Ho  MOH A 821      46.215  34.146   8.950  1.00  0.00      A    H
ATOM   4962  C   MOH A 822      26.485  31.554  46.958  1.00  0.00      A    C
ATOM   4963  H1  MOH A 822      26.438  31.122  45.955  1.00  0.00      A    H
ATOM   4964  H2  MOH A 822      25.498  32.022  47.150  1.00  0.00      A    H
ATOM   4965  H3  MOH A 822      26.599  30.829  47.749  1.00  0.00      A    H
ATOM   4966  O   MOH A 822      27.524  32.556  47.090  1.00  0.00      A    O
ATOM   4967  Ho  MOH A 822      27.389  33.188  47.858  1.00  0.00      A    H
ATOM   4968  C   MOH A 823      64.943  37.366  28.390  1.00  0.00      A    C
ATOM   4969  H1  MOH A 823      64.641  38.075  27.616  1.00  0.00      A    H
ATOM   4970  H2  MOH A 823      65.893  37.748  28.819  1.00  0.00      A    H
ATOM   4971  H3  MOH A 823      64.270  37.312  29.231  1.00  0.00      A    H
ATOM   4972  O   MOH A 823      65.156  36.027  27.875  1.00  0.00      A    O
ATOM   4973  Ho  MOH A 823      65.733  35.450  28.460  1.00  0.00      A    H
ATOM   4974  C   MOH A 824      51.027   5.115  31.240  1.00  0.00      A    C
ATOM   4975  H1  MOH A 824      51.263   4.560  30.329  1.00  0.00      A    H
ATOM   4976  H2  MOH A 824      50.609   6.092  30.921  1.00  0.00      A    H
ATOM   4977  H3  MOH A 824      50.249   4.672  31.842  1.00  0.00      A    H
ATOM   4978  O   MOH A 824      52.190   5.343  32.076  1.00  0.00      A    O
ATOM   4979  Ho  MOH A 824      52.086   6.103  32.725  1.00  0.00      A    H
ATOM   4980  C   MOH A 825      58.090   7.918   3.283  1.00  0.00      A    C
ATOM   4981  H1  MOH A 825      57.057   8.225   3.463  1.00  0.00      A    H
ATOM   4982  H2  MOH A 825      58.708   8.400   4.069  1.00  0.00      A    H
ATOM   4983  H3  MOH A 825      58.268   6.862   3.410  1.00  0.00      A    H
ATOM   4984  O   MOH A 825      58.577   8.319   1.978  1.00  0.00      A    O
ATOM   4985  Ho  MOH A 825      59.578   8.352   1.906  1.00  0.00      A    H
ATOM   4986  C   MOH A 826      69.249  68.195  28.503  1.00  0.00      A    C
ATOM   4987  H1  MOH A 826      68.485  68.679  27.891  1.00  0.00      A    H
ATOM   4988  H2  MOH A 826      69.091  67.100  28.406  1.00  0.00      A    H
ATOM   4989  H3  MOH A 826      70.260  68.353  28.160  1.00  0.00      A    H
ATOM   4990  O   MOH A 826      69.169  68.567  29.902  1.00  0.00      A    O
ATOM   4991  Ho  MOH A 826      69.616  67.919  30.525  1.00  0.00      A    H
ATOM   4992  C   MOH A 827      26.923  55.093  12.083  1.00  0.00      A    C
ATOM   4993  H1  MOH A 827      26.665  55.893  12.780  1.00  0.00      A    H
ATOM   4994  H2  MOH A 827      27.693  54.468  12.583  1.00  0.00      A    H
ATOM   4995  H3  MOH A 827      26.116  54.409  11.871  1.00  0.00      A    H
ATOM   4996  O   MOH A 827      27.453  55.590  10.828  1.00  0.00      A    O
ATOM   4997  Ho  MOH A 827      27.991  54.916  10.314  1.00  0.00      A    H
ATOM   4998  C   MOH A 828      49.411  44.538  27.259  1.00  0.00      A    C
ATOM   4999  H1  MOH A 828      48.708  44.017  26.604  1.00  0.00      A    H
ATOM   5000  H2  MOH A 828      50.397  44.517  26.750  1.00  0.00      A    H
ATOM   5001  H3  MOH A 828      49.198  45.586  27.395  1.00  0.00      A    H
ATOM   5002  O   MOH A 828      49.533  43.914  28.563  1.00  0.00      A    O
ATOM   5003  Ho  MOH A 828      50.376  44.150  29.053  1.00  0.00      A    H
ATOM   5004  C   MOH A 829      12.406  69.909  10.604  1.00  0.00      A    C
ATOM   5005  H1  MOH A 829      11.599  69.375  11.112  1.00  0.00      A    H
ATOM   5006  H2  MOH A 829      12.641  69.332   9.684  1.00  0.00      A    H
ATOM   5007  H3  MOH A 829      12.134  70.889  10.246  1.00  0.00      A    H
ATOM   5008  O   MOH A 829      13.603  70.024  11.414  1.00  0.00      A    O
ATOM   5009  Ho  MOH A 829      14.439  70.201  10.888  1.00  0.00      A    H
ATOM   5010  C   MOH A 830      49.448   7.082  13.062  1.00  0.00      A    C
ATOM   5011  H1  MOH A 830      49.472   8.174  13.042  1.00  0.00      A    H
ATOM   5012  H2  MOH A 830      49.536   6.780  14.126  1.00  0.00      A    H
ATOM   5013  H3  MOH A 830      48.515   6.651  12.735  1.00  0.00      A    H
ATOM   5014  O   MOH A 830      50.529   6.481  12.304  1.00  0.00      A    O
ATOM   5015  Ho  MOH A 830      50.732   5.532  12.561  1.00  0.00      A    H
ATOM   5016  C   MOH A 831      18.522  52.426  41.838  1.00  0.00      A    C
ATOM   5017  H1  MOH A 831      18.755  51.386  41.598  1.00  0.00      A    H
ATOM   5018  H2  MOH A 831      19.427  53.021  41.596  1.00  0.00      A    H
ATOM   5019  H3  MOH A 831      17.744  52.859  41.229  1.00  0.00      A    H
ATOM   5020  O   MOH A 831      18.182  52.619  43.235  1.00  0.00      A    O
ATOM   5021  Ho  MOH A 831      18.285  53.565  43.554  1.00  0.00      A    H
ATOM   5022  C   MOH A 832      36.997  61.493  59.790  1.00  0.00      A    C
ATOM   5023  H1  MOH A 832      37.492  62.077  59.010  1.00  0.00      A    H
ATOM   5024  H2  MOH A 832      37.236  60.427  59.592  1.00  0.00      A    H
ATOM   5025  H3  MOH A 832      37.370  61.674  60.786  1.00  0.00      A    H
ATOM   5026  O   MOH A 832      35.557  61.666  59.794  1.00  0.00      A    O
ATOM   5027  Ho  MOH A 832      35.056  60.926  60.251  1.00  0.00      A    H
ATOM   5028  C   MOH A 833      30.346  46.192  63.879  1.00  0.00      A    C
ATOM   5029  H1  MOH A 833      30.076  47.251  63.854  1.00  0.00      A    H
ATOM   5030  H2  MOH A 833      31.213  46.100  64.566  1.00  0.00      A    H
ATOM   5031  H3  MOH A 833      29.591  45.552  64.308  1.00  0.00      A    H
ATOM   5032  O   MOH A 833      30.711  45.674  62.575  1.00  0.00      A    O
ATOM   5033  Ho  MOH A 833      31.263  44.836  62.607  1.00  0.00      A    H
ATOM   5034  C   MOH A 834      59.876  14.666  20.477  1.00  0.00      A    C
ATOM   5035  H1  MOH A 834      60.650  14.086  19.970  1.00  0.00      A    H
ATOM   5036  H2  MOH A 834      59.404  13.989  21.219  1.00  0.00      A    H
ATOM   5037  H3  MOH A 834      60.250  15.491  21.064  1.00  0.00      A    H
ATOM   5038  O   MOH A 834      58.860  15.163  19.570  1.00  0.00      A    O
ATOM   5039  Ho  MOH A 834      57.993  15.403  20.016  1.00  0.00      A    H
ATOM   5040  C   MOH A 835      58.512  24.539  22.619  1.00  0.00      A    C
ATOM   5041  H1  MOH A 835      59.170  24.898  21.825  1.00  0.00      A    H
ATOM   5042  H2  MOH A 835      57.471  24.666  22.254  1.00  0.00      A    H
ATOM   5043  H3  MOH A 835      58.598  23.484  22.826  1.00  0.00      A    H
ATOM   5044  O   MOH A 835      58.675  25.271  23.860  1.00  0.00      A    O
ATOM   5045  Ho  MOH A 835      57.892  25.201  24.484  1.00  0.00      A    H
ATOM   5046  C   MOH A 836      27.629  31.039  27.174  1.00  0.00      A    C
ATOM   5047  H1  MOH A 836      27.792  31.570  28.115  1.00  0.00      A    H
ATOM   5048  H2  MOH A 836      27.511  29.965  27.429  1.00  0.00      A    H
ATOM   5049  H3  MOH A 836      26.712  31.299  26.670  1.00  0.00      A    H
ATOM   5050  O   MOH A 836      28.731  31.191  26.244  1.00  0.00      A    O
ATOM   5051  Ho  MOH A 836      28.771  30.480  25.536  1.00  0.00      A    H
ATOM   5052  C   MOH A 837      34.695  54.702  33.178  1.00  0.00      A    C
ATOM   5053  H1  MOH A 837      35.670  54.392  32.794  1.00  0.00      A    H
ATOM   5054  H2  MOH A 837      34.886  55.481  33.945  1.00  0.00      A    H
ATOM   5055  H3  MOH A 837      34.065  55.188  32.450  1.00  0.00      A    H
ATOM   5056  O   MOH A 837      33.955  53.609  33.780  1.00  0.00      A    O
ATOM   5057  Ho  MOH A 837      33.235  53.903  34.414  1.00  0.00      A    H
ATOM   5058  C   MOH A 838      45.510  26.844  71.103  1.00  0.00      A    C
ATOM   5059  H1  MOH A 838      46.325  26.842  70.375  1.00  0.00      A    H
ATOM   5060  H2  MOH A 838      45.972  27.009  72.098  1.00  0.00      A    H
ATOM   5061  H3  MOH A 838      44.814  27.660  70.988  1.00  0.00      A    H
ATOM   5062  O   MOH A 838      44.769  25.598  71.120  1.00  0.00      A    O
[truncated: 550,872 more chars]
