# Supplementary material for: Catalytic Role of Methanol in Anodic Coupling Reactions Involving Alcohol Trapping of Cation Radicals
Source: J Org Chem. 2024 Dec 3;89(24):18353–69. doi: 10.1021/acs.joc.4c02227 (PMC11667722; doi:10.1021/acs.joc.4c02227)
Supplement: Supplementary file 1 — jo4c02227_si_001.zip [file jo4c02227_si_001.zip › simulation_files/MM_simulation_tetramethoxyhexenol/forcefield_HET_oxidized.xml]

<ForceField>
<AtomTypes>
<Type name="HET_829" class="HET_829" element="H" mass="1.008000" />
<Type name="HET_814" class="HET_814" element="O" mass="15.999000" />
<Type name="HET_827" class="HET_827" element="H" mass="1.008000" />
<Type name="HET_819" class="HET_819" element="H" mass="1.008000" />
<Type name="HET_821" class="HET_821" element="H" mass="1.008000" />
<Type name="HET_822" class="HET_822" element="H" mass="1.008000" />
<Type name="HET_823" class="HET_823" element="H" mass="1.008000" />
<Type name="HET_833" class="HET_833" element="H" mass="1.008000" />
<Type name="HET_826" class="HET_826" element="H" mass="1.008000" />
<Type name="HET_812" class="HET_812" element="C" mass="12.011000" />
<Type name="HET_820" class="HET_820" element="H" mass="1.008000" />
<Type name="HET_832" class="HET_832" element="H" mass="1.008000" />
<Type name="HET_824" class="HET_824" element="H" mass="1.008000" />
<Type name="HET_825" class="HET_825" element="H" mass="1.008000" />
<Type name="HET_800" class="HET_800" element="C" mass="12.011000" />
<Type name="HET_811" class="HET_811" element="C" mass="12.011000" />
<Type name="HET_805" class="HET_805" element="H" mass="1.008000" />
<Type name="HET_813" class="HET_813" element="H" mass="1.008000" />
<Type name="HET_809" class="HET_809" element="H" mass="1.008000" />
<Type name="HET_828" class="HET_828" element="H" mass="1.008000" />
<Type name="HET_830" class="HET_830" element="H" mass="1.008000" />
<Type name="HET_801" class="HET_801" element="O" mass="15.999000" />
<Type name="HET_834" class="HET_834" element="H" mass="1.008000" />
<Type name="HET_807" class="HET_807" element="C" mass="12.011000" />
<Type name="HET_808" class="HET_808" element="C" mass="12.011000" />
<Type name="HET_806" class="HET_806" element="O" mass="15.999000" />
<Type name="HET_802" class="HET_802" element="C" mass="12.011000" />
<Type name="HET_815" class="HET_815" element="C" mass="12.011000" />
<Type name="HET_816" class="HET_816" element="O" mass="15.999000" />
<Type name="HET_817" class="HET_817" element="C" mass="12.011000" />
<Type name="HET_804" class="HET_804" element="C" mass="12.011000" />
<Type name="HET_810" class="HET_810" element="O" mass="15.999000" />
<Type name="HET_803" class="HET_803" element="C" mass="12.011000" />
<Type name="HET_818" class="HET_818" element="H" mass="1.008000" />
<Type name="HET_831" class="HET_831" element="H" mass="1.008000" />
 <Type name="CT"      class="CT"      element="C"  mass="12.01"     />
 <Type name="Ox"      class="Ox"      element="O"  mass="15.99"     />
 <Type name="Hc"      class="Hc"      element="H"  mass="1.008"     />
 <Type name="Ho"      class="Ho"      element="H"  mass="1.008"     />
 <Type name="Clc"     class="Clc"     element="Cl" mass="35.45"     />
 <Type name="Oc"      class="Oc"      element="O"  mass="15.99"     />
 <Type name="Li"      class="Li"      element="Li" mass="6.941"     />
</AtomTypes>
<Residues>
 <Residue name="HET">
<Atom name="C00" type="HET_800" />
<Atom name="O01" type="HET_801" />
<Atom name="C02" type="HET_802" />
<Atom name="C03" type="HET_803" />
<Atom name="C04" type="HET_804" />
<Atom name="H05" type="HET_805" />
<Atom name="O06" type="HET_806" />
<Atom name="C07" type="HET_807" />
<Atom name="C08" type="HET_808" />
<Atom name="H09" type="HET_809" />
<Atom name="O0A" type="HET_810" />
<Atom name="C0B" type="HET_811" />
<Atom name="C0C" type="HET_812" />
<Atom name="H0D" type="HET_813" />
<Atom name="O0E" type="HET_814" />
<Atom name="C0F" type="HET_815" />
<Atom name="O0G" type="HET_816" />
<Atom name="C0H" type="HET_817" />
<Atom name="H0I" type="HET_818" />
<Atom name="H0J" type="HET_819" />
<Atom name="H0K" type="HET_820" />
<Atom name="H0M" type="HET_821" />
<Atom name="H0N" type="HET_822" />
<Atom name="H0O" type="HET_823" />
<Atom name="H0P" type="HET_824" />
<Atom name="H0Q" type="HET_825" />
<Atom name="H0R" type="HET_826" />
<Atom name="H0S" type="HET_827" />
<Atom name="H0T" type="HET_828" />
<Atom name="H0U" type="HET_829" />
<Atom name="H0V" type="HET_830" />
<Atom name="H0W" type="HET_831" />
<Atom name="H0X" type="HET_832" />
<Atom name="H0Y" type="HET_833" />
<Atom name="H0Z" type="HET_834" />
<Bond from="0" to="1"/>
<Bond from="1" to="2"/>
<Bond from="2" to="3"/>
<Bond from="3" to="4"/>
<Bond from="4" to="5"/>
<Bond from="4" to="6"/>
<Bond from="6" to="7"/>
<Bond from="4" to="8"/>
<Bond from="8" to="9"/>
<Bond from="8" to="10"/>
<Bond from="10" to="11"/>
<Bond from="8" to="12"/>
<Bond from="12" to="13"/>
<Bond from="12" to="14"/>
<Bond from="12" to="15"/>
<Bond from="15" to="16"/>
<Bond from="16" to="17"/>
<Bond from="0" to="18"/>
<Bond from="0" to="19"/>
<Bond from="0" to="20"/>
<Bond from="2" to="21"/>
<Bond from="3" to="22"/>
<Bond from="7" to="23"/>
<Bond from="7" to="24"/>
<Bond from="7" to="25"/>
<Bond from="11" to="26"/>
<Bond from="11" to="27"/>
<Bond from="11" to="28"/>
<Bond from="14" to="29"/>
<Bond from="15" to="30"/>
<Bond from="15" to="31"/>
<Bond from="17" to="32"/>
<Bond from="17" to="33"/>
<Bond from="17" to="34"/>
 </Residue>
 <Residue name="MOH">
  <Atom name="C"  type="CT" />
  <Atom name="H1" type="Hc" />
  <Atom name="H2" type="Hc" />
  <Atom name="H3" type="Hc" />
  <Atom name="O"  type="Ox" />
  <Atom name="Ho" type="Ho" />
  <Bond from="0" to="1"/>
  <Bond from="0" to="2"/>
  <Bond from="0" to="3"/>
  <Bond from="0" to="4"/>
  <Bond from="4" to="5"/>
 </Residue>
 <Residue name="CLO">
  <Atom name="Clc" type="Clc"/>
  <Atom name="Oc1" type="Oc" />
  <Atom name="Oc2" type="Oc" />
  <Atom name="Oc3" type="Oc" />
  <Atom name="Oc4" type="Oc" />
  <Bond from="0"   to="1"/>
  <Bond from="0"   to="2"/>
  <Bond from="0"   to="3"/>
  <Bond from="0"   to="4"/>
 </Residue>
 <Residue name="Li">
  <Atom name="Li" type="Li" />
 </Residue> 
</Residues>
<HarmonicBondForce>
  <Bond class1="HET_801" class2="HET_800" length="0.141000" k="267776.000000"/>
  <Bond class1="HET_802" class2="HET_801" length="0.137000" k="376560.000000"/>
  <Bond class1="HET_803" class2="HET_802" length="0.134000" k="459403.200000"/>
  <Bond class1="HET_804" class2="HET_803" length="0.151000" k="265265.600000"/>
  <Bond class1="HET_805" class2="HET_804" length="0.109000" k="284512.000000"/>
  <Bond class1="HET_806" class2="HET_804" length="0.141000" k="267776.000000"/>
  <Bond class1="HET_807" class2="HET_806" length="0.141000" k="267776.000000"/>
  <Bond class1="HET_808" class2="HET_804" length="0.152900" k="224262.400000"/>
  <Bond class1="HET_809" class2="HET_808" length="0.109000" k="284512.000000"/>
  <Bond class1="HET_810" class2="HET_808" length="0.141000" k="267776.000000"/>
  <Bond class1="HET_811" class2="HET_810" length="0.141000" k="267776.000000"/>
  <Bond class1="HET_812" class2="HET_808" length="0.152900" k="224262.400000"/>
  <Bond class1="HET_813" class2="HET_812" length="0.109000" k="284512.000000"/>
  <Bond class1="HET_814" class2="HET_812" length="0.141000" k="267776.000000"/>
  <Bond class1="HET_815" class2="HET_812" length="0.152900" k="224262.400000"/>
  <Bond class1="HET_816" class2="HET_815" length="0.141000" k="267776.000000"/>
  <Bond class1="HET_817" class2="HET_816" length="0.141000" k="267776.000000"/>
  <Bond class1="HET_818" class2="HET_800" length="0.109000" k="284512.000000"/>
  <Bond class1="HET_819" class2="HET_800" length="0.109000" k="284512.000000"/>
  <Bond class1="HET_820" class2="HET_800" length="0.109000" k="284512.000000"/>
  <Bond class1="HET_821" class2="HET_802" length="0.108000" k="284512.000000"/>
  <Bond class1="HET_822" class2="HET_803" length="0.108000" k="284512.000000"/>
  <Bond class1="HET_823" class2="HET_807" length="0.109000" k="284512.000000"/>
  <Bond class1="HET_824" class2="HET_807" length="0.109000" k="284512.000000"/>
  <Bond class1="HET_825" class2="HET_807" length="0.109000" k="284512.000000"/>
  <Bond class1="HET_826" class2="HET_811" length="0.109000" k="284512.000000"/>
  <Bond class1="HET_827" class2="HET_811" length="0.109000" k="284512.000000"/>
  <Bond class1="HET_828" class2="HET_811" length="0.109000" k="284512.000000"/>
  <Bond class1="HET_829" class2="HET_814" length="0.094500" k="462750.400000"/>
  <Bond class1="HET_830" class2="HET_815" length="0.109000" k="284512.000000"/>
  <Bond class1="HET_831" class2="HET_815" length="0.109000" k="284512.000000"/>
  <Bond class1="HET_832" class2="HET_817" length="0.109000" k="284512.000000"/>
  <Bond class1="HET_833" class2="HET_817" length="0.109000" k="284512.000000"/>
  <Bond class1="HET_834" class2="HET_817" length="0.109000" k="284512.000000"/>
  <Bond class1="CT"      class2="Hc"      length="0.1090"   k="284512.00"    />
  <Bond class1="Ox"      class2="Ho"      length="0.0945"   k="462750.40"    />
  <Bond class1="CT"      class2="Ox"      length="0.1410"   k="267776.00"    />
  <Bond class1="Oc"      class2="Clc"     length="0.1506"   k="633959.68"    />
</HarmonicBondForce>
<HarmonicAngleForce>
  <Angle class1="HET_800" class2="HET_801" class3="HET_802" angle="1.937315" k="627.600000"/>
  <Angle class1="HET_801" class2="HET_802" class3="HET_803" angle="2.146755" k="585.760000"/>
  <Angle class1="HET_802" class2="HET_803" class3="HET_804" angle="2.164208" k="585.760000"/>
  <Angle class1="HET_803" class2="HET_804" class3="HET_805" angle="1.911136" k="292.880000"/>
  <Angle class1="HET_803" class2="HET_804" class3="HET_806" angle="1.911136" k="418.400000"/>
  <Angle class1="HET_804" class2="HET_806" class3="HET_807" angle="1.911136" k="502.080000"/>
  <Angle class1="HET_803" class2="HET_804" class3="HET_808" angle="1.939061" k="527.184000"/>
  <Angle class1="HET_804" class2="HET_808" class3="HET_809" angle="1.932079" k="313.800000"/>
  <Angle class1="HET_804" class2="HET_808" class3="HET_810" angle="1.911136" k="418.400000"/>
  <Angle class1="HET_808" class2="HET_810" class3="HET_811" angle="1.911136" k="502.080000"/>
  <Angle class1="HET_804" class2="HET_808" class3="HET_812" angle="1.966986" k="488.272800"/>
  <Angle class1="HET_808" class2="HET_812" class3="HET_813" angle="1.932079" k="313.800000"/>
  <Angle class1="HET_808" class2="HET_812" class3="HET_814" angle="1.911136" k="418.400000"/>
  <Angle class1="HET_808" class2="HET_812" class3="HET_815" angle="1.966986" k="488.272800"/>
  <Angle class1="HET_812" class2="HET_815" class3="HET_816" angle="1.911136" k="418.400000"/>
  <Angle class1="HET_815" class2="HET_816" class3="HET_817" angle="1.911136" k="502.080000"/>
  <Angle class1="HET_801" class2="HET_800" class3="HET_818" angle="1.911136" k="292.880000"/>
  <Angle class1="HET_801" class2="HET_800" class3="HET_819" angle="1.911136" k="292.880000"/>
  <Angle class1="HET_801" class2="HET_800" class3="HET_820" angle="1.911136" k="292.880000"/>
  <Angle class1="HET_801" class2="HET_802" class3="HET_821" angle="1.998402" k="292.880000"/>
  <Angle class1="HET_802" class2="HET_803" class3="HET_822" angle="2.094395" k="292.880000"/>
  <Angle class1="HET_806" class2="HET_807" class3="HET_823" angle="1.911136" k="292.880000"/>
  <Angle class1="HET_806" class2="HET_807" class3="HET_824" angle="1.911136" k="292.880000"/>
  <Angle class1="HET_806" class2="HET_807" class3="HET_825" angle="1.911136" k="292.880000"/>
  <Angle class1="HET_810" class2="HET_811" class3="HET_826" angle="1.911136" k="292.880000"/>
  <Angle class1="HET_810" class2="HET_811" class3="HET_827" angle="1.911136" k="292.880000"/>
  <Angle class1="HET_810" class2="HET_811" class3="HET_828" angle="1.911136" k="292.880000"/>
  <Angle class1="HET_812" class2="HET_814" class3="HET_829" angle="1.893682" k="460.240000"/>
  <Angle class1="HET_812" class2="HET_815" class3="HET_830" angle="1.932079" k="313.800000"/>
  <Angle class1="HET_812" class2="HET_815" class3="HET_831" angle="1.932079" k="313.800000"/>
  <Angle class1="HET_816" class2="HET_817" class3="HET_832" angle="1.911136" k="292.880000"/>
  <Angle class1="HET_816" class2="HET_817" class3="HET_833" angle="1.911136" k="292.880000"/>
  <Angle class1="HET_816" class2="HET_817" class3="HET_834" angle="1.911136" k="292.880000"/>
  <Angle class1="HET_814" class2="HET_812" class3="HET_815" angle="1.911136" k="418.400000"/>
  <Angle class1="HET_827" class2="HET_811" class3="HET_828" angle="1.881465" k="276.144000"/>
  <Angle class1="HET_823" class2="HET_807" class3="HET_825" angle="1.881465" k="276.144000"/>
  <Angle class1="HET_809" class2="HET_808" class3="HET_812" angle="1.932079" k="313.800000"/>
  <Angle class1="HET_830" class2="HET_815" class3="HET_831" angle="1.881465" k="276.144000"/>
  <Angle class1="HET_803" class2="HET_802" class3="HET_821" angle="2.094395" k="292.880000"/>
  <Angle class1="HET_816" class2="HET_815" class3="HET_831" angle="1.911136" k="292.880000"/>
  <Angle class1="HET_806" class2="HET_804" class3="HET_808" angle="1.911136" k="418.400000"/>
  <Angle class1="HET_813" class2="HET_812" class3="HET_814" angle="1.911136" k="292.880000"/>
  <Angle class1="HET_826" class2="HET_811" class3="HET_827" angle="1.881465" k="276.144000"/>
  <Angle class1="HET_810" class2="HET_808" class3="HET_812" angle="1.911136" k="418.400000"/>
  <Angle class1="HET_804" class2="HET_803" class3="HET_822" angle="2.042035" k="292.880000"/>
  <Angle class1="HET_826" class2="HET_811" class3="HET_828" angle="1.881465" k="276.144000"/>
  <Angle class1="HET_818" class2="HET_800" class3="HET_820" angle="1.881465" k="276.144000"/>
  <Angle class1="HET_805" class2="HET_804" class3="HET_806" angle="1.911136" k="292.880000"/>
  <Angle class1="HET_816" class2="HET_815" class3="HET_830" angle="1.911136" k="292.880000"/>
  <Angle class1="HET_824" class2="HET_807" class3="HET_825" angle="1.881465" k="276.144000"/>
  <Angle class1="HET_833" class2="HET_817" class3="HET_834" angle="1.881465" k="276.144000"/>
  <Angle class1="HET_809" class2="HET_808" class3="HET_810" angle="1.911136" k="292.880000"/>
  <Angle class1="HET_823" class2="HET_807" class3="HET_824" angle="1.881465" k="276.144000"/>
  <Angle class1="HET_805" class2="HET_804" class3="HET_808" angle="1.932079" k="313.800000"/>
  <Angle class1="HET_832" class2="HET_817" class3="HET_833" angle="1.881465" k="276.144000"/>
  <Angle class1="HET_813" class2="HET_812" class3="HET_815" angle="1.932079" k="313.800000"/>
  <Angle class1="HET_832" class2="HET_817" class3="HET_834" angle="1.881465" k="276.144000"/>
  <Angle class1="HET_818" class2="HET_800" class3="HET_819" angle="1.881465" k="276.144000"/>
  <Angle class1="HET_819" class2="HET_800" class3="HET_820" angle="1.881465" k="276.144000"/>
  <Angle class1="Hc"      class2="CT"      class3="Hc"      angle="1.881465" k="276.144"   />
  <Angle class1="Hc"      class2="CT"      class3="Ox"      angle="1.911136" k="292.880"   />
  <Angle class1="CT"      class2="Ox"      class3="Ho"      angle="1.893682" k="460.240"   />
  <Angle class1="Oc"      class2="Clc"     class3="Oc"      angle="1.911135" k="1739.707"  />
</HarmonicAngleForce>
<PeriodicTorsionForce>
  <Proper class1="HET_803" class2="HET_802" class3="HET_801" class4="HET_800" k1="-7.322000" k2="6.276000" k3="0.000000" k4="0.000000" periodicity1="1" periodicity2="2" periodicity3="3" periodicity4="4" phase1="0.00" phase2="3.141592653589793" phase3="0.00" phase4="3.141592653589793"/>
  <Proper class1="HET_804" class2="HET_803" class3="HET_802" class4="HET_801" k1="0.000000" k2="29.288000" k3="0.000000" k4="0.000000" periodicity1="1" periodicity2="2" periodicity3="3" periodicity4="4" phase1="0.00" phase2="3.141592653589793" phase3="0.00" phase4="3.141592653589793"/>
  <Proper class1="HET_807" class2="HET_806" class3="HET_804" class4="HET_803" k1="1.359800" k2="-0.523000" k3="1.401640" k4="0.000000" periodicity1="1" periodicity2="2" periodicity3="3" periodicity4="4" phase1="0.00" phase2="3.141592653589793" phase3="0.00" phase4="3.141592653589793"/>
  <Proper class1="HET_807" class2="HET_806" class3="HET_804" class4="HET_805" k1="0.000000" k2="0.000000" k3="1.589920" k4="0.000000" periodicity1="1" periodicity2="2" periodicity3="3" periodicity4="4" phase1="0.00" phase2="3.141592653589793" phase3="0.00" phase4="3.141592653589793"/>
  <Proper class1="HET_808" class2="HET_804" class3="HET_803" class4="HET_802" k1="0.723832" k2="0.847260" k3="-1.891168" k4="0.000000" periodicity1="1" periodicity2="2" periodicity3="3" periodicity4="4" phase1="0.00" phase2="3.141592653589793" phase3="0.00" phase4="3.141592653589793"/>
  <Proper class1="HET_808" class2="HET_804" class3="HET_806" class4="HET_807" k1="1.359800" k2="-0.523000" k3="1.401640" k4="0.000000" periodicity1="1" periodicity2="2" periodicity3="3" periodicity4="4" phase1="0.00" phase2="3.141592653589793" phase3="0.00" phase4="3.141592653589793"/>
  <Proper class1="HET_811" class2="HET_810" class3="HET_808" class4="HET_804" k1="1.359800" k2="-0.523000" k3="1.401640" k4="0.000000" periodicity1="1" periodicity2="2" periodicity3="3" periodicity4="4" phase1="0.00" phase2="3.141592653589793" phase3="0.00" phase4="3.141592653589793"/>
  <Proper class1="HET_811" class2="HET_810" class3="HET_808" class4="HET_809" k1="0.000000" k2="0.000000" k3="1.589920" k4="0.000000" periodicity1="1" periodicity2="2" periodicity3="3" periodicity4="4" phase1="0.00" phase2="3.141592653589793" phase3="0.00" phase4="3.141592653589793"/>
  <Proper class1="HET_812" class2="HET_808" class3="HET_804" class4="HET_803" k1="2.719600" k2="-0.418400" k3="0.418400" k4="0.000000" periodicity1="1" periodicity2="2" periodicity3="3" periodicity4="4" phase1="0.00" phase2="3.141592653589793" phase3="0.00" phase4="3.141592653589793"/>
  <Proper class1="HET_812" class2="HET_808" class3="HET_804" class4="HET_805" k1="0.000000" k2="0.000000" k3="0.627600" k4="0.000000" periodicity1="1" periodicity2="2" periodicity3="3" periodicity4="4" phase1="0.00" phase2="3.141592653589793" phase3="0.00" phase4="3.141592653589793"/>
  <Proper class1="HET_812" class2="HET_808" class3="HET_804" class4="HET_806" k1="3.579412" k2="-1.046000" k3="1.386996" k4="0.000000" periodicity1="1" periodicity2="2" periodicity3="3" periodicity4="4" phase1="0.00" phase2="3.141592653589793" phase3="0.00" phase4="3.141592653589793"/>
  <Proper class1="HET_812" class2="HET_808" class3="HET_810" class4="HET_811" k1="1.359800" k2="-0.523000" k3="1.401640" k4="0.000000" periodicity1="1" periodicity2="2" periodicity3="3" periodicity4="4" phase1="0.00" phase2="3.141592653589793" phase3="0.00" phase4="3.141592653589793"/>
  <Proper class1="HET_815" class2="HET_812" class3="HET_808" class4="HET_804" k1="2.719600" k2="-0.418400" k3="0.418400" k4="0.000000" periodicity1="1" periodicity2="2" periodicity3="3" periodicity4="4" phase1="0.00" phase2="3.141592653589793" phase3="0.00" phase4="3.141592653589793"/>
  <Proper class1="HET_815" class2="HET_812" class3="HET_808" class4="HET_809" k1="0.000000" k2="0.000000" k3="0.627600" k4="0.000000" periodicity1="1" periodicity2="2" periodicity3="3" periodicity4="4" phase1="0.00" phase2="3.141592653589793" phase3="0.00" phase4="3.141592653589793"/>
  <Proper class1="HET_815" class2="HET_812" class3="HET_808" class4="HET_810" k1="3.579412" k2="-1.046000" k3="1.386996" k4="0.000000" periodicity1="1" periodicity2="2" periodicity3="3" periodicity4="4" phase1="0.00" phase2="3.141592653589793" phase3="0.00" phase4="3.141592653589793"/>
  <Proper class1="HET_817" class2="HET_816" class3="HET_815" class4="HET_812" k1="1.359800" k2="-0.523000" k3="1.401640" k4="0.000000" periodicity1="1" periodicity2="2" periodicity3="3" periodicity4="4" phase1="0.00" phase2="3.141592653589793" phase3="0.00" phase4="3.141592653589793"/>
  <Proper class1="HET_805" class2="HET_804" class3="HET_803" class4="HET_802" k1="0.000000" k2="0.000000" k3="-0.778224" k4="0.000000" periodicity1="1" periodicity2="2" periodicity3="3" periodicity4="4" phase1="0.00" phase2="3.141592653589793" phase3="0.00" phase4="3.141592653589793"/>
  <Proper class1="HET_809" class2="HET_808" class3="HET_804" class4="HET_803" k1="0.000000" k2="0.000000" k3="0.765672" k4="0.000000" periodicity1="1" periodicity2="2" periodicity3="3" periodicity4="4" phase1="0.00" phase2="3.141592653589793" phase3="0.00" phase4="3.141592653589793"/>
  <Proper class1="HET_809" class2="HET_808" class3="HET_804" class4="HET_805" k1="0.000000" k2="0.000000" k3="0.627600" k4="0.000000" periodicity1="1" periodicity2="2" periodicity3="3" periodicity4="4" phase1="0.00" phase2="3.141592653589793" phase3="0.00" phase4="3.141592653589793"/>
  <Proper class1="HET_809" class2="HET_808" class3="HET_804" class4="HET_806" k1="0.000000" k2="0.000000" k3="0.979056" k4="0.000000" periodicity1="1" periodicity2="2" periodicity3="3" periodicity4="4" phase1="0.00" phase2="3.141592653589793" phase3="0.00" phase4="3.141592653589793"/>
  <Proper class1="HET_813" class2="HET_812" class3="HET_808" class4="HET_804" k1="0.000000" k2="0.000000" k3="0.627600" k4="0.000000" periodicity1="1" periodicity2="2" periodicity3="3" periodicity4="4" phase1="0.00" phase2="3.141592653589793" phase3="0.00" phase4="3.141592653589793"/>
  <Proper class1="HET_813" class2="HET_812" class3="HET_808" class4="HET_809" k1="0.000000" k2="0.000000" k3="0.627600" k4="0.000000" periodicity1="1" periodicity2="2" periodicity3="3" periodicity4="4" phase1="0.00" phase2="3.141592653589793" phase3="0.00" phase4="3.141592653589793"/>
  <Proper class1="HET_813" class2="HET_812" class3="HET_808" class4="HET_810" k1="0.000000" k2="0.000000" k3="0.979056" k4="0.000000" periodicity1="1" periodicity2="2" periodicity3="3" periodicity4="4" phase1="0.00" phase2="3.141592653589793" phase3="0.00" phase4="3.141592653589793"/>
  <Proper class1="HET_818" class2="HET_800" class3="HET_801" class4="HET_802" k1="0.000000" k2="0.000000" k3="1.589920" k4="0.000000" periodicity1="1" periodicity2="2" periodicity3="3" periodicity4="4" phase1="0.00" phase2="3.141592653589793" phase3="0.00" phase4="3.141592653589793"/>
  <Proper class1="HET_819" class2="HET_800" class3="HET_801" class4="HET_802" k1="0.000000" k2="0.000000" k3="1.589920" k4="0.000000" periodicity1="1" periodicity2="2" periodicity3="3" periodicity4="4" phase1="0.00" phase2="3.141592653589793" phase3="0.00" phase4="3.141592653589793"/>
  <Proper class1="HET_820" class2="HET_800" class3="HET_801" class4="HET_802" k1="0.000000" k2="0.000000" k3="1.589920" k4="0.000000" periodicity1="1" periodicity2="2" periodicity3="3" periodicity4="4" phase1="0.00" phase2="3.141592653589793" phase3="0.00" phase4="3.141592653589793"/>
  <Proper class1="HET_821" class2="HET_802" class3="HET_803" class4="HET_804" k1="0.000000" k2="29.288000" k3="0.000000" k4="0.000000" periodicity1="1" periodicity2="2" periodicity3="3" periodicity4="4" phase1="0.00" phase2="3.141592653589793" phase3="0.00" phase4="3.141592653589793"/>
  <Proper class1="HET_821" class2="HET_802" class3="HET_801" class4="HET_800" k1="0.000000" k2="0.000000" k3="1.589920" k4="0.000000" periodicity1="1" periodicity2="2" periodicity3="3" periodicity4="4" phase1="0.00" phase2="3.141592653589793" phase3="0.00" phase4="3.141592653589793"/>
  <Proper class1="HET_822" class2="HET_803" class3="HET_802" class4="HET_821" k1="0.000000" k2="29.288000" k3="0.000000" k4="0.000000" periodicity1="1" periodicity2="2" periodicity3="3" periodicity4="4" phase1="0.00" phase2="3.141592653589793" phase3="0.00" phase4="3.141592653589793"/>
  <Proper class1="HET_822" class2="HET_803" class3="HET_802" class4="HET_801" k1="0.000000" k2="29.288000" k3="0.000000" k4="0.000000" periodicity1="1" periodicity2="2" periodicity3="3" periodicity4="4" phase1="0.00" phase2="3.141592653589793" phase3="0.00" phase4="3.141592653589793"/>
  <Proper class1="HET_822" class2="HET_803" class3="HET_804" class4="HET_808" k1="0.000000" k2="-16.736000" k3="0.000000" k4="0.000000" periodicity1="1" periodicity2="2" periodicity3="3" periodicity4="4" phase1="0.00" phase2="3.141592653589793" phase3="0.00" phase4="3.141592653589793"/>
  <Proper class1="HET_822" class2="HET_803" class3="HET_804" class4="HET_805" k1="0.000000" k2="0.000000" k3="0.665256" k4="0.000000" periodicity1="1" periodicity2="2" periodicity3="3" periodicity4="4" phase1="0.00" phase2="3.141592653589793" phase3="0.00" phase4="3.141592653589793"/>
  <Proper class1="HET_822" class2="HET_803" class3="HET_804" class4="HET_806" k1="0.000000" k2="0.000000" k3="0.979056" k4="0.000000" periodicity1="1" periodicity2="2" periodicity3="3" periodicity4="4" phase1="0.00" phase2="3.141592653589793" phase3="0.00" phase4="3.141592653589793"/>
  <Proper class1="HET_823" class2="HET_807" class3="HET_806" class4="HET_804" k1="0.000000" k2="0.000000" k3="1.589920" k4="0.000000" periodicity1="1" periodicity2="2" periodicity3="3" periodicity4="4" phase1="0.00" phase2="3.141592653589793" phase3="0.00" phase4="3.141592653589793"/>
  <Proper class1="HET_824" class2="HET_807" class3="HET_806" class4="HET_804" k1="0.000000" k2="0.000000" k3="1.589920" k4="0.000000" periodicity1="1" periodicity2="2" periodicity3="3" periodicity4="4" phase1="0.00" phase2="3.141592653589793" phase3="0.00" phase4="3.141592653589793"/>
  <Proper class1="HET_825" class2="HET_807" class3="HET_806" class4="HET_804" k1="0.000000" k2="0.000000" k3="1.589920" k4="0.000000" periodicity1="1" periodicity2="2" periodicity3="3" periodicity4="4" phase1="0.00" phase2="3.141592653589793" phase3="0.00" phase4="3.141592653589793"/>
  <Proper class1="HET_826" class2="HET_811" class3="HET_810" class4="HET_808" k1="0.000000" k2="0.000000" k3="1.589920" k4="0.000000" periodicity1="1" periodicity2="2" periodicity3="3" periodicity4="4" phase1="0.00" phase2="3.141592653589793" phase3="0.00" phase4="3.141592653589793"/>
  <Proper class1="HET_827" class2="HET_811" class3="HET_810" class4="HET_808" k1="0.000000" k2="0.000000" k3="1.589920" k4="0.000000" periodicity1="1" periodicity2="2" periodicity3="3" periodicity4="4" phase1="0.00" phase2="3.141592653589793" phase3="0.00" phase4="3.141592653589793"/>
  <Proper class1="HET_828" class2="HET_811" class3="HET_810" class4="HET_808" k1="0.000000" k2="0.000000" k3="1.589920" k4="0.000000" periodicity1="1" periodicity2="2" periodicity3="3" periodicity4="4" phase1="0.00" phase2="3.141592653589793" phase3="0.00" phase4="3.141592653589793"/>
  <Proper class1="HET_829" class2="HET_814" class3="HET_812" class4="HET_808" k1="-0.744752" k2="-0.364008" k3="1.029264" k4="0.000000" periodicity1="1" periodicity2="2" periodicity3="3" periodicity4="4" phase1="0.00" phase2="3.141592653589793" phase3="0.00" phase4="3.141592653589793"/>
  <Proper class1="HET_829" class2="HET_814" class3="HET_812" class4="HET_815" k1="-0.744752" k2="-0.364008" k3="1.029264" k4="0.000000" periodicity1="1" periodicity2="2" periodicity3="3" periodicity4="4" phase1="0.00" phase2="3.141592653589793" phase3="0.00" phase4="3.141592653589793"/>
  <Proper class1="HET_829" class2="HET_814" class3="HET_812" class4="HET_813" k1="0.000000" k2="0.000000" k3="0.736384" k4="0.000000" periodicity1="1" periodicity2="2" periodicity3="3" periodicity4="4" phase1="0.00" phase2="3.141592653589793" phase3="0.00" phase4="3.141592653589793"/>
  <Proper class1="HET_830" class2="HET_815" class3="HET_812" class4="HET_808" k1="0.000000" k2="0.000000" k3="0.627600" k4="0.000000" periodicity1="1" periodicity2="2" periodicity3="3" periodicity4="4" phase1="0.00" phase2="3.141592653589793" phase3="0.00" phase4="3.141592653589793"/>
  <Proper class1="HET_830" class2="HET_815" class3="HET_812" class4="HET_813" k1="0.000000" k2="0.000000" k3="0.627600" k4="0.000000" periodicity1="1" periodicity2="2" periodicity3="3" periodicity4="4" phase1="0.00" phase2="3.141592653589793" phase3="0.00" phase4="3.141592653589793"/>
  <Proper class1="HET_830" class2="HET_815" class3="HET_812" class4="HET_814" k1="0.000000" k2="0.000000" k3="0.979056" k4="0.000000" periodicity1="1" periodicity2="2" periodicity3="3" periodicity4="4" phase1="0.00" phase2="3.141592653589793" phase3="0.00" phase4="3.141592653589793"/>
  <Proper class1="HET_830" class2="HET_815" class3="HET_816" class4="HET_817" k1="0.000000" k2="0.000000" k3="1.589920" k4="0.000000" periodicity1="1" periodicity2="2" periodicity3="3" periodicity4="4" phase1="0.00" phase2="3.141592653589793" phase3="0.00" phase4="3.141592653589793"/>
  <Proper class1="HET_831" class2="HET_815" class3="HET_812" class4="HET_808" k1="0.000000" k2="0.000000" k3="0.627600" k4="0.000000" periodicity1="1" periodicity2="2" periodicity3="3" periodicity4="4" phase1="0.00" phase2="3.141592653589793" phase3="0.00" phase4="3.141592653589793"/>
  <Proper class1="HET_831" class2="HET_815" class3="HET_812" class4="HET_813" k1="0.000000" k2="0.000000" k3="0.627600" k4="0.000000" periodicity1="1" periodicity2="2" periodicity3="3" periodicity4="4" phase1="0.00" phase2="3.141592653589793" phase3="0.00" phase4="3.141592653589793"/>
  <Proper class1="HET_831" class2="HET_815" class3="HET_812" class4="HET_814" k1="0.000000" k2="0.000000" k3="0.979056" k4="0.000000" periodicity1="1" periodicity2="2" periodicity3="3" periodicity4="4" phase1="0.00" phase2="3.141592653589793" phase3="0.00" phase4="3.141592653589793"/>
  <Proper class1="HET_831" class2="HET_815" class3="HET_816" class4="HET_817" k1="0.000000" k2="0.000000" k3="1.589920" k4="0.000000" periodicity1="1" periodicity2="2" periodicity3="3" periodicity4="4" phase1="0.00" phase2="3.141592653589793" phase3="0.00" phase4="3.141592653589793"/>
  <Proper class1="HET_832" class2="HET_817" class3="HET_816" class4="HET_815" k1="0.000000" k2="0.000000" k3="1.589920" k4="0.000000" periodicity1="1" periodicity2="2" periodicity3="3" periodicity4="4" phase1="0.00" phase2="3.141592653589793" phase3="0.00" phase4="3.141592653589793"/>
  <Proper class1="HET_833" class2="HET_817" class3="HET_816" class4="HET_815" k1="0.000000" k2="0.000000" k3="1.589920" k4="0.000000" periodicity1="1" periodicity2="2" periodicity3="3" periodicity4="4" phase1="0.00" phase2="3.141592653589793" phase3="0.00" phase4="3.141592653589793"/>
  <Proper class1="HET_834" class2="HET_817" class3="HET_816" class4="HET_815" k1="0.000000" k2="0.000000" k3="1.589920" k4="0.000000" periodicity1="1" periodicity2="2" periodicity3="3" periodicity4="4" phase1="0.00" phase2="3.141592653589793" phase3="0.00" phase4="3.141592653589793"/>
  <Proper class1="HET_806" class2="HET_804" class3="HET_803" class4="HET_802" k1="1.046000" k2="0.000000" k3="0.000000" k4="0.000000" periodicity1="1" periodicity2="2" periodicity3="3" periodicity4="4" phase1="0.00" phase2="3.141592653589793" phase3="0.00" phase4="3.141592653589793"/>
  <Proper class1="HET_810" class2="HET_808" class3="HET_804" class4="HET_803" k1="3.579412" k2="-1.046000" k3="1.386996" k4="0.000000" periodicity1="1" periodicity2="2" periodicity3="3" periodicity4="4" phase1="0.00" phase2="3.141592653589793" phase3="0.00" phase4="3.141592653589793"/>
  <Proper class1="HET_810" class2="HET_808" class3="HET_804" class4="HET_805" k1="0.000000" k2="0.000000" k3="0.979056" k4="0.000000" periodicity1="1" periodicity2="2" periodicity3="3" periodicity4="4" phase1="0.00" phase2="3.141592653589793" phase3="0.00" phase4="3.141592653589793"/>
  <Proper class1="HET_810" class2="HET_808" class3="HET_804" class4="HET_806" k1="-1.150600" k2="0.000000" k3="0.000000" k4="0.000000" periodicity1="1" periodicity2="2" periodicity3="3" periodicity4="4" phase1="0.00" phase2="3.141592653589793" phase3="0.00" phase4="3.141592653589793"/>
  <Proper class1="HET_814" class2="HET_812" class3="HET_808" class4="HET_804" k1="-3.246784" k2="0.000000" k3="0.000000" k4="0.000000" periodicity1="1" periodicity2="2" periodicity3="3" periodicity4="4" phase1="0.00" phase2="3.141592653589793" phase3="0.00" phase4="3.141592653589793"/>
  <Proper class1="HET_814" class2="HET_812" class3="HET_808" class4="HET_809" k1="0.000000" k2="0.000000" k3="0.979056" k4="0.000000" periodicity1="1" periodicity2="2" periodicity3="3" periodicity4="4" phase1="0.00" phase2="3.141592653589793" phase3="0.00" phase4="3.141592653589793"/>
  <Proper class1="HET_814" class2="HET_812" class3="HET_808" class4="HET_810" k1="9.035348" k2="0.000000" k3="0.000000" k4="0.000000" periodicity1="1" periodicity2="2" periodicity3="3" periodicity4="4" phase1="0.00" phase2="3.141592653589793" phase3="0.00" phase4="3.141592653589793"/>
  <Proper class1="HET_816" class2="HET_815" class3="HET_812" class4="HET_808" k1="3.579412" k2="-1.046000" k3="1.386996" k4="0.000000" periodicity1="1" periodicity2="2" periodicity3="3" periodicity4="4" phase1="0.00" phase2="3.141592653589793" phase3="0.00" phase4="3.141592653589793"/>
  <Proper class1="HET_816" class2="HET_815" class3="HET_812" class4="HET_813" k1="0.000000" k2="0.000000" k3="0.979056" k4="0.000000" periodicity1="1" periodicity2="2" periodicity3="3" periodicity4="4" phase1="0.00" phase2="3.141592653589793" phase3="0.00" phase4="3.141592653589793"/>
  <Proper class1="HET_816" class2="HET_815" class3="HET_812" class4="HET_814" k1="9.035348" k2="0.000000" k3="0.000000" k4="0.000000" periodicity1="1" periodicity2="2" periodicity3="3" periodicity4="4" phase1="0.00" phase2="3.141592653589793" phase3="0.00" phase4="3.141592653589793"/>
  <Improper class1="HET_802" class2="HET_801" class3="HET_803" class4="HET_821" k1="0.000000" k2="10.460000" k3="0.000000" k4="0.000000" periodicity1="1" periodicity2="2" periodicity3="3" periodicity4="4" phase1="0.00" phase2="3.141592653589793" phase3="0.00" phase4="3.141592653589793"/>
  <Improper class1="HET_803" class2="HET_802" class3="HET_804" class4="HET_822" k1="0.000000" k2="10.460000" k3="0.000000" k4="0.000000" periodicity1="1" periodicity2="2" periodicity3="3" periodicity4="4" phase1="0.00" phase2="3.141592653589793" phase3="0.00" phase4="3.141592653589793"/>
  <Proper class1="Ho" class2="Ox" class3="CT" class4="Hc" k1="0.000000" k2="0.000000" k3="0.736384" k4="0.000000" periodicity1="1" periodicity2="2" periodicity3="3" periodicity4="4" phase1="0.00" phase2="3.141592653589793" phase3="0.00" phase4="3.141592653589793"/>
</PeriodicTorsionForce>
<RBTorsionForce>
</RBTorsionForce>
<NonbondedForce coulomb14scale="0.5" lj14scale="0.0">
  <Atom type="HET_800"  charge=" 0.1491"  sigma="0.0" epsilon="0.0" />
  <Atom type="HET_801"  charge="-0.3597"  sigma="0.0" epsilon="0.0" />
  <Atom type="HET_802"  charge=" 0.2623"  sigma="0.0" epsilon="0.0" />
  <Atom type="HET_803"  charge=" 0.0894"  sigma="0.0" epsilon="0.0" />
  <Atom type="HET_804"  charge=" 0.2328"  sigma="0.0" epsilon="0.0" />
  <Atom type="HET_805"  charge=" 0.0413"  sigma="0.0" epsilon="0.0" />
  <Atom type="HET_806"  charge="-0.5364"  sigma="0.0" epsilon="0.0" />
  <Atom type="HET_807"  charge=" 0.2048"  sigma="0.0" epsilon="0.0" />
  <Atom type="HET_808"  charge=" 0.3679"  sigma="0.0" epsilon="0.0" />
  <Atom type="HET_809"  charge="-0.0487"  sigma="0.0" epsilon="0.0" />
  <Atom type="HET_810"  charge="-0.5783"  sigma="0.0" epsilon="0.0" />
  <Atom type="HET_811"  charge=" 0.1973"  sigma="0.0" epsilon="0.0" />
  <Atom type="HET_812"  charge=" 0.2370"  sigma="0.0" epsilon="0.0" />
  <Atom type="HET_813"  charge=" 0.0503"  sigma="0.0" epsilon="0.0" />
  <Atom type="HET_814"  charge="-0.6536"  sigma="0.0" epsilon="0.0" />
  <Atom type="HET_815"  charge=" 0.3517"  sigma="0.0" epsilon="0.0" />
  <Atom type="HET_816"  charge="-0.6501"  sigma="0.0" epsilon="0.0" />
  <Atom type="HET_817"  charge=" 0.2470"  sigma="0.0" epsilon="0.0" />
  <Atom type="HET_818"  charge=" 0.1239"  sigma="0.0" epsilon="0.0" />
  <Atom type="HET_819"  charge=" 0.0714"  sigma="0.0" epsilon="0.0" />
  <Atom type="HET_820"  charge=" 0.0715"  sigma="0.0" epsilon="0.0" />
  <Atom type="HET_821"  charge=" 0.0852"  sigma="0.0" epsilon="0.0" />
  <Atom type="HET_822"  charge=" 0.1565"  sigma="0.0" epsilon="0.0" />
  <Atom type="HET_823"  charge=" 0.0852"  sigma="0.0" epsilon="0.0" />
  <Atom type="HET_824"  charge=" 0.0467"  sigma="0.0" epsilon="0.0" />
  <Atom type="HET_825"  charge=" 0.0038"  sigma="0.0" epsilon="0.0" />
  <Atom type="HET_826"  charge=" 0.1048"  sigma="0.0" epsilon="0.0" />
  <Atom type="HET_827"  charge=" 0.0262"  sigma="0.0" epsilon="0.0" />
  <Atom type="HET_828"  charge=" 0.0178"  sigma="0.0" epsilon="0.0" />
  <Atom type="HET_829"  charge=" 0.5129"  sigma="0.0" epsilon="0.0" />
  <Atom type="HET_830"  charge="-0.0257"  sigma="0.0" epsilon="0.0" />
  <Atom type="HET_831"  charge=" 0.0101"  sigma="0.0" epsilon="0.0" />
  <Atom type="HET_832"  charge=" 0.0774"  sigma="0.0" epsilon="0.0" />
  <Atom type="HET_833"  charge=" 0.0102"  sigma="0.0" epsilon="0.0" />
  <Atom type="HET_834"  charge=" 0.0178"  sigma="0.0" epsilon="0.0" />
  <Atom type="CT"       charge="0.145"    sigma="0.0" epsilon="0.0" />
  <Atom type="Ox"       charge="-0.683"   sigma="0.0" epsilon="0.0" />
  <Atom type="Hc"       charge="0.040"    sigma="0.0" epsilon="0.0" />
  <Atom type="Ho"       charge="0.418"    sigma="0.0" epsilon="0.0" />
  <Atom type="Clc"      charge="1.176"    sigma="0.0" epsilon="0.0" />
  <Atom type="Oc"       charge="-0.544"   sigma="0.0" epsilon="0.0" />
  <Atom type="Li"       charge="1.000"    sigma="0.0" epsilon="0.0" />
</NonbondedForce>
<CustomNonbondedForce energy="4*E*((S/r)^12-(S/r)^6); E=sqrt(eps1*eps2); S=sqrt(sig1*sig2)" bondCutoff="3" coulomb14scale="0.0" lj14scale="0.5">
  <PerParticleParameter name="eps"/>
  <PerParticleParameter name="sig"/>
  <Atom type="HET_808"   sig="0.350" eps="0.276144" />
  <Atom type="HET_810"   sig="0.290" eps="0.585760" />
  <Atom type="HET_811"   sig="0.350" eps="0.276144" />
  <Atom type="HET_822"   sig="0.250" eps="0.125520" />
  <Atom type="HET_814"   sig="0.312" eps="0.711280" />
  <Atom type="HET_833"   sig="0.250" eps="0.125520" />
  <Atom type="HET_827"   sig="0.250" eps="0.125520" />
  <Atom type="HET_803"   sig="0.355" eps="0.317984" />
  <Atom type="HET_809"   sig="0.250" eps="0.125520" />
  <Atom type="HET_830"   sig="0.250" eps="0.125520" />
  <Atom type="HET_802"   sig="0.355" eps="0.317984" />
  <Atom type="HET_820"   sig="0.250" eps="0.125520" />
  <Atom type="HET_812"   sig="0.350" eps="0.276144" />
  <Atom type="HET_800"   sig="0.350" eps="0.276144" />
  <Atom type="HET_826"   sig="0.250" eps="0.125520" />
  <Atom type="HET_813"   sig="0.250" eps="0.125520" />
  <Atom type="HET_817"   sig="0.350" eps="0.276144" />
  <Atom type="HET_819"   sig="0.250" eps="0.125520" />
  <Atom type="HET_807"   sig="0.350" eps="0.276144" />
  <Atom type="HET_823"   sig="0.250" eps="0.125520" />
  <Atom type="HET_831"   sig="0.250" eps="0.125520" />
  <Atom type="HET_834"   sig="0.250" eps="0.125520" />
  <Atom type="HET_824"   sig="0.250" eps="0.125520" />
  <Atom type="HET_828"   sig="0.250" eps="0.125520" />
  <Atom type="HET_821"   sig="0.250" eps="0.125520" />
  <Atom type="HET_818"   sig="0.250" eps="0.125520" />
  <Atom type="HET_832"   sig="0.250" eps="0.125520" />
  <Atom type="HET_829"   sig="0.000" eps="0.000000" />
  <Atom type="HET_801"   sig="0.290" eps="0.585760" />
  <Atom type="HET_815"   sig="0.350" eps="0.276144" />
  <Atom type="HET_825"   sig="0.250" eps="0.125520" />
  <Atom type="HET_805"   sig="0.250" eps="0.125520" />
  <Atom type="HET_816"   sig="0.290" eps="0.585760" />
  <Atom type="HET_806"   sig="0.290" eps="0.585760" />
  <Atom type="HET_804"   sig="0.350" eps="0.276144" />
  <Atom type="CT"        sig="0.350" eps="0.27614"  />
  <Atom type="Ox"        sig="0.312" eps="0.71128"  />
  <Atom type="Hc"        sig="0.250" eps="0.12552"  />
  <Atom type="Ho"        sig="0.000" eps="0.00000"  />
  <Atom type="Clc"       sig="0.350" eps="0.49283"  />
  <Atom type="Oc"        sig="0.290" eps="0.87864"  />
  <Atom type="Li"        sig="0.287" eps="0.00209"  />
</CustomNonbondedForce>
</ForceField>
