# Supplementary material for: Catalytic Role of Methanol in Anodic Coupling Reactions Involving Alcohol Trapping of Cation Radicals
Source: J Org Chem. 2024 Dec 3;89(24):18353–69. doi: 10.1021/acs.joc.4c02227 (PMC11667722; doi:10.1021/acs.joc.4c02227)
Supplement: Supplementary file 1 — jo4c02227_si_001.zip [file jo4c02227_si_001.zip › simulation_files/MM_simulation_tetramethoxyhexenol/README]

Example input files for running NVT or NPT molecular mechanics simulations of tetramethoxyhexenol in 2000 MeOH.

Requirements:
Python >= 3.9
Numpy
OpenMM >= 8.0
Plumed2 >= 2.9
Py-Plumed >= 2.9
OpenMM-Plumed >= 2.0

Simulation starts in the NPT ensemble with tetramethoxyhexenol in the center of the box in the unfolded configuration.
As the OPLS forcefield used in this MM simulation does not have Lennard-Jones parameters on the hydrogens of an alcohol,
there can be issues when the hydrogen of the alcohol gets too close to the oxygen of one of the methoxy groups. For this 
reason, lower walls have been used to prevent this interaction during the MM simulation. This restraint is not applied 
in the follow up QMMM simulations.

Run using the following command:
python run_openMM.py
