# Supplementary material for: Catalytic Role of Methanol in Anodic Coupling Reactions Involving Alcohol Trapping of Cation Radicals
Source: J Org Chem. 2024 Dec 3;89(24):18353–69. doi: 10.1021/acs.joc.4c02227 (PMC11667722; doi:10.1021/acs.joc.4c02227)
Supplement: Supplementary file 1 — jo4c02227_si_001.zip [file jo4c02227_si_001.zip › simulation_files/MM_simulation_tetramethoxyhexenol/run_openMM.py]

import os, sys
from simtk.openmm.app import *
from simtk.openmm import *
from simtk.unit import *
from openmmplumed import PlumedForce

# Simulation inputs:
simulation_length = 50 # ns
temperature = 300*kelvin
NPT = True
minimize = False
pdb_file = 'start.pdb'
forcefield_file = 'forcefield_HET_oxidized.xml'
residue_file = 'residues_HET.xml'

# load bond definitions before creating pdb object (which calls createStandardBonds() internally upon __init__).
# Note that loadBondDefinitions is a static method of Topology, so even though PDBFile creates its own topology object, these bond definitions will be applied.
Topology().loadBondDefinitions(residue_file)

# Build OpenMM system object and set simulation parameters.
pdb = PDBFile(pdb_file)
modeller = Modeller(pdb.topology, pdb.positions)
forcefield = ForceField(forcefield_file)
system = forcefield.createSystem(modeller.topology, nonbondedCutoff=1.4*nanometer, constraints=HBonds, rigidWater=True)
nbondedForce = [f for f in [system.getForce(i) for i in range(system.getNumForces())] if type(f) == NonbondedForce][0]
customNonbondedForce = [f for f in [system.getForce(i) for i in range(system.getNumForces())] if type(f) == CustomNonbondedForce][0]
nbondedForce.setNonbondedMethod(NonbondedForce.PME)
customNonbondedForce.setNonbondedMethod(min(nbondedForce.getNonbondedMethod(),NonbondedForce.CutoffPeriodic))
integrator = LangevinIntegrator(temperature, 1/picosecond, 0.001*picoseconds)

if NPT:
    barostat = MonteCarloBarostat(1.0, temperature, 100)
    system.addForce(barostat)

# Set platform and create simulation object.
platform = Platform.getPlatformByName('CUDA')
simmd = Simulation(modeller.topology, system, integrator, platform)
simmd.context.setPositions(modeller.positions)

# Add DCD reporter for recording trajectory.
simmd.reporters = []
simmd.reporters.append(DCDReporter('md_output.dcd', 10000, append=False))

# Apply Plumed constraints as needed.
plumed_string = """
p: POSITION ATOM=9
d1: DISTANCE ATOMS=2,30
l1wall: LOWER_WALLS ARG=d1 AT=0.2 KAPPA=500000.0 EXP=2 EPS=1 OFFSET=0
d2: DISTANCE ATOMS=7,30
l2wall: LOWER_WALLS ARG=d2 AT=0.2 KAPPA=500000.0 EXP=2 EPS=1 OFFSET=0
d3: DISTANCE ATOMS=11,30
l3wall: LOWER_WALLS ARG=d3 AT=0.2 KAPPA=500000.0 EXP=2 EPS=1 OFFSET=0
d4: DISTANCE ATOMS=17,30
l4wall: LOWER_WALLS ARG=d4 AT=0.2 KAPPA=500000.0 EXP=2 EPS=1 OFFSET=0
PRINT ARG=p.z,d1,d2,d3,d4 FILE=COLVAR STRIDE=1000
"""
system.addForce(PlumedForce(plumed_string))
for i in range(system.getNumForces()):
    f = system.getForce(i)
    type(f)
    f.setForceGroup(i)

if minimize:
    simmd.minimizeEnergy()

# Run simulation.
simmd.step(simulation_length * 1000000)

print('Done!')

sys.exit()
