# Supplementary material for: Catalytic Role of Methanol in Anodic Coupling Reactions Involving Alcohol Trapping of Cation Radicals
Source: J Org Chem. 2024 Dec 3;89(24):18353–69. doi: 10.1021/acs.joc.4c02227 (PMC11667722; doi:10.1021/acs.joc.4c02227)
Supplement: Supplementary file 1 — jo4c02227_si_001.zip [file jo4c02227_si_001.zip › simulation_files/QMMM_simulation_tetramethoxyhexenol/start.pdb]

HEADER    
TITLE     MDANALYSIS FRAME 0: Created by PDBWriter
CRYST1   51.678   51.678   51.678  90.00  90.00  90.00 P 1           1
ATOM      1  C00 HET A   1      22.270  29.357  25.071  1.00  0.00      A    C  
ATOM      2  O01 HET A   1      22.641  28.242  25.945  1.00  0.00      A    O  
ATOM      3  C02 HET A   1      23.221  27.184  25.441  1.00  0.00      A    C  
ATOM      4  C03 HET A   1      23.890  26.382  26.363  1.00  0.00      A    C  
ATOM      5  C04 HET A   1      24.518  25.013  26.173  1.00  0.00      A    C  
ATOM      6  H05 HET A   1      23.995  24.343  25.464  1.00  0.00      A    H  
ATOM      7  O06 HET A   1      24.635  24.466  27.467  1.00  0.00      A    O  
ATOM      8  C07 HET A   1      25.054  23.018  27.485  1.00  0.00      A    C  
ATOM      9  C08 HET A   1      25.922  25.146  25.493  1.00  0.00      A    C  
ATOM     10  H09 HET A   1      25.567  25.509  24.485  1.00  0.00      A    H  
ATOM     11  O0A HET A   1      26.573  23.907  25.264  1.00  0.00      A    O  
ATOM     12  C0B HET A   1      26.493  23.330  23.927  1.00  0.00      A    C  
ATOM     13  C0C HET A   1      26.812  26.253  26.205  1.00  0.00      A    C  
ATOM     14  H0D HET A   1      26.830  25.953  27.279  1.00  0.00      A    H  
ATOM     15  O0E HET A   1      25.886  27.421  26.041  1.00  0.00      A    O  
ATOM     16  C0F HET A   1      28.157  26.386  25.488  1.00  0.00      A    C  
ATOM     17  O0G HET A   1      29.120  27.180  26.217  1.00  0.00      A    O  
ATOM     18  C0H HET A   1      30.255  26.468  26.830  1.00  0.00      A    C  
ATOM     19  H0I HET A   1      21.577  29.821  25.735  1.00  0.00      A    H  
ATOM     20  H0J HET A   1      21.819  28.935  24.157  1.00  0.00      A    H  
ATOM     21  H0K HET A   1      23.187  29.880  24.830  1.00  0.00      A    H  
ATOM     22  H0M HET A   1      23.331  27.116  24.401  1.00  0.00      A    H  
ATOM     23  H0N HET A   1      23.649  26.692  27.369  1.00  0.00      A    H  
ATOM     24  H0O HET A   1      26.173  22.866  27.398  1.00  0.00      A    H  
ATOM     25  H0P HET A   1      24.588  22.460  26.681  1.00  0.00      A    H  
ATOM     26  H0Q HET A   1      24.654  22.597  28.417  1.00  0.00      A    H  
ATOM     27  H0R HET A   1      25.417  23.264  23.564  1.00  0.00      A    H  
ATOM     28  H0S HET A   1      26.888  22.345  24.119  1.00  0.00      A    H  
ATOM     29  H0T HET A   1      27.212  23.766  23.296  1.00  0.00      A    H  
ATOM     30  H0U HET A   1      26.020  28.079  26.873  1.00  0.00      A    H  
ATOM     31  H0V HET A   1      27.989  26.782  24.447  1.00  0.00      A    H  
ATOM     32  H0W HET A   1      28.468  25.305  25.339  1.00  0.00      A    H  
ATOM     33  H0X HET A   1      30.437  26.964  27.796  1.00  0.00      A    H  
ATOM     34  H0Y HET A   1      31.188  26.462  26.274  1.00  0.00      A    H  
ATOM     35  H0Z HET A   1      29.945  25.462  27.038  1.00  0.00      A    H  
ATOM     36  C   MOH B 437      25.467  28.386  29.010  1.00  0.00      B    C  
ATOM     37  H1  MOH B 437      24.379  28.300  29.007  1.00  0.00      B    H  
ATOM     38  H2  MOH B 437      25.535  28.950  29.919  1.00  0.00      B    H  
ATOM     39  H3  MOH B 437      26.058  27.467  29.292  1.00  0.00      B    H  
ATOM     40  O   MOH B 437      25.889  29.103  27.846  1.00  0.00      B    O  
ATOM     41  Ho  MOH B 437      26.090  30.043  28.129  1.00  0.00      B    H  
ATOM     42  C   MOH B 495      19.819  25.864  25.504  1.00  0.00      B    C  
ATOM     43  H1  MOH B 495      19.696  26.341  24.514  1.00  0.00      B    H  
ATOM     44  H2  MOH B 495      19.181  26.173  26.203  1.00  0.00      B    H  
ATOM     45  H3  MOH B 495      19.738  24.780  25.476  1.00  0.00      B    H  
ATOM     46  O   MOH B 495      21.155  26.011  25.797  1.00  0.00      B    O  
ATOM     47  Ho  MOH B 495      21.316  25.428  26.505  1.00  0.00      B    H  
ATOM     48  C   MOH B1789      21.371  23.275  27.980  1.00  0.00      B    C  
ATOM     49  H1  MOH B1789      20.338  23.325  28.287  1.00  0.00      B    H  
ATOM     50  H2  MOH B1789      21.949  22.474  28.595  1.00  0.00      B    H  
ATOM     51  H3  MOH B1789      21.478  22.911  26.967  1.00  0.00      B    H  
ATOM     52  O   MOH B1789      21.972  24.568  27.895  1.00  0.00      B    O  
ATOM     53  Ho  MOH B1789      22.878  24.444  27.624  1.00  0.00      B    H  
ATOM     54  C   MOH B   1      34.909  24.080  49.830  1.00  0.00      B    C  
ATOM     55  H1  MOH B   1      34.454  23.129  49.779  1.00  0.00      B    H  
ATOM     56  H2  MOH B   1      34.228  24.659  50.508  1.00  0.00      B    H  
ATOM     57  H3  MOH B   1      35.868  24.073  50.270  1.00  0.00      B    H  
ATOM     58  O   MOH B   1      34.834  24.825  48.664  1.00  0.00      B    O  
ATOM     59  Ho  MOH B   1      34.835  24.217  47.930  1.00  0.00      B    H  
ATOM     60  C   MOH B   2      48.932   4.556  24.229  1.00  0.00      B    C  
ATOM     61  H1  MOH B   2      47.994   4.985  24.186  1.00  0.00      B    H  
ATOM     62  H2  MOH B   2      49.265   4.231  23.299  1.00  0.00      B    H  
ATOM     63  H3  MOH B   2      49.723   5.261  24.597  1.00  0.00      B    H  
ATOM     64  O   MOH B   2      48.846   3.425  25.069  1.00  0.00      B    O  
ATOM     65  Ho  MOH B   2      47.864   3.245  25.005  1.00  0.00      B    H  
ATOM     66  C   MOH B   3      35.482  29.502  43.736  1.00  0.00      B    C  
ATOM     67  H1  MOH B   3      35.007  29.987  44.499  1.00  0.00      B    H  
ATOM     68  H2  MOH B   3      36.455  29.968  43.766  1.00  0.00      B    H  
ATOM     69  H3  MOH B   3      35.734  28.534  44.103  1.00  0.00      B    H  
ATOM     70  O   MOH B   3      34.907  29.603  42.444  1.00  0.00      B    O  
ATOM     71  Ho  MOH B   3      35.303  29.017  41.784  1.00  0.00      B    H  
ATOM     72  C   MOH B   4      13.940  21.176  48.820  1.00  0.00      B    C  
ATOM     73  H1  MOH B   4      14.330  21.447  47.781  1.00  0.00      B    H  
ATOM     74  H2  MOH B   4      13.132  20.478  48.795  1.00  0.00      B    H  
ATOM     75  H3  MOH B   4      14.740  20.700  49.361  1.00  0.00      B    H  
ATOM     76  O   MOH B   4      13.670  22.369  49.547  1.00  0.00      B    O  
ATOM     77  Ho  MOH B   4      13.875  22.311  50.471  1.00  0.00      B    H  
ATOM     78  C   MOH B   5      26.471  37.495  33.203  1.00  0.00      B    C  
ATOM     79  H1  MOH B   5      26.027  38.516  33.174  1.00  0.00      B    H  
ATOM     80  H2  MOH B   5      26.833  37.398  34.204  1.00  0.00      B    H  
ATOM     81  H3  MOH B   5      25.749  36.711  33.113  1.00  0.00      B    H  
ATOM     82  O   MOH B   5      27.485  37.286  32.197  1.00  0.00      B    O  
ATOM     83  Ho  MOH B   5      28.028  36.486  32.437  1.00  0.00      B    H  
ATOM     84  C   MOH B   6      19.787  41.485  35.953  1.00  0.00      B    C  
ATOM     85  H1  MOH B   6      19.971  42.428  35.393  1.00  0.00      B    H  
ATOM     86  H2  MOH B   6      20.043  40.598  35.329  1.00  0.00      B    H  
ATOM     87  H3  MOH B   6      20.260  41.501  36.881  1.00  0.00      B    H  
ATOM     88  O   MOH B   6      18.437  41.337  36.196  1.00  0.00      B    O  
ATOM     89  Ho  MOH B   6      18.010  41.115  35.414  1.00  0.00      B    H  
ATOM     90  C   MOH B   7      32.486   0.436  26.051  1.00  0.00      B    C  
ATOM     91  H1  MOH B   7      31.589   0.807  25.584  1.00  0.00      B    H  
ATOM     92  H2  MOH B   7      32.267  -0.069  26.882  1.00  0.00      B    H  
ATOM     93  H3  MOH B   7      32.830  -0.285  25.276  1.00  0.00      B    H  
ATOM     94  O   MOH B   7      33.492   1.449  26.273  1.00  0.00      B    O  
ATOM     95  Ho  MOH B   7      33.166   2.020  26.944  1.00  0.00      B    H  
ATOM     96  C   MOH B   8      25.906  18.886  35.285  1.00  0.00      B    C  
ATOM     97  H1  MOH B   8      26.090  18.096  36.041  1.00  0.00      B    H  
ATOM     98  H2  MOH B   8      24.952  18.722  34.775  1.00  0.00      B    H  
ATOM     99  H3  MOH B   8      25.951  19.883  35.709  1.00  0.00      B    H  
ATOM    100  O   MOH B   8      27.036  18.941  34.471  1.00  0.00      B    O  
ATOM    101  Ho  MOH B   8      26.685  19.246  33.546  1.00  0.00      B    H  
ATOM    102  C   MOH B   9      18.033  20.257  49.120  1.00  0.00      B    C  
ATOM    103  H1  MOH B   9      18.543  19.385  48.847  1.00  0.00      B    H  
ATOM    104  H2  MOH B   9      17.677  20.665  48.156  1.00  0.00      B    H  
ATOM    105  H3  MOH B   9      17.217  19.873  49.795  1.00  0.00      B    H  
ATOM    106  O   MOH B   9      18.795  21.189  49.823  1.00  0.00      B    O  
ATOM    107  Ho  MOH B   9      19.438  20.807  50.380  1.00  0.00      B    H  
ATOM    108  C   MOH B  10      45.514  29.885  14.639  1.00  0.00      B    C  
ATOM    109  H1  MOH B  10      44.719  30.204  15.337  1.00  0.00      B    H  
ATOM    110  H2  MOH B  10      46.195  30.704  14.429  1.00  0.00      B    H  
ATOM    111  H3  MOH B  10      46.210  29.232  15.218  1.00  0.00      B    H  
ATOM    112  O   MOH B  10      45.046  29.362  13.434  1.00  0.00      B    O  
ATOM    113  Ho  MOH B  10      44.461  28.617  13.671  1.00  0.00      B    H  
ATOM    114  C   MOH B  11      10.748  18.372   7.324  1.00  0.00      B    C  
ATOM    115  H1  MOH B  11      10.627  19.303   7.867  1.00  0.00      B    H  
ATOM    116  H2  MOH B  11      11.648  17.846   7.771  1.00  0.00      B    H  
ATOM    117  H3  MOH B  11       9.871  17.821   7.513  1.00  0.00      B    H  
ATOM    118  O   MOH B  11      11.012  18.516   5.943  1.00  0.00      B    O  
ATOM    119  Ho  MOH B  11      11.650  17.835   5.668  1.00  0.00      B    H  
ATOM    120  C   MOH B  12      46.860  15.361  10.350  1.00  0.00      B    C  
ATOM    121  H1  MOH B  12      46.278  16.265  10.259  1.00  0.00      B    H  
ATOM    122  H2  MOH B  12      46.208  14.499  10.599  1.00  0.00      B    H  
ATOM    123  H3  MOH B  12      47.347  15.140   9.375  1.00  0.00      B    H  
ATOM    124  O   MOH B  12      47.937  15.475  11.249  1.00  0.00      B    O  
ATOM    125  Ho  MOH B  12      47.912  14.635  11.684  1.00  0.00      B    H  
ATOM    126  C   MOH B  13      10.355  36.289   4.681  1.00  0.00      B    C  
ATOM    127  H1  MOH B  13       9.980  35.353   4.227  1.00  0.00      B    H  
ATOM    128  H2  MOH B  13      11.433  36.026   4.522  1.00  0.00      B    H  
ATOM    129  H3  MOH B  13      10.069  37.030   3.994  1.00  0.00      B    H  
ATOM    130  O   MOH B  13      10.065  36.590   6.005  1.00  0.00      B    O  
ATOM    131  Ho  MOH B  13       9.407  37.330   6.022  1.00  0.00      B    H  
ATOM    132  C   MOH B  14       5.167  18.651  27.511  1.00  0.00      B    C  
ATOM    133  H1  MOH B  14       6.018  19.279  27.748  1.00  0.00      B    H  
ATOM    134  H2  MOH B  14       4.967  18.831  26.433  1.00  0.00      B    H  
ATOM    135  H3  MOH B  14       5.521  17.596  27.518  1.00  0.00      B    H  
ATOM    136  O   MOH B  14       4.075  18.919  28.424  1.00  0.00      B    O  
ATOM    137  Ho  MOH B  14       4.407  18.866  29.327  1.00  0.00      B    H  
ATOM    138  C   MOH B  15      18.455   2.733  49.664  1.00  0.00      B    C  
ATOM    139  H1  MOH B  15      19.253   2.504  50.365  1.00  0.00      B    H  
ATOM    140  H2  MOH B  15      18.445   3.780  49.329  1.00  0.00      B    H  
ATOM    141  H3  MOH B  15      18.679   2.095  48.815  1.00  0.00      B    H  
ATOM    142  O   MOH B  15      17.129   2.472  50.137  1.00  0.00      B    O  
ATOM    143  Ho  MOH B  15      17.088   2.426  51.090  1.00  0.00      B    H  
ATOM    144  C   MOH B  16      38.407   3.606  30.651  1.00  0.00      B    C  
ATOM    145  H1  MOH B  16      38.988   3.102  29.820  1.00  0.00      B    H  
ATOM    146  H2  MOH B  16      37.875   2.837  31.156  1.00  0.00      B    H  
ATOM    147  H3  MOH B  16      39.116   4.084  31.312  1.00  0.00      B    H  
ATOM    148  O   MOH B  16      37.486   4.416  29.943  1.00  0.00      B    O  
ATOM    149  Ho  MOH B  16      37.340   3.998  29.099  1.00  0.00      B    H  
ATOM    150  C   MOH B  17      22.158   0.234  34.266  1.00  0.00      B    C  
ATOM    151  H1  MOH B  17      22.638  -0.725  34.035  1.00  0.00      B    H  
ATOM    152  H2  MOH B  17      21.838   0.617  33.299  1.00  0.00      B    H  
ATOM    153  H3  MOH B  17      21.355   0.109  34.979  1.00  0.00      B    H  
ATOM    154  O   MOH B  17      23.064   1.082  34.915  1.00  0.00      B    O  
ATOM    155  Ho  MOH B  17      23.358   0.595  35.685  1.00  0.00      B    H  
ATOM    156  C   MOH B  18      24.564   5.745  19.281  1.00  0.00      B    C  
ATOM    157  H1  MOH B  18      23.560   6.081  19.624  1.00  0.00      B    H  
ATOM    158  H2  MOH B  18      25.262   6.157  19.993  1.00  0.00      B    H  
ATOM    159  H3  MOH B  18      24.586   4.698  19.345  1.00  0.00      B    H  
ATOM    160  O   MOH B  18      24.833   6.212  18.005  1.00  0.00      B    O  
ATOM    161  Ho  MOH B  18      24.306   5.718  17.358  1.00  0.00      B    H  
ATOM    162  C   MOH B  19       3.935  15.898  45.279  1.00  0.00      B    C  
ATOM    163  H1  MOH B  19       4.728  16.629  45.200  1.00  0.00      B    H  
ATOM    164  H2  MOH B  19       4.365  14.945  44.910  1.00  0.00      B    H  
ATOM    165  H3  MOH B  19       3.754  15.881  46.349  1.00  0.00      B    H  
ATOM    166  O   MOH B  19       2.841  16.290  44.464  1.00  0.00      B    O  
ATOM    167  Ho  MOH B  19       2.177  15.658  44.705  1.00  0.00      B    H  
ATOM    168  C   MOH B  20      25.771  50.901   8.896  1.00  0.00      B    C  
ATOM    169  H1  MOH B  20      25.784  51.332   9.887  1.00  0.00      B    H  
ATOM    170  H2  MOH B  20      24.913  51.392   8.435  1.00  0.00      B    H  
ATOM    171  H3  MOH B  20      26.665  51.099   8.334  1.00  0.00      B    H  
ATOM    172  O   MOH B  20      25.492  49.505   8.814  1.00  0.00      B    O  
ATOM    173  Ho  MOH B  20      25.904  49.140   7.984  1.00  0.00      B    H  
ATOM    174  C   MOH B  21       8.452   9.682  21.730  1.00  0.00      B    C  
ATOM    175  H1  MOH B  21       8.248   9.508  20.728  1.00  0.00      B    H  
ATOM    176  H2  MOH B  21       8.255   8.795  22.344  1.00  0.00      B    H  
ATOM    177  H3  MOH B  21       9.499   9.882  21.835  1.00  0.00      B    H  
ATOM    178  O   MOH B  21       7.575  10.693  22.159  1.00  0.00      B    O  
ATOM    179  Ho  MOH B  21       6.696  10.284  22.144  1.00  0.00      B    H  
ATOM    180  C   MOH B  22       4.594   8.736  44.172  1.00  0.00      B    C  
ATOM    181  H1  MOH B  22       4.046   8.177  44.954  1.00  0.00      B    H  
ATOM    182  H2  MOH B  22       5.657   8.675  44.463  1.00  0.00      B    H  
ATOM    183  H3  MOH B  22       4.479   8.167  43.300  1.00  0.00      B    H  
ATOM    184  O   MOH B  22       4.136  10.018  43.863  1.00  0.00      B    O  
ATOM    185  Ho  MOH B  22       3.555  10.042  43.074  1.00  0.00      B    H  
ATOM    186  C   MOH B  23      16.299  45.667  22.423  1.00  0.00      B    C  
ATOM    187  H1  MOH B  23      16.861  46.104  21.677  1.00  0.00      B    H  
ATOM    188  H2  MOH B  23      16.984  45.362  23.243  1.00  0.00      B    H  
ATOM    189  H3  MOH B  23      15.728  46.354  22.942  1.00  0.00      B    H  
ATOM    190  O   MOH B  23      15.417  44.569  22.052  1.00  0.00      B    O  
ATOM    191  Ho  MOH B  23      15.820  43.823  22.536  1.00  0.00      B    H  
ATOM    192  C   MOH B  24      44.516  33.664   1.243  1.00  0.00      B    C  
ATOM    193  H1  MOH B  24      44.473  34.612   1.774  1.00  0.00      B    H  
ATOM    194  H2  MOH B  24      45.582  33.514   1.006  1.00  0.00      B    H  
ATOM    195  H3  MOH B  24      44.327  32.876   1.995  1.00  0.00      B    H  
ATOM    196  O   MOH B  24      43.737  33.722   0.140  1.00  0.00      B    O  
ATOM    197  Ho  MOH B  24      42.777  33.640   0.387  1.00  0.00      B    H  
ATOM    198  C   MOH B  25      46.649  47.606  43.224  1.00  0.00      B    C  
ATOM    199  H1  MOH B  25      46.678  48.031  44.198  1.00  0.00      B    H  
ATOM    200  H2  MOH B  25      46.496  46.496  43.354  1.00  0.00      B    H  
ATOM    201  H3  MOH B  25      45.872  47.944  42.590  1.00  0.00      B    H  
ATOM    202  O   MOH B  25      47.833  47.927  42.539  1.00  0.00      B    O  
ATOM    203  Ho  MOH B  25      47.561  48.353  41.719  1.00  0.00      B    H  
ATOM    204  C   MOH B  26      19.960   5.931  38.162  1.00  0.00      B    C  
ATOM    205  H1  MOH B  26      19.199   6.665  37.794  1.00  0.00      B    H  
ATOM    206  H2  MOH B  26      20.660   6.389  38.878  1.00  0.00      B    H  
ATOM    207  H3  MOH B  26      19.443   5.146  38.775  1.00  0.00      B    H  
ATOM    208  O   MOH B  26      20.731   5.302  37.157  1.00  0.00      B    O  
ATOM    209  Ho  MOH B  26      21.089   4.507  37.591  1.00  0.00      B    H  
ATOM    210  C   MOH B  27      30.165  23.645  40.327  1.00  0.00      B    C  
ATOM    211  H1  MOH B  27      30.177  22.914  41.064  1.00  0.00      B    H  
ATOM    212  H2  MOH B  27      30.690  23.316  39.458  1.00  0.00      B    H  
ATOM    213  H3  MOH B  27      29.110  23.893  40.073  1.00  0.00      B    H  
ATOM    214  O   MOH B  27      30.630  24.926  40.647  1.00  0.00      B    O  
ATOM    215  Ho  MOH B  27      31.534  24.891  40.938  1.00  0.00      B    H  
ATOM    216  C   MOH B  28       8.276   8.155  14.721  1.00  0.00      B    C  
ATOM    217  H1  MOH B  28       8.337   7.149  14.387  1.00  0.00      B    H  
ATOM    218  H2  MOH B  28       7.745   8.819  13.981  1.00  0.00      B    H  
ATOM    219  H3  MOH B  28       7.740   8.172  15.655  1.00  0.00      B    H  
ATOM    220  O   MOH B  28       9.682   8.512  14.827  1.00  0.00      B    O  
ATOM    221  Ho  MOH B  28      10.198   7.856  14.354  1.00  0.00      B    H  
ATOM    222  C   MOH B  29      33.932  48.939  28.774  1.00  0.00      B    C  
ATOM    223  H1  MOH B  29      34.735  48.750  28.071  1.00  0.00      B    H  
ATOM    224  H2  MOH B  29      34.057  48.064  29.433  1.00  0.00      B    H  
ATOM    225  H3  MOH B  29      34.064  49.852  29.305  1.00  0.00      B    H  
ATOM    226  O   MOH B  29      32.657  48.929  28.135  1.00  0.00      B    O  
ATOM    227  Ho  MOH B  29      32.406  48.030  27.896  1.00  0.00      B    H  
ATOM    228  C   MOH B  30      16.292  30.012  33.354  1.00  0.00      B    C  
ATOM    229  H1  MOH B  30      15.770  30.903  33.543  1.00  0.00      B    H  
ATOM    230  H2  MOH B  30      16.011  29.513  32.453  1.00  0.00      B    H  
ATOM    231  H3  MOH B  30      17.371  30.242  33.226  1.00  0.00      B    H  
ATOM    232  O   MOH B  30      16.165  28.894  34.201  1.00  0.00      B    O  
ATOM    233  Ho  MOH B  30      15.475  28.293  33.849  1.00  0.00      B    H  
ATOM    234  C   MOH B  31      36.191  41.591  40.588  1.00  0.00      B    C  
ATOM    235  H1  MOH B  31      35.621  42.523  40.429  1.00  0.00      B    H  
ATOM    236  H2  MOH B  31      36.518  41.334  39.556  1.00  0.00      B    H  
ATOM    237  H3  MOH B  31      37.141  41.781  41.126  1.00  0.00      B    H  
ATOM    238  O   MOH B  31      35.346  40.623  41.160  1.00  0.00      B    O  
ATOM    239  Ho  MOH B  31      35.194  40.992  42.022  1.00  0.00      B    H  
ATOM    240  C   MOH B  32      43.842  34.362  41.967  1.00  0.00      B    C  
ATOM    241  H1  MOH B  32      43.947  33.266  41.845  1.00  0.00      B    H  
ATOM    242  H2  MOH B  32      43.955  34.658  42.988  1.00  0.00      B    H  
ATOM    243  H3  MOH B  32      44.711  34.741  41.385  1.00  0.00      B    H  
ATOM    244  O   MOH B  32      42.558  34.809  41.447  1.00  0.00      B    O  
ATOM    245  Ho  MOH B  32      42.543  34.755  40.524  1.00  0.00      B    H  
ATOM    246  C   MOH B  33      48.967  30.065   5.390  1.00  0.00      B    C  
ATOM    247  H1  MOH B  33      49.413  29.167   5.029  1.00  0.00      B    H  
ATOM    248  H2  MOH B  33      49.182  30.836   4.631  1.00  0.00      B    H  
ATOM    249  H3  MOH B  33      47.911  29.939   5.637  1.00  0.00      B    H  
ATOM    250  O   MOH B  33      49.647  30.338   6.588  1.00  0.00      B    O  
ATOM    251  Ho  MOH B  33      49.390  29.672   7.255  1.00  0.00      B    H  
ATOM    252  C   MOH B  34      25.707  25.963  32.192  1.00  0.00      B    C  
ATOM    253  H1  MOH B  34      26.173  25.823  33.213  1.00  0.00      B    H  
ATOM    254  H2  MOH B  34      24.898  26.633  32.329  1.00  0.00      B    H  
ATOM    255  H3  MOH B  34      26.522  26.396  31.642  1.00  0.00      B    H  
ATOM    256  O   MOH B  34      25.175  24.775  31.641  1.00  0.00      B    O  
ATOM    257  Ho  MOH B  34      24.560  25.138  31.018  1.00  0.00      B    H  
ATOM    258  C   MOH B  35      22.533  18.674   7.122  1.00  0.00      B    C  
ATOM    259  H1  MOH B  35      22.335  18.046   6.282  1.00  0.00      B    H  
ATOM    260  H2  MOH B  35      21.753  18.433   7.855  1.00  0.00      B    H  
ATOM    261  H3  MOH B  35      23.561  18.566   7.473  1.00  0.00      B    H  
ATOM    262  O   MOH B  35      22.400  20.062   6.830  1.00  0.00      B    O  
ATOM    263  Ho  MOH B  35      21.666  20.231   6.240  1.00  0.00      B    H  
ATOM    264  C   MOH B  36      20.561  45.899  34.441  1.00  0.00      B    C  
ATOM    265  H1  MOH B  36      21.588  46.207  34.753  1.00  0.00      B    H  
ATOM    266  H2  MOH B  36      20.652  45.474  33.398  1.00  0.00      B    H  
ATOM    267  H3  MOH B  36      20.120  45.248  35.217  1.00  0.00      B    H  
ATOM    268  O   MOH B  36      19.973  47.104  34.228  1.00  0.00      B    O  
ATOM    269  Ho  MOH B  36      19.697  47.480  35.107  1.00  0.00      B    H  
ATOM    270  C   MOH B  37      37.961   6.243  49.293  1.00  0.00      B    C  
ATOM    271  H1  MOH B  37      37.313   5.815  48.532  1.00  0.00      B    H  
ATOM    272  H2  MOH B  37      38.971   5.817  49.079  1.00  0.00      B    H  
ATOM    273  H3  MOH B  37      38.058   7.302  49.217  1.00  0.00      B    H  
ATOM    274  O   MOH B  37      37.513   5.864  50.606  1.00  0.00      B    O  
ATOM    275  Ho  MOH B  37      38.137   6.097  51.268  1.00  0.00      B    H  
ATOM    276  C   MOH B  38      24.024  42.531  52.144  1.00  0.00      B    C  
ATOM    277  H1  MOH B  38      25.079  42.515  52.327  1.00  0.00      B    H  
ATOM    278  H2  MOH B  38      23.710  41.783  52.847  1.00  0.00      B    H  
ATOM    279  H3  MOH B  38      23.487  43.445  52.461  1.00  0.00      B    H  
ATOM    280  O   MOH B  38      23.497  42.190  50.869  1.00  0.00      B    O  
ATOM    281  Ho  MOH B  38      24.138  41.461  50.653  1.00  0.00      B    H  
ATOM    282  C   MOH B  39      44.700  37.207  16.955  1.00  0.00      B    C  
ATOM    283  H1  MOH B  39      44.626  37.073  15.892  1.00  0.00      B    H  
ATOM    284  H2  MOH B  39      45.752  37.173  17.173  1.00  0.00      B    H  
ATOM    285  H3  MOH B  39      44.279  38.126  17.342  1.00  0.00      B    H  
ATOM    286  O   MOH B  39      44.012  36.257  17.679  1.00  0.00      B    O  
ATOM    287  Ho  MOH B  39      44.616  35.525  17.816  1.00  0.00      B    H  
ATOM    288  C   MOH B  40      16.578  32.088  29.154  1.00  0.00      B    C  
ATOM    289  H1  MOH B  40      16.256  31.505  28.338  1.00  0.00      B    H  
ATOM    290  H2  MOH B  40      16.726  33.089  28.764  1.00  0.00      B    H  
ATOM    291  H3  MOH B  40      15.834  32.096  29.893  1.00  0.00      B    H  
ATOM    292  O   MOH B  40      17.909  31.810  29.575  1.00  0.00      B    O  
ATOM    293  Ho  MOH B  40      18.117  32.435  30.277  1.00  0.00      B    H  
ATOM    294  C   MOH B  41      12.133   3.522  34.286  1.00  0.00      B    C  
ATOM    295  H1  MOH B  41      12.835   3.151  35.028  1.00  0.00      B    H  
ATOM    296  H2  MOH B  41      12.095   4.711  34.384  1.00  0.00      B    H  
ATOM    297  H3  MOH B  41      12.355   3.298  33.268  1.00  0.00      B    H  
ATOM    298  O   MOH B  41      10.894   2.916  34.505  1.00  0.00      B    O  
ATOM    299  Ho  MOH B  41      10.425   3.509  35.065  1.00  0.00      B    H  
ATOM    300  C   MOH B  42      37.505  37.417  17.139  1.00  0.00      B    C  
ATOM    301  H1  MOH B  42      38.329  37.039  17.738  1.00  0.00      B    H  
ATOM    302  H2  MOH B  42      37.574  38.303  16.571  1.00  0.00      B    H  
ATOM    303  H3  MOH B  42      37.271  36.732  16.288  1.00  0.00      B    H  
ATOM    304  O   MOH B  42      36.330  37.610  17.978  1.00  0.00      B    O  
ATOM    305  Ho  MOH B  42      35.540  37.473  17.442  1.00  0.00      B    H  
ATOM    306  C   MOH B  43      24.889  12.529   8.915  1.00  0.00      B    C  
ATOM    307  H1  MOH B  43      25.833  12.020   8.858  1.00  0.00      B    H  
ATOM    308  H2  MOH B  43      24.991  13.461   9.383  1.00  0.00      B    H  
ATOM    309  H3  MOH B  43      24.542  12.765   7.895  1.00  0.00      B    H  
ATOM    310  O   MOH B  43      23.909  11.796   9.618  1.00  0.00      B    O  
ATOM    311  Ho  MOH B  43      23.282  11.404   9.008  1.00  0.00      B    H  
ATOM    312  C   MOH B  44      22.584  43.205  24.963  1.00  0.00      B    C  
ATOM    313  H1  MOH B  44      23.603  43.111  24.557  1.00  0.00      B    H  
ATOM    314  H2  MOH B  44      22.187  44.212  24.750  1.00  0.00      B    H  
ATOM    315  H3  MOH B  44      22.009  42.433  24.537  1.00  0.00      B    H  
ATOM    316  O   MOH B  44      22.708  42.873  26.302  1.00  0.00      B    O  
ATOM    317  Ho  MOH B  44      23.381  42.182  26.464  1.00  0.00      B    H  
ATOM    318  C   MOH B  45       1.922  26.100  34.279  1.00  0.00      B    C  
ATOM    319  H1  MOH B  45       1.459  25.118  34.482  1.00  0.00      B    H  
ATOM    320  H2  MOH B  45       2.773  26.134  35.039  1.00  0.00      B    H  
ATOM    321  H3  MOH B  45       2.199  26.083  33.181  1.00  0.00      B    H  
ATOM    322  O   MOH B  45       1.055  27.150  34.589  1.00  0.00      B    O  
ATOM    323  Ho  MOH B  45       1.598  27.906  34.663  1.00  0.00      B    H  
ATOM    324  C   MOH B  46      43.338  20.790   5.032  1.00  0.00      B    C  
ATOM    325  H1  MOH B  46      43.720  21.784   5.140  1.00  0.00      B    H  
ATOM    326  H2  MOH B  46      44.266  20.179   5.064  1.00  0.00      B    H  
ATOM    327  H3  MOH B  46      42.704  20.607   5.863  1.00  0.00      B    H  
ATOM    328  O   MOH B  46      42.830  20.638   3.684  1.00  0.00      B    O  
ATOM    329  Ho  MOH B  46      43.351  21.184   3.105  1.00  0.00      B    H  
ATOM    330  C   MOH B  47      43.167  14.743   8.394  1.00  0.00      B    C  
ATOM    331  H1  MOH B  47      43.395  14.320   7.456  1.00  0.00      B    H  
ATOM    332  H2  MOH B  47      43.448  15.759   8.519  1.00  0.00      B    H  
ATOM    333  H3  MOH B  47      42.046  14.804   8.495  1.00  0.00      B    H  
ATOM    334  O   MOH B  47      43.645  13.905   9.436  1.00  0.00      B    O  
ATOM    335  Ho  MOH B  47      43.062  14.139  10.183  1.00  0.00      B    H  
ATOM    336  C   MOH B  48       2.493  14.872  29.628  1.00  0.00      B    C  
ATOM    337  H1  MOH B  48       2.960  14.092  30.184  1.00  0.00      B    H  
ATOM    338  H2  MOH B  48       1.595  14.619  29.183  1.00  0.00      B    H  
ATOM    339  H3  MOH B  48       2.335  15.656  30.318  1.00  0.00      B    H  
ATOM    340  O   MOH B  48       3.434  15.084  28.610  1.00  0.00      B    O  
ATOM    341  Ho  MOH B  48       2.886  15.660  28.143  1.00  0.00      B    H  
ATOM    342  C   MOH B  49      28.780  20.664  26.080  1.00  0.00      B    C  
ATOM    343  H1  MOH B  49      29.334  21.177  25.365  1.00  0.00      B    H  
ATOM    344  H2  MOH B  49      29.329  20.016  26.786  1.00  0.00      B    H  
ATOM    345  H3  MOH B  49      28.312  21.342  26.692  1.00  0.00      B    H  
ATOM    346  O   MOH B  49      27.782  19.907  25.448  1.00  0.00      B    O  
ATOM    347  Ho  MOH B  49      27.625  19.206  26.123  1.00  0.00      B    H  
ATOM    348  C   MOH B  50      19.671  10.789   0.754  1.00  0.00      B    C  
ATOM    349  H1  MOH B  50      18.629  10.841   0.527  1.00  0.00      B    H  
ATOM    350  H2  MOH B  50      19.915   9.844   1.187  1.00  0.00      B    H  
ATOM    351  H3  MOH B  50      20.264  10.880  -0.187  1.00  0.00      B    H  
ATOM    352  O   MOH B  50      20.161  11.795   1.643  1.00  0.00      B    O  
ATOM    353  Ho  MOH B  50      19.801  11.583   2.551  1.00  0.00      B    H  
ATOM    354  C   MOH B  51      27.404  43.622  25.458  1.00  0.00      B    C  
ATOM    355  H1  MOH B  51      27.328  42.538  25.591  1.00  0.00      B    H  
ATOM    356  H2  MOH B  51      27.939  43.854  24.561  1.00  0.00      B    H  
ATOM    357  H3  MOH B  51      26.456  44.107  25.362  1.00  0.00      B    H  
ATOM    358  O   MOH B  51      27.952  44.174  26.604  1.00  0.00      B    O  
ATOM    359  Ho  MOH B  51      27.278  44.200  27.272  1.00  0.00      B    H  
ATOM    360  C   MOH B  52      26.694  51.196  12.752  1.00  0.00      B    C  
ATOM    361  H1  MOH B  52      26.988  51.517  11.762  1.00  0.00      B    H  
ATOM    362  H2  MOH B  52      25.595  51.413  12.902  1.00  0.00      B    H  
ATOM    363  H3  MOH B  52      26.866  50.130  12.846  1.00  0.00      B    H  
ATOM    364  O   MOH B  52      27.331  52.054  13.705  1.00  0.00      B    O  
ATOM    365  Ho  MOH B  52      27.874  52.694  13.222  1.00  0.00      B    H  
ATOM    366  C   MOH B  53       2.593  19.705  47.163  1.00  0.00      B    C  
ATOM    367  H1  MOH B  53       3.300  20.484  46.948  1.00  0.00      B    H  
ATOM    368  H2  MOH B  53       2.152  19.249  46.247  1.00  0.00      B    H  
ATOM    369  H3  MOH B  53       3.215  18.908  47.580  1.00  0.00      B    H  
ATOM    370  O   MOH B  53       1.745  20.204  48.093  1.00  0.00      B    O  
ATOM    371  Ho  MOH B  53       2.199  20.308  48.949  1.00  0.00      B    H  
ATOM    372  C   MOH B  54      32.419  13.261  38.096  1.00  0.00      B    C  
ATOM    373  H1  MOH B  54      32.661  12.596  37.191  1.00  0.00      B    H  
ATOM    374  H2  MOH B  54      32.647  12.859  39.005  1.00  0.00      B    H  
ATOM    375  H3  MOH B  54      33.181  13.977  37.911  1.00  0.00      B    H  
ATOM    376  O   MOH B  54      31.176  14.020  38.039  1.00  0.00      B    O  
ATOM    377  Ho  MOH B  54      31.113  14.545  37.220  1.00  0.00      B    H  
ATOM    378  C   MOH B  55      11.635  11.308   4.873  1.00  0.00      B    C  
ATOM    379  H1  MOH B  55      11.425  12.343   4.963  1.00  0.00      B    H  
ATOM    380  H2  MOH B  55      10.691  10.740   4.715  1.00  0.00      B    H  
ATOM    381  H3  MOH B  55      12.080  11.104   3.896  1.00  0.00      B    H  
ATOM    382  O   MOH B  55      12.328  10.791   5.985  1.00  0.00      B    O  
ATOM    383  Ho  MOH B  55      12.578   9.932   5.795  1.00  0.00      B    H  
ATOM    384  C   MOH B  56      31.106   4.784  45.299  1.00  0.00      B    C  
ATOM    385  H1  MOH B  56      30.228   4.288  45.655  1.00  0.00      B    H  
ATOM    386  H2  MOH B  56      31.799   3.955  45.061  1.00  0.00      B    H  
ATOM    387  H3  MOH B  56      30.912   5.297  44.357  1.00  0.00      B    H  
ATOM    388  O   MOH B  56      31.505   5.724  46.354  1.00  0.00      B    O  
ATOM    389  Ho  MOH B  56      31.379   5.317  47.216  1.00  0.00      B    H  
ATOM    390  C   MOH B  57      13.360  11.250  22.488  1.00  0.00      B    C  
ATOM    391  H1  MOH B  57      13.604  11.928  21.658  1.00  0.00      B    H  
ATOM    392  H2  MOH B  57      12.452  10.598  22.208  1.00  0.00      B    H  
ATOM    393  H3  MOH B  57      14.244  10.661  22.587  1.00  0.00      B    H  
ATOM    394  O   MOH B  57      13.192  11.818  23.714  1.00  0.00      B    O  
ATOM    395  Ho  MOH B  57      14.106  12.172  24.012  1.00  0.00      B    H  
ATOM    396  C   MOH B  58      36.288  46.522  11.104  1.00  0.00      B    C  
ATOM    397  H1  MOH B  58      35.563  46.335  11.887  1.00  0.00      B    H  
ATOM    398  H2  MOH B  58      36.837  45.648  10.990  1.00  0.00      B    H  
ATOM    399  H3  MOH B  58      35.876  46.607  10.060  1.00  0.00      B    H  
ATOM    400  O   MOH B  58      37.239  47.493  11.354  1.00  0.00      B    O  
ATOM    401  Ho  MOH B  58      37.858  47.507  10.650  1.00  0.00      B    H  
ATOM    402  C   MOH B  59      26.052   6.806  14.544  1.00  0.00      B    C  
ATOM    403  H1  MOH B  59      24.949   6.653  14.654  1.00  0.00      B    H  
ATOM    404  H2  MOH B  59      26.296   7.847  15.000  1.00  0.00      B    H  
ATOM    405  H3  MOH B  59      26.517   5.999  15.106  1.00  0.00      B    H  
ATOM    406  O   MOH B  59      26.257   6.647  13.158  1.00  0.00      B    O  
ATOM    407  Ho  MOH B  59      27.175   6.963  13.010  1.00  0.00      B    H  
ATOM    408  C   MOH B  60      23.319  40.996  10.812  1.00  0.00      B    C  
ATOM    409  H1  MOH B  60      23.404  41.883  10.218  1.00  0.00      B    H  
ATOM    410  H2  MOH B  60      23.390  40.132  10.114  1.00  0.00      B    H  
ATOM    411  H3  MOH B  60      24.068  40.957  11.620  1.00  0.00      B    H  
ATOM    412  O   MOH B  60      22.038  41.058  11.412  1.00  0.00      B    O  
ATOM    413  Ho  MOH B  60      22.084  41.966  11.828  1.00  0.00      B    H  
ATOM    414  C   MOH B  61      45.968  46.807  31.415  1.00  0.00      B    C  
ATOM    415  H1  MOH B  61      44.908  46.542  31.187  1.00  0.00      B    H  
ATOM    416  H2  MOH B  61      46.475  45.873  31.782  1.00  0.00      B    H  
ATOM    417  H3  MOH B  61      46.548  47.133  30.610  1.00  0.00      B    H  
ATOM    418  O   MOH B  61      46.104  47.717  32.488  1.00  0.00      B    O  
ATOM    419  Ho  MOH B  61      45.827  48.596  32.229  1.00  0.00      B    H  
ATOM    420  C   MOH B  62      11.977  49.635  29.781  1.00  0.00      B    C  
ATOM    421  H1  MOH B  62      12.423  49.667  28.802  1.00  0.00      B    H  
ATOM    422  H2  MOH B  62      10.927  49.777  29.699  1.00  0.00      B    H  
ATOM    423  H3  MOH B  62      12.161  48.622  29.996  1.00  0.00      B    H  
ATOM    424  O   MOH B  62      12.559  50.621  30.675  1.00  0.00      B    O  
ATOM    425  Ho  MOH B  62      11.951  50.803  31.417  1.00  0.00      B    H  
ATOM    426  C   MOH B  63      40.484   7.853  31.793  1.00  0.00      B    C  
ATOM    427  H1  MOH B  63      40.623   6.881  32.174  1.00  0.00      B    H  
ATOM    428  H2  MOH B  63      39.447   8.061  31.506  1.00  0.00      B    H  
ATOM    429  H3  MOH B  63      40.584   8.508  32.674  1.00  0.00      B    H  
ATOM    430  O   MOH B  63      41.403   8.257  30.850  1.00  0.00      B    O  
ATOM    431  Ho  MOH B  63      42.233   8.041  31.211  1.00  0.00      B    H  
ATOM    432  C   MOH B  64      17.004  26.271  32.522  1.00  0.00      B    C  
ATOM    433  H1  MOH B  64      16.916  26.688  33.528  1.00  0.00      B    H  
ATOM    434  H2  MOH B  64      17.333  27.067  31.875  1.00  0.00      B    H  
ATOM    435  H3  MOH B  64      17.792  25.552  32.494  1.00  0.00      B    H  
ATOM    436  O   MOH B  64      15.832  25.643  32.084  1.00  0.00      B    O  
ATOM    437  Ho  MOH B  64      15.124  26.159  32.462  1.00  0.00      B    H  
ATOM    438  C   MOH B  65      33.276  16.241  41.456  1.00  0.00      B    C  
ATOM    439  H1  MOH B  65      33.790  15.316  41.105  1.00  0.00      B    H  
ATOM    440  H2  MOH B  65      32.249  16.166  41.043  1.00  0.00      B    H  
ATOM    441  H3  MOH B  65      33.200  16.211  42.575  1.00  0.00      B    H  
ATOM    442  O   MOH B  65      33.879  17.392  40.860  1.00  0.00      B    O  
ATOM    443  Ho  MOH B  65      34.784  17.393  41.201  1.00  0.00      B    H  
ATOM    444  C   MOH B  66      22.819  13.874  28.148  1.00  0.00      B    C  
ATOM    445  H1  MOH B  66      22.493  12.884  28.525  1.00  0.00      B    H  
ATOM    446  H2  MOH B  66      23.494  14.463  28.750  1.00  0.00      B    H  
ATOM    447  H3  MOH B  66      23.535  13.762  27.338  1.00  0.00      B    H  
ATOM    448  O   MOH B  66      21.699  14.697  27.744  1.00  0.00      B    O  
ATOM    449  Ho  MOH B  66      21.154  14.131  27.250  1.00  0.00      B    H  
ATOM    450  C   MOH B  67      29.563  49.074   8.539  1.00  0.00      B    C  
ATOM    451  H1  MOH B  67      30.622  49.363   8.626  1.00  0.00      B    H  
ATOM    452  H2  MOH B  67      29.188  49.176   7.468  1.00  0.00      B    H  
ATOM    453  H3  MOH B  67      29.591  47.942   8.682  1.00  0.00      B    H  
ATOM    454  O   MOH B  67      28.847  49.654   9.616  1.00  0.00      B    O  
ATOM    455  Ho  MOH B  67      27.911  49.442   9.536  1.00  0.00      B    H  
ATOM    456  C   MOH B  68      31.009  20.620  47.002  1.00  0.00      B    C  
ATOM    457  H1  MOH B  68      30.745  20.742  48.035  1.00  0.00      B    H  
ATOM    458  H2  MOH B  68      32.001  20.131  46.920  1.00  0.00      B    H  
ATOM    459  H3  MOH B  68      30.359  19.871  46.564  1.00  0.00      B    H  
ATOM    460  O   MOH B  68      30.733  21.741  46.326  1.00  0.00      B    O  
ATOM    461  Ho  MOH B  68      31.006  21.473  45.446  1.00  0.00      B    H  
ATOM    462  C   MOH B  69      10.387  13.007  47.377  1.00  0.00      B    C  
ATOM    463  H1  MOH B  69      10.391  14.029  47.764  1.00  0.00      B    H  
ATOM    464  H2  MOH B  69       9.979  12.431  48.285  1.00  0.00      B    H  
ATOM    465  H3  MOH B  69       9.641  12.870  46.588  1.00  0.00      B    H  
ATOM    466  O   MOH B  69      11.669  12.494  47.158  1.00  0.00      B    O  
ATOM    467  Ho  MOH B  69      12.184  12.630  47.975  1.00  0.00      B    H  
ATOM    468  C   MOH B  70       8.069  43.389  26.979  1.00  0.00      B    C  
ATOM    469  H1  MOH B  70       7.059  43.057  27.108  1.00  0.00      B    H  
ATOM    470  H2  MOH B  70       8.834  42.840  27.523  1.00  0.00      B    H  
ATOM    471  H3  MOH B  70       8.306  43.312  25.897  1.00  0.00      B    H  
ATOM    472  O   MOH B  70       8.009  44.720  27.431  1.00  0.00      B    O  
ATOM    473  Ho  MOH B  70       7.959  44.592  28.397  1.00  0.00      B    H  
ATOM    474  C   MOH B  71      46.600  23.750  28.828  1.00  0.00      B    C  
ATOM    475  H1  MOH B  71      45.648  24.261  28.656  1.00  0.00      B    H  
ATOM    476  H2  MOH B  71      47.365  24.471  28.969  1.00  0.00      B    H  
ATOM    477  H3  MOH B  71      46.469  23.096  29.671  1.00  0.00      B    H  
ATOM    478  O   MOH B  71      46.872  22.919  27.753  1.00  0.00      B    O  
ATOM    479  Ho  MOH B  71      46.919  23.407  26.895  1.00  0.00      B    H  
ATOM    480  C   MOH B  72      46.020  10.733  38.146  1.00  0.00      B    C  
ATOM    481  H1  MOH B  72      45.449  11.619  38.297  1.00  0.00      B    H  
ATOM    482  H2  MOH B  72      45.468   9.899  37.683  1.00  0.00      B    H  
ATOM    483  H3  MOH B  72      46.673  11.072  37.297  1.00  0.00      B    H  
ATOM    484  O   MOH B  72      46.861  10.447  39.264  1.00  0.00      B    O  
ATOM    485  Ho  MOH B  72      47.489  11.134  39.369  1.00  0.00      B    H  
ATOM    486  C   MOH B  73      42.773  23.168  31.225  1.00  0.00      B    C  
ATOM    487  H1  MOH B  73      41.721  23.471  31.220  1.00  0.00      B    H  
ATOM    488  H2  MOH B  73      42.598  22.141  31.333  1.00  0.00      B    H  
ATOM    489  H3  MOH B  73      43.265  23.341  30.286  1.00  0.00      B    H  
ATOM    490  O   MOH B  73      43.369  23.757  32.310  1.00  0.00      B    O  
ATOM    491  Ho  MOH B  73      44.242  23.379  32.526  1.00  0.00      B    H  
ATOM    492  C   MOH B  74      32.416  31.312  25.325  1.00  0.00      B    C  
ATOM    493  H1  MOH B  74      31.553  31.783  24.886  1.00  0.00      B    H  
ATOM    494  H2  MOH B  74      32.118  30.241  25.416  1.00  0.00      B    H  
ATOM    495  H3  MOH B  74      33.260  31.189  24.703  1.00  0.00      B    H  
ATOM    496  O   MOH B  74      32.686  31.826  26.561  1.00  0.00      B    O  
ATOM    497  Ho  MOH B  74      33.640  31.717  26.803  1.00  0.00      B    H  
ATOM    498  C   MOH B  75      42.366  50.979  17.187  1.00  0.00      B    C  
ATOM    499  H1  MOH B  75      41.729  51.593  16.540  1.00  0.00      B    H  
ATOM    500  H2  MOH B  75      41.725  50.179  17.575  1.00  0.00      B    H  
ATOM    501  H3  MOH B  75      43.202  50.518  16.601  1.00  0.00      B    H  
ATOM    502  O   MOH B  75      42.962  51.664  18.237  1.00  0.00      B    O  
ATOM    503  Ho  MOH B  75      42.655  51.194  18.990  1.00  0.00      B    H  
ATOM    504  C   MOH B  76      15.342  49.498  21.152  1.00  0.00      B    C  
ATOM    505  H1  MOH B  76      14.353  49.698  20.983  1.00  0.00      B    H  
ATOM    506  H2  MOH B  76      15.546  49.040  22.096  1.00  0.00      B    H  
ATOM    507  H3  MOH B  76      15.688  48.854  20.333  1.00  0.00      B    H  
ATOM    508  O   MOH B  76      16.068  50.693  21.131  1.00  0.00      B    O  
ATOM    509  Ho  MOH B  76      16.382  50.719  20.222  1.00  0.00      B    H  
ATOM    510  C   MOH B  77      41.561   9.505  44.828  1.00  0.00      B    C  
ATOM    511  H1  MOH B  77      41.401  10.602  44.738  1.00  0.00      B    H  
ATOM    512  H2  MOH B  77      40.663   8.947  45.071  1.00  0.00      B    H  
ATOM    513  H3  MOH B  77      41.937   9.170  43.908  1.00  0.00      B    H  
ATOM    514  O   MOH B  77      42.636   9.099  45.650  1.00  0.00      B    O  
ATOM    515  Ho  MOH B  77      43.479   9.411  45.348  1.00  0.00      B    H  
ATOM    516  C   MOH B  78       9.952  45.837  15.481  1.00  0.00      B    C  
ATOM    517  H1  MOH B  78      10.483  45.578  16.388  1.00  0.00      B    H  
ATOM    518  H2  MOH B  78       8.945  46.326  15.794  1.00  0.00      B    H  
ATOM    519  H3  MOH B  78      10.507  46.578  14.906  1.00  0.00      B    H  
ATOM    520  O   MOH B  78       9.768  44.603  14.867  1.00  0.00      B    O  
ATOM    521  Ho  MOH B  78      10.614  44.211  14.859  1.00  0.00      B    H  
ATOM    522  C   MOH B  79      33.011  21.206  10.956  1.00  0.00      B    C  
ATOM    523  H1  MOH B  79      33.519  20.519  11.612  1.00  0.00      B    H  
ATOM    524  H2  MOH B  79      32.018  20.851  10.941  1.00  0.00      B    H  
ATOM    525  H3  MOH B  79      32.933  22.084  11.497  1.00  0.00      B    H  
ATOM    526  O   MOH B  79      33.563  21.296   9.691  1.00  0.00      B    O  
ATOM    527  Ho  MOH B  79      34.503  21.148   9.889  1.00  0.00      B    H  
ATOM    528  C   MOH B  80      17.154  33.094  19.734  1.00  0.00      B    C  
ATOM    529  H1  MOH B  80      17.767  34.022  19.885  1.00  0.00      B    H  
ATOM    530  H2  MOH B  80      16.489  32.876  20.573  1.00  0.00      B    H  
ATOM    531  H3  MOH B  80      16.523  33.216  18.836  1.00  0.00      B    H  
ATOM    532  O   MOH B  80      18.031  32.044  19.503  1.00  0.00      B    O  
ATOM    533  Ho  MOH B  80      18.888  32.465  19.350  1.00  0.00      B    H  
ATOM    534  C   MOH B  81      17.251  45.949   5.513  1.00  0.00      B    C  
ATOM    535  H1  MOH B  81      17.698  44.995   5.334  1.00  0.00      B    H  
ATOM    536  H2  MOH B  81      17.948  46.725   5.348  1.00  0.00      B    H  
ATOM    537  H3  MOH B  81      16.417  45.896   4.863  1.00  0.00      B    H  
ATOM    538  O   MOH B  81      16.752  46.015   6.904  1.00  0.00      B    O  
ATOM    539  Ho  MOH B  81      16.328  45.191   7.128  1.00  0.00      B    H  
ATOM    540  C   MOH B  82       9.163   0.965  14.153  1.00  0.00      B    C  
ATOM    541  H1  MOH B  82       9.272   0.995  13.126  1.00  0.00      B    H  
ATOM    542  H2  MOH B  82       9.148  -0.075  14.481  1.00  0.00      B    H  
ATOM    543  H3  MOH B  82      10.007   1.433  14.591  1.00  0.00      B    H  
ATOM    544  O   MOH B  82       7.924   1.614  14.441  1.00  0.00      B    O  
ATOM    545  Ho  MOH B  82       7.305   1.090  13.916  1.00  0.00      B    H  
ATOM    546  C   MOH B  83       1.860  36.043  49.830  1.00  0.00      B    C  
ATOM    547  H1  MOH B  83       1.880  37.154  49.807  1.00  0.00      B    H  
ATOM    548  H2  MOH B  83       2.440  35.768  50.728  1.00  0.00      B    H  
ATOM    549  H3  MOH B  83       0.859  35.700  49.726  1.00  0.00      B    H  
ATOM    550  O   MOH B  83       2.530  35.732  48.608  1.00  0.00      B    O  
ATOM    551  Ho  MOH B  83       2.394  34.818  48.413  1.00  0.00      B    H  
ATOM    552  C   MOH B  84      18.789   9.287  41.883  1.00  0.00      B    C  
ATOM    553  H1  MOH B  84      18.897   8.203  41.935  1.00  0.00      B    H  
ATOM    554  H2  MOH B  84      19.793   9.669  41.934  1.00  0.00      B    H  
ATOM    555  H3  MOH B  84      18.424   9.636  40.887  1.00  0.00      B    H  
ATOM    556  O   MOH B  84      17.976   9.819  42.926  1.00  0.00      B    O  
ATOM    557  Ho  MOH B  84      18.008  10.791  42.890  1.00  0.00      B    H  
ATOM    558  C   MOH B  85      32.480  34.640  37.617  1.00  0.00      B    C  
ATOM    559  H1  MOH B  85      32.119  35.614  37.159  1.00  0.00      B    H  
ATOM    560  H2  MOH B  85      31.893  34.481  38.536  1.00  0.00      B    H  
ATOM    561  H3  MOH B  85      32.060  33.862  36.921  1.00  0.00      B    H  
ATOM    562  O   MOH B  85      33.840  34.455  37.926  1.00  0.00      B    O  
ATOM    563  Ho  MOH B  85      34.124  35.121  38.573  1.00  0.00      B    H  
ATOM    564  C   MOH B  86      22.573  40.230  47.766  1.00  0.00      B    C  
ATOM    565  H1  MOH B  86      21.785  40.867  48.049  1.00  0.00      B    H  
ATOM    566  H2  MOH B  86      23.504  40.712  47.859  1.00  0.00      B    H  
ATOM    567  H3  MOH B  86      22.596  39.334  48.467  1.00  0.00      B    H  
ATOM    568  O   MOH B  86      22.400  39.623  46.533  1.00  0.00      B    O  
ATOM    569  Ho  MOH B  86      23.168  39.097  46.327  1.00  0.00      B    H  
ATOM    570  C   MOH B  87      11.942  25.223  13.074  1.00  0.00      B    C  
ATOM    571  H1  MOH B  87      11.788  24.235  12.620  1.00  0.00      B    H  
ATOM    572  H2  MOH B  87      12.926  25.116  13.524  1.00  0.00      B    H  
ATOM    573  H3  MOH B  87      11.947  26.006  12.244  1.00  0.00      B    H  
ATOM    574  O   MOH B  87      10.873  25.502  13.948  1.00  0.00      B    O  
ATOM    575  Ho  MOH B  87      11.224  25.628  14.795  1.00  0.00      B    H  
ATOM    576  C   MOH B  88      41.709  11.514  38.512  1.00  0.00      B    C  
ATOM    577  H1  MOH B  88      40.863  11.140  38.086  1.00  0.00      B    H  
ATOM    578  H2  MOH B  88      42.353  10.723  38.737  1.00  0.00      B    H  
ATOM    579  H3  MOH B  88      42.163  12.292  37.910  1.00  0.00      B    H  
ATOM    580  O   MOH B  88      41.398  11.912  39.820  1.00  0.00      B    O  
ATOM    581  Ho  MOH B  88      42.168  12.151  40.315  1.00  0.00      B    H  
ATOM    582  C   MOH B  89       1.644  14.841  10.163  1.00  0.00      B    C  
ATOM    583  H1  MOH B  89       1.383  15.339   9.235  1.00  0.00      B    H  
ATOM    584  H2  MOH B  89       2.758  14.889  10.367  1.00  0.00      B    H  
ATOM    585  H3  MOH B  89       1.023  15.342  10.973  1.00  0.00      B    H  
ATOM    586  O   MOH B  89       1.251  13.488  10.020  1.00  0.00      B    O  
ATOM    587  Ho  MOH B  89       0.481  13.475   9.477  1.00  0.00      B    H  
ATOM    588  C   MOH B  90      50.421  11.805  17.198  1.00  0.00      B    C  
ATOM    589  H1  MOH B  90      49.483  11.344  17.069  1.00  0.00      B    H  
ATOM    590  H2  MOH B  90      51.128  10.974  17.488  1.00  0.00      B    H  
ATOM    591  H3  MOH B  90      50.740  12.235  16.293  1.00  0.00      B    H  
ATOM    592  O   MOH B  90      50.386  12.740  18.284  1.00  0.00      B    O  
ATOM    593  Ho  MOH B  90      50.503  12.219  19.130  1.00  0.00      B    H  
ATOM    594  C   MOH B  91      40.430  39.349  39.352  1.00  0.00      B    C  
ATOM    595  H1  MOH B  91      40.180  38.748  40.213  1.00  0.00      B    H  
ATOM    596  H2  MOH B  91      40.567  40.418  39.723  1.00  0.00      B    H  
ATOM    597  H3  MOH B  91      41.325  39.003  38.886  1.00  0.00      B    H  
ATOM    598  O   MOH B  91      39.366  39.230  38.526  1.00  0.00      B    O  
ATOM    599  Ho  MOH B  91      39.394  38.291  38.228  1.00  0.00      B    H  
ATOM    600  C   MOH B  92      38.143   3.138  26.750  1.00  0.00      B    C  
ATOM    601  H1  MOH B  92      37.974   4.219  26.571  1.00  0.00      B    H  
ATOM    602  H2  MOH B  92      37.659   2.642  25.960  1.00  0.00      B    H  
ATOM    603  H3  MOH B  92      39.162   2.944  26.817  1.00  0.00      B    H  
ATOM    604  O   MOH B  92      37.396   2.854  27.870  1.00  0.00      B    O  
ATOM    605  Ho  MOH B  92      37.437   1.892  27.869  1.00  0.00      B    H  
ATOM    606  C   MOH B  93      38.635  15.802  23.906  1.00  0.00      B    C  
ATOM    607  H1  MOH B  93      38.419  15.076  23.185  1.00  0.00      B    H  
ATOM    608  H2  MOH B  93      38.042  16.716  23.750  1.00  0.00      B    H  
ATOM    609  H3  MOH B  93      38.280  15.480  24.899  1.00  0.00      B    H  
ATOM    610  O   MOH B  93      40.017  15.982  24.028  1.00  0.00      B    O  
ATOM    611  Ho  MOH B  93      40.478  15.135  24.228  1.00  0.00      B    H  
ATOM    612  C   MOH B  94       5.210  19.466  32.218  1.00  0.00      B    C  
ATOM    613  H1  MOH B  94       4.538  18.739  32.610  1.00  0.00      B    H  
ATOM    614  H2  MOH B  94       4.868  20.451  32.127  1.00  0.00      B    H  
ATOM    615  H3  MOH B  94       6.070  19.518  32.924  1.00  0.00      B    H  
ATOM    616  O   MOH B  94       5.502  19.063  30.896  1.00  0.00      B    O  
ATOM    617  Ho  MOH B  94       6.352  19.486  30.729  1.00  0.00      B    H  
ATOM    618  C   MOH B  95       7.028  31.903  13.938  1.00  0.00      B    C  
ATOM    619  H1  MOH B  95       7.626  31.048  13.952  1.00  0.00      B    H  
ATOM    620  H2  MOH B  95       7.008  32.440  14.868  1.00  0.00      B    H  
ATOM    621  H3  MOH B  95       7.403  32.698  13.327  1.00  0.00      B    H  
ATOM    622  O   MOH B  95       5.704  31.492  13.636  1.00  0.00      B    O  
ATOM    623  Ho  MOH B  95       5.672  30.595  13.356  1.00  0.00      B    H  
ATOM    624  C   MOH B  96      38.009  31.068  21.720  1.00  0.00      B    C  
ATOM    625  H1  MOH B  96      37.860  31.194  22.829  1.00  0.00      B    H  
ATOM    626  H2  MOH B  96      37.092  30.960  21.131  1.00  0.00      B    H  
ATOM    627  H3  MOH B  96      38.534  31.975  21.309  1.00  0.00      B    H  
ATOM    628  O   MOH B  96      38.765  29.904  21.457  1.00  0.00      B    O  
ATOM    629  Ho  MOH B  96      38.815  29.710  20.519  1.00  0.00      B    H  
ATOM    630  C   MOH B  97      21.273  31.737  35.448  1.00  0.00      B    C  
ATOM    631  H1  MOH B  97      20.342  31.714  35.963  1.00  0.00      B    H  
ATOM    632  H2  MOH B  97      21.146  32.760  34.984  1.00  0.00      B    H  
ATOM    633  H3  MOH B  97      22.152  31.734  36.121  1.00  0.00      B    H  
ATOM    634  O   MOH B  97      21.268  30.961  34.299  1.00  0.00      B    O  
ATOM    635  Ho  MOH B  97      21.173  31.427  33.492  1.00  0.00      B    H  
ATOM    636  C   MOH B  98      34.683  35.156  47.100  1.00  0.00      B    C  
ATOM    637  H1  MOH B  98      35.767  34.833  47.208  1.00  0.00      B    H  
ATOM    638  H2  MOH B  98      34.353  34.849  46.042  1.00  0.00      B    H  
ATOM    639  H3  MOH B  98      34.020  34.492  47.726  1.00  0.00      B    H  
ATOM    640  O   MOH B  98      34.598  36.537  47.310  1.00  0.00      B    O  
ATOM    641  Ho  MOH B  98      35.142  37.032  46.629  1.00  0.00      B    H  
ATOM    642  C   MOH B  99      32.992  12.257  20.235  1.00  0.00      B    C  
ATOM    643  H1  MOH B  99      32.626  13.162  20.744  1.00  0.00      B    H  
ATOM    644  H2  MOH B  99      32.468  12.108  19.343  1.00  0.00      B    H  
ATOM    645  H3  MOH B  99      34.087  12.312  20.043  1.00  0.00      B    H  
ATOM    646  O   MOH B  99      32.527  11.135  20.944  1.00  0.00      B    O  
ATOM    647  Ho  MOH B  99      33.285  10.631  21.265  1.00  0.00      B    H  
ATOM    648  C   MOH B 100      32.099  29.916   0.215  1.00  0.00      B    C  
ATOM    649  H1  MOH B 100      31.811  30.649  -0.499  1.00  0.00      B    H  
ATOM    650  H2  MOH B 100      32.808  29.268  -0.197  1.00  0.00      B    H  
ATOM    651  H3  MOH B 100      32.488  30.257   1.237  1.00  0.00      B    H  
ATOM    652  O   MOH B 100      30.858  29.250   0.497  1.00  0.00      B    O  
ATOM    653  Ho  MOH B 100      30.681  28.797  -0.296  1.00  0.00      B    H  
ATOM    654  C   MOH B 101      34.852   4.815   5.658  1.00  0.00      B    C  
ATOM    655  H1  MOH B 101      34.789   4.977   6.699  1.00  0.00      B    H  
ATOM    656  H2  MOH B 101      34.341   5.725   5.269  1.00  0.00      B    H  
ATOM    657  H3  MOH B 101      35.822   4.958   5.323  1.00  0.00      B    H  
ATOM    658  O   MOH B 101      34.532   3.535   5.233  1.00  0.00      B    O  
ATOM    659  Ho  MOH B 101      35.031   2.867   5.730  1.00  0.00      B    H  
ATOM    660  C   MOH B 102       5.211   0.446  18.199  1.00  0.00      B    C  
ATOM    661  H1  MOH B 102       6.090  -0.103  18.345  1.00  0.00      B    H  
ATOM    662  H2  MOH B 102       4.429  -0.156  18.735  1.00  0.00      B    H  
ATOM    663  H3  MOH B 102       5.293   1.499  18.520  1.00  0.00      B    H  
ATOM    664  O   MOH B 102       4.898   0.433  16.843  1.00  0.00      B    O  
ATOM    665  Ho  MOH B 102       5.336   1.215  16.472  1.00  0.00      B    H  
ATOM    666  C   MOH B 103      15.396  36.416  17.405  1.00  0.00      B    C  
ATOM    667  H1  MOH B 103      15.874  36.091  18.325  1.00  0.00      B    H  
ATOM    668  H2  MOH B 103      16.165  36.259  16.571  1.00  0.00      B    H  
ATOM    669  H3  MOH B 103      14.501  35.821  17.125  1.00  0.00      B    H  
ATOM    670  O   MOH B 103      15.247  37.788  17.533  1.00  0.00      B    O  
ATOM    671  Ho  MOH B 103      14.356  37.981  17.899  1.00  0.00      B    H  
ATOM    672  C   MOH B 104      24.641  33.790  38.574  1.00  0.00      B    C  
ATOM    673  H1  MOH B 104      25.330  34.608  38.852  1.00  0.00      B    H  
ATOM    674  H2  MOH B 104      25.011  33.249  37.654  1.00  0.00      B    H  
ATOM    675  H3  MOH B 104      24.510  33.066  39.345  1.00  0.00      B    H  
ATOM    676  O   MOH B 104      23.322  34.231  38.349  1.00  0.00      B    O  
ATOM    677  Ho  MOH B 104      23.279  35.063  37.937  1.00  0.00      B    H  
ATOM    678  C   MOH B 105      26.836  38.319   2.404  1.00  0.00      B    C  
ATOM    679  H1  MOH B 105      27.819  37.917   2.449  1.00  0.00      B    H  
ATOM    680  H2  MOH B 105      26.648  38.986   3.206  1.00  0.00      B    H  
ATOM    681  H3  MOH B 105      26.900  38.978   1.514  1.00  0.00      B    H  
ATOM    682  O   MOH B 105      25.902  37.287   2.209  1.00  0.00      B    O  
ATOM    683  Ho  MOH B 105      26.367  36.610   1.789  1.00  0.00      B    H  
ATOM    684  C   MOH B 106      21.860  18.944  10.928  1.00  0.00      B    C  
ATOM    685  H1  MOH B 106      21.794  17.849  11.138  1.00  0.00      B    H  
ATOM    686  H2  MOH B 106      22.807  19.120  10.438  1.00  0.00      B    H  
ATOM    687  H3  MOH B 106      20.982  19.231  10.302  1.00  0.00      B    H  
ATOM    688  O   MOH B 106      21.559  19.612  12.188  1.00  0.00      B    O  
ATOM    689  Ho  MOH B 106      20.655  19.349  12.454  1.00  0.00      B    H  
ATOM    690  C   MOH B 107      38.265   4.575  40.553  1.00  0.00      B    C  
ATOM    691  H1  MOH B 107      37.193   4.392  40.659  1.00  0.00      B    H  
ATOM    692  H2  MOH B 107      38.702   4.894  41.468  1.00  0.00      B    H  
ATOM    693  H3  MOH B 107      38.923   3.762  40.237  1.00  0.00      B    H  
ATOM    694  O   MOH B 107      38.206   5.627  39.671  1.00  0.00      B    O  
ATOM    695  Ho  MOH B 107      37.753   6.252  40.234  1.00  0.00      B    H  
ATOM    696  C   MOH B 108      46.716  44.018  27.376  1.00  0.00      B    C  
ATOM    697  H1  MOH B 108      46.302  44.676  26.649  1.00  0.00      B    H  
ATOM    698  H2  MOH B 108      46.479  42.934  27.250  1.00  0.00      B    H  
ATOM    699  H3  MOH B 108      47.701  44.185  27.080  1.00  0.00      B    H  
ATOM    700  O   MOH B 108      46.277  44.555  28.596  1.00  0.00      B    O  
ATOM    701  Ho  MOH B 108      45.423  44.366  28.746  1.00  0.00      B    H  
ATOM    702  C   MOH B 109      37.026  18.534  30.540  1.00  0.00      B    C  
ATOM    703  H1  MOH B 109      36.586  18.766  31.516  1.00  0.00      B    H  
ATOM    704  H2  MOH B 109      38.070  18.905  30.436  1.00  0.00      B    H  
ATOM    705  H3  MOH B 109      37.130  17.512  30.267  1.00  0.00      B    H  
ATOM    706  O   MOH B 109      36.309  19.124  29.519  1.00  0.00      B    O  
ATOM    707  Ho  MOH B 109      36.757  19.937  29.140  1.00  0.00      B    H  
ATOM    708  C   MOH B 110      21.960  46.011  12.916  1.00  0.00      B    C  
ATOM    709  H1  MOH B 110      21.055  46.183  12.316  1.00  0.00      B    H  
ATOM    710  H2  MOH B 110      22.531  46.971  12.806  1.00  0.00      B    H  
ATOM    711  H3  MOH B 110      21.749  45.997  13.922  1.00  0.00      B    H  
ATOM    712  O   MOH B 110      22.752  44.891  12.481  1.00  0.00      B    O  
ATOM    713  Ho  MOH B 110      22.205  44.118  12.411  1.00  0.00      B    H  
ATOM    714  C   MOH B 111      18.767  48.723   2.926  1.00  0.00      B    C  
ATOM    715  H1  MOH B 111      18.305  49.242   3.799  1.00  0.00      B    H  
ATOM    716  H2  MOH B 111      19.347  49.535   2.415  1.00  0.00      B    H  
ATOM    717  H3  MOH B 111      19.488  48.010   3.308  1.00  0.00      B    H  
ATOM    718  O   MOH B 111      17.822  48.212   2.061  1.00  0.00      B    O  
ATOM    719  Ho  MOH B 111      17.383  48.981   1.679  1.00  0.00      B    H  
ATOM    720  C   MOH B 112       6.814  40.636  11.115  1.00  0.00      B    C  
ATOM    721  H1  MOH B 112       5.969  40.569  11.811  1.00  0.00      B    H  
ATOM    722  H2  MOH B 112       7.168  41.648  10.779  1.00  0.00      B    H  
ATOM    723  H3  MOH B 112       7.684  40.020  11.523  1.00  0.00      B    H  
ATOM    724  O   MOH B 112       6.363  40.112   9.898  1.00  0.00      B    O  
ATOM    725  Ho  MOH B 112       6.734  39.245   9.895  1.00  0.00      B    H  
ATOM    726  C   MOH B 113      50.098  40.808  40.657  1.00  0.00      B    C  
ATOM    727  H1  MOH B 113      49.900  40.821  39.602  1.00  0.00      B    H  
ATOM    728  H2  MOH B 113      51.164  40.899  40.668  1.00  0.00      B    H  
ATOM    729  H3  MOH B 113      49.715  41.646  41.314  1.00  0.00      B    H  
ATOM    730  O   MOH B 113      49.703  39.579  41.149  1.00  0.00      B    O  
ATOM    731  Ho  MOH B 113      48.782  39.485  40.853  1.00  0.00      B    H  
ATOM    732  C   MOH B 114      43.630  11.808  48.946  1.00  0.00      B    C  
ATOM    733  H1  MOH B 114      43.397  12.353  49.865  1.00  0.00      B    H  
ATOM    734  H2  MOH B 114      43.562  12.502  48.088  1.00  0.00      B    H  
ATOM    735  H3  MOH B 114      44.692  11.567  49.104  1.00  0.00      B    H  
ATOM    736  O   MOH B 114      42.778  10.757  48.542  1.00  0.00      B    O  
ATOM    737  Ho  MOH B 114      43.099  10.320  47.748  1.00  0.00      B    H  
ATOM    738  C   MOH B 115      28.774  18.724   5.060  1.00  0.00      B    C  
ATOM    739  H1  MOH B 115      29.356  17.835   5.120  1.00  0.00      B    H  
ATOM    740  H2  MOH B 115      28.374  18.880   6.022  1.00  0.00      B    H  
ATOM    741  H3  MOH B 115      29.330  19.635   4.866  1.00  0.00      B    H  
ATOM    742  O   MOH B 115      27.857  18.708   3.972  1.00  0.00      B    O  
ATOM    743  Ho  MOH B 115      27.859  19.592   3.678  1.00  0.00      B    H  
ATOM    744  C   MOH B 116      47.300   6.944  21.431  1.00  0.00      B    C  
ATOM    745  H1  MOH B 116      47.117   7.316  22.441  1.00  0.00      B    H  
ATOM    746  H2  MOH B 116      46.943   7.690  20.755  1.00  0.00      B    H  
ATOM    747  H3  MOH B 116      48.326   6.894  21.250  1.00  0.00      B    H  
ATOM    748  O   MOH B 116      46.722   5.740  21.116  1.00  0.00      B    O  
ATOM    749  Ho  MOH B 116      47.336   5.310  20.493  1.00  0.00      B    H  
ATOM    750  C   MOH B 117      37.784  11.859   2.451  1.00  0.00      B    C  
ATOM    751  H1  MOH B 117      38.203  12.092   1.472  1.00  0.00      B    H  
ATOM    752  H2  MOH B 117      36.707  12.123   2.482  1.00  0.00      B    H  
ATOM    753  H3  MOH B 117      37.874  10.760   2.649  1.00  0.00      B    H  
ATOM    754  O   MOH B 117      38.496  12.491   3.567  1.00  0.00      B    O  
ATOM    755  Ho  MOH B 117      37.946  12.334   4.354  1.00  0.00      B    H  
ATOM    756  C   MOH B 118      34.711  35.546  25.107  1.00  0.00      B    C  
ATOM    757  H1  MOH B 118      35.532  35.796  25.773  1.00  0.00      B    H  
ATOM    758  H2  MOH B 118      34.531  36.413  24.439  1.00  0.00      B    H  
ATOM    759  H3  MOH B 118      34.914  34.687  24.644  1.00  0.00      B    H  
ATOM    760  O   MOH B 118      33.544  35.392  25.814  1.00  0.00      B    O  
ATOM    761  Ho  MOH B 118      33.518  34.484  26.181  1.00  0.00      B    H  
ATOM    762  C   MOH B 119      33.245  49.360  42.745  1.00  0.00      B    C  
ATOM    763  H1  MOH B 119      34.033  49.998  42.494  1.00  0.00      B    H  
ATOM    764  H2  MOH B 119      32.188  49.787  42.687  1.00  0.00      B    H  
ATOM    765  H3  MOH B 119      33.156  48.568  42.066  1.00  0.00      B    H  
ATOM    766  O   MOH B 119      33.381  49.028  44.074  1.00  0.00      B    O  
ATOM    767  Ho  MOH B 119      32.548  49.097  44.483  1.00  0.00      B    H  
ATOM    768  C   MOH B 120      15.991  15.692  42.809  1.00  0.00      B    C  
ATOM    769  H1  MOH B 120      16.080  15.606  41.725  1.00  0.00      B    H  
ATOM    770  H2  MOH B 120      16.038  16.725  43.044  1.00  0.00      B    H  
ATOM    771  H3  MOH B 120      15.052  15.229  43.293  1.00  0.00      B    H  
ATOM    772  O   MOH B 120      17.208  15.237  43.466  1.00  0.00      B    O  
ATOM    773  Ho  MOH B 120      17.923  15.025  42.883  1.00  0.00      B    H  
ATOM    774  C   MOH B 121       8.285  39.877   6.172  1.00  0.00      B    C  
ATOM    775  H1  MOH B 121       8.604  40.211   7.085  1.00  0.00      B    H  
ATOM    776  H2  MOH B 121       7.349  40.387   5.844  1.00  0.00      B    H  
ATOM    777  H3  MOH B 121       9.059  40.228   5.413  1.00  0.00      B    H  
ATOM    778  O   MOH B 121       8.086  38.465   6.068  1.00  0.00      B    O  
ATOM    779  Ho  MOH B 121       7.125  38.282   6.024  1.00  0.00      B    H  
ATOM    780  C   MOH B 122       1.730  26.708  41.019  1.00  0.00      B    C  
ATOM    781  H1  MOH B 122       2.684  26.361  40.761  1.00  0.00      B    H  
ATOM    782  H2  MOH B 122       1.738  27.121  42.006  1.00  0.00      B    H  
ATOM    783  H3  MOH B 122       1.385  27.358  40.236  1.00  0.00      B    H  
ATOM    784  O   MOH B 122       0.894  25.641  41.203  1.00  0.00      B    O  
ATOM    785  Ho  MOH B 122      -0.019  25.969  41.267  1.00  0.00      B    H  
ATOM    786  C   MOH B 123      50.240  50.378   8.733  1.00  0.00      B    C  
ATOM    787  H1  MOH B 123      50.218  49.233   8.860  1.00  0.00      B    H  
ATOM    788  H2  MOH B 123      51.014  50.588   9.422  1.00  0.00      B    H  
ATOM    789  H3  MOH B 123      50.685  50.598   7.767  1.00  0.00      B    H  
ATOM    790  O   MOH B 123      49.016  51.016   8.926  1.00  0.00      B    O  
ATOM    791  Ho  MOH B 123      49.106  51.981   8.805  1.00  0.00      B    H  
ATOM    792  C   MOH B 124      40.467   5.529  43.890  1.00  0.00      B    C  
ATOM    793  H1  MOH B 124      39.440   5.475  44.127  1.00  0.00      B    H  
ATOM    794  H2  MOH B 124      40.596   4.954  42.934  1.00  0.00      B    H  
ATOM    795  H3  MOH B 124      40.802   6.490  43.632  1.00  0.00      B    H  
ATOM    796  O   MOH B 124      41.335   4.953  44.835  1.00  0.00      B    O  
ATOM    797  Ho  MOH B 124      41.276   5.468  45.698  1.00  0.00      B    H  
ATOM    798  C   MOH B 125      20.918  29.489  20.978  1.00  0.00      B    C  
ATOM    799  H1  MOH B 125      20.173  29.954  20.340  1.00  0.00      B    H  
ATOM    800  H2  MOH B 125      21.492  28.810  20.323  1.00  0.00      B    H  
ATOM    801  H3  MOH B 125      21.477  30.242  21.492  1.00  0.00      B    H  
ATOM    802  O   MOH B 125      20.007  28.734  21.849  1.00  0.00      B    O  
ATOM    803  Ho  MOH B 125      19.575  28.060  21.294  1.00  0.00      B    H  
ATOM    804  C   MOH B 126      11.417  25.210   1.172  1.00  0.00      B    C  
ATOM    805  H1  MOH B 126      11.405  24.167   0.836  1.00  0.00      B    H  
ATOM    806  H2  MOH B 126      11.883  25.844   0.397  1.00  0.00      B    H  
ATOM    807  H3  MOH B 126      10.486  25.529   1.573  1.00  0.00      B    H  
ATOM    808  O   MOH B 126      12.064  25.131   2.441  1.00  0.00      B    O  
ATOM    809  Ho  MOH B 126      12.831  24.550   2.491  1.00  0.00      B    H  
ATOM    810  C   MOH B 127      46.918  42.899  45.292  1.00  0.00      B    C  
ATOM    811  H1  MOH B 127      47.744  42.868  44.542  1.00  0.00      B    H  
ATOM    812  H2  MOH B 127      46.166  42.185  45.048  1.00  0.00      B    H  
ATOM    813  H3  MOH B 127      47.390  42.731  46.310  1.00  0.00      B    H  
ATOM    814  O   MOH B 127      46.418  44.184  45.329  1.00  0.00      B    O  
ATOM    815  Ho  MOH B 127      45.759  44.238  44.677  1.00  0.00      B    H  
ATOM    816  C   MOH B 128      19.056  32.303  26.722  1.00  0.00      B    C  
ATOM    817  H1  MOH B 128      18.092  32.721  26.617  1.00  0.00      B    H  
ATOM    818  H2  MOH B 128      19.687  33.094  27.211  1.00  0.00      B    H  
ATOM    819  H3  MOH B 128      18.984  31.347  27.258  1.00  0.00      B    H  
ATOM    820  O   MOH B 128      19.556  31.951  25.426  1.00  0.00      B    O  
ATOM    821  Ho  MOH B 128      18.759  31.610  24.991  1.00  0.00      B    H  
ATOM    822  C   MOH B 129      43.380  40.048  20.793  1.00  0.00      B    C  
ATOM    823  H1  MOH B 129      43.312  39.483  19.812  1.00  0.00      B    H  
ATOM    824  H2  MOH B 129      42.853  40.980  20.730  1.00  0.00      B    H  
ATOM    825  H3  MOH B 129      42.834  39.267  21.404  1.00  0.00      B    H  
ATOM    826  O   MOH B 129      44.687  40.187  21.271  1.00  0.00      B    O  
ATOM    827  Ho  MOH B 129      45.149  39.352  21.422  1.00  0.00      B    H  
ATOM    828  C   MOH B 130      23.420  39.763   6.593  1.00  0.00      B    C  
ATOM    829  H1  MOH B 130      24.115  40.455   6.150  1.00  0.00      B    H  
ATOM    830  H2  MOH B 130      23.812  38.761   6.629  1.00  0.00      B    H  
ATOM    831  H3  MOH B 130      23.200  40.094   7.618  1.00  0.00      B    H  
ATOM    832  O   MOH B 130      22.326  39.744   5.666  1.00  0.00      B    O  
ATOM    833  Ho  MOH B 130      22.526  39.411   4.819  1.00  0.00      B    H  
ATOM    834  C   MOH B 131       8.772   4.277  37.612  1.00  0.00      B    C  
ATOM    835  H1  MOH B 131       7.771   3.949  37.946  1.00  0.00      B    H  
ATOM    836  H2  MOH B 131       8.884   5.261  38.057  1.00  0.00      B    H  
ATOM    837  H3  MOH B 131       9.450   3.610  38.168  1.00  0.00      B    H  
ATOM    838  O   MOH B 131       9.057   4.325  36.180  1.00  0.00      B    O  
ATOM    839  Ho  MOH B 131       9.051   5.237  35.897  1.00  0.00      B    H  
ATOM    840  C   MOH B 132      45.451  37.132  23.763  1.00  0.00      B    C  
ATOM    841  H1  MOH B 132      45.602  37.870  24.555  1.00  0.00      B    H  
ATOM    842  H2  MOH B 132      46.416  36.911  23.273  1.00  0.00      B    H  
ATOM    843  H3  MOH B 132      45.040  36.280  24.173  1.00  0.00      B    H  
ATOM    844  O   MOH B 132      44.522  37.760  22.872  1.00  0.00      B    O  
ATOM    845  Ho  MOH B 132      43.801  38.165  23.303  1.00  0.00      B    H  
ATOM    846  C   MOH B 133      29.317   3.481  12.091  1.00  0.00      B    C  
ATOM    847  H1  MOH B 133      29.262   4.377  12.649  1.00  0.00      B    H  
ATOM    848  H2  MOH B 133      28.754   3.768  11.287  1.00  0.00      B    H  
ATOM    849  H3  MOH B 133      30.331   3.264  11.762  1.00  0.00      B    H  
ATOM    850  O   MOH B 133      28.830   2.470  12.963  1.00  0.00      B    O  
ATOM    851  Ho  MOH B 133      29.232   2.557  13.838  1.00  0.00      B    H  
ATOM    852  C   MOH B 134       5.667   0.877  38.672  1.00  0.00      B    C  
ATOM    853  H1  MOH B 134       4.820   1.503  38.266  1.00  0.00      B    H  
ATOM    854  H2  MOH B 134       5.495  -0.152  38.476  1.00  0.00      B    H  
ATOM    855  H3  MOH B 134       6.594   1.259  38.124  1.00  0.00      B    H  
ATOM    856  O   MOH B 134       5.779   1.151  40.053  1.00  0.00      B    O  
ATOM    857  Ho  MOH B 134       5.074   0.811  40.582  1.00  0.00      B    H  
ATOM    858  C   MOH B 135       1.746  49.847  46.832  1.00  0.00      B    C  
ATOM    859  H1  MOH B 135       0.672  49.961  46.946  1.00  0.00      B    H  
ATOM    860  H2  MOH B 135       2.141  49.425  47.773  1.00  0.00      B    H  
ATOM    861  H3  MOH B 135       2.019  49.198  46.005  1.00  0.00      B    H  
ATOM    862  O   MOH B 135       2.044  51.205  46.525  1.00  0.00      B    O  
ATOM    863  Ho  MOH B 135       2.290  51.650  47.314  1.00  0.00      B    H  
ATOM    864  C   MOH B 136      48.754  48.258  12.075  1.00  0.00      B    C  
ATOM    865  H1  MOH B 136      47.898  48.814  11.818  1.00  0.00      B    H  
ATOM    866  H2  MOH B 136      48.534  47.175  12.028  1.00  0.00      B    H  
ATOM    867  H3  MOH B 136      49.606  48.545  11.440  1.00  0.00      B    H  
ATOM    868  O   MOH B 136      49.134  48.449  13.442  1.00  0.00      B    O  
ATOM    869  Ho  MOH B 136      49.748  47.706  13.632  1.00  0.00      B    H  
ATOM    870  C   MOH B 137       3.180  22.821   2.856  1.00  0.00      B    C  
ATOM    871  H1  MOH B 137       3.936  23.077   2.123  1.00  0.00      B    H  
ATOM    872  H2  MOH B 137       3.583  23.102   3.870  1.00  0.00      B    H  
ATOM    873  H3  MOH B 137       2.270  23.403   2.783  1.00  0.00      B    H  
ATOM    874  O   MOH B 137       2.857  21.504   2.823  1.00  0.00      B    O  
ATOM    875  Ho  MOH B 137       3.616  21.080   3.049  1.00  0.00      B    H  
ATOM    876  C   MOH B 138      38.311  47.089   0.223  1.00  0.00      B    C  
ATOM    877  H1  MOH B 138      37.264  46.679   0.013  1.00  0.00      B    H  
ATOM    878  H2  MOH B 138      39.007  46.734  -0.540  1.00  0.00      B    H  
ATOM    879  H3  MOH B 138      38.299  48.214   0.105  1.00  0.00      B    H  
ATOM    880  O   MOH B 138      38.735  46.866   1.547  1.00  0.00      B    O  
ATOM    881  Ho  MOH B 138      39.564  47.357   1.739  1.00  0.00      B    H  
ATOM    882  C   MOH B 139      24.972  30.113   3.165  1.00  0.00      B    C  
ATOM    883  H1  MOH B 139      25.704  29.603   2.624  1.00  0.00      B    H  
ATOM    884  H2  MOH B 139      25.195  31.134   3.191  1.00  0.00      B    H  
ATOM    885  H3  MOH B 139      24.015  29.882   2.674  1.00  0.00      B    H  
ATOM    886  O   MOH B 139      24.913  29.479   4.391  1.00  0.00      B    O  
ATOM    887  Ho  MOH B 139      25.217  28.596   4.286  1.00  0.00      B    H  
ATOM    888  C   MOH B 140      12.995  38.391  47.638  1.00  0.00      B    C  
ATOM    889  H1  MOH B 140      12.925  37.979  46.659  1.00  0.00      B    H  
ATOM    890  H2  MOH B 140      14.077  38.542  47.962  1.00  0.00      B    H  
ATOM    891  H3  MOH B 140      12.418  39.304  47.586  1.00  0.00      B    H  
ATOM    892  O   MOH B 140      12.454  37.589  48.698  1.00  0.00      B    O  
ATOM    893  Ho  MOH B 140      13.240  37.238  49.139  1.00  0.00      B    H  
ATOM    894  C   MOH B 141      46.820  43.526   3.202  1.00  0.00      B    C  
ATOM    895  H1  MOH B 141      46.150  42.673   3.085  1.00  0.00      B    H  
ATOM    896  H2  MOH B 141      47.427  43.588   2.342  1.00  0.00      B    H  
ATOM    897  H3  MOH B 141      46.298  44.473   3.255  1.00  0.00      B    H  
ATOM    898  O   MOH B 141      47.652  43.445   4.317  1.00  0.00      B    O  
ATOM    899  Ho  MOH B 141      48.178  42.647   4.196  1.00  0.00      B    H  
ATOM    900  C   MOH B 142      45.716  26.774  37.919  1.00  0.00      B    C  
ATOM    901  H1  MOH B 142      44.844  26.706  38.618  1.00  0.00      B    H  
ATOM    902  H2  MOH B 142      46.565  26.200  38.408  1.00  0.00      B    H  
ATOM    903  H3  MOH B 142      45.617  26.160  37.000  1.00  0.00      B    H  
ATOM    904  O   MOH B 142      45.939  28.115  37.793  1.00  0.00      B    O  
ATOM    905  Ho  MOH B 142      46.929  28.254  37.636  1.00  0.00      B    H  
ATOM    906  C   MOH B 143      47.744   5.356  40.000  1.00  0.00      B    C  
ATOM    907  H1  MOH B 143      48.443   5.570  40.856  1.00  0.00      B    H  
ATOM    908  H2  MOH B 143      46.724   5.807  40.218  1.00  0.00      B    H  
ATOM    909  H3  MOH B 143      48.340   5.926  39.223  1.00  0.00      B    H  
ATOM    910  O   MOH B 143      47.702   4.021  39.798  1.00  0.00      B    O  
ATOM    911  Ho  MOH B 143      47.472   3.602  40.640  1.00  0.00      B    H  
ATOM    912  C   MOH B 144      39.341  45.730  13.259  1.00  0.00      B    C  
ATOM    913  H1  MOH B 144      38.289  45.747  12.852  1.00  0.00      B    H  
ATOM    914  H2  MOH B 144      39.826  46.657  13.014  1.00  0.00      B    H  
ATOM    915  H3  MOH B 144      39.412  45.837  14.360  1.00  0.00      B    H  
ATOM    916  O   MOH B 144      40.171  44.674  12.801  1.00  0.00      B    O  
ATOM    917  Ho  MOH B 144      39.871  43.883  13.255  1.00  0.00      B    H  
ATOM    918  C   MOH B 145      46.136  23.745   7.308  1.00  0.00      B    C  
ATOM    919  H1  MOH B 145      47.001  23.069   7.528  1.00  0.00      B    H  
ATOM    920  H2  MOH B 145      46.366  24.314   6.473  1.00  0.00      B    H  
ATOM    921  H3  MOH B 145      45.223  23.126   7.043  1.00  0.00      B    H  
ATOM    922  O   MOH B 145      46.053  24.475   8.477  1.00  0.00      B    O  
ATOM    923  Ho  MOH B 145      46.858  24.206   8.951  1.00  0.00      B    H  
ATOM    924  C   MOH B 146      47.072  21.151   3.902  1.00  0.00      B    C  
ATOM    925  H1  MOH B 146      46.162  21.219   4.598  1.00  0.00      B    H  
ATOM    926  H2  MOH B 146      46.762  21.078   2.888  1.00  0.00      B    H  
ATOM    927  H3  MOH B 146      47.588  22.120   3.971  1.00  0.00      B    H  
ATOM    928  O   MOH B 146      47.998  20.128   4.375  1.00  0.00      B    O  
ATOM    929  Ho  MOH B 146      48.824  20.125   3.860  1.00  0.00      B    H  
ATOM    930  C   MOH B 147       3.378  33.791  12.516  1.00  0.00      B    C  
ATOM    931  H1  MOH B 147       3.241  34.576  11.844  1.00  0.00      B    H  
ATOM    932  H2  MOH B 147       2.507  33.839  13.178  1.00  0.00      B    H  
ATOM    933  H3  MOH B 147       3.404  32.848  11.955  1.00  0.00      B    H  
ATOM    934  O   MOH B 147       4.591  34.038  13.261  1.00  0.00      B    O  
ATOM    935  Ho  MOH B 147       5.165  33.272  13.301  1.00  0.00      B    H  
ATOM    936  C   MOH B 148      17.995  46.162  13.337  1.00  0.00      B    C  
ATOM    937  H1  MOH B 148      17.826  46.473  12.297  1.00  0.00      B    H  
ATOM    938  H2  MOH B 148      19.069  46.046  13.395  1.00  0.00      B    H  
ATOM    939  H3  MOH B 148      17.845  46.969  14.015  1.00  0.00      B    H  
ATOM    940  O   MOH B 148      17.131  45.047  13.604  1.00  0.00      B    O  
ATOM    941  Ho  MOH B 148      17.534  44.377  13.057  1.00  0.00      B    H  
ATOM    942  C   MOH B 149      33.787  46.883  25.423  1.00  0.00      B    C  
ATOM    943  H1  MOH B 149      33.535  45.945  25.066  1.00  0.00      B    H  
ATOM    944  H2  MOH B 149      32.929  47.464  25.736  1.00  0.00      B    H  
ATOM    945  H3  MOH B 149      34.475  46.795  26.227  1.00  0.00      B    H  
ATOM    946  O   MOH B 149      34.524  47.733  24.563  1.00  0.00      B    O  
ATOM    947  Ho  MOH B 149      35.419  47.371  24.375  1.00  0.00      B    H  
ATOM    948  C   MOH B 150      43.132  20.044  18.305  1.00  0.00      B    C  
ATOM    949  H1  MOH B 150      44.110  20.552  18.614  1.00  0.00      B    H  
ATOM    950  H2  MOH B 150      42.690  19.771  19.261  1.00  0.00      B    H  
ATOM    951  H3  MOH B 150      42.385  20.656  17.753  1.00  0.00      B    H  
ATOM    952  O   MOH B 150      43.394  18.934  17.467  1.00  0.00      B    O  
ATOM    953  Ho  MOH B 150      44.037  18.364  17.943  1.00  0.00      B    H  
ATOM    954  C   MOH B 151      30.352  49.379   3.226  1.00  0.00      B    C  
ATOM    955  H1  MOH B 151      31.154  48.856   3.800  1.00  0.00      B    H  
ATOM    956  H2  MOH B 151      29.619  48.670   2.906  1.00  0.00      B    H  
ATOM    957  H3  MOH B 151      29.961  50.128   3.915  1.00  0.00      B    H  
ATOM    958  O   MOH B 151      30.734  50.209   2.231  1.00  0.00      B    O  
ATOM    959  Ho  MOH B 151      31.415  50.814   2.644  1.00  0.00      B    H  
ATOM    960  C   MOH B 152      37.267  38.097  35.134  1.00  0.00      B    C  
ATOM    961  H1  MOH B 152      36.405  38.529  35.612  1.00  0.00      B    H  
ATOM    962  H2  MOH B 152      37.092  37.912  34.035  1.00  0.00      B    H  
ATOM    963  H3  MOH B 152      38.031  38.887  35.160  1.00  0.00      B    H  
ATOM    964  O   MOH B 152      37.849  36.899  35.703  1.00  0.00      B    O  
ATOM    965  Ho  MOH B 152      38.169  37.053  36.656  1.00  0.00      B    H  
ATOM    966  C   MOH B 153      18.823  12.691   7.681  1.00  0.00      B    C  
ATOM    967  H1  MOH B 153      19.852  13.107   7.420  1.00  0.00      B    H  
ATOM    968  H2  MOH B 153      18.260  12.206   6.866  1.00  0.00      B    H  
ATOM    969  H3  MOH B 153      18.978  11.946   8.349  1.00  0.00      B    H  
ATOM    970  O   MOH B 153      18.110  13.806   8.127  1.00  0.00      B    O  
ATOM    971  Ho  MOH B 153      18.119  13.785   9.077  1.00  0.00      B    H  
ATOM    972  C   MOH B 154      30.949  16.808   2.929  1.00  0.00      B    C  
ATOM    973  H1  MOH B 154      30.272  16.394   3.701  1.00  0.00      B    H  
ATOM    974  H2  MOH B 154      30.565  16.718   1.897  1.00  0.00      B    H  
ATOM    975  H3  MOH B 154      31.026  17.863   3.169  1.00  0.00      B    H  
ATOM    976  O   MOH B 154      32.139  16.076   2.793  1.00  0.00      B    O  
ATOM    977  Ho  MOH B 154      32.758  16.378   3.463  1.00  0.00      B    H  
ATOM    978  C   MOH B 155      24.361  15.083  20.712  1.00  0.00      B    C  
ATOM    979  H1  MOH B 155      24.369  15.965  21.329  1.00  0.00      B    H  
ATOM    980  H2  MOH B 155      25.104  15.089  19.948  1.00  0.00      B    H  
ATOM    981  H3  MOH B 155      24.517  14.317  21.422  1.00  0.00      B    H  
ATOM    982  O   MOH B 155      23.083  14.836  20.370  1.00  0.00      B    O  
ATOM    983  Ho  MOH B 155      23.126  14.086  19.773  1.00  0.00      B    H  
ATOM    984  C   MOH B 156      24.498  44.043   7.489  1.00  0.00      B    C  
ATOM    985  H1  MOH B 156      24.260  45.049   7.930  1.00  0.00      B    H  
ATOM    986  H2  MOH B 156      23.520  43.520   7.521  1.00  0.00      B    H  
ATOM    987  H3  MOH B 156      24.809  44.105   6.459  1.00  0.00      B    H  
ATOM    988  O   MOH B 156      25.468  43.429   8.304  1.00  0.00      B    O  
ATOM    989  Ho  MOH B 156      25.198  43.739   9.209  1.00  0.00      B    H  
ATOM    990  C   MOH B 157      41.400  23.212  51.854  1.00  0.00      B    C  
ATOM    991  H1  MOH B 157      42.080  24.016  51.529  1.00  0.00      B    H  
ATOM    992  H2  MOH B 157      41.942  22.336  51.464  1.00  0.00      B    H  
ATOM    993  H3  MOH B 157      41.431  23.202  52.927  1.00  0.00      B    H  
ATOM    994  O   MOH B 157      40.053  23.382  51.274  1.00  0.00      B    O  
ATOM    995  Ho  MOH B 157      40.159  23.899  50.493  1.00  0.00      B    H  
ATOM    996  C   MOH B 158       1.529   8.631   3.048  1.00  0.00      B    C  
ATOM    997  H1  MOH B 158       1.566   7.576   3.219  1.00  0.00      B    H  
ATOM    998  H2  MOH B 158       1.745   8.880   1.994  1.00  0.00      B    H  
ATOM    999  H3  MOH B 158       0.565   9.106   3.357  1.00  0.00      B    H  
ATOM   1000  O   MOH B 158       2.629   9.201   3.856  1.00  0.00      B    O  
ATOM   1001  Ho  MOH B 158       3.135   8.464   4.020  1.00  0.00      B    H  
ATOM   1002  C   MOH B 159      31.945  30.527  36.247  1.00  0.00      B    C  
ATOM   1003  H1  MOH B 159      31.508  31.072  35.419  1.00  0.00      B    H  
ATOM   1004  H2  MOH B 159      31.646  31.149  37.094  1.00  0.00      B    H  
ATOM   1005  H3  MOH B 159      31.561  29.482  36.376  1.00  0.00      B    H  
ATOM   1006  O   MOH B 159      33.296  30.475  36.014  1.00  0.00      B    O  
ATOM   1007  Ho  MOH B 159      33.760  31.192  36.501  1.00  0.00      B    H  
ATOM   1008  C   MOH B 160      34.510  22.882  26.900  1.00  0.00      B    C  
ATOM   1009  H1  MOH B 160      35.074  22.011  27.150  1.00  0.00      B    H  
ATOM   1010  H2  MOH B 160      33.690  22.477  26.233  1.00  0.00      B    H  
ATOM   1011  H3  MOH B 160      34.056  23.340  27.815  1.00  0.00      B    H  
ATOM   1012  O   MOH B 160      35.162  23.929  26.238  1.00  0.00      B    O  
ATOM   1013  Ho  MOH B 160      34.780  24.776  26.478  1.00  0.00      B    H  
ATOM   1014  C   MOH B 161      11.326  36.966  28.857  1.00  0.00      B    C  
ATOM   1015  H1  MOH B 161      12.216  36.731  29.491  1.00  0.00      B    H  
ATOM   1016  H2  MOH B 161      11.570  37.984  28.461  1.00  0.00      B    H  
ATOM   1017  H3  MOH B 161      11.230  36.228  27.995  1.00  0.00      B    H  
ATOM   1018  O   MOH B 161      10.091  37.094  29.581  1.00  0.00      B    O  
ATOM   1019  Ho  MOH B 161      10.030  38.043  29.820  1.00  0.00      B    H  
ATOM   1020  C   MOH B 162      36.636  28.824  29.441  1.00  0.00      B    C  
ATOM   1021  H1  MOH B 162      37.123  29.255  30.312  1.00  0.00      B    H  
ATOM   1022  H2  MOH B 162      37.028  27.815  29.162  1.00  0.00      B    H  
ATOM   1023  H3  MOH B 162      35.545  28.810  29.641  1.00  0.00      B    H  
ATOM   1024  O   MOH B 162      36.683  29.653  28.308  1.00  0.00      B    O  
ATOM   1025  Ho  MOH B 162      37.339  29.310  27.686  1.00  0.00      B    H  
ATOM   1026  C   MOH B 163      27.451  37.464  16.894  1.00  0.00      B    C  
ATOM   1027  H1  MOH B 163      27.137  38.383  17.367  1.00  0.00      B    H  
ATOM   1028  H2  MOH B 163      28.447  37.171  16.997  1.00  0.00      B    H  
ATOM   1029  H3  MOH B 163      26.822  36.694  17.329  1.00  0.00      B    H  
ATOM   1030  O   MOH B 163      27.202  37.563  15.534  1.00  0.00      B    O  
ATOM   1031  Ho  MOH B 163      26.227  37.691  15.545  1.00  0.00      B    H  
ATOM   1032  C   MOH B 164      17.176  30.865  23.145  1.00  0.00      B    C  
ATOM   1033  H1  MOH B 164      17.450  31.865  23.503  1.00  0.00      B    H  
ATOM   1034  H2  MOH B 164      16.162  30.849  22.768  1.00  0.00      B    H  
ATOM   1035  H3  MOH B 164      17.936  30.491  22.386  1.00  0.00      B    H  
ATOM   1036  O   MOH B 164      17.057  30.234  24.425  1.00  0.00      B    O  
ATOM   1037  Ho  MOH B 164      17.037  29.317  24.386  1.00  0.00      B    H  
ATOM   1038  C   MOH B 165       1.943   2.503  30.826  1.00  0.00      B    C  
ATOM   1039  H1  MOH B 165       2.426   3.325  30.276  1.00  0.00      B    H  
ATOM   1040  H2  MOH B 165       2.202   1.539  30.411  1.00  0.00      B    H  
ATOM   1041  H3  MOH B 165       2.381   2.498  31.868  1.00  0.00      B    H  
ATOM   1042  O   MOH B 165       0.503   2.724  30.930  1.00  0.00      B    O  
ATOM   1043  Ho  MOH B 165       0.172   2.295  30.101  1.00  0.00      B    H  
ATOM   1044  C   MOH B 166      46.961  50.167  34.674  1.00  0.00      B    C  
ATOM   1045  H1  MOH B 166      47.557  50.465  33.807  1.00  0.00      B    H  
ATOM   1046  H2  MOH B 166      45.904  50.330  34.551  1.00  0.00      B    H  
ATOM   1047  H3  MOH B 166      46.954  49.155  35.031  1.00  0.00      B    H  
ATOM   1048  O   MOH B 166      47.238  51.010  35.765  1.00  0.00      B    O  
ATOM   1049  Ho  MOH B 166      48.192  50.978  35.994  1.00  0.00      B    H  
ATOM   1050  C   MOH B 167      12.789   1.536  40.743  1.00  0.00      B    C  
ATOM   1051  H1  MOH B 167      13.384   2.020  40.013  1.00  0.00      B    H  
ATOM   1052  H2  MOH B 167      12.201   0.842  40.171  1.00  0.00      B    H  
ATOM   1053  H3  MOH B 167      13.536   0.972  41.252  1.00  0.00      B    H  
ATOM   1054  O   MOH B 167      12.052   2.341  41.590  1.00  0.00      B    O  
ATOM   1055  Ho  MOH B 167      12.661   3.057  41.837  1.00  0.00      B    H  
ATOM   1056  C   MOH B 168      47.256  18.514   7.218  1.00  0.00      B    C  
ATOM   1057  H1  MOH B 168      48.282  18.826   7.435  1.00  0.00      B    H  
ATOM   1058  H2  MOH B 168      47.162  17.974   6.323  1.00  0.00      B    H  
ATOM   1059  H3  MOH B 168      46.896  17.773   7.913  1.00  0.00      B    H  
ATOM   1060  O   MOH B 168      46.333  19.538   7.076  1.00  0.00      B    O  
ATOM   1061  Ho  MOH B 168      46.563  19.892   6.215  1.00  0.00      B    H  
ATOM   1062  C   MOH B 169      41.531  27.522  50.865  1.00  0.00      B    C  
ATOM   1063  H1  MOH B 169      42.091  28.290  50.238  1.00  0.00      B    H  
ATOM   1064  H2  MOH B 169      40.689  27.076  50.313  1.00  0.00      B    H  
ATOM   1065  H3  MOH B 169      42.252  26.667  50.944  1.00  0.00      B    H  
ATOM   1066  O   MOH B 169      41.146  28.093  52.119  1.00  0.00      B    O  
ATOM   1067  Ho  MOH B 169      41.886  28.460  52.616  1.00  0.00      B    H  
ATOM   1068  C   MOH B 170      36.258  24.846   2.186  1.00  0.00      B    C  
ATOM   1069  H1  MOH B 170      37.068  24.539   1.442  1.00  0.00      B    H  
ATOM   1070  H2  MOH B 170      36.618  24.921   3.243  1.00  0.00      B    H  
ATOM   1071  H3  MOH B 170      36.061  25.859   1.909  1.00  0.00      B    H  
ATOM   1072  O   MOH B 170      35.163  24.048   2.098  1.00  0.00      B    O  
ATOM   1073  Ho  MOH B 170      35.241  23.309   2.685  1.00  0.00      B    H  
ATOM   1074  C   MOH B 171      37.604  23.054  28.665  1.00  0.00      B    C  
ATOM   1075  H1  MOH B 171      36.660  23.480  28.422  1.00  0.00      B    H  
ATOM   1076  H2  MOH B 171      38.189  23.255  27.822  1.00  0.00      B    H  
ATOM   1077  H3  MOH B 171      37.937  23.784  29.456  1.00  0.00      B    H  
ATOM   1078  O   MOH B 171      37.534  21.705  29.121  1.00  0.00      B    O  
ATOM   1079  Ho  MOH B 171      37.994  21.635  29.940  1.00  0.00      B    H  
ATOM   1080  C   MOH B 172       2.105  38.646  17.858  1.00  0.00      B    C  
ATOM   1081  H1  MOH B 172       3.011  39.236  18.009  1.00  0.00      B    H  
ATOM   1082  H2  MOH B 172       2.320  37.568  17.821  1.00  0.00      B    H  
ATOM   1083  H3  MOH B 172       1.458  38.815  18.795  1.00  0.00      B    H  
ATOM   1084  O   MOH B 172       1.402  39.106  16.699  1.00  0.00      B    O  
ATOM   1085  Ho  MOH B 172       1.992  39.177  16.006  1.00  0.00      B    H  
ATOM   1086  C   MOH B 173      22.682  36.096  33.396  1.00  0.00      B    C  
ATOM   1087  H1  MOH B 173      23.696  36.243  33.824  1.00  0.00      B    H  
ATOM   1088  H2  MOH B 173      22.825  35.730  32.378  1.00  0.00      B    H  
ATOM   1089  H3  MOH B 173      22.103  35.314  33.877  1.00  0.00      B    H  
ATOM   1090  O   MOH B 173      21.811  37.245  33.311  1.00  0.00      B    O  
ATOM   1091  Ho  MOH B 173      20.948  37.004  33.687  1.00  0.00      B    H  
ATOM   1092  C   MOH B 174       8.268  37.481  20.942  1.00  0.00      B    C  
ATOM   1093  H1  MOH B 174       9.326  37.151  21.162  1.00  0.00      B    H  
ATOM   1094  H2  MOH B 174       8.155  38.558  21.122  1.00  0.00      B    H  
ATOM   1095  H3  MOH B 174       8.156  37.394  19.849  1.00  0.00      B    H  
ATOM   1096  O   MOH B 174       7.384  36.674  21.645  1.00  0.00      B    O  
ATOM   1097  Ho  MOH B 174       6.492  36.924  21.538  1.00  0.00      B    H  
ATOM   1098  C   MOH B 175      37.652  18.282   2.314  1.00  0.00      B    C  
ATOM   1099  H1  MOH B 175      37.580  17.294   1.879  1.00  0.00      B    H  
ATOM   1100  H2  MOH B 175      37.172  18.957   1.654  1.00  0.00      B    H  
ATOM   1101  H3  MOH B 175      37.189  18.163   3.248  1.00  0.00      B    H  
ATOM   1102  O   MOH B 175      38.989  18.836   2.520  1.00  0.00      B    O  
ATOM   1103  Ho  MOH B 175      39.418  19.385   1.786  1.00  0.00      B    H  
ATOM   1104  C   MOH B 176       8.895  17.938  25.731  1.00  0.00      B    C  
ATOM   1105  H1  MOH B 176       9.699  18.553  26.191  1.00  0.00      B    H  
ATOM   1106  H2  MOH B 176       9.216  17.672  24.707  1.00  0.00      B    H  
ATOM   1107  H3  MOH B 176       8.612  17.088  26.271  1.00  0.00      B    H  
ATOM   1108  O   MOH B 176       7.779  18.802  25.641  1.00  0.00      B    O  
ATOM   1109  Ho  MOH B 176       7.173  18.498  24.973  1.00  0.00      B    H  
ATOM   1110  C   MOH B 177      16.592  41.278  15.068  1.00  0.00      B    C  
ATOM   1111  H1  MOH B 177      17.114  40.536  15.602  1.00  0.00      B    H  
ATOM   1112  H2  MOH B 177      15.601  41.208  15.488  1.00  0.00      B    H  
ATOM   1113  H3  MOH B 177      17.041  42.300  15.268  1.00  0.00      B    H  
ATOM   1114  O   MOH B 177      16.767  40.905  13.712  1.00  0.00      B    O  
ATOM   1115  Ho  MOH B 177      16.061  40.336  13.371  1.00  0.00      B    H  
ATOM   1116  C   MOH B 178      25.923  50.041   1.459  1.00  0.00      B    C  
ATOM   1117  H1  MOH B 178      26.626  49.181   1.482  1.00  0.00      B    H  
ATOM   1118  H2  MOH B 178      25.860  50.456   2.515  1.00  0.00      B    H  
ATOM   1119  H3  MOH B 178      26.485  50.709   0.868  1.00  0.00      B    H  
ATOM   1120  O   MOH B 178      24.629  49.665   1.074  1.00  0.00      B    O  
ATOM   1121  Ho  MOH B 178      24.702  48.712   1.291  1.00  0.00      B    H  
ATOM   1122  C   MOH B 179      49.343  31.930  40.935  1.00  0.00      B    C  
ATOM   1123  H1  MOH B 179      50.148  31.854  41.715  1.00  0.00      B    H  
ATOM   1124  H2  MOH B 179      49.088  30.941  40.503  1.00  0.00      B    H  
ATOM   1125  H3  MOH B 179      48.510  32.475  41.415  1.00  0.00      B    H  
ATOM   1126  O   MOH B 179      49.819  32.806  39.908  1.00  0.00      B    O  
ATOM   1127  Ho  MOH B 179      49.003  33.021  39.416  1.00  0.00      B    H  
ATOM   1128  C   MOH B 180      43.955  10.910  12.833  1.00  0.00      B    C  
ATOM   1129  H1  MOH B 180      44.344  11.939  12.667  1.00  0.00      B    H  
ATOM   1130  H2  MOH B 180      43.435  10.758  11.931  1.00  0.00      B    H  
ATOM   1131  H3  MOH B 180      44.906  10.250  12.954  1.00  0.00      B    H  
ATOM   1132  O   MOH B 180      43.066  10.891  13.940  1.00  0.00      B    O  
ATOM   1133  Ho  MOH B 180      42.337  10.333  13.666  1.00  0.00      B    H  
ATOM   1134  C   MOH B 181      29.811  18.103  30.922  1.00  0.00      B    C  
ATOM   1135  H1  MOH B 181      28.785  18.468  31.285  1.00  0.00      B    H  
ATOM   1136  H2  MOH B 181      30.577  18.162  31.667  1.00  0.00      B    H  
ATOM   1137  H3  MOH B 181      29.616  17.117  30.622  1.00  0.00      B    H  
ATOM   1138  O   MOH B 181      29.961  19.003  29.870  1.00  0.00      B    O  
ATOM   1139  Ho  MOH B 181      30.498  19.686  30.240  1.00  0.00      B    H  
ATOM   1140  C   MOH B 182      16.817  21.950  32.204  1.00  0.00      B    C  
ATOM   1141  H1  MOH B 182      15.746  22.048  32.566  1.00  0.00      B    H  
ATOM   1142  H2  MOH B 182      17.473  22.086  33.074  1.00  0.00      B    H  
ATOM   1143  H3  MOH B 182      17.113  21.002  31.847  1.00  0.00      B    H  
ATOM   1144  O   MOH B 182      16.977  22.973  31.168  1.00  0.00      B    O  
ATOM   1145  Ho  MOH B 182      16.712  23.852  31.441  1.00  0.00      B    H  
ATOM   1146  C   MOH B 183      39.964  35.840   3.726  1.00  0.00      B    C  
ATOM   1147  H1  MOH B 183      39.591  36.693   3.197  1.00  0.00      B    H  
ATOM   1148  H2  MOH B 183      41.022  35.858   3.690  1.00  0.00      B    H  
ATOM   1149  H3  MOH B 183      39.668  36.150   4.702  1.00  0.00      B    H  
ATOM   1150  O   MOH B 183      39.530  34.594   3.317  1.00  0.00      B    O  
ATOM   1151  Ho  MOH B 183      38.635  34.764   2.958  1.00  0.00      B    H  
ATOM   1152  C   MOH B 184      49.655  39.699  15.912  1.00  0.00      B    C  
ATOM   1153  H1  MOH B 184      49.636  40.732  15.677  1.00  0.00      B    H  
ATOM   1154  H2  MOH B 184      48.586  39.419  15.848  1.00  0.00      B    H  
ATOM   1155  H3  MOH B 184      50.247  39.270  15.110  1.00  0.00      B    H  
ATOM   1156  O   MOH B 184      50.211  39.369  17.125  1.00  0.00      B    O  
ATOM   1157  Ho  MOH B 184      51.165  39.394  17.137  1.00  0.00      B    H  
ATOM   1158  C   MOH B 185      40.560   1.399  44.950  1.00  0.00      B    C  
ATOM   1159  H1  MOH B 185      40.220   0.494  45.512  1.00  0.00      B    H  
ATOM   1160  H2  MOH B 185      41.632   1.450  44.975  1.00  0.00      B    H  
ATOM   1161  H3  MOH B 185      40.146   1.423  43.917  1.00  0.00      B    H  
ATOM   1162  O   MOH B 185      40.122   2.538  45.616  1.00  0.00      B    O  
ATOM   1163  Ho  MOH B 185      40.632   3.340  45.348  1.00  0.00      B    H  
ATOM   1164  C   MOH B 186      32.170  11.103  34.244  1.00  0.00      B    C  
ATOM   1165  H1  MOH B 186      31.806  10.381  35.015  1.00  0.00      B    H  
ATOM   1166  H2  MOH B 186      31.958  10.765  33.208  1.00  0.00      B    H  
ATOM   1167  H3  MOH B 186      31.602  11.994  34.384  1.00  0.00      B    H  
ATOM   1168  O   MOH B 186      33.537  11.156  34.379  1.00  0.00      B    O  
ATOM   1169  Ho  MOH B 186      33.726  11.285  35.323  1.00  0.00      B    H  
ATOM   1170  C   MOH B 187      34.605  17.779  13.580  1.00  0.00      B    C  
ATOM   1171  H1  MOH B 187      33.534  18.076  13.299  1.00  0.00      B    H  
ATOM   1172  H2  MOH B 187      35.269  18.625  13.480  1.00  0.00      B    H  
ATOM   1173  H3  MOH B 187      34.559  17.393  14.612  1.00  0.00      B    H  
ATOM   1174  O   MOH B 187      35.191  16.771  12.802  1.00  0.00      B    O  
ATOM   1175  Ho  MOH B 187      34.486  16.288  12.307  1.00  0.00      B    H  
ATOM   1176  C   MOH B 188      25.168  31.068  42.250  1.00  0.00      B    C  
ATOM   1177  H1  MOH B 188      26.219  30.617  42.115  1.00  0.00      B    H  
ATOM   1178  H2  MOH B 188      24.655  30.513  43.017  1.00  0.00      B    H  
ATOM   1179  H3  MOH B 188      25.223  32.092  42.630  1.00  0.00      B    H  
ATOM   1180  O   MOH B 188      24.457  30.987  40.960  1.00  0.00      B    O  
ATOM   1181  Ho  MOH B 188      23.665  31.372  41.085  1.00  0.00      B    H  
ATOM   1182  C   MOH B 189       9.938  28.530  19.075  1.00  0.00      B    C  
ATOM   1183  H1  MOH B 189       9.499  29.156  19.837  1.00  0.00      B    H  
ATOM   1184  H2  MOH B 189      10.974  28.735  19.135  1.00  0.00      B    H  
ATOM   1185  H3  MOH B 189       9.802  27.514  19.263  1.00  0.00      B    H  
ATOM   1186  O   MOH B 189       9.497  28.901  17.802  1.00  0.00      B    O  
ATOM   1187  Ho  MOH B 189       8.528  28.672  17.759  1.00  0.00      B    H  
ATOM   1188  C   MOH B 190      48.353  32.048  47.418  1.00  0.00      B    C  
ATOM   1189  H1  MOH B 190      48.620  32.954  48.000  1.00  0.00      B    H  
ATOM   1190  H2  MOH B 190      48.449  31.226  48.219  1.00  0.00      B    H  
ATOM   1191  H3  MOH B 190      47.337  32.153  47.076  1.00  0.00      B    H  
ATOM   1192  O   MOH B 190      49.190  31.807  46.294  1.00  0.00      B    O  
ATOM   1193  Ho  MOH B 190      48.884  32.375  45.631  1.00  0.00      B    H  
ATOM   1194  C   MOH B 191      10.527  35.665  42.337  1.00  0.00      B    C  
ATOM   1195  H1  MOH B 191      10.031  36.484  42.729  1.00  0.00      B    H  
ATOM   1196  H2  MOH B 191       9.775  35.170  41.756  1.00  0.00      B    H  
ATOM   1197  H3  MOH B 191      11.406  35.889  41.713  1.00  0.00      B    H  
ATOM   1198  O   MOH B 191      10.806  34.808  43.411  1.00  0.00      B    O  
ATOM   1199  Ho  MOH B 191       9.946  34.606  43.787  1.00  0.00      B    H  
ATOM   1200  C   MOH B 192      38.751  51.097  26.684  1.00  0.00      B    C  
ATOM   1201  H1  MOH B 192      39.626  51.032  27.336  1.00  0.00      B    H  
ATOM   1202  H2  MOH B 192      39.099  51.724  25.832  1.00  0.00      B    H  
ATOM   1203  H3  MOH B 192      38.613  50.103  26.238  1.00  0.00      B    H  
ATOM   1204  O   MOH B 192      37.486  51.533  27.164  1.00  0.00      B    O  
ATOM   1205  Ho  MOH B 192      36.725  51.206  26.657  1.00  0.00      B    H  
ATOM   1206  C   MOH B 193      45.635  21.515  47.713  1.00  0.00      B    C  
ATOM   1207  H1  MOH B 193      45.389  22.453  47.177  1.00  0.00      B    H  
ATOM   1208  H2  MOH B 193      45.040  20.816  47.251  1.00  0.00      B    H  
ATOM   1209  H3  MOH B 193      46.661  21.211  47.467  1.00  0.00      B    H  
ATOM   1210  O   MOH B 193      45.362  21.628  49.098  1.00  0.00      B    O  
ATOM   1211  Ho  MOH B 193      45.343  20.705  49.307  1.00  0.00      B    H  
ATOM   1212  C   MOH B 194      18.414  17.109   9.454  1.00  0.00      B    C  
ATOM   1213  H1  MOH B 194      17.571  16.656   9.946  1.00  0.00      B    H  
ATOM   1214  H2  MOH B 194      18.341  16.793   8.410  1.00  0.00      B    H  
ATOM   1215  H3  MOH B 194      18.301  18.214   9.546  1.00  0.00      B    H  
ATOM   1216  O   MOH B 194      19.588  16.659  10.075  1.00  0.00      B    O  
ATOM   1217  Ho  MOH B 194      19.536  15.680  10.101  1.00  0.00      B    H  
ATOM   1218  C   MOH B 195       1.385   8.460  20.698  1.00  0.00      B    C  
ATOM   1219  H1  MOH B 195       2.009   9.180  21.215  1.00  0.00      B    H  
ATOM   1220  H2  MOH B 195       0.601   8.174  21.352  1.00  0.00      B    H  
ATOM   1221  H3  MOH B 195       1.056   9.224  19.938  1.00  0.00      B    H  
ATOM   1222  O   MOH B 195       2.165   7.338  20.262  1.00  0.00      B    O  
ATOM   1223  Ho  MOH B 195       1.636   6.819  19.661  1.00  0.00      B    H  
ATOM   1224  C   MOH B 196      51.619  26.677  31.261  1.00  0.00      B    C  
ATOM   1225  H1  MOH B 196      50.640  26.886  31.588  1.00  0.00      B    H  
ATOM   1226  H2  MOH B 196      52.293  27.535  31.397  1.00  0.00      B    H  
ATOM   1227  H3  MOH B 196      52.155  25.891  31.836  1.00  0.00      B    H  
ATOM   1228  O   MOH B 196      51.662  26.401  29.847  1.00  0.00      B    O  
ATOM   1229  Ho  MOH B 196      50.931  25.854  29.692  1.00  0.00      B    H  
ATOM   1230  C   MOH B 197      43.241  45.114  26.663  1.00  0.00      B    C  
ATOM   1231  H1  MOH B 197      43.790  45.496  25.800  1.00  0.00      B    H  
ATOM   1232  H2  MOH B 197      42.365  44.644  26.260  1.00  0.00      B    H  
ATOM   1233  H3  MOH B 197      43.868  44.382  27.255  1.00  0.00      B    H  
ATOM   1234  O   MOH B 197      43.062  46.072  27.726  1.00  0.00      B    O  
ATOM   1235  Ho  MOH B 197      42.647  45.646  28.462  1.00  0.00      B    H  
ATOM   1236  C   MOH B 198      50.621   0.709  28.415  1.00  0.00      B    C  
ATOM   1237  H1  MOH B 198      50.270   0.327  29.389  1.00  0.00      B    H  
ATOM   1238  H2  MOH B 198      51.593   0.243  28.218  1.00  0.00      B    H  
ATOM   1239  H3  MOH B 198      49.929   0.423  27.618  1.00  0.00      B    H  
ATOM   1240  O   MOH B 198      50.804   2.134  28.523  1.00  0.00      B    O  
ATOM   1241  Ho  MOH B 198      50.842   2.430  27.588  1.00  0.00      B    H  
ATOM   1242  C   MOH B 199       9.652  47.413   2.311  1.00  0.00      B    C  
ATOM   1243  H1  MOH B 199      10.377  47.357   1.507  1.00  0.00      B    H  
ATOM   1244  H2  MOH B 199      10.084  47.028   3.253  1.00  0.00      B    H  
ATOM   1245  H3  MOH B 199       9.090  48.375   2.395  1.00  0.00      B    H  
ATOM   1246  O   MOH B 199       8.612  46.523   1.947  1.00  0.00      B    O  
ATOM   1247  Ho  MOH B 199       8.038  46.472   2.656  1.00  0.00      B    H  
ATOM   1248  C   MOH B 200      50.946  14.275  13.106  1.00  0.00      B    C  
ATOM   1249  H1  MOH B 200      51.243  15.012  13.805  1.00  0.00      B    H  
ATOM   1250  H2  MOH B 200      50.223  14.646  12.376  1.00  0.00      B    H  
ATOM   1251  H3  MOH B 200      51.863  13.985  12.538  1.00  0.00      B    H  
ATOM   1252  O   MOH B 200      50.389  13.186  13.771  1.00  0.00      B    O  
ATOM   1253  Ho  MOH B 200      50.929  13.059  14.563  1.00  0.00      B    H  
ATOM   1254  C   MOH B 201      19.390   0.331  39.718  1.00  0.00      B    C  
ATOM   1255  H1  MOH B 201      18.538   0.936  39.972  1.00  0.00      B    H  
ATOM   1256  H2  MOH B 201      20.224   0.579  40.440  1.00  0.00      B    H  
ATOM   1257  H3  MOH B 201      19.120  -0.670  39.718  1.00  0.00      B    H  
ATOM   1258  O   MOH B 201      19.818   0.764  38.403  1.00  0.00      B    O  
ATOM   1259  Ho  MOH B 201      19.899   1.750  38.314  1.00  0.00      B    H  
ATOM   1260  C   MOH B 202      36.327  14.308  46.654  1.00  0.00      B    C  
ATOM   1261  H1  MOH B 202      35.602  13.476  46.608  1.00  0.00      B    H  
ATOM   1262  H2  MOH B 202      35.916  15.209  47.166  1.00  0.00      B    H  
ATOM   1263  H3  MOH B 202      37.039  14.027  47.446  1.00  0.00      B    H  
ATOM   1264  O   MOH B 202      37.007  14.589  45.410  1.00  0.00      B    O  
ATOM   1265  Ho  MOH B 202      37.337  13.788  45.044  1.00  0.00      B    H  
ATOM   1266  C   MOH B 203      24.360  19.616  24.602  1.00  0.00      B    C  
ATOM   1267  H1  MOH B 203      24.966  20.485  24.568  1.00  0.00      B    H  
ATOM   1268  H2  MOH B 203      24.956  18.717  24.374  1.00  0.00      B    H  
ATOM   1269  H3  MOH B 203      23.828  19.435  25.598  1.00  0.00      B    H  
ATOM   1270  O   MOH B 203      23.245  19.645  23.710  1.00  0.00      B    O  
ATOM   1271  Ho  MOH B 203      22.689  18.888  23.954  1.00  0.00      B    H  
ATOM   1272  C   MOH B 204      28.143   2.379   1.552  1.00  0.00      B    C  
ATOM   1273  H1  MOH B 204      28.154   1.495   2.255  1.00  0.00      B    H  
ATOM   1274  H2  MOH B 204      29.038   2.644   0.908  1.00  0.00      B    H  
ATOM   1275  H3  MOH B 204      27.372   2.040   0.864  1.00  0.00      B    H  
ATOM   1276  O   MOH B 204      27.577   3.438   2.283  1.00  0.00      B    O  
ATOM   1277  Ho  MOH B 204      26.643   3.474   1.975  1.00  0.00      B    H  
ATOM   1278  C   MOH B 205       4.706  49.090  13.152  1.00  0.00      B    C  
ATOM   1279  H1  MOH B 205       5.728  49.185  12.968  1.00  0.00      B    H  
ATOM   1280  H2  MOH B 205       4.322  48.412  12.397  1.00  0.00      B    H  
ATOM   1281  H3  MOH B 205       4.595  48.639  14.158  1.00  0.00      B    H  
ATOM   1282  O   MOH B 205       3.916  50.279  13.165  1.00  0.00      B    O  
ATOM   1283  Ho  MOH B 205       3.010  50.062  13.423  1.00  0.00      B    H  
ATOM   1284  C   MOH B 206       0.085  36.344   7.192  1.00  0.00      B    C  
ATOM   1285  H1  MOH B 206       0.733  36.537   6.347  1.00  0.00      B    H  
ATOM   1286  H2  MOH B 206       0.045  37.308   7.699  1.00  0.00      B    H  
ATOM   1287  H3  MOH B 206      -0.872  35.777   7.027  1.00  0.00      B    H  
ATOM   1288  O   MOH B 206       0.838  35.563   8.100  1.00  0.00      B    O  
ATOM   1289  Ho  MOH B 206       0.794  34.753   7.605  1.00  0.00      B    H  
ATOM   1290  C   MOH B 207      42.505  41.044   5.396  1.00  0.00      B    C  
ATOM   1291  H1  MOH B 207      42.013  41.987   5.695  1.00  0.00      B    H  
ATOM   1292  H2  MOH B 207      42.614  40.316   6.176  1.00  0.00      B    H  
ATOM   1293  H3  MOH B 207      41.888  40.510   4.640  1.00  0.00      B    H  
ATOM   1294  O   MOH B 207      43.719  41.289   5.019  1.00  0.00      B    O  
ATOM   1295  Ho  MOH B 207      43.940  40.767   4.264  1.00  0.00      B    H  
ATOM   1296  C   MOH B 208      39.018  49.321  46.644  1.00  0.00      B    C  
ATOM   1297  H1  MOH B 208      38.749  48.647  47.457  1.00  0.00      B    H  
ATOM   1298  H2  MOH B 208      39.881  49.872  46.941  1.00  0.00      B    H  
ATOM   1299  H3  MOH B 208      39.282  48.830  45.721  1.00  0.00      B    H  
ATOM   1300  O   MOH B 208      37.800  50.087  46.483  1.00  0.00      B    O  
ATOM   1301  Ho  MOH B 208      37.904  50.998  46.238  1.00  0.00      B    H  
ATOM   1302  C   MOH B 209      22.823   7.372  41.523  1.00  0.00      B    C  
ATOM   1303  H1  MOH B 209      23.363   6.794  40.771  1.00  0.00      B    H  
ATOM   1304  H2  MOH B 209      23.578   8.039  41.888  1.00  0.00      B    H  
ATOM   1305  H3  MOH B 209      22.116   7.978  40.968  1.00  0.00      B    H  
ATOM   1306  O   MOH B 209      22.119   6.510  42.481  1.00  0.00      B    O  
ATOM   1307  Ho  MOH B 209      21.728   7.049  43.174  1.00  0.00      B    H  
ATOM   1308  C   MOH B 210      16.173  27.491  29.205  1.00  0.00      B    C  
ATOM   1309  H1  MOH B 210      15.669  27.916  30.081  1.00  0.00      B    H  
ATOM   1310  H2  MOH B 210      16.247  28.163  28.389  1.00  0.00      B    H  
ATOM   1311  H3  MOH B 210      17.216  27.166  29.375  1.00  0.00      B    H  
ATOM   1312  O   MOH B 210      15.316  26.425  28.843  1.00  0.00      B    O  
ATOM   1313  Ho  MOH B 210      15.065  25.917  29.617  1.00  0.00      B    H  
ATOM   1314  C   MOH B 211      50.466  45.927  28.484  1.00  0.00      B    C  
ATOM   1315  H1  MOH B 211      50.936  44.969  28.144  1.00  0.00      B    H  
ATOM   1316  H2  MOH B 211      51.245  46.436  29.066  1.00  0.00      B    H  
ATOM   1317  H3  MOH B 211      50.161  46.463  27.668  1.00  0.00      B    H  
ATOM   1318  O   MOH B 211      49.337  45.556  29.306  1.00  0.00      B    O  
ATOM   1319  Ho  MOH B 211      48.599  46.081  28.969  1.00  0.00      B    H  
ATOM   1320  C   MOH B 212      46.657  14.474  47.690  1.00  0.00      B    C  
ATOM   1321  H1  MOH B 212      45.566  14.454  47.874  1.00  0.00      B    H  
ATOM   1322  H2  MOH B 212      47.125  14.665  48.614  1.00  0.00      B    H  
ATOM   1323  H3  MOH B 212      47.024  13.481  47.345  1.00  0.00      B    H  
ATOM   1324  O   MOH B 212      46.946  15.515  46.741  1.00  0.00      B    O  
ATOM   1325  Ho  MOH B 212      47.805  15.301  46.314  1.00  0.00      B    H  
ATOM   1326  C   MOH B 213       2.376   1.516  36.289  1.00  0.00      B    C  
ATOM   1327  H1  MOH B 213       1.772   2.268  35.796  1.00  0.00      B    H  
ATOM   1328  H2  MOH B 213       2.804   1.929  37.192  1.00  0.00      B    H  
ATOM   1329  H3  MOH B 213       1.556   0.778  36.599  1.00  0.00      B    H  
ATOM   1330  O   MOH B 213       3.404   0.955  35.565  1.00  0.00      B    O  
ATOM   1331  Ho  MOH B 213       3.888   1.678  35.138  1.00  0.00      B    H  
ATOM   1332  C   MOH B 214       1.116  24.203  11.455  1.00  0.00      B    C  
ATOM   1333  H1  MOH B 214       0.216  24.017  10.958  1.00  0.00      B    H  
ATOM   1334  H2  MOH B 214       1.849  24.200  10.692  1.00  0.00      B    H  
ATOM   1335  H3  MOH B 214       1.126  25.226  11.782  1.00  0.00      B    H  
ATOM   1336  O   MOH B 214       1.497  23.259  12.482  1.00  0.00      B    O  
ATOM   1337  Ho  MOH B 214       1.706  22.418  12.015  1.00  0.00      B    H  
ATOM   1338  C   MOH B 215      18.548   3.755  35.033  1.00  0.00      B    C  
ATOM   1339  H1  MOH B 215      17.903   2.931  35.387  1.00  0.00      B    H  
ATOM   1340  H2  MOH B 215      19.507   3.501  35.493  1.00  0.00      B    H  
ATOM   1341  H3  MOH B 215      18.577   3.723  33.997  1.00  0.00      B    H  
ATOM   1342  O   MOH B 215      18.076   5.019  35.660  1.00  0.00      B    O  
ATOM   1343  Ho  MOH B 215      18.918   5.326  36.107  1.00  0.00      B    H  
ATOM   1344  C   MOH B 216      31.323  45.768  38.010  1.00  0.00      B    C  
ATOM   1345  H1  MOH B 216      31.913  46.503  38.620  1.00  0.00      B    H  
ATOM   1346  H2  MOH B 216      30.408  46.275  37.552  1.00  0.00      B    H  
ATOM   1347  H3  MOH B 216      31.905  45.364  37.167  1.00  0.00      B    H  
ATOM   1348  O   MOH B 216      30.790  44.715  38.739  1.00  0.00      B    O  
ATOM   1349  Ho  MOH B 216      30.115  45.165  39.293  1.00  0.00      B    H  
ATOM   1350  C   MOH B 217      28.994  33.057  37.589  1.00  0.00      B    C  
ATOM   1351  H1  MOH B 217      28.200  33.804  37.832  1.00  0.00      B    H  
ATOM   1352  H2  MOH B 217      29.813  33.510  36.988  1.00  0.00      B    H  
ATOM   1353  H3  MOH B 217      29.370  32.665  38.591  1.00  0.00      B    H  
ATOM   1354  O   MOH B 217      28.575  32.001  36.780  1.00  0.00      B    O  
ATOM   1355  Ho  MOH B 217      27.973  32.396  36.127  1.00  0.00      B    H  
ATOM   1356  C   MOH B 218      22.481  46.208  28.399  1.00  0.00      B    C  
ATOM   1357  H1  MOH B 218      23.461  45.964  28.015  1.00  0.00      B    H  
ATOM   1358  H2  MOH B 218      22.404  46.342  29.470  1.00  0.00      B    H  
ATOM   1359  H3  MOH B 218      22.156  47.183  28.029  1.00  0.00      B    H  
ATOM   1360  O   MOH B 218      21.711  45.203  27.827  1.00  0.00      B    O  
ATOM   1361  Ho  MOH B 218      22.292  44.676  27.257  1.00  0.00      B    H  
ATOM   1362  C   MOH B 219      13.891  46.922  37.455  1.00  0.00      B    C  
ATOM   1363  H1  MOH B 219      14.505  46.711  38.335  1.00  0.00      B    H  
ATOM   1364  H2  MOH B 219      13.428  45.909  37.297  1.00  0.00      B    H  
ATOM   1365  H3  MOH B 219      13.137  47.609  37.859  1.00  0.00      B    H  
ATOM   1366  O   MOH B 219      14.655  47.453  36.338  1.00  0.00      B    O  
ATOM   1367  Ho  MOH B 219      14.803  48.385  36.494  1.00  0.00      B    H  
ATOM   1368  C   MOH B 220      50.493  23.009  43.416  1.00  0.00      B    C  
ATOM   1369  H1  MOH B 220      51.318  22.805  42.846  1.00  0.00      B    H  
ATOM   1370  H2  MOH B 220      49.784  22.124  43.213  1.00  0.00      B    H  
ATOM   1371  H3  MOH B 220      50.762  23.121  44.456  1.00  0.00      B    H  
ATOM   1372  O   MOH B 220      49.805  24.181  42.860  1.00  0.00      B    O  
ATOM   1373  Ho  MOH B 220      48.943  24.301  43.350  1.00  0.00      B    H  
ATOM   1374  C   MOH B 221      44.767  51.427  31.884  1.00  0.00      B    C  
ATOM   1375  H1  MOH B 221      43.816  51.007  31.449  1.00  0.00      B    H  
ATOM   1376  H2  MOH B 221      44.967  52.417  31.443  1.00  0.00      B    H  
ATOM   1377  H3  MOH B 221      44.557  51.523  32.960  1.00  0.00      B    H  
ATOM   1378  O   MOH B 221      45.867  50.606  31.659  1.00  0.00      B    O  
ATOM   1379  Ho  MOH B 221      46.600  51.214  31.512  1.00  0.00      B    H  
ATOM   1380  C   MOH B 222      48.664  41.193  28.419  1.00  0.00      B    C  
ATOM   1381  H1  MOH B 222      48.872  42.272  28.397  1.00  0.00      B    H  
ATOM   1382  H2  MOH B 222      49.541  40.594  28.599  1.00  0.00      B    H  
ATOM   1383  H3  MOH B 222      47.936  40.971  29.226  1.00  0.00      B    H  
ATOM   1384  O   MOH B 222      48.093  40.801  27.176  1.00  0.00      B    O  
ATOM   1385  Ho  MOH B 222      47.488  41.435  26.862  1.00  0.00      B    H  
ATOM   1386  C   MOH B 223      41.508  18.491  42.416  1.00  0.00      B    C  
ATOM   1387  H1  MOH B 223      41.695  19.529  42.765  1.00  0.00      B    H  
ATOM   1388  H2  MOH B 223      41.507  18.604  41.356  1.00  0.00      B    H  
ATOM   1389  H3  MOH B 223      42.458  18.106  42.688  1.00  0.00      B    H  
ATOM   1390  O   MOH B 223      40.447  17.855  43.123  1.00  0.00      B    O  
ATOM   1391  Ho  MOH B 223      40.825  17.077  43.536  1.00  0.00      B    H  
ATOM   1392  C   MOH B 224      31.384  39.645  16.770  1.00  0.00      B    C  
ATOM   1393  H1  MOH B 224      30.325  39.481  16.513  1.00  0.00      B    H  
ATOM   1394  H2  MOH B 224      31.778  40.216  15.881  1.00  0.00      B    H  
ATOM   1395  H3  MOH B 224      31.457  40.312  17.654  1.00  0.00      B    H  
ATOM   1396  O   MOH B 224      32.114  38.478  16.970  1.00  0.00      B    O  
ATOM   1397  Ho  MOH B 224      31.558  37.906  17.458  1.00  0.00      B    H  
ATOM   1398  C   MOH B 225      29.335  37.701  37.815  1.00  0.00      B    C  
ATOM   1399  H1  MOH B 225      28.201  37.869  37.781  1.00  0.00      B    H  
ATOM   1400  H2  MOH B 225      29.735  37.413  36.853  1.00  0.00      B    H  
ATOM   1401  H3  MOH B 225      29.824  38.656  38.169  1.00  0.00      B    H  
ATOM   1402  O   MOH B 225      29.699  36.638  38.666  1.00  0.00      B    O  
ATOM   1403  Ho  MOH B 225      30.559  36.821  39.074  1.00  0.00      B    H  
ATOM   1404  C   MOH B 226      14.209   4.952  51.523  1.00  0.00      B    C  
ATOM   1405  H1  MOH B 226      15.121   5.104  51.051  1.00  0.00      B    H  
ATOM   1406  H2  MOH B 226      13.602   4.219  50.954  1.00  0.00      B    H  
ATOM   1407  H3  MOH B 226      14.307   4.579  52.553  1.00  0.00      B    H  
ATOM   1408  O   MOH B 226      13.716   6.302  51.523  1.00  0.00      B    O  
ATOM   1409  Ho  MOH B 226      13.254   6.429  50.666  1.00  0.00      B    H  
ATOM   1410  C   MOH B 227      42.790  43.073  46.235  1.00  0.00      B    C  
ATOM   1411  H1  MOH B 227      41.815  43.485  46.323  1.00  0.00      B    H  
ATOM   1412  H2  MOH B 227      43.547  43.811  46.409  1.00  0.00      B    H  
ATOM   1413  H3  MOH B 227      42.867  42.303  47.053  1.00  0.00      B    H  
ATOM   1414  O   MOH B 227      43.117  42.373  45.049  1.00  0.00      B    O  
ATOM   1415  Ho  MOH B 227      42.732  42.924  44.383  1.00  0.00      B    H  
ATOM   1416  C   MOH B 228      35.094  37.418  39.219  1.00  0.00      B    C  
ATOM   1417  H1  MOH B 228      35.444  37.208  38.216  1.00  0.00      B    H  
ATOM   1418  H2  MOH B 228      35.882  37.960  39.789  1.00  0.00      B    H  
ATOM   1419  H3  MOH B 228      34.249  38.101  39.138  1.00  0.00      B    H  
ATOM   1420  O   MOH B 228      34.559  36.250  39.723  1.00  0.00      B    O  
ATOM   1421  Ho  MOH B 228      33.932  36.463  40.462  1.00  0.00      B    H  
ATOM   1422  C   MOH B 229      49.212   2.535   6.579  1.00  0.00      B    C  
ATOM   1423  H1  MOH B 229      48.487   1.892   6.215  1.00  0.00      B    H  
ATOM   1424  H2  MOH B 229      49.465   3.236   5.776  1.00  0.00      B    H  
ATOM   1425  H3  MOH B 229      48.966   3.008   7.483  1.00  0.00      B    H  
ATOM   1426  O   MOH B 229      50.393   1.711   6.781  1.00  0.00      B    O  
ATOM   1427  Ho  MOH B 229      50.418   1.624   7.733  1.00  0.00      B    H  
ATOM   1428  C   MOH B 230      43.368  46.217  42.790  1.00  0.00      B    C  
ATOM   1429  H1  MOH B 230      42.426  45.794  42.999  1.00  0.00      B    H  
ATOM   1430  H2  MOH B 230      43.270  46.646  41.779  1.00  0.00      B    H  
ATOM   1431  H3  MOH B 230      43.466  47.084  43.474  1.00  0.00      B    H  
ATOM   1432  O   MOH B 230      44.473  45.312  43.018  1.00  0.00      B    O  
ATOM   1433  Ho  MOH B 230      44.389  44.658  42.365  1.00  0.00      B    H  
ATOM   1434  C   MOH B 231       6.399  12.621  45.725  1.00  0.00      B    C  
ATOM   1435  H1  MOH B 231       5.527  12.083  46.097  1.00  0.00      B    H  
ATOM   1436  H2  MOH B 231       7.132  11.916  45.295  1.00  0.00      B    H  
ATOM   1437  H3  MOH B 231       6.159  13.261  44.849  1.00  0.00      B    H  
ATOM   1438  O   MOH B 231       6.961  13.439  46.759  1.00  0.00      B    O  
ATOM   1439  Ho  MOH B 231       7.279  12.883  47.467  1.00  0.00      B    H  
ATOM   1440  C   MOH B 232      50.195   3.515  36.850  1.00  0.00      B    C  
ATOM   1441  H1  MOH B 232      51.093   4.046  37.043  1.00  0.00      B    H  
ATOM   1442  H2  MOH B 232      49.561   4.110  36.256  1.00  0.00      B    H  
ATOM   1443  H3  MOH B 232      50.454   2.674  36.164  1.00  0.00      B    H  
ATOM   1444  O   MOH B 232      49.686   3.012  38.095  1.00  0.00      B    O  
ATOM   1445  Ho  MOH B 232      48.970   3.525  38.411  1.00  0.00      B    H  
ATOM   1446  C   MOH B 233      13.715  23.584  29.643  1.00  0.00      B    C  
ATOM   1447  H1  MOH B 233      13.177  24.480  29.290  1.00  0.00      B    H  
ATOM   1448  H2  MOH B 233      14.517  23.404  28.975  1.00  0.00      B    H  
ATOM   1449  H3  MOH B 233      14.018  23.637  30.696  1.00  0.00      B    H  
ATOM   1450  O   MOH B 233      12.811  22.580  29.308  1.00  0.00      B    O  
ATOM   1451  Ho  MOH B 233      12.382  22.249  30.107  1.00  0.00      B    H  
ATOM   1452  C   MOH B 234       8.739  15.352  11.975  1.00  0.00      B    C  
ATOM   1453  H1  MOH B 234       8.877  15.570  13.032  1.00  0.00      B    H  
ATOM   1454  H2  MOH B 234       9.737  14.880  11.769  1.00  0.00      B    H  
ATOM   1455  H3  MOH B 234       7.884  14.642  11.841  1.00  0.00      B    H  
ATOM   1456  O   MOH B 234       8.690  16.488  11.246  1.00  0.00      B    O  
ATOM   1457  Ho  MOH B 234       8.876  16.352  10.320  1.00  0.00      B    H  
ATOM   1458  C   MOH B 235       8.801   6.514  25.719  1.00  0.00      B    C  
ATOM   1459  H1  MOH B 235       8.725   6.597  24.613  1.00  0.00      B    H  
ATOM   1460  H2  MOH B 235       9.258   7.401  26.261  1.00  0.00      B    H  
ATOM   1461  H3  MOH B 235       7.761   6.315  26.033  1.00  0.00      B    H  
ATOM   1462  O   MOH B 235       9.489   5.320  25.933  1.00  0.00      B    O  
ATOM   1463  Ho  MOH B 235       9.674   5.216  26.887  1.00  0.00      B    H  
ATOM   1464  C   MOH B 236       0.831   3.114  19.756  1.00  0.00      B    C  
ATOM   1465  H1  MOH B 236       1.123   2.575  18.881  1.00  0.00      B    H  
ATOM   1466  H2  MOH B 236       0.490   2.418  20.514  1.00  0.00      B    H  
ATOM   1467  H3  MOH B 236       1.840   3.459  20.020  1.00  0.00      B    H  
ATOM   1468  O   MOH B 236      -0.149   4.090  19.509  1.00  0.00      B    O  
ATOM   1469  Ho  MOH B 236       0.216   4.548  18.759  1.00  0.00      B    H  
ATOM   1470  C   MOH B 237      28.732  46.133  17.616  1.00  0.00      B    C  
ATOM   1471  H1  MOH B 237      29.215  45.355  18.324  1.00  0.00      B    H  
ATOM   1472  H2  MOH B 237      29.137  47.098  17.870  1.00  0.00      B    H  
ATOM   1473  H3  MOH B 237      28.886  45.632  16.659  1.00  0.00      B    H  
ATOM   1474  O   MOH B 237      27.329  46.174  17.946  1.00  0.00      B    O  
ATOM   1475  Ho  MOH B 237      27.363  45.888  18.866  1.00  0.00      B    H  
ATOM   1476  C   MOH B 238      27.668  34.390  12.061  1.00  0.00      B    C  
ATOM   1477  H1  MOH B 238      27.255  34.814  12.936  1.00  0.00      B    H  
ATOM   1478  H2  MOH B 238      27.158  33.432  11.813  1.00  0.00      B    H  
ATOM   1479  H3  MOH B 238      27.457  35.099  11.321  1.00  0.00      B    H  
ATOM   1480  O   MOH B 238      29.110  34.337  12.284  1.00  0.00      B    O  
ATOM   1481  Ho  MOH B 238      29.248  35.158  12.742  1.00  0.00      B    H  
ATOM   1482  C   MOH B 239      48.743  40.987   0.659  1.00  0.00      B    C  
ATOM   1483  H1  MOH B 239      48.186  41.292  -0.263  1.00  0.00      B    H  
ATOM   1484  H2  MOH B 239      48.322  41.527   1.519  1.00  0.00      B    H  
ATOM   1485  H3  MOH B 239      48.505  39.979   0.850  1.00  0.00      B    H  
ATOM   1486  O   MOH B 239      50.164  41.153   0.649  1.00  0.00      B    O  
ATOM   1487  Ho  MOH B 239      50.651  40.657  -0.010  1.00  0.00      B    H  
ATOM   1488  C   MOH B 240      13.568  33.654  27.636  1.00  0.00      B    C  
ATOM   1489  H1  MOH B 240      13.372  34.115  28.551  1.00  0.00      B    H  
ATOM   1490  H2  MOH B 240      14.618  33.312  27.494  1.00  0.00      B    H  
ATOM   1491  H3  MOH B 240      12.843  32.921  27.494  1.00  0.00      B    H  
ATOM   1492  O   MOH B 240      13.264  34.681  26.759  1.00  0.00      B    O  
ATOM   1493  Ho  MOH B 240      12.909  34.216  25.981  1.00  0.00      B    H  
ATOM   1494  C   MOH B 241       6.941  38.657  17.737  1.00  0.00      B    C  
ATOM   1495  H1  MOH B 241       6.954  39.029  16.737  1.00  0.00      B    H  
ATOM   1496  H2  MOH B 241       7.698  37.812  17.748  1.00  0.00      B    H  
ATOM   1497  H3  MOH B 241       7.262  39.410  18.440  1.00  0.00      B    H  
ATOM   1498  O   MOH B 241       5.566  38.199  18.087  1.00  0.00      B    O  
ATOM   1499  Ho  MOH B 241       5.289  37.550  17.478  1.00  0.00      B    H  
ATOM   1500  C   MOH B 242      15.896   4.443  16.244  1.00  0.00      B    C  
ATOM   1501  H1  MOH B 242      15.371   4.591  17.183  1.00  0.00      B    H  
ATOM   1502  H2  MOH B 242      16.912   4.768  16.499  1.00  0.00      B    H  
ATOM   1503  H3  MOH B 242      15.967   3.386  16.230  1.00  0.00      B    H  
ATOM   1504  O   MOH B 242      15.206   5.072  15.167  1.00  0.00      B    O  
ATOM   1505  Ho  MOH B 242      15.199   4.381  14.509  1.00  0.00      B    H  
ATOM   1506  C   MOH B 243      28.602  11.016  13.993  1.00  0.00      B    C  
ATOM   1507  H1  MOH B 243      28.748  10.282  13.193  1.00  0.00      B    H  
ATOM   1508  H2  MOH B 243      27.530  11.221  14.024  1.00  0.00      B    H  
ATOM   1509  H3  MOH B 243      28.754  10.419  14.907  1.00  0.00      B    H  
ATOM   1510  O   MOH B 243      29.541  12.115  13.965  1.00  0.00      B    O  
ATOM   1511  Ho  MOH B 243      29.291  12.766  14.615  1.00  0.00      B    H  
ATOM   1512  C   MOH B 244      24.564  47.709  35.882  1.00  0.00      B    C  
ATOM   1513  H1  MOH B 244      24.684  47.824  36.945  1.00  0.00      B    H  
ATOM   1514  H2  MOH B 244      25.555  47.584  35.492  1.00  0.00      B    H  
ATOM   1515  H3  MOH B 244      23.907  46.903  35.601  1.00  0.00      B    H  
ATOM   1516  O   MOH B 244      24.019  48.774  35.244  1.00  0.00      B    O  
ATOM   1517  Ho  MOH B 244      23.931  48.428  34.352  1.00  0.00      B    H  
ATOM   1518  C   MOH B 245      30.695   4.183  49.724  1.00  0.00      B    C  
ATOM   1519  H1  MOH B 245      30.747   3.186  50.157  1.00  0.00      B    H  
ATOM   1520  H2  MOH B 245      29.762   4.117  49.074  1.00  0.00      B    H  
ATOM   1521  H3  MOH B 245      30.654   4.942  50.504  1.00  0.00      B    H  
ATOM   1522  O   MOH B 245      31.660   4.378  48.772  1.00  0.00      B    O  
ATOM   1523  Ho  MOH B 245      32.422   3.829  49.078  1.00  0.00      B    H  
ATOM   1524  C   MOH B 246      12.868   6.991  31.228  1.00  0.00      B    C  
ATOM   1525  H1  MOH B 246      13.814   7.510  31.446  1.00  0.00      B    H  
ATOM   1526  H2  MOH B 246      13.112   6.329  30.454  1.00  0.00      B    H  
ATOM   1527  H3  MOH B 246      12.602   6.394  32.124  1.00  0.00      B    H  
ATOM   1528  O   MOH B 246      11.921   7.951  30.842  1.00  0.00      B    O  
ATOM   1529  Ho  MOH B 246      11.654   7.858  29.962  1.00  0.00      B    H  
ATOM   1530  C   MOH B 247      22.412  50.862   2.362  1.00  0.00      B    C  
ATOM   1531  H1  MOH B 247      23.316  50.912   2.924  1.00  0.00      B    H  
ATOM   1532  H2  MOH B 247      22.455  51.427   1.444  1.00  0.00      B    H  
ATOM   1533  H3  MOH B 247      22.277  49.826   2.220  1.00  0.00      B    H  
ATOM   1534  O   MOH B 247      21.317  51.361   3.196  1.00  0.00      B    O  
ATOM   1535  Ho  MOH B 247      21.376  50.811   3.998  1.00  0.00      B    H  
ATOM   1536  C   MOH B 248      39.716  31.059  34.006  1.00  0.00      B    C  
ATOM   1537  H1  MOH B 248      38.725  31.227  34.407  1.00  0.00      B    H  
ATOM   1538  H2  MOH B 248      39.676  29.946  33.856  1.00  0.00      B    H  
ATOM   1539  H3  MOH B 248      39.657  31.533  32.994  1.00  0.00      B    H  
ATOM   1540  O   MOH B 248      40.795  31.493  34.890  1.00  0.00      B    O  
ATOM   1541  Ho  MOH B 248      40.841  32.481  34.788  1.00  0.00      B    H  
ATOM   1542  C   MOH B 249      29.593  35.309  34.420  1.00  0.00      B    C  
ATOM   1543  H1  MOH B 249      30.477  35.836  33.960  1.00  0.00      B    H  
ATOM   1544  H2  MOH B 249      29.878  34.392  34.982  1.00  0.00      B    H  
ATOM   1545  H3  MOH B 249      29.001  35.992  35.021  1.00  0.00      B    H  
ATOM   1546  O   MOH B 249      28.686  34.941  33.367  1.00  0.00      B    O  
ATOM   1547  Ho  MOH B 249      29.223  34.334  32.826  1.00  0.00      B    H  
ATOM   1548  C   MOH B 250      29.215  43.126  33.745  1.00  0.00      B    C  
ATOM   1549  H1  MOH B 250      29.357  44.246  33.746  1.00  0.00      B    H  
ATOM   1550  H2  MOH B 250      29.575  42.810  32.742  1.00  0.00      B    H  
ATOM   1551  H3  MOH B 250      29.838  42.600  34.519  1.00  0.00      B    H  
ATOM   1552  O   MOH B 250      27.873  42.588  33.885  1.00  0.00      B    O  
ATOM   1553  Ho  MOH B 250      27.359  43.273  34.315  1.00  0.00      B    H  
ATOM   1554  C   MOH B 251      12.094  11.697  43.768  1.00  0.00      B    C  
ATOM   1555  H1  MOH B 251      11.704  10.682  43.941  1.00  0.00      B    H  
ATOM   1556  H2  MOH B 251      11.458  12.481  44.172  1.00  0.00      B    H  
ATOM   1557  H3  MOH B 251      13.044  11.669  44.319  1.00  0.00      B    H  
ATOM   1558  O   MOH B 251      12.327  12.031  42.391  1.00  0.00      B    O  
ATOM   1559  Ho  MOH B 251      12.236  13.014  42.460  1.00  0.00      B    H  
ATOM   1560  C   MOH B 252       9.469   5.705  32.920  1.00  0.00      B    C  
ATOM   1561  H1  MOH B 252       9.343   6.125  31.876  1.00  0.00      B    H  
ATOM   1562  H2  MOH B 252       8.582   5.169  33.237  1.00  0.00      B    H  
ATOM   1563  H3  MOH B 252      10.297   5.005  32.918  1.00  0.00      B    H  
ATOM   1564  O   MOH B 252       9.682   6.766  33.917  1.00  0.00      B    O  
ATOM   1565  Ho  MOH B 252       9.744   7.624  33.445  1.00  0.00      B    H  
ATOM   1566  C   MOH B 253      21.877  21.056  35.619  1.00  0.00      B    C  
ATOM   1567  H1  MOH B 253      21.856  20.947  36.721  1.00  0.00      B    H  
ATOM   1568  H2  MOH B 253      21.706  22.139  35.385  1.00  0.00      B    H  
ATOM   1569  H3  MOH B 253      22.726  20.657  35.028  1.00  0.00      B    H  
ATOM   1570  O   MOH B 253      20.702  20.472  35.071  1.00  0.00      B    O  
ATOM   1571  Ho  MOH B 253      20.647  20.694  34.133  1.00  0.00      B    H  
ATOM   1572  C   MOH B 254      29.422  24.848  31.071  1.00  0.00      B    C  
ATOM   1573  H1  MOH B 254      29.680  25.973  31.002  1.00  0.00      B    H  
ATOM   1574  H2  MOH B 254      29.210  24.716  32.159  1.00  0.00      B    H  
ATOM   1575  H3  MOH B 254      28.472  24.571  30.688  1.00  0.00      B    H  
ATOM   1576  O   MOH B 254      30.412  24.117  30.536  1.00  0.00      B    O  
ATOM   1577  Ho  MOH B 254      31.069  23.962  31.196  1.00  0.00      B    H  
ATOM   1578  C   MOH B 255      47.856  50.799  25.549  1.00  0.00      B    C  
ATOM   1579  H1  MOH B 255      47.958  51.491  24.692  1.00  0.00      B    H  
ATOM   1580  H2  MOH B 255      47.872  49.749  25.227  1.00  0.00      B    H  
ATOM   1581  H3  MOH B 255      48.752  50.842  26.203  1.00  0.00      B    H  
ATOM   1582  O   MOH B 255      46.702  51.155  26.182  1.00  0.00      B    O  
ATOM   1583  Ho  MOH B 255      45.955  51.117  25.615  1.00  0.00      B    H  
ATOM   1584  C   MOH B 256      10.321  48.476  41.176  1.00  0.00      B    C  
ATOM   1585  H1  MOH B 256       9.376  48.621  40.638  1.00  0.00      B    H  
ATOM   1586  H2  MOH B 256      10.061  48.421  42.288  1.00  0.00      B    H  
ATOM   1587  H3  MOH B 256      10.808  47.534  40.876  1.00  0.00      B    H  
ATOM   1588  O   MOH B 256      11.219  49.589  41.019  1.00  0.00      B    O  
ATOM   1589  Ho  MOH B 256      11.175  49.842  40.096  1.00  0.00      B    H  
ATOM   1590  C   MOH B 257      45.297  24.829  50.840  1.00  0.00      B    C  
ATOM   1591  H1  MOH B 257      44.809  25.331  50.048  1.00  0.00      B    H  
ATOM   1592  H2  MOH B 257      46.287  24.691  50.528  1.00  0.00      B    H  
ATOM   1593  H3  MOH B 257      45.296  25.415  51.746  1.00  0.00      B    H  
ATOM   1594  O   MOH B 257      44.831  23.590  51.146  1.00  0.00      B    O  
ATOM   1595  Ho  MOH B 257      44.991  22.937  50.444  1.00  0.00      B    H  
ATOM   1596  C   MOH B 258       3.666  40.994  50.641  1.00  0.00      B    C  
ATOM   1597  H1  MOH B 258       4.018  42.022  50.708  1.00  0.00      B    H  
ATOM   1598  H2  MOH B 258       4.067  40.429  49.772  1.00  0.00      B    H  
ATOM   1599  H3  MOH B 258       3.882  40.366  51.499  1.00  0.00      B    H  
ATOM   1600  O   MOH B 258       2.276  41.101  50.400  1.00  0.00      B    O  
ATOM   1601  Ho  MOH B 258       1.868  41.830  50.859  1.00  0.00      B    H  
ATOM   1602  C   MOH B 259      25.544  29.935  17.120  1.00  0.00      B    C  
ATOM   1603  H1  MOH B 259      26.115  30.014  18.035  1.00  0.00      B    H  
ATOM   1604  H2  MOH B 259      25.988  29.203  16.466  1.00  0.00      B    H  
ATOM   1605  H3  MOH B 259      24.488  29.715  17.372  1.00  0.00      B    H  
ATOM   1606  O   MOH B 259      25.614  31.185  16.587  1.00  0.00      B    O  
ATOM   1607  Ho  MOH B 259      25.382  31.101  15.688  1.00  0.00      B    H  
ATOM   1608  C   MOH B 260       4.611   2.921   1.868  1.00  0.00      B    C  
ATOM   1609  H1  MOH B 260       5.229   2.302   2.531  1.00  0.00      B    H  
ATOM   1610  H2  MOH B 260       5.274   3.121   1.033  1.00  0.00      B    H  
ATOM   1611  H3  MOH B 260       3.795   2.289   1.476  1.00  0.00      B    H  
ATOM   1612  O   MOH B 260       4.102   4.111   2.537  1.00  0.00      B    O  
ATOM   1613  Ho  MOH B 260       3.621   4.433   1.807  1.00  0.00      B    H  
ATOM   1614  C   MOH B 261      13.761  24.997  22.882  1.00  0.00      B    C  
ATOM   1615  H1  MOH B 261      14.730  24.752  22.341  1.00  0.00      B    H  
ATOM   1616  H2  MOH B 261      13.558  24.228  23.644  1.00  0.00      B    H  
ATOM   1617  H3  MOH B 261      13.814  25.990  23.316  1.00  0.00      B    H  
ATOM   1618  O   MOH B 261      12.665  25.251  22.065  1.00  0.00      B    O  
ATOM   1619  Ho  MOH B 261      12.450  24.420  21.586  1.00  0.00      B    H  
ATOM   1620  C   MOH B 262      20.250   6.043  21.091  1.00  0.00      B    C  
ATOM   1621  H1  MOH B 262      20.026   7.011  20.736  1.00  0.00      B    H  
ATOM   1622  H2  MOH B 262      21.366   5.860  21.085  1.00  0.00      B    H  
ATOM   1623  H3  MOH B 262      19.801   5.988  22.096  1.00  0.00      B    H  
ATOM   1624  O   MOH B 262      19.448   5.260  20.288  1.00  0.00      B    O  
ATOM   1625  Ho  MOH B 262      18.561   5.575  20.301  1.00  0.00      B    H  
ATOM   1626  C   MOH B 263       1.602  27.758   4.437  1.00  0.00      B    C  
ATOM   1627  H1  MOH B 263       2.366  27.081   4.926  1.00  0.00      B    H  
ATOM   1628  H2  MOH B 263       1.428  27.242   3.478  1.00  0.00      B    H  
ATOM   1629  H3  MOH B 263       0.673  27.809   4.965  1.00  0.00      B    H  
ATOM   1630  O   MOH B 263       2.024  29.115   4.321  1.00  0.00      B    O  
ATOM   1631  Ho  MOH B 263       2.033  29.530   5.182  1.00  0.00      B    H  
ATOM   1632  C   MOH B 264      18.113  41.715  47.276  1.00  0.00      B    C  
ATOM   1633  H1  MOH B 264      18.476  41.436  46.283  1.00  0.00      B    H  
ATOM   1634  H2  MOH B 264      17.211  42.191  47.006  1.00  0.00      B    H  
ATOM   1635  H3  MOH B 264      17.910  40.885  48.016  1.00  0.00      B    H  
ATOM   1636  O   MOH B 264      18.813  42.854  47.786  1.00  0.00      B    O  
ATOM   1637  Ho  MOH B 264      18.485  43.636  47.411  1.00  0.00      B    H  
ATOM   1638  C   MOH B 265      11.968   5.638  41.752  1.00  0.00      B    C  
ATOM   1639  H1  MOH B 265      11.902   5.052  42.700  1.00  0.00      B    H  
ATOM   1640  H2  MOH B 265      11.032   5.621  41.180  1.00  0.00      B    H  
ATOM   1641  H3  MOH B 265      12.089   6.681  42.110  1.00  0.00      B    H  
ATOM   1642  O   MOH B 265      13.075   5.334  40.945  1.00  0.00      B    O  
ATOM   1643  Ho  MOH B 265      12.838   5.771  40.124  1.00  0.00      B    H  
ATOM   1644  C   MOH B 266      45.217  11.829  16.194  1.00  0.00      B    C  
ATOM   1645  H1  MOH B 266      45.848  11.941  17.109  1.00  0.00      B    H  
ATOM   1646  H2  MOH B 266      44.268  12.391  16.301  1.00  0.00      B    H  
ATOM   1647  H3  MOH B 266      45.795  12.198  15.349  1.00  0.00      B    H  
ATOM   1648  O   MOH B 266      44.871  10.495  16.015  1.00  0.00      B    O  
ATOM   1649  Ho  MOH B 266      44.217  10.503  15.281  1.00  0.00      B    H  
ATOM   1650  C   MOH B 267       4.955   4.044  35.795  1.00  0.00      B    C  
ATOM   1651  H1  MOH B 267       3.896   4.280  36.041  1.00  0.00      B    H  
ATOM   1652  H2  MOH B 267       5.510   4.973  35.974  1.00  0.00      B    H  
ATOM   1653  H3  MOH B 267       5.284   3.257  36.468  1.00  0.00      B    H  
ATOM   1654  O   MOH B 267       4.907   3.630  34.408  1.00  0.00      B    O  
ATOM   1655  Ho  MOH B 267       4.955   4.416  33.816  1.00  0.00      B    H  
ATOM   1656  C   MOH B 268      30.684   8.269  16.056  1.00  0.00      B    C  
ATOM   1657  H1  MOH B 268      30.024   8.463  16.839  1.00  0.00      B    H  
ATOM   1658  H2  MOH B 268      30.079   7.680  15.328  1.00  0.00      B    H  
ATOM   1659  H3  MOH B 268      31.009   9.170  15.547  1.00  0.00      B    H  
ATOM   1660  O   MOH B 268      31.888   7.528  16.258  1.00  0.00      B    O  
ATOM   1661  Ho  MOH B 268      31.558   6.628  16.373  1.00  0.00      B    H  
ATOM   1662  C   MOH B 269      35.629  15.343   1.765  1.00  0.00      B    C  
ATOM   1663  H1  MOH B 269      35.636  15.482   0.640  1.00  0.00      B    H  
ATOM   1664  H2  MOH B 269      36.594  14.863   1.978  1.00  0.00      B    H  
ATOM   1665  H3  MOH B 269      35.618  16.253   2.199  1.00  0.00      B    H  
ATOM   1666  O   MOH B 269      34.630  14.513   2.270  1.00  0.00      B    O  
ATOM   1667  Ho  MOH B 269      33.734  14.906   2.251  1.00  0.00      B    H  
ATOM   1668  C   MOH B 270       6.438   7.725  31.815  1.00  0.00      B    C  
ATOM   1669  H1  MOH B 270       6.243   7.472  30.807  1.00  0.00      B    H  
ATOM   1670  H2  MOH B 270       7.481   7.988  31.915  1.00  0.00      B    H  
ATOM   1671  H3  MOH B 270       5.803   8.564  32.044  1.00  0.00      B    H  
ATOM   1672  O   MOH B 270       6.019   6.623  32.594  1.00  0.00      B    O  
ATOM   1673  Ho  MOH B 270       5.061   6.552  32.657  1.00  0.00      B    H  
ATOM   1674  C   MOH B 271       2.998  24.879  23.313  1.00  0.00      B    C  
ATOM   1675  H1  MOH B 271       2.501  25.660  23.878  1.00  0.00      B    H  
ATOM   1676  H2  MOH B 271       2.279  24.554  22.502  1.00  0.00      B    H  
ATOM   1677  H3  MOH B 271       3.839  25.258  22.857  1.00  0.00      B    H  
ATOM   1678  O   MOH B 271       3.533  23.898  24.123  1.00  0.00      B    O  
ATOM   1679  Ho  MOH B 271       3.741  23.181  23.482  1.00  0.00      B    H  
ATOM   1680  C   MOH B 272      31.797   5.842   7.721  1.00  0.00      B    C  
ATOM   1681  H1  MOH B 272      32.253   5.405   6.830  1.00  0.00      B    H  
ATOM   1682  H2  MOH B 272      31.297   6.781   7.474  1.00  0.00      B    H  
ATOM   1683  H3  MOH B 272      30.928   5.320   8.019  1.00  0.00      B    H  
ATOM   1684  O   MOH B 272      32.886   5.994   8.684  1.00  0.00      B    O  
ATOM   1685  Ho  MOH B 272      33.609   6.423   8.246  1.00  0.00      B    H  
ATOM   1686  C   MOH B 273      41.635  47.996  49.415  1.00  0.00      B    C  
ATOM   1687  H1  MOH B 273      40.826  48.377  50.020  1.00  0.00      B    H  
ATOM   1688  H2  MOH B 273      41.885  48.807  48.709  1.00  0.00      B    H  
ATOM   1689  H3  MOH B 273      42.478  47.730  49.981  1.00  0.00      B    H  
ATOM   1690  O   MOH B 273      41.195  46.793  48.786  1.00  0.00      B    O  
ATOM   1691  Ho  MOH B 273      41.587  46.124  49.376  1.00  0.00      B    H  
ATOM   1692  C   MOH B 274      24.600  39.010  51.022  1.00  0.00      B    C  
ATOM   1693  H1  MOH B 274      23.617  38.721  50.820  1.00  0.00      B    H  
ATOM   1694  H2  MOH B 274      24.538  39.372  52.058  1.00  0.00      B    H  
ATOM   1695  H3  MOH B 274      25.175  38.103  50.978  1.00  0.00      B    H  
ATOM   1696  O   MOH B 274      25.262  39.972  50.224  1.00  0.00      B    O  
ATOM   1697  Ho  MOH B 274      26.173  39.975  50.511  1.00  0.00      B    H  
ATOM   1698  C   MOH B 275      49.621  17.860   0.226  1.00  0.00      B    C  
ATOM   1699  H1  MOH B 275      50.091  17.235   1.165  1.00  0.00      B    H  
ATOM   1700  H2  MOH B 275      50.311  18.525  -0.289  1.00  0.00      B    H  
ATOM   1701  H3  MOH B 275      49.172  17.257  -0.571  1.00  0.00      B    H  
ATOM   1702  O   MOH B 275      48.602  18.664   0.774  1.00  0.00      B    O  
ATOM   1703  Ho  MOH B 275      49.142  19.208   1.419  1.00  0.00      B    H  
ATOM   1704  C   MOH B 276      20.110  39.842  44.081  1.00  0.00      B    C  
ATOM   1705  H1  MOH B 276      20.959  39.452  43.515  1.00  0.00      B    H  
ATOM   1706  H2  MOH B 276      20.099  40.936  44.005  1.00  0.00      B    H  
ATOM   1707  H3  MOH B 276      19.247  39.483  43.539  1.00  0.00      B    H  
ATOM   1708  O   MOH B 276      20.070  39.268  45.361  1.00  0.00      B    O  
ATOM   1709  Ho  MOH B 276      20.921  39.367  45.746  1.00  0.00      B    H  
ATOM   1710  C   MOH B 277      36.703  32.324  26.641  1.00  0.00      B    C  
ATOM   1711  H1  MOH B 277      37.451  31.905  25.960  1.00  0.00      B    H  
ATOM   1712  H2  MOH B 277      37.151  32.468  27.653  1.00  0.00      B    H  
ATOM   1713  H3  MOH B 277      36.304  33.249  26.243  1.00  0.00      B    H  
ATOM   1714  O   MOH B 277      35.472  31.577  26.743  1.00  0.00      B    O  
ATOM   1715  Ho  MOH B 277      35.731  30.787  27.196  1.00  0.00      B    H  
ATOM   1716  C   MOH B 278       9.457  24.544  22.885  1.00  0.00      B    C  
ATOM   1717  H1  MOH B 278       8.395  24.250  22.804  1.00  0.00      B    H  
ATOM   1718  H2  MOH B 278       9.839  23.737  23.403  1.00  0.00      B    H  
ATOM   1719  H3  MOH B 278       9.932  24.517  21.893  1.00  0.00      B    H  
ATOM   1720  O   MOH B 278       9.719  25.671  23.636  1.00  0.00      B    O  
ATOM   1721  Ho  MOH B 278      10.454  25.524  24.240  1.00  0.00      B    H  
ATOM   1722  C   MOH B 279      17.360  18.153  35.704  1.00  0.00      B    C  
ATOM   1723  H1  MOH B 279      18.355  18.203  35.241  1.00  0.00      B    H  
ATOM   1724  H2  MOH B 279      16.586  17.540  35.197  1.00  0.00      B    H  
ATOM   1725  H3  MOH B 279      17.556  17.676  36.702  1.00  0.00      B    H  
ATOM   1726  O   MOH B 279      16.801  19.470  35.957  1.00  0.00      B    O  
ATOM   1727  Ho  MOH B 279      17.480  20.065  36.204  1.00  0.00      B    H  
ATOM   1728  C   MOH B 280      21.801  14.709   2.798  1.00  0.00      B    C  
ATOM   1729  H1  MOH B 280      22.498  15.526   2.874  1.00  0.00      B    H  
ATOM   1730  H2  MOH B 280      21.574  14.321   3.778  1.00  0.00      B    H  
ATOM   1731  H3  MOH B 280      20.850  15.100   2.565  1.00  0.00      B    H  
ATOM   1732  O   MOH B 280      22.226  13.686   1.912  1.00  0.00      B    O  
ATOM   1733  Ho  MOH B 280      21.518  13.076   1.846  1.00  0.00      B    H  
ATOM   1734  C   MOH B 281       3.035   4.545   5.383  1.00  0.00      B    C  
ATOM   1735  H1  MOH B 281       2.845   5.159   6.273  1.00  0.00      B    H  
ATOM   1736  H2  MOH B 281       2.979   5.229   4.602  1.00  0.00      B    H  
ATOM   1737  H3  MOH B 281       4.106   4.310   5.485  1.00  0.00      B    H  
ATOM   1738  O   MOH B 281       2.480   3.260   5.122  1.00  0.00      B    O  
ATOM   1739  Ho  MOH B 281       3.008   2.905   4.412  1.00  0.00      B    H  
ATOM   1740  C   MOH B 282      24.270   5.657  48.129  1.00  0.00      B    C  
ATOM   1741  H1  MOH B 282      24.643   6.440  48.757  1.00  0.00      B    H  
ATOM   1742  H2  MOH B 282      23.779   6.039  47.223  1.00  0.00      B    H  
ATOM   1743  H3  MOH B 282      25.013   4.913  47.904  1.00  0.00      B    H  
ATOM   1744  O   MOH B 282      23.376   4.818  48.864  1.00  0.00      B    O  
ATOM   1745  Ho  MOH B 282      22.633   5.442  49.208  1.00  0.00      B    H  
ATOM   1746  C   MOH B 283      41.332  48.428  26.475  1.00  0.00      B    C  
ATOM   1747  H1  MOH B 283      41.030  48.719  25.457  1.00  0.00      B    H  
ATOM   1748  H2  MOH B 283      40.886  49.072  27.293  1.00  0.00      B    H  
ATOM   1749  H3  MOH B 283      40.895  47.418  26.687  1.00  0.00      B    H  
ATOM   1750  O   MOH B 283      42.747  48.502  26.547  1.00  0.00      B    O  
ATOM   1751  Ho  MOH B 283      43.068  47.677  26.923  1.00  0.00      B    H  
ATOM   1752  C   MOH B 284      42.110  28.266  15.821  1.00  0.00      B    C  
ATOM   1753  H1  MOH B 284      41.833  27.351  15.530  1.00  0.00      B    H  
ATOM   1754  H2  MOH B 284      41.187  28.729  16.210  1.00  0.00      B    H  
ATOM   1755  H3  MOH B 284      42.852  28.276  16.677  1.00  0.00      B    H  
ATOM   1756  O   MOH B 284      42.457  29.076  14.771  1.00  0.00      B    O  
ATOM   1757  Ho  MOH B 284      41.960  28.857  14.018  1.00  0.00      B    H  
ATOM   1758  C   MOH B 285      35.778  43.026  27.164  1.00  0.00      B    C  
ATOM   1759  H1  MOH B 285      35.997  43.063  28.226  1.00  0.00      B    H  
ATOM   1760  H2  MOH B 285      34.834  42.548  26.960  1.00  0.00      B    H  
ATOM   1761  H3  MOH B 285      35.799  44.057  26.781  1.00  0.00      B    H  
ATOM   1762  O   MOH B 285      36.915  42.422  26.578  1.00  0.00      B    O  
ATOM   1763  Ho  MOH B 285      36.769  41.540  26.865  1.00  0.00      B    H  
ATOM   1764  C   MOH B 286      17.439   7.487  50.630  1.00  0.00      B    C  
ATOM   1765  H1  MOH B 286      16.429   7.951  50.637  1.00  0.00      B    H  
ATOM   1766  H2  MOH B 286      17.507   6.465  50.465  1.00  0.00      B    H  
ATOM   1767  H3  MOH B 286      18.050   7.919  49.843  1.00  0.00      B    H  
ATOM   1768  O   MOH B 286      18.029   7.644  51.827  1.00  0.00      B    O  
ATOM   1769  Ho  MOH B 286      17.331   7.516  52.455  1.00  0.00      B    H  
ATOM   1770  C   MOH B 287       1.166  25.143  46.158  1.00  0.00      B    C  
ATOM   1771  H1  MOH B 287       1.694  24.236  46.571  1.00  0.00      B    H  
ATOM   1772  H2  MOH B 287       0.215  24.699  45.800  1.00  0.00      B    H  
ATOM   1773  H3  MOH B 287       0.921  25.632  47.131  1.00  0.00      B    H  
ATOM   1774  O   MOH B 287       1.897  26.127  45.501  1.00  0.00      B    O  
ATOM   1775  Ho  MOH B 287       1.877  25.844  44.576  1.00  0.00      B    H  
ATOM   1776  C   MOH B 288       6.190  49.133   1.741  1.00  0.00      B    C  
ATOM   1777  H1  MOH B 288       5.629  48.224   1.853  1.00  0.00      B    H  
ATOM   1778  H2  MOH B 288       6.687  49.394   2.632  1.00  0.00      B    H  
ATOM   1779  H3  MOH B 288       7.005  48.997   1.045  1.00  0.00      B    H  
ATOM   1780  O   MOH B 288       5.443  50.209   1.312  1.00  0.00      B    O  
ATOM   1781  Ho  MOH B 288       4.906  50.399   2.081  1.00  0.00      B    H  
ATOM   1782  C   MOH B 289      15.211  21.615   0.935  1.00  0.00      B    C  
ATOM   1783  H1  MOH B 289      15.947  21.311   0.125  1.00  0.00      B    H  
ATOM   1784  H2  MOH B 289      14.683  20.648   1.218  1.00  0.00      B    H  
ATOM   1785  H3  MOH B 289      15.539  22.194   1.853  1.00  0.00      B    H  
ATOM   1786  O   MOH B 289      14.410  22.590   0.477  1.00  0.00      B    O  
ATOM   1787  Ho  MOH B 289      14.075  22.991   1.271  1.00  0.00      B    H  
ATOM   1788  C   MOH B 290      13.025  44.574   1.223  1.00  0.00      B    C  
ATOM   1789  H1  MOH B 290      13.857  45.280   1.147  1.00  0.00      B    H  
ATOM   1790  H2  MOH B 290      12.140  45.010   1.644  1.00  0.00      B    H  
ATOM   1791  H3  MOH B 290      12.924  44.221   0.232  1.00  0.00      B    H  
ATOM   1792  O   MOH B 290      13.371  43.547   2.076  1.00  0.00      B    O  
ATOM   1793  Ho  MOH B 290      13.993  43.936   2.689  1.00  0.00      B    H  
ATOM   1794  C   MOH B 291      14.064  36.786   2.881  1.00  0.00      B    C  
ATOM   1795  H1  MOH B 291      14.165  36.718   1.835  1.00  0.00      B    H  
ATOM   1796  H2  MOH B 291      14.725  37.476   3.289  1.00  0.00      B    H  
ATOM   1797  H3  MOH B 291      13.161  37.306   3.065  1.00  0.00      B    H  
ATOM   1798  O   MOH B 291      14.193  35.530   3.573  1.00  0.00      B    O  
ATOM   1799  Ho  MOH B 291      14.832  34.953   2.985  1.00  0.00      B    H  
ATOM   1800  C   MOH B 292      48.576  49.689   2.676  1.00  0.00      B    C  
ATOM   1801  H1  MOH B 292      48.653  50.430   3.406  1.00  0.00      B    H  
ATOM   1802  H2  MOH B 292      47.612  49.585   2.313  1.00  0.00      B    H  
ATOM   1803  H3  MOH B 292      49.382  49.984   1.915  1.00  0.00      B    H  
ATOM   1804  O   MOH B 292      48.729  48.358   3.185  1.00  0.00      B    O  
ATOM   1805  Ho  MOH B 292      49.683  48.148   3.156  1.00  0.00      B    H  
ATOM   1806  C   MOH B 293      19.238  50.724   8.487  1.00  0.00      B    C  
ATOM   1807  H1  MOH B 293      19.441  50.049   9.346  1.00  0.00      B    H  
ATOM   1808  H2  MOH B 293      18.373  51.364   8.625  1.00  0.00      B    H  
ATOM   1809  H3  MOH B 293      20.074  51.407   8.340  1.00  0.00      B    H  
ATOM   1810  O   MOH B 293      19.136  49.808   7.375  1.00  0.00      B    O  
ATOM   1811  Ho  MOH B 293      18.204  49.527   7.199  1.00  0.00      B    H  
ATOM   1812  C   MOH B 294      45.816  42.371  37.946  1.00  0.00      B    C  
ATOM   1813  H1  MOH B 294      44.785  42.622  38.206  1.00  0.00      B    H  
ATOM   1814  H2  MOH B 294      46.474  43.109  38.375  1.00  0.00      B    H  
ATOM   1815  H3  MOH B 294      46.114  41.507  38.387  1.00  0.00      B    H  
ATOM   1816  O   MOH B 294      45.958  42.248  36.541  1.00  0.00      B    O  
ATOM   1817  Ho  MOH B 294      46.671  42.800  36.291  1.00  0.00      B    H  
ATOM   1818  C   MOH B 295       3.273  40.948  46.895  1.00  0.00      B    C  
ATOM   1819  H1  MOH B 295       3.191  39.913  46.626  1.00  0.00      B    H  
ATOM   1820  H2  MOH B 295       2.641  41.154  47.810  1.00  0.00      B    H  
ATOM   1821  H3  MOH B 295       4.284  41.267  47.012  1.00  0.00      B    H  
ATOM   1822  O   MOH B 295       2.728  41.615  45.743  1.00  0.00      B    O  
ATOM   1823  Ho  MOH B 295       3.257  41.521  44.965  1.00  0.00      B    H  
ATOM   1824  C   MOH B 296      30.877  18.788  40.821  1.00  0.00      B    C  
ATOM   1825  H1  MOH B 296      30.021  19.428  40.918  1.00  0.00      B    H  
ATOM   1826  H2  MOH B 296      30.601  17.847  41.218  1.00  0.00      B    H  
ATOM   1827  H3  MOH B 296      31.036  18.561  39.811  1.00  0.00      B    H  
ATOM   1828  O   MOH B 296      31.992  19.427  41.445  1.00  0.00      B    O  
ATOM   1829  Ho  MOH B 296      32.725  18.789  41.306  1.00  0.00      B    H  
ATOM   1830  C   MOH B 297      35.341  48.423   6.229  1.00  0.00      B    C  
ATOM   1831  H1  MOH B 297      35.308  49.239   5.535  1.00  0.00      B    H  
ATOM   1832  H2  MOH B 297      35.720  47.420   5.811  1.00  0.00      B    H  
ATOM   1833  H3  MOH B 297      35.879  48.683   7.148  1.00  0.00      B    H  
ATOM   1834  O   MOH B 297      34.077  47.896   6.637  1.00  0.00      B    O  
ATOM   1835  Ho  MOH B 297      33.632  47.679   5.892  1.00  0.00      B    H  
ATOM   1836  C   MOH B 298      30.304  37.485  14.002  1.00  0.00      B    C  
ATOM   1837  H1  MOH B 298      30.972  37.311  13.163  1.00  0.00      B    H  
ATOM   1838  H2  MOH B 298      30.772  37.371  14.969  1.00  0.00      B    H  
ATOM   1839  H3  MOH B 298      29.868  38.484  13.975  1.00  0.00      B    H  
ATOM   1840  O   MOH B 298      29.157  36.593  13.854  1.00  0.00      B    O  
ATOM   1841  Ho  MOH B 298      28.561  36.803  14.605  1.00  0.00      B    H  
ATOM   1842  C   MOH B 299      31.031   1.924  29.103  1.00  0.00      B    C  
ATOM   1843  H1  MOH B 299      30.089   2.050  29.657  1.00  0.00      B    H  
ATOM   1844  H2  MOH B 299      31.664   1.499  29.832  1.00  0.00      B    H  
ATOM   1845  H3  MOH B 299      30.846   1.190  28.362  1.00  0.00      B    H  
ATOM   1846  O   MOH B 299      31.666   3.014  28.505  1.00  0.00      B    O  
ATOM   1847  Ho  MOH B 299      31.150   3.391  27.800  1.00  0.00      B    H  
ATOM   1848  C   MOH B 300      17.766  44.431  39.738  1.00  0.00      B    C  
ATOM   1849  H1  MOH B 300      18.526  45.059  40.268  1.00  0.00      B    H  
ATOM   1850  H2  MOH B 300      18.116  44.433  38.776  1.00  0.00      B    H  
ATOM   1851  H3  MOH B 300      17.811  43.424  40.177  1.00  0.00      B    H  
ATOM   1852  O   MOH B 300      16.424  45.036  39.711  1.00  0.00      B    O  
ATOM   1853  Ho  MOH B 300      16.372  45.946  39.955  1.00  0.00      B    H  
ATOM   1854  C   MOH B 301      27.461  26.902  10.356  1.00  0.00      B    C  
ATOM   1855  H1  MOH B 301      26.743  26.167   9.954  1.00  0.00      B    H  
ATOM   1856  H2  MOH B 301      28.345  26.379  10.486  1.00  0.00      B    H  
ATOM   1857  H3  MOH B 301      27.622  27.675   9.668  1.00  0.00      B    H  
ATOM   1858  O   MOH B 301      26.922  27.484  11.606  1.00  0.00      B    O  
ATOM   1859  Ho  MOH B 301      26.055  27.240  11.483  1.00  0.00      B    H  
ATOM   1860  C   MOH B 302      50.444  51.251  37.198  1.00  0.00      B    C  
ATOM   1861  H1  MOH B 302      51.004  51.459  38.039  1.00  0.00      B    H  
ATOM   1862  H2  MOH B 302      51.060  51.509  36.409  1.00  0.00      B    H  
ATOM   1863  H3  MOH B 302      50.065  50.249  37.150  1.00  0.00      B    H  
ATOM   1864  O   MOH B 302      49.313  52.030  37.256  1.00  0.00      B    O  
ATOM   1865  Ho  MOH B 302      49.542  52.922  37.599  1.00  0.00      B    H  
ATOM   1866  C   MOH B 303      32.227  30.155  45.801  1.00  0.00      B    C  
ATOM   1867  H1  MOH B 303      33.313  30.267  46.020  1.00  0.00      B    H  
ATOM   1868  H2  MOH B 303      31.682  29.760  46.711  1.00  0.00      B    H  
ATOM   1869  H3  MOH B 303      31.741  31.138  45.666  1.00  0.00      B    H  
ATOM   1870  O   MOH B 303      31.966  29.235  44.814  1.00  0.00      B    O  
ATOM   1871  Ho  MOH B 303      32.133  29.599  43.966  1.00  0.00      B    H  
ATOM   1872  C   MOH B 304       1.947   7.723  25.465  1.00  0.00      B    C  
ATOM   1873  H1  MOH B 304       1.461   6.852  25.008  1.00  0.00      B    H  
ATOM   1874  H2  MOH B 304       2.727   7.363  26.138  1.00  0.00      B    H  
ATOM   1875  H3  MOH B 304       2.530   8.203  24.654  1.00  0.00      B    H  
ATOM   1876  O   MOH B 304       0.995   8.557  26.012  1.00  0.00      B    O  
ATOM   1877  Ho  MOH B 304       0.435   8.099  26.634  1.00  0.00      B    H  
ATOM   1878  C   MOH B 305      27.070  14.468  23.721  1.00  0.00      B    C  
ATOM   1879  H1  MOH B 305      28.027  14.096  24.076  1.00  0.00      B    H  
ATOM   1880  H2  MOH B 305      26.392  13.667  23.612  1.00  0.00      B    H  
ATOM   1881  H3  MOH B 305      26.743  15.156  24.477  1.00  0.00      B    H  
ATOM   1882  O   MOH B 305      27.245  15.144  22.469  1.00  0.00      B    O  
ATOM   1883  Ho  MOH B 305      27.256  14.459  21.803  1.00  0.00      B    H  
ATOM   1884  C   MOH B 306      44.108  31.700  33.635  1.00  0.00      B    C  
ATOM   1885  H1  MOH B 306      44.943  31.035  33.947  1.00  0.00      B    H  
ATOM   1886  H2  MOH B 306      44.431  32.554  32.935  1.00  0.00      B    H  
ATOM   1887  H3  MOH B 306      43.306  31.077  33.371  1.00  0.00      B    H  
ATOM   1888  O   MOH B 306      43.754  32.303  34.868  1.00  0.00      B    O  
ATOM   1889  Ho  MOH B 306      43.709  31.606  35.455  1.00  0.00      B    H  
ATOM   1890  C   MOH B 307      44.858  34.282  22.082  1.00  0.00      B    C  
ATOM   1891  H1  MOH B 307      44.703  34.368  21.026  1.00  0.00      B    H  
ATOM   1892  H2  MOH B 307      45.901  34.418  22.312  1.00  0.00      B    H  
ATOM   1893  H3  MOH B 307      44.148  34.933  22.482  1.00  0.00      B    H  
ATOM   1894  O   MOH B 307      44.452  32.975  22.503  1.00  0.00      B    O  
ATOM   1895  Ho  MOH B 307      44.827  32.258  21.963  1.00  0.00      B    H  
ATOM   1896  C   MOH B 308       8.041  10.823   2.951  1.00  0.00      B    C  
ATOM   1897  H1  MOH B 308       8.585  11.484   3.536  1.00  0.00      B    H  
ATOM   1898  H2  MOH B 308       7.458  10.318   3.683  1.00  0.00      B    H  
ATOM   1899  H3  MOH B 308       7.290  11.405   2.457  1.00  0.00      B    H  
ATOM   1900  O   MOH B 308       8.847   9.999   2.202  1.00  0.00      B    O  
ATOM   1901  Ho  MOH B 308       9.234   9.395   2.769  1.00  0.00      B    H  
ATOM   1902  C   MOH B 309      50.829   1.547   3.366  1.00  0.00      B    C  
ATOM   1903  H1  MOH B 309      51.009   2.601   3.639  1.00  0.00      B    H  
ATOM   1904  H2  MOH B 309      51.664   1.194   2.798  1.00  0.00      B    H  
ATOM   1905  H3  MOH B 309      50.639   0.865   4.169  1.00  0.00      B    H  
ATOM   1906  O   MOH B 309      49.713   1.407   2.541  1.00  0.00      B    O  
ATOM   1907  Ho  MOH B 309      49.895   1.839   1.702  1.00  0.00      B    H  
ATOM   1908  C   MOH B 310      49.743  52.221  20.805  1.00  0.00      B    C  
ATOM   1909  H1  MOH B 310      49.193  52.248  19.933  1.00  0.00      B    H  
ATOM   1910  H2  MOH B 310      50.841  52.185  20.501  1.00  0.00      B    H  
ATOM   1911  H3  MOH B 310      49.515  53.085  21.399  1.00  0.00      B    H  
ATOM   1912  O   MOH B 310      49.341  51.126  21.581  1.00  0.00      B    O  
ATOM   1913  Ho  MOH B 310      48.353  51.195  21.653  1.00  0.00      B    H  
ATOM   1914  C   MOH B 311      10.162   0.232  27.187  1.00  0.00      B    C  
ATOM   1915  H1  MOH B 311      11.119   0.693  27.271  1.00  0.00      B    H  
ATOM   1916  H2  MOH B 311      10.254  -0.609  27.899  1.00  0.00      B    H  
ATOM   1917  H3  MOH B 311       9.413   0.963  27.581  1.00  0.00      B    H  
ATOM   1918  O   MOH B 311       9.901  -0.031  25.793  1.00  0.00      B    O  
ATOM   1919  Ho  MOH B 311       8.933  -0.040  25.578  1.00  0.00      B    H  
ATOM   1920  C   MOH B 312      11.263   3.786   2.413  1.00  0.00      B    C  
ATOM   1921  H1  MOH B 312      11.741   3.954   1.497  1.00  0.00      B    H  
ATOM   1922  H2  MOH B 312      11.057   4.781   2.741  1.00  0.00      B    H  
ATOM   1923  H3  MOH B 312      10.251   3.472   2.060  1.00  0.00      B    H  
ATOM   1924  O   MOH B 312      11.948   2.891   3.255  1.00  0.00      B    O  
ATOM   1925  Ho  MOH B 312      11.389   2.525   3.919  1.00  0.00      B    H  
ATOM   1926  C   MOH B 313      50.506  28.683  45.313  1.00  0.00      B    C  
ATOM   1927  H1  MOH B 313      49.760  29.111  44.615  1.00  0.00      B    H  
ATOM   1928  H2  MOH B 313      50.082  27.789  45.766  1.00  0.00      B    H  
ATOM   1929  H3  MOH B 313      51.338  28.335  44.733  1.00  0.00      B    H  
ATOM   1930  O   MOH B 313      50.881  29.591  46.260  1.00  0.00      B    O  
ATOM   1931  Ho  MOH B 313      50.160  30.283  46.275  1.00  0.00      B    H  
ATOM   1932  C   MOH B 314      19.062  45.140  16.764  1.00  0.00      B    C  
ATOM   1933  H1  MOH B 314      19.490  44.155  16.493  1.00  0.00      B    H  
ATOM   1934  H2  MOH B 314      18.007  45.225  16.375  1.00  0.00      B    H  
ATOM   1935  H3  MOH B 314      18.899  45.239  17.803  1.00  0.00      B    H  
ATOM   1936  O   MOH B 314      19.945  46.204  16.388  1.00  0.00      B    O  
ATOM   1937  Ho  MOH B 314      20.740  46.059  16.897  1.00  0.00      B    H  
ATOM   1938  C   MOH B 315      21.392   3.351   8.654  1.00  0.00      B    C  
ATOM   1939  H1  MOH B 315      20.966   3.681   7.708  1.00  0.00      B    H  
ATOM   1940  H2  MOH B 315      22.173   2.709   8.235  1.00  0.00      B    H  
ATOM   1941  H3  MOH B 315      21.937   4.111   9.279  1.00  0.00      B    H  
ATOM   1942  O   MOH B 315      20.392   2.538   9.306  1.00  0.00      B    O  
ATOM   1943  Ho  MOH B 315      20.837   1.952   9.898  1.00  0.00      B    H  
ATOM   1944  C   MOH B 316      24.265  12.769  37.854  1.00  0.00      B    C  
ATOM   1945  H1  MOH B 316      23.605  13.171  37.009  1.00  0.00      B    H  
ATOM   1946  H2  MOH B 316      23.775  12.339  38.729  1.00  0.00      B    H  
ATOM   1947  H3  MOH B 316      24.707  11.933  37.294  1.00  0.00      B    H  
ATOM   1948  O   MOH B 316      25.193  13.748  38.308  1.00  0.00      B    O  
ATOM   1949  Ho  MOH B 316      25.879  13.937  37.633  1.00  0.00      B    H  
ATOM   1950  C   MOH B 317       3.553  21.541  20.925  1.00  0.00      B    C  
ATOM   1951  H1  MOH B 317       4.466  21.052  20.466  1.00  0.00      B    H  
ATOM   1952  H2  MOH B 317       2.749  21.852  20.184  1.00  0.00      B    H  
ATOM   1953  H3  MOH B 317       3.095  20.855  21.633  1.00  0.00      B    H  
ATOM   1954  O   MOH B 317       3.959  22.607  21.739  1.00  0.00      B    O  
ATOM   1955  Ho  MOH B 317       4.151  23.266  21.153  1.00  0.00      B    H  
ATOM   1956  C   MOH B 318      12.045  15.574  25.915  1.00  0.00      B    C  
ATOM   1957  H1  MOH B 318      12.774  16.191  26.396  1.00  0.00      B    H  
ATOM   1958  H2  MOH B 318      12.310  14.521  25.948  1.00  0.00      B    H  
ATOM   1959  H3  MOH B 318      11.263  15.561  26.619  1.00  0.00      B    H  
ATOM   1960  O   MOH B 318      11.473  16.159  24.736  1.00  0.00      B    O  
ATOM   1961  Ho  MOH B 318      11.271  15.394  24.131  1.00  0.00      B    H  
ATOM   1962  C   MOH B 319      38.215  41.206  44.043  1.00  0.00      B    C  
ATOM   1963  H1  MOH B 319      37.871  42.216  44.005  1.00  0.00      B    H  
ATOM   1964  H2  MOH B 319      37.683  40.669  44.827  1.00  0.00      B    H  
ATOM   1965  H3  MOH B 319      37.980  40.770  43.064  1.00  0.00      B    H  
ATOM   1966  O   MOH B 319      39.572  41.246  44.249  1.00  0.00      B    O  
ATOM   1967  Ho  MOH B 319      39.921  41.370  43.414  1.00  0.00      B    H  
ATOM   1968  C   MOH B 320       9.363  33.270   1.007  1.00  0.00      B    C  
ATOM   1969  H1  MOH B 320       8.716  33.880   1.653  1.00  0.00      B    H  
ATOM   1970  H2  MOH B 320       8.921  32.254   0.825  1.00  0.00      B    H  
ATOM   1971  H3  MOH B 320       9.509  33.765   0.056  1.00  0.00      B    H  
ATOM   1972  O   MOH B 320      10.568  33.172   1.708  1.00  0.00      B    O  
ATOM   1973  Ho  MOH B 320      10.446  32.701   2.616  1.00  0.00      B    H  
ATOM   1974  C   MOH B 321      41.854  45.256   4.044  1.00  0.00      B    C  
ATOM   1975  H1  MOH B 321      41.471  45.466   5.070  1.00  0.00      B    H  
ATOM   1976  H2  MOH B 321      41.435  44.371   3.462  1.00  0.00      B    H  
ATOM   1977  H3  MOH B 321      41.558  46.114   3.445  1.00  0.00      B    H  
ATOM   1978  O   MOH B 321      43.197  44.937   4.169  1.00  0.00      B    O  
ATOM   1979  Ho  MOH B 321      43.346  44.267   4.784  1.00  0.00      B    H  
ATOM   1980  C   MOH B 322      25.343   8.404  38.067  1.00  0.00      B    C  
ATOM   1981  H1  MOH B 322      24.672   8.010  38.894  1.00  0.00      B    H  
ATOM   1982  H2  MOH B 322      25.923   9.248  38.320  1.00  0.00      B    H  
ATOM   1983  H3  MOH B 322      25.906   7.517  37.787  1.00  0.00      B    H  
ATOM   1984  O   MOH B 322      24.521   8.803  36.940  1.00  0.00      B    O  
ATOM   1985  Ho  MOH B 322      23.792   8.155  36.850  1.00  0.00      B    H  
ATOM   1986  C   MOH B 323      30.148  15.136  20.188  1.00  0.00      B    C  
ATOM   1987  H1  MOH B 323      29.291  15.212  20.879  1.00  0.00      B    H  
ATOM   1988  H2  MOH B 323      30.878  14.577  20.612  1.00  0.00      B    H  
ATOM   1989  H3  MOH B 323      29.797  14.810  19.144  1.00  0.00      B    H  
ATOM   1990  O   MOH B 323      30.714  16.422  19.984  1.00  0.00      B    O  
ATOM   1991  Ho  MOH B 323      30.799  16.815  20.844  1.00  0.00      B    H  
ATOM   1992  C   MOH B 324      49.908  40.093   8.322  1.00  0.00      B    C  
ATOM   1993  H1  MOH B 324      49.492  39.830   7.308  1.00  0.00      B    H  
ATOM   1994  H2  MOH B 324      50.852  39.597   8.290  1.00  0.00      B    H  
ATOM   1995  H3  MOH B 324      49.933  41.189   8.349  1.00  0.00      B    H  
ATOM   1996  O   MOH B 324      49.265  39.597   9.479  1.00  0.00      B    O  
ATOM   1997  Ho  MOH B 324      48.426  40.008   9.572  1.00  0.00      B    H  
ATOM   1998  C   MOH B 325      24.710  39.927  25.865  1.00  0.00      B    C  
ATOM   1999  H1  MOH B 325      25.613  39.473  25.421  1.00  0.00      B    H  
ATOM   2000  H2  MOH B 325      24.020  40.170  25.055  1.00  0.00      B    H  
ATOM   2001  H3  MOH B 325      24.161  39.236  26.481  1.00  0.00      B    H  
ATOM   2002  O   MOH B 325      24.961  41.164  26.496  1.00  0.00      B    O  
ATOM   2003  Ho  MOH B 325      25.840  40.984  26.960  1.00  0.00      B    H  
ATOM   2004  C   MOH B 326      45.335  10.920   8.655  1.00  0.00      B    C  
ATOM   2005  H1  MOH B 326      45.427   9.836   8.688  1.00  0.00      B    H  
ATOM   2006  H2  MOH B 326      45.404  11.297   9.703  1.00  0.00      B    H  
ATOM   2007  H3  MOH B 326      46.151  11.393   8.025  1.00  0.00      B    H  
ATOM   2008  O   MOH B 326      44.029  11.290   8.152  1.00  0.00      B    O  
ATOM   2009  Ho  MOH B 326      43.823  12.136   8.532  1.00  0.00      B    H  
ATOM   2010  C   MOH B 327      26.920  35.458  20.193  1.00  0.00      B    C  
ATOM   2011  H1  MOH B 327      27.139  34.674  20.894  1.00  0.00      B    H  
ATOM   2012  H2  MOH B 327      27.685  35.501  19.432  1.00  0.00      B    H  
ATOM   2013  H3  MOH B 327      26.079  35.192  19.523  1.00  0.00      B    H  
ATOM   2014  O   MOH B 327      26.650  36.719  20.827  1.00  0.00      B    O  
ATOM   2015  Ho  MOH B 327      25.735  36.629  21.141  1.00  0.00      B    H  
ATOM   2016  C   MOH B 328       5.226  33.243  21.120  1.00  0.00      B    C  
ATOM   2017  H1  MOH B 328       6.115  33.073  20.515  1.00  0.00      B    H  
ATOM   2018  H2  MOH B 328       5.680  32.923  22.092  1.00  0.00      B    H  
ATOM   2019  H3  MOH B 328       4.957  34.301  21.126  1.00  0.00      B    H  
ATOM   2020  O   MOH B 328       4.088  32.405  20.838  1.00  0.00      B    O  
ATOM   2021  Ho  MOH B 328       4.067  31.736  21.522  1.00  0.00      B    H  
ATOM   2022  C   MOH B 329      21.719  16.395  25.179  1.00  0.00      B    C  
ATOM   2023  H1  MOH B 329      20.785  16.583  25.659  1.00  0.00      B    H  
ATOM   2024  H2  MOH B 329      22.528  16.486  25.895  1.00  0.00      B    H  
ATOM   2025  H3  MOH B 329      21.791  15.374  24.790  1.00  0.00      B    H  
ATOM   2026  O   MOH B 329      21.810  17.291  24.133  1.00  0.00      B    O  
ATOM   2027  Ho  MOH B 329      21.043  17.254  23.671  1.00  0.00      B    H  
ATOM   2028  C   MOH B 330      51.064  45.443  12.926  1.00  0.00      B    C  
ATOM   2029  H1  MOH B 330      50.754  45.586  11.854  1.00  0.00      B    H  
ATOM   2030  H2  MOH B 330      50.229  44.918  13.288  1.00  0.00      B    H  
ATOM   2031  H3  MOH B 330      51.990  44.784  12.980  1.00  0.00      B    H  
ATOM   2032  O   MOH B 330      51.182  46.663  13.645  1.00  0.00      B    O  
ATOM   2033  Ho  MOH B 330      51.106  46.466  14.579  1.00  0.00      B    H  
ATOM   2034  C   MOH B 331      35.534  20.676   4.010  1.00  0.00      B    C  
ATOM   2035  H1  MOH B 331      34.493  20.400   3.738  1.00  0.00      B    H  
ATOM   2036  H2  MOH B 331      35.823  20.214   4.918  1.00  0.00      B    H  
ATOM   2037  H3  MOH B 331      36.020  20.197   3.123  1.00  0.00      B    H  
ATOM   2038  O   MOH B 331      35.684  22.076   3.988  1.00  0.00      B    O  
ATOM   2039  Ho  MOH B 331      35.234  22.409   4.774  1.00  0.00      B    H  
ATOM   2040  C   MOH B 332      44.271  10.908  29.429  1.00  0.00      B    C  
ATOM   2041  H1  MOH B 332      44.385  11.767  28.759  1.00  0.00      B    H  
ATOM   2042  H2  MOH B 332      43.221  10.692  29.366  1.00  0.00      B    H  
ATOM   2043  H3  MOH B 332      44.694  10.023  28.970  1.00  0.00      B    H  
ATOM   2044  O   MOH B 332      44.695  11.121  30.740  1.00  0.00      B    O  
ATOM   2045  Ho  MOH B 332      44.291  11.917  31.066  1.00  0.00      B    H  
ATOM   2046  C   MOH B 333      44.752  20.200  30.950  1.00  0.00      B    C  
ATOM   2047  H1  MOH B 333      44.835  21.257  30.817  1.00  0.00      B    H  
ATOM   2048  H2  MOH B 333      45.672  19.669  30.711  1.00  0.00      B    H  
ATOM   2049  H3  MOH B 333      44.591  20.041  31.991  1.00  0.00      B    H  
ATOM   2050  O   MOH B 333      43.838  19.701  29.997  1.00  0.00      B    O  
ATOM   2051  Ho  MOH B 333      44.318  19.903  29.193  1.00  0.00      B    H  
ATOM   2052  C   MOH B 334      42.400  38.159  44.002  1.00  0.00      B    C  
ATOM   2053  H1  MOH B 334      43.334  37.748  43.526  1.00  0.00      B    H  
ATOM   2054  H2  MOH B 334      42.430  39.169  44.182  1.00  0.00      B    H  
ATOM   2055  H3  MOH B 334      41.499  37.812  43.400  1.00  0.00      B    H  
ATOM   2056  O   MOH B 334      42.503  37.423  45.200  1.00  0.00      B    O  
ATOM   2057  Ho  MOH B 334      41.919  37.643  45.926  1.00  0.00      B    H  
ATOM   2058  C   MOH B 335      43.234  40.216  41.215  1.00  0.00      B    C  
ATOM   2059  H1  MOH B 335      44.121  39.653  41.520  1.00  0.00      B    H  
ATOM   2060  H2  MOH B 335      42.367  39.499  41.014  1.00  0.00      B    H  
ATOM   2061  H3  MOH B 335      42.891  40.804  42.124  1.00  0.00      B    H  
ATOM   2062  O   MOH B 335      43.486  40.941  40.019  1.00  0.00      B    O  
ATOM   2063  Ho  MOH B 335      43.416  40.351  39.296  1.00  0.00      B    H  
ATOM   2064  C   MOH B 336       4.625  17.308  23.377  1.00  0.00      B    C  
ATOM   2065  H1  MOH B 336       3.667  16.906  23.699  1.00  0.00      B    H  
ATOM   2066  H2  MOH B 336       4.946  16.825  22.484  1.00  0.00      B    H  
ATOM   2067  H3  MOH B 336       4.486  18.320  22.968  1.00  0.00      B    H  
ATOM   2068  O   MOH B 336       5.573  17.422  24.411  1.00  0.00      B    O  
ATOM   2069  Ho  MOH B 336       5.522  16.637  25.055  1.00  0.00      B    H  
ATOM   2070  C   MOH B 337      32.658  21.116   6.442  1.00  0.00      B    C  
ATOM   2071  H1  MOH B 337      32.999  22.092   6.158  1.00  0.00      B    H  
ATOM   2072  H2  MOH B 337      31.746  21.022   7.047  1.00  0.00      B    H  
ATOM   2073  H3  MOH B 337      32.360  20.538   5.556  1.00  0.00      B    H  
ATOM   2074  O   MOH B 337      33.653  20.451   7.113  1.00  0.00      B    O  
ATOM   2075  Ho  MOH B 337      33.660  20.814   8.002  1.00  0.00      B    H  
ATOM   2076  C   MOH B 338      27.387  36.373  24.248  1.00  0.00      B    C  
ATOM   2077  H1  MOH B 338      27.021  37.336  23.925  1.00  0.00      B    H  
ATOM   2078  H2  MOH B 338      26.590  35.661  24.443  1.00  0.00      B    H  
ATOM   2079  H3  MOH B 338      27.982  36.061  23.371  1.00  0.00      B    H  
ATOM   2080  O   MOH B 338      28.201  36.574  25.438  1.00  0.00      B    O  
ATOM   2081  Ho  MOH B 338      27.637  36.761  26.156  1.00  0.00      B    H  
ATOM   2082  C   MOH B 339      43.558  50.394  40.987  1.00  0.00      B    C  
ATOM   2083  H1  MOH B 339      42.791  49.910  40.400  1.00  0.00      B    H  
ATOM   2084  H2  MOH B 339      44.018  49.525  41.533  1.00  0.00      B    H  
ATOM   2085  H3  MOH B 339      44.178  50.868  40.233  1.00  0.00      B    H  
ATOM   2086  O   MOH B 339      43.011  51.317  41.907  1.00  0.00      B    O  
ATOM   2087  Ho  MOH B 339      42.365  51.826  41.430  1.00  0.00      B    H  
ATOM   2088  C   MOH B 340      10.599  39.918  25.448  1.00  0.00      B    C  
ATOM   2089  H1  MOH B 340      11.192  39.899  24.519  1.00  0.00      B    H  
ATOM   2090  H2  MOH B 340      11.037  39.356  26.263  1.00  0.00      B    H  
ATOM   2091  H3  MOH B 340      10.657  40.870  25.827  1.00  0.00      B    H  
ATOM   2092  O   MOH B 340       9.341  39.380  25.324  1.00  0.00      B    O  
ATOM   2093  Ho  MOH B 340       9.479  38.474  24.958  1.00  0.00      B    H  
ATOM   2094  C   MOH B 341      16.379   5.855  21.590  1.00  0.00      B    C  
ATOM   2095  H1  MOH B 341      16.289   6.831  22.138  1.00  0.00      B    H  
ATOM   2096  H2  MOH B 341      17.093   5.228  22.087  1.00  0.00      B    H  
ATOM   2097  H3  MOH B 341      15.433   5.261  21.618  1.00  0.00      B    H  
ATOM   2098  O   MOH B 341      16.946   5.949  20.300  1.00  0.00      B    O  
ATOM   2099  Ho  MOH B 341      16.423   6.527  19.755  1.00  0.00      B    H  
ATOM   2100  C   MOH B 342      17.669  31.580  36.333  1.00  0.00      B    C  
ATOM   2101  H1  MOH B 342      18.250  31.824  35.379  1.00  0.00      B    H  
ATOM   2102  H2  MOH B 342      18.050  32.251  37.114  1.00  0.00      B    H  
ATOM   2103  H3  MOH B 342      16.577  31.732  36.151  1.00  0.00      B    H  
ATOM   2104  O   MOH B 342      17.764  30.203  36.779  1.00  0.00      B    O  
ATOM   2105  Ho  MOH B 342      17.565  29.664  36.009  1.00  0.00      B    H  
ATOM   2106  C   MOH B 343      44.701  49.866  23.625  1.00  0.00      B    C  
ATOM   2107  H1  MOH B 343      45.738  49.615  23.452  1.00  0.00      B    H  
ATOM   2108  H2  MOH B 343      44.479  50.646  22.964  1.00  0.00      B    H  
ATOM   2109  H3  MOH B 343      44.084  48.997  23.257  1.00  0.00      B    H  
ATOM   2110  O   MOH B 343      44.372  49.991  25.005  1.00  0.00      B    O  
ATOM   2111  Ho  MOH B 343      43.647  49.375  25.283  1.00  0.00      B    H  
ATOM   2112  C   MOH B 344      47.190   3.501  50.389  1.00  0.00      B    C  
ATOM   2113  H1  MOH B 344      46.104   3.400  50.462  1.00  0.00      B    H  
ATOM   2114  H2  MOH B 344      47.620   2.521  50.319  1.00  0.00      B    H  
ATOM   2115  H3  MOH B 344      47.561   3.975  49.431  1.00  0.00      B    H  
ATOM   2116  O   MOH B 344      47.756   4.041  51.566  1.00  0.00      B    O  
ATOM   2117  Ho  MOH B 344      47.261   3.702  52.370  1.00  0.00      B    H  
ATOM   2118  C   MOH B 345       8.450  32.773   7.205  1.00  0.00      B    C  
ATOM   2119  H1  MOH B 345       8.270  32.490   6.138  1.00  0.00      B    H  
ATOM   2120  H2  MOH B 345       8.162  33.793   7.454  1.00  0.00      B    H  
ATOM   2121  H3  MOH B 345       7.766  32.204   7.770  1.00  0.00      B    H  
ATOM   2122  O   MOH B 345       9.749  32.256   7.400  1.00  0.00      B    O  
ATOM   2123  Ho  MOH B 345       9.718  31.312   7.481  1.00  0.00      B    H  
ATOM   2124  C   MOH B 346      50.320   5.430  13.351  1.00  0.00      B    C  
ATOM   2125  H1  MOH B 346      50.168   4.798  14.275  1.00  0.00      B    H  
ATOM   2126  H2  MOH B 346      49.786   4.977  12.581  1.00  0.00      B    H  
ATOM   2127  H3  MOH B 346      49.841   6.399  13.361  1.00  0.00      B    H  
ATOM   2128  O   MOH B 346      51.719   5.736  13.155  1.00  0.00      B    O  
ATOM   2129  Ho  MOH B 346      51.904   6.041  12.244  1.00  0.00      B    H  
ATOM   2130  C   MOH B 347      46.424  34.053  14.285  1.00  0.00      B    C  
ATOM   2131  H1  MOH B 347      47.015  33.699  15.102  1.00  0.00      B    H  
ATOM   2132  H2  MOH B 347      46.374  33.184  13.587  1.00  0.00      B    H  
ATOM   2133  H3  MOH B 347      45.503  34.263  14.698  1.00  0.00      B    H  
ATOM   2134  O   MOH B 347      46.978  35.160  13.633  1.00  0.00      B    O  
ATOM   2135  Ho  MOH B 347      47.886  35.191  13.917  1.00  0.00      B    H  
ATOM   2136  C   MOH B 348       2.129  44.372  47.338  1.00  0.00      B    C  
ATOM   2137  H1  MOH B 348       1.985  45.394  47.091  1.00  0.00      B    H  
ATOM   2138  H2  MOH B 348       3.037  43.990  46.820  1.00  0.00      B    H  
ATOM   2139  H3  MOH B 348       2.407  44.158  48.374  1.00  0.00      B    H  
ATOM   2140  O   MOH B 348       1.017  43.629  47.114  1.00  0.00      B    O  
ATOM   2141  Ho  MOH B 348       1.289  42.895  46.564  1.00  0.00      B    H  
ATOM   2142  C   MOH B 349      30.843  26.689  11.968  1.00  0.00      B    C  
ATOM   2143  H1  MOH B 349      30.313  26.783  11.064  1.00  0.00      B    H  
ATOM   2144  H2  MOH B 349      31.456  27.596  12.071  1.00  0.00      B    H  
ATOM   2145  H3  MOH B 349      30.168  26.628  12.862  1.00  0.00      B    H  
ATOM   2146  O   MOH B 349      31.708  25.505  11.991  1.00  0.00      B    O  
ATOM   2147  Ho  MOH B 349      31.226  24.833  12.387  1.00  0.00      B    H  
ATOM   2148  C   MOH B 350      17.849   4.906  28.478  1.00  0.00      B    C  
ATOM   2149  H1  MOH B 350      16.803   4.789  28.235  1.00  0.00      B    H  
ATOM   2150  H2  MOH B 350      18.378   3.992  28.247  1.00  0.00      B    H  
ATOM   2151  H3  MOH B 350      18.303   5.675  27.801  1.00  0.00      B    H  
ATOM   2152  O   MOH B 350      18.126   5.268  29.784  1.00  0.00      B    O  
ATOM   2153  Ho  MOH B 350      19.081   5.316  29.792  1.00  0.00      B    H  
ATOM   2154  C   MOH B 351      21.971   5.641  15.276  1.00  0.00      B    C  
ATOM   2155  H1  MOH B 351      21.857   5.583  14.212  1.00  0.00      B    H  
ATOM   2156  H2  MOH B 351      21.944   6.699  15.621  1.00  0.00      B    H  
ATOM   2157  H3  MOH B 351      21.174   5.131  15.824  1.00  0.00      B    H  
ATOM   2158  O   MOH B 351      23.243   5.075  15.574  1.00  0.00      B    O  
ATOM   2159  Ho  MOH B 351      23.655   4.878  14.717  1.00  0.00      B    H  
ATOM   2160  C   MOH B 352      15.429  41.271   6.353  1.00  0.00      B    C  
ATOM   2161  H1  MOH B 352      14.559  41.915   6.050  1.00  0.00      B    H  
ATOM   2162  H2  MOH B 352      15.206  40.734   7.291  1.00  0.00      B    H  
ATOM   2163  H3  MOH B 352      15.528  40.532   5.563  1.00  0.00      B    H  
ATOM   2164  O   MOH B 352      16.489  42.152   6.519  1.00  0.00      B    O  
ATOM   2165  Ho  MOH B 352      17.294  41.621   6.318  1.00  0.00      B    H  
ATOM   2166  C   MOH B 353      36.187  32.809  42.228  1.00  0.00      B    C  
ATOM   2167  H1  MOH B 353      36.161  33.513  41.401  1.00  0.00      B    H  
ATOM   2168  H2  MOH B 353      35.891  31.804  41.869  1.00  0.00      B    H  
ATOM   2169  H3  MOH B 353      37.296  32.713  42.337  1.00  0.00      B    H  
ATOM   2170  O   MOH B 353      35.521  33.283  43.370  1.00  0.00      B    O  
ATOM   2171  Ho  MOH B 353      35.848  32.812  44.114  1.00  0.00      B    H  
ATOM   2172  C   MOH B 354      39.885  19.032  21.296  1.00  0.00      B    C  
ATOM   2173  H1  MOH B 354      39.167  19.229  20.544  1.00  0.00      B    H  
ATOM   2174  H2  MOH B 354      40.771  19.092  20.664  1.00  0.00      B    H  
ATOM   2175  H3  MOH B 354      39.944  19.783  22.103  1.00  0.00      B    H  
ATOM   2176  O   MOH B 354      39.738  17.719  21.785  1.00  0.00      B    O  
ATOM   2177  Ho  MOH B 354      40.290  17.529  22.520  1.00  0.00      B    H  
ATOM   2178  C   MOH B 355      24.556  47.884  26.117  1.00  0.00      B    C  
ATOM   2179  H1  MOH B 355      25.283  47.199  25.716  1.00  0.00      B    H  
ATOM   2180  H2  MOH B 355      24.536  48.878  25.675  1.00  0.00      B    H  
ATOM   2181  H3  MOH B 355      23.606  47.345  25.960  1.00  0.00      B    H  
ATOM   2182  O   MOH B 355      24.782  48.192  27.460  1.00  0.00      B    O  
ATOM   2183  Ho  MOH B 355      25.640  48.665  27.529  1.00  0.00      B    H  
ATOM   2184  C   MOH B 356      29.261  42.112  12.048  1.00  0.00      B    C  
ATOM   2185  H1  MOH B 356      28.652  42.736  11.484  1.00  0.00      B    H  
ATOM   2186  H2  MOH B 356      29.063  42.219  13.074  1.00  0.00      B    H  
ATOM   2187  H3  MOH B 356      29.088  41.064  11.780  1.00  0.00      B    H  
ATOM   2188  O   MOH B 356      30.581  42.364  11.767  1.00  0.00      B    O  
ATOM   2189  Ho  MOH B 356      31.032  41.545  11.773  1.00  0.00      B    H  
ATOM   2190  C   MOH B 357      31.072  19.928  14.152  1.00  0.00      B    C  
ATOM   2191  H1  MOH B 357      30.553  18.992  14.432  1.00  0.00      B    H  
ATOM   2192  H2  MOH B 357      32.120  19.849  14.484  1.00  0.00      B    H  
ATOM   2193  H3  MOH B 357      31.018  20.044  13.088  1.00  0.00      B    H  
ATOM   2194  O   MOH B 357      30.473  20.945  14.906  1.00  0.00      B    O  
ATOM   2195  Ho  MOH B 357      29.521  20.804  14.838  1.00  0.00      B    H  
ATOM   2196  C   MOH B 358      16.059   0.249  30.176  1.00  0.00      B    C  
ATOM   2197  H1  MOH B 358      16.002  -0.783  29.812  1.00  0.00      B    H  
ATOM   2198  H2  MOH B 358      17.004   0.423  30.678  1.00  0.00      B    H  
ATOM   2199  H3  MOH B 358      15.974   0.954  29.386  1.00  0.00      B    H  
ATOM   2200  O   MOH B 358      14.949   0.334  31.020  1.00  0.00      B    O  
ATOM   2201  Ho  MOH B 358      14.203  -0.070  30.668  1.00  0.00      B    H  
ATOM   2202  C   MOH B 359       4.841  10.930  35.346  1.00  0.00      B    C  
ATOM   2203  H1  MOH B 359       5.058  10.476  36.354  1.00  0.00      B    H  
ATOM   2204  H2  MOH B 359       4.577  10.152  34.644  1.00  0.00      B    H  
ATOM   2205  H3  MOH B 359       3.910  11.511  35.473  1.00  0.00      B    H  
ATOM   2206  O   MOH B 359       5.911  11.767  34.780  1.00  0.00      B    O  
ATOM   2207  Ho  MOH B 359       6.765  11.467  35.025  1.00  0.00      B    H  
ATOM   2208  C   MOH B 360      48.626  15.203  30.558  1.00  0.00      B    C  
ATOM   2209  H1  MOH B 360      48.555  15.646  29.596  1.00  0.00      B    H  
ATOM   2210  H2  MOH B 360      49.225  14.322  30.470  1.00  0.00      B    H  
ATOM   2211  H3  MOH B 360      49.089  15.900  31.353  1.00  0.00      B    H  
ATOM   2212  O   MOH B 360      47.315  14.870  31.027  1.00  0.00      B    O  
ATOM   2213  Ho  MOH B 360      46.747  14.679  30.248  1.00  0.00      B    H  
ATOM   2214  C   MOH B 361      38.051  28.003  51.640  1.00  0.00      B    C  
ATOM   2215  H1  MOH B 361      37.131  28.590  51.730  1.00  0.00      B    H  
ATOM   2216  H2  MOH B 361      38.352  27.937  52.622  1.00  0.00      B    H  
ATOM   2217  H3  MOH B 361      37.783  27.060  51.177  1.00  0.00      B    H  
ATOM   2218  O   MOH B 361      38.943  28.748  50.875  1.00  0.00      B    O  
ATOM   2219  Ho  MOH B 361      39.836  28.667  51.269  1.00  0.00      B    H  
ATOM   2220  C   MOH B 362      35.258  15.021  25.801  1.00  0.00      B    C  
ATOM   2221  H1  MOH B 362      35.822  15.839  26.167  1.00  0.00      B    H  
ATOM   2222  H2  MOH B 362      34.407  14.909  26.451  1.00  0.00      B    H  
ATOM   2223  H3  MOH B 362      34.858  15.219  24.816  1.00  0.00      B    H  
ATOM   2224  O   MOH B 362      36.030  13.905  25.953  1.00  0.00      B    O  
ATOM   2225  Ho  MOH B 362      36.737  14.036  26.608  1.00  0.00      B    H  
ATOM   2226  C   MOH B 363      21.545   2.637   1.159  1.00  0.00      B    C  
ATOM   2227  H1  MOH B 363      20.997   2.788   0.232  1.00  0.00      B    H  
ATOM   2228  H2  MOH B 363      20.980   1.895   1.648  1.00  0.00      B    H  
ATOM   2229  H3  MOH B 363      22.453   2.206   0.725  1.00  0.00      B    H  
ATOM   2230  O   MOH B 363      21.662   3.728   1.956  1.00  0.00      B    O  
ATOM   2231  Ho  MOH B 363      22.031   3.373   2.766  1.00  0.00      B    H  
ATOM   2232  C   MOH B 364      20.604  44.502  30.779  1.00  0.00      B    C  
ATOM   2233  H1  MOH B 364      20.095  43.889  31.525  1.00  0.00      B    H  
ATOM   2234  H2  MOH B 364      20.713  45.515  31.170  1.00  0.00      B    H  
ATOM   2235  H3  MOH B 364      21.529  44.138  30.467  1.00  0.00      B    H  
ATOM   2236  O   MOH B 364      19.948  44.706  29.553  1.00  0.00      B    O  
ATOM   2237  Ho  MOH B 364      20.673  44.954  28.919  1.00  0.00      B    H  
ATOM   2238  C   MOH B 365      40.488  39.955  10.541  1.00  0.00      B    C  
ATOM   2239  H1  MOH B 365      41.151  39.100  10.791  1.00  0.00      B    H  
ATOM   2240  H2  MOH B 365      39.670  40.039  11.232  1.00  0.00      B    H  
ATOM   2241  H3  MOH B 365      41.106  40.795  10.699  1.00  0.00      B    H  
ATOM   2242  O   MOH B 365      40.035  39.785   9.204  1.00  0.00      B    O  
ATOM   2243  Ho  MOH B 365      39.864  38.865   9.150  1.00  0.00      B    H  
ATOM   2244  C   MOH B 366      46.983  42.935  31.262  1.00  0.00      B    C  
ATOM   2245  H1  MOH B 366      47.811  42.590  31.909  1.00  0.00      B    H  
ATOM   2246  H2  MOH B 366      46.447  43.762  31.773  1.00  0.00      B    H  
ATOM   2247  H3  MOH B 366      47.471  43.385  30.410  1.00  0.00      B    H  
ATOM   2248  O   MOH B 366      46.101  41.879  31.016  1.00  0.00      B    O  
ATOM   2249  Ho  MOH B 366      45.328  42.240  30.561  1.00  0.00      B    H  
ATOM   2250  C   MOH B 367      44.504   6.687  38.372  1.00  0.00      B    C  
ATOM   2251  H1  MOH B 367      45.281   5.927  38.084  1.00  0.00      B    H  
ATOM   2252  H2  MOH B 367      44.380   7.221  37.421  1.00  0.00      B    H  
ATOM   2253  H3  MOH B 367      43.684   6.069  38.580  1.00  0.00      B    H  
ATOM   2254  O   MOH B 367      44.925   7.540  39.382  1.00  0.00      B    O  
ATOM   2255  Ho  MOH B 367      45.740   7.822  39.125  1.00  0.00      B    H  
ATOM   2256  C   MOH B 368      29.551  18.386  49.389  1.00  0.00      B    C  
ATOM   2257  H1  MOH B 368      30.644  18.408  49.220  1.00  0.00      B    H  
ATOM   2258  H2  MOH B 368      29.059  19.045  48.713  1.00  0.00      B    H  
ATOM   2259  H3  MOH B 368      29.193  17.391  49.073  1.00  0.00      B    H  
ATOM   2260  O   MOH B 368      29.280  18.709  50.699  1.00  0.00      B    O  
ATOM   2261  Ho  MOH B 368      28.474  19.227  50.669  1.00  0.00      B    H  
ATOM   2262  C   MOH B 369      44.455  16.530  29.453  1.00  0.00      B    C  
ATOM   2263  H1  MOH B 369      45.503  16.627  29.602  1.00  0.00      B    H  
ATOM   2264  H2  MOH B 369      44.345  17.245  28.660  1.00  0.00      B    H  
ATOM   2265  H3  MOH B 369      44.139  15.564  29.052  1.00  0.00      B    H  
ATOM   2266  O   MOH B 369      43.717  17.001  30.576  1.00  0.00      B    O  
ATOM   2267  Ho  MOH B 369      43.813  17.950  30.620  1.00  0.00      B    H  
ATOM   2268  C   MOH B 370      49.348  35.985   1.883  1.00  0.00      B    C  
ATOM   2269  H1  MOH B 370      49.932  36.666   2.504  1.00  0.00      B    H  
ATOM   2270  H2  MOH B 370      48.398  36.444   1.793  1.00  0.00      B    H  
ATOM   2271  H3  MOH B 370      49.909  36.004   0.917  1.00  0.00      B    H  
ATOM   2272  O   MOH B 370      49.267  34.701   2.364  1.00  0.00      B    O  
ATOM   2273  Ho  MOH B 370      48.897  34.761   3.248  1.00  0.00      B    H  
ATOM   2274  C   MOH B 371       4.058  23.667  17.981  1.00  0.00      B    C  
ATOM   2275  H1  MOH B 371       4.853  24.071  17.293  1.00  0.00      B    H  
ATOM   2276  H2  MOH B 371       3.157  23.522  17.432  1.00  0.00      B    H  
ATOM   2277  H3  MOH B 371       4.525  22.793  18.377  1.00  0.00      B    H  
ATOM   2278  O   MOH B 371       3.926  24.521  19.064  1.00  0.00      B    O  
ATOM   2279  Ho  MOH B 371       4.546  25.229  18.830  1.00  0.00      B    H  
ATOM   2280  C   MOH B 372      21.310  26.543  48.133  1.00  0.00      B    C  
ATOM   2281  H1  MOH B 372      21.124  27.195  48.947  1.00  0.00      B    H  
ATOM   2282  H2  MOH B 372      21.470  27.116  47.238  1.00  0.00      B    H  
ATOM   2283  H3  MOH B 372      22.198  25.921  48.368  1.00  0.00      B    H  
ATOM   2284  O   MOH B 372      20.156  25.752  47.909  1.00  0.00      B    O  
ATOM   2285  Ho  MOH B 372      19.422  26.396  47.978  1.00  0.00      B    H  
ATOM   2286  C   MOH B 373      45.664  17.980   2.387  1.00  0.00      B    C  
ATOM   2287  H1  MOH B 373      45.834  18.557   1.503  1.00  0.00      B    H  
ATOM   2288  H2  MOH B 373      46.643  17.821   2.938  1.00  0.00      B    H  
ATOM   2289  H3  MOH B 373      45.098  18.775   2.917  1.00  0.00      B    H  
ATOM   2290  O   MOH B 373      44.942  16.819   2.086  1.00  0.00      B    O  
ATOM   2291  Ho  MOH B 373      44.642  16.515   2.893  1.00  0.00      B    H  
ATOM   2292  C   MOH B 374      13.677  46.443  12.080  1.00  0.00      B    C  
ATOM   2293  H1  MOH B 374      14.722  46.609  12.304  1.00  0.00      B    H  
ATOM   2294  H2  MOH B 374      13.425  45.340  12.254  1.00  0.00      B    H  
ATOM   2295  H3  MOH B 374      13.136  47.029  12.858  1.00  0.00      B    H  
ATOM   2296  O   MOH B 374      13.513  46.885  10.764  1.00  0.00      B    O  
ATOM   2297  Ho  MOH B 374      13.874  46.213  10.180  1.00  0.00      B    H  
ATOM   2298  C   MOH B 375      28.485  24.373  13.672  1.00  0.00      B    C  
ATOM   2299  H1  MOH B 375      28.401  25.191  14.378  1.00  0.00      B    H  
ATOM   2300  H2  MOH B 375      27.835  23.507  13.807  1.00  0.00      B    H  
ATOM   2301  H3  MOH B 375      28.204  24.795  12.677  1.00  0.00      B    H  
ATOM   2302  O   MOH B 375      29.867  24.027  13.632  1.00  0.00      B    O  
ATOM   2303  Ho  MOH B 375      30.149  23.696  14.509  1.00  0.00      B    H  
ATOM   2304  C   MOH B 376       2.109  13.980  22.834  1.00  0.00      B    C  
ATOM   2305  H1  MOH B 376       1.070  13.900  23.206  1.00  0.00      B    H  
ATOM   2306  H2  MOH B 376       2.169  14.427  21.865  1.00  0.00      B    H  
ATOM   2307  H3  MOH B 376       2.702  14.499  23.574  1.00  0.00      B    H  
ATOM   2308  O   MOH B 376       2.628  12.715  22.740  1.00  0.00      B    O  
ATOM   2309  Ho  MOH B 376       2.440  12.169  23.515  1.00  0.00      B    H  
ATOM   2310  C   MOH B 377      50.797  28.451  38.752  1.00  0.00      B    C  
ATOM   2311  H1  MOH B 377      51.319  28.881  39.681  1.00  0.00      B    H  
ATOM   2312  H2  MOH B 377      50.190  29.229  38.285  1.00  0.00      B    H  
ATOM   2313  H3  MOH B 377      51.496  28.104  37.991  1.00  0.00      B    H  
ATOM   2314  O   MOH B 377      49.901  27.474  39.191  1.00  0.00      B    O  
ATOM   2315  Ho  MOH B 377      49.163  27.555  38.611  1.00  0.00      B    H  
ATOM   2316  C   MOH B 378      41.727  15.633  39.504  1.00  0.00      B    C  
ATOM   2317  H1  MOH B 378      40.800  15.107  39.407  1.00  0.00      B    H  
ATOM   2318  H2  MOH B 378      41.663  16.498  40.141  1.00  0.00      B    H  
ATOM   2319  H3  MOH B 378      42.472  14.923  39.974  1.00  0.00      B    H  
ATOM   2320  O   MOH B 378      42.207  16.099  38.270  1.00  0.00      B    O  
ATOM   2321  Ho  MOH B 378      41.597  16.701  37.816  1.00  0.00      B    H  
ATOM   2322  C   MOH B 379      49.462   8.933  24.806  1.00  0.00      B    C  
ATOM   2323  H1  MOH B 379      49.653   9.705  25.543  1.00  0.00      B    H  
ATOM   2324  H2  MOH B 379      49.157   8.133  25.426  1.00  0.00      B    H  
ATOM   2325  H3  MOH B 379      48.601   9.196  24.129  1.00  0.00      B    H  
ATOM   2326  O   MOH B 379      50.726   8.664  24.119  1.00  0.00      B    O  
ATOM   2327  Ho  MOH B 379      51.433   8.536  24.746  1.00  0.00      B    H  
ATOM   2328  C   MOH B 380       6.302  44.287  44.045  1.00  0.00      B    C  
ATOM   2329  H1  MOH B 380       7.364  44.406  44.249  1.00  0.00      B    H  
ATOM   2330  H2  MOH B 380       6.170  43.309  43.522  1.00  0.00      B    H  
ATOM   2331  H3  MOH B 380       6.036  44.209  45.079  1.00  0.00      B    H  
ATOM   2332  O   MOH B 380       5.731  45.324  43.276  1.00  0.00      B    O  
ATOM   2333  Ho  MOH B 380       4.872  45.079  42.972  1.00  0.00      B    H  
ATOM   2334  C   MOH B 381      46.883  17.651  19.430  1.00  0.00      B    C  
ATOM   2335  H1  MOH B 381      46.813  18.783  19.647  1.00  0.00      B    H  
ATOM   2336  H2  MOH B 381      47.919  17.355  19.282  1.00  0.00      B    H  
ATOM   2337  H3  MOH B 381      46.475  17.170  20.300  1.00  0.00      B    H  
ATOM   2338  O   MOH B 381      46.061  17.425  18.268  1.00  0.00      B    O  
ATOM   2339  Ho  MOH B 381      46.637  17.179  17.646  1.00  0.00      B    H  
ATOM   2340  C   MOH B 382      42.774  15.404  26.476  1.00  0.00      B    C  
ATOM   2341  H1  MOH B 382      41.966  14.947  27.133  1.00  0.00      B    H  
ATOM   2342  H2  MOH B 382      42.580  15.373  25.456  1.00  0.00      B    H  
ATOM   2343  H3  MOH B 382      42.918  16.446  26.798  1.00  0.00      B    H  
ATOM   2344  O   MOH B 382      44.051  14.848  26.626  1.00  0.00      B    O  
ATOM   2345  Ho  MOH B 382      44.193  14.107  26.059  1.00  0.00      B    H  
ATOM   2346  C   MOH B 383      43.094  43.478  30.783  1.00  0.00      B    C  
ATOM   2347  H1  MOH B 383      43.362  42.576  31.264  1.00  0.00      B    H  
ATOM   2348  H2  MOH B 383      42.026  43.443  30.624  1.00  0.00      B    H  
ATOM   2349  H3  MOH B 383      43.306  44.179  31.607  1.00  0.00      B    H  
ATOM   2350  O   MOH B 383      43.897  43.570  29.654  1.00  0.00      B    O  
ATOM   2351  Ho  MOH B 383      43.505  43.001  28.970  1.00  0.00      B    H  
ATOM   2352  C   MOH B 384      19.086  38.964  11.957  1.00  0.00      B    C  
ATOM   2353  H1  MOH B 384      18.634  37.975  11.729  1.00  0.00      B    H  
ATOM   2354  H2  MOH B 384      18.367  39.740  11.911  1.00  0.00      B    H  
ATOM   2355  H3  MOH B 384      19.460  39.030  12.980  1.00  0.00      B    H  
ATOM   2356  O   MOH B 384      20.142  39.204  11.054  1.00  0.00      B    O  
ATOM   2357  Ho  MOH B 384      20.604  39.980  11.407  1.00  0.00      B    H  
ATOM   2358  C   MOH B 385      47.203  13.821  18.490  1.00  0.00      B    C  
ATOM   2359  H1  MOH B 385      46.125  13.724  18.619  1.00  0.00      B    H  
ATOM   2360  H2  MOH B 385      47.349  13.942  17.427  1.00  0.00      B    H  
ATOM   2361  H3  MOH B 385      47.572  14.654  19.035  1.00  0.00      B    H  
ATOM   2362  O   MOH B 385      47.541  12.596  19.011  1.00  0.00      B    O  
ATOM   2363  Ho  MOH B 385      48.366  12.346  18.661  1.00  0.00      B    H  
ATOM   2364  C   MOH B 386      19.399  19.400  45.114  1.00  0.00      B    C  
ATOM   2365  H1  MOH B 386      19.190  20.391  44.624  1.00  0.00      B    H  
ATOM   2366  H2  MOH B 386      19.114  19.172  46.144  1.00  0.00      B    H  
ATOM   2367  H3  MOH B 386      18.643  18.699  44.758  1.00  0.00      B    H  
ATOM   2368  O   MOH B 386      20.765  18.939  45.009  1.00  0.00      B    O  
ATOM   2369  Ho  MOH B 386      21.106  19.274  44.194  1.00  0.00      B    H  
ATOM   2370  C   MOH B 387      13.658  46.362  20.163  1.00  0.00      B    C  
ATOM   2371  H1  MOH B 387      13.516  45.390  19.726  1.00  0.00      B    H  
ATOM   2372  H2  MOH B 387      14.732  46.564  20.125  1.00  0.00      B    H  
ATOM   2373  H3  MOH B 387      13.065  47.105  19.650  1.00  0.00      B    H  
ATOM   2374  O   MOH B 387      13.165  46.430  21.517  1.00  0.00      B    O  
ATOM   2375  Ho  MOH B 387      13.631  45.755  22.032  1.00  0.00      B    H  
ATOM   2376  C   MOH B 388       2.919  46.224  27.696  1.00  0.00      B    C  
ATOM   2377  H1  MOH B 388       2.915  46.966  28.532  1.00  0.00      B    H  
ATOM   2378  H2  MOH B 388       3.627  46.460  26.896  1.00  0.00      B    H  
ATOM   2379  H3  MOH B 388       3.116  45.229  28.116  1.00  0.00      B    H  
ATOM   2380  O   MOH B 388       1.668  46.106  27.022  1.00  0.00      B    O  
ATOM   2381  Ho  MOH B 388       1.813  45.508  26.306  1.00  0.00      B    H  
ATOM   2382  C   MOH B 389      39.495  35.138  27.247  1.00  0.00      B    C  
ATOM   2383  H1  MOH B 389      40.228  35.580  26.523  1.00  0.00      B    H  
ATOM   2384  H2  MOH B 389      39.616  34.043  27.382  1.00  0.00      B    H  
ATOM   2385  H3  MOH B 389      39.690  35.594  28.212  1.00  0.00      B    H  
ATOM   2386  O   MOH B 389      38.115  35.384  26.798  1.00  0.00      B    O  
ATOM   2387  Ho  MOH B 389      38.114  35.396  25.790  1.00  0.00      B    H  
ATOM   2388  C   MOH B 390      51.119   1.080  25.028  1.00  0.00      B    C  
ATOM   2389  H1  MOH B 390      51.619   1.056  24.086  1.00  0.00      B    H  
ATOM   2390  H2  MOH B 390      50.140   0.741  24.759  1.00  0.00      B    H  
ATOM   2391  H3  MOH B 390      51.531   0.335  25.695  1.00  0.00      B    H  
ATOM   2392  O   MOH B 390      51.185   2.315  25.640  1.00  0.00      B    O  
ATOM   2393  Ho  MOH B 390      50.337   2.703  25.505  1.00  0.00      B    H  
ATOM   2394  C   MOH B 391      41.615   6.889  48.297  1.00  0.00      B    C  
ATOM   2395  H1  MOH B 391      40.777   7.596  48.558  1.00  0.00      B    H  
ATOM   2396  H2  MOH B 391      42.562   7.378  48.696  1.00  0.00      B    H  
ATOM   2397  H3  MOH B 391      41.508   5.916  48.741  1.00  0.00      B    H  
ATOM   2398  O   MOH B 391      41.665   6.687  46.930  1.00  0.00      B    O  
ATOM   2399  Ho  MOH B 391      41.954   7.405  46.407  1.00  0.00      B    H  
ATOM   2400  C   MOH B 392      46.481  30.321  21.972  1.00  0.00      B    C  
ATOM   2401  H1  MOH B 392      46.329  29.334  22.298  1.00  0.00      B    H  
ATOM   2402  H2  MOH B 392      46.413  30.891  22.943  1.00  0.00      B    H  
ATOM   2403  H3  MOH B 392      47.397  30.488  21.439  1.00  0.00      B    H  
ATOM   2404  O   MOH B 392      45.397  30.810  21.049  1.00  0.00      B    O  
ATOM   2405  Ho  MOH B 392      45.297  30.135  20.328  1.00  0.00      B    H  
ATOM   2406  C   MOH B 393      48.611  15.819  15.213  1.00  0.00      B    C  
ATOM   2407  H1  MOH B 393      48.243  14.789  15.093  1.00  0.00      B    H  
ATOM   2408  H2  MOH B 393      49.613  15.847  15.732  1.00  0.00      B    H  
ATOM   2409  H3  MOH B 393      48.781  16.099  14.122  1.00  0.00      B    H  
ATOM   2410  O   MOH B 393      47.708  16.575  16.029  1.00  0.00      B    O  
ATOM   2411  Ho  MOH B 393      46.995  16.854  15.521  1.00  0.00      B    H  
ATOM   2412  C   MOH B 394      49.509  13.979   8.150  1.00  0.00      B    C  
ATOM   2413  H1  MOH B 394      49.077  14.849   7.800  1.00  0.00      B    H  
ATOM   2414  H2  MOH B 394      49.483  14.105   9.232  1.00  0.00      B    H  
ATOM   2415  H3  MOH B 394      48.857  13.137   7.917  1.00  0.00      B    H  
ATOM   2416  O   MOH B 394      50.857  13.706   7.741  1.00  0.00      B    O  
ATOM   2417  Ho  MOH B 394      50.916  13.855   6.745  1.00  0.00      B    H  
ATOM   2418  C   MOH B 395      40.243  25.914   3.184  1.00  0.00      B    C  
ATOM   2419  H1  MOH B 395      39.537  26.141   4.043  1.00  0.00      B    H  
ATOM   2420  H2  MOH B 395      39.651  25.504   2.305  1.00  0.00      B    H  
ATOM   2421  H3  MOH B 395      40.737  26.830   2.878  1.00  0.00      B    H  
ATOM   2422  O   MOH B 395      41.199  24.958   3.639  1.00  0.00      B    O  
ATOM   2423  Ho  MOH B 395      40.834  24.014   3.705  1.00  0.00      B    H  
ATOM   2424  C   MOH B 396      13.827  31.822  17.769  1.00  0.00      B    C  
ATOM   2425  H1  MOH B 396      13.315  30.895  17.942  1.00  0.00      B    H  
ATOM   2426  H2  MOH B 396      13.191  32.546  17.275  1.00  0.00      B    H  
ATOM   2427  H3  MOH B 396      14.070  32.247  18.721  1.00  0.00      B    H  
ATOM   2428  O   MOH B 396      14.905  31.523  16.847  1.00  0.00      B    O  
ATOM   2429  Ho  MOH B 396      15.237  30.690  17.229  1.00  0.00      B    H  
ATOM   2430  C   MOH B 397      27.197   3.030  37.279  1.00  0.00      B    C  
ATOM   2431  H1  MOH B 397      27.004   4.039  36.968  1.00  0.00      B    H  
ATOM   2432  H2  MOH B 397      27.144   2.953  38.312  1.00  0.00      B    H  
ATOM   2433  H3  MOH B 397      26.406   2.467  36.863  1.00  0.00      B    H  
ATOM   2434  O   MOH B 397      28.476   2.589  37.035  1.00  0.00      B    O  
ATOM   2435  Ho  MOH B 397      28.874   3.191  36.433  1.00  0.00      B    H  
ATOM   2436  C   MOH B 398       9.020  43.460   0.166  1.00  0.00      B    C  
ATOM   2437  H1  MOH B 398       8.957  43.005  -0.785  1.00  0.00      B    H  
ATOM   2438  H2  MOH B 398       8.073  43.556   0.684  1.00  0.00      B    H  
ATOM   2439  H3  MOH B 398       9.547  42.739   0.765  1.00  0.00      B    H  
ATOM   2440  O   MOH B 398       9.882  44.580   0.010  1.00  0.00      B    O  
ATOM   2441  Ho  MOH B 398       9.392  45.289   0.372  1.00  0.00      B    H  
ATOM   2442  C   MOH B 399      24.908  48.447  19.237  1.00  0.00      B    C  
ATOM   2443  H1  MOH B 399      25.237  47.487  19.422  1.00  0.00      B    H  
ATOM   2444  H2  MOH B 399      24.881  48.575  18.131  1.00  0.00      B    H  
ATOM   2445  H3  MOH B 399      23.928  48.537  19.557  1.00  0.00      B    H  
ATOM   2446  O   MOH B 399      25.784  49.335  19.833  1.00  0.00      B    O  
ATOM   2447  Ho  MOH B 399      25.588  50.211  19.409  1.00  0.00      B    H  
ATOM   2448  C   MOH B 400      14.890  18.829  39.118  1.00  0.00      B    C  
ATOM   2449  H1  MOH B 400      14.679  18.371  40.023  1.00  0.00      B    H  
ATOM   2450  H2  MOH B 400      14.470  18.118  38.357  1.00  0.00      B    H  
ATOM   2451  H3  MOH B 400      14.411  19.812  39.072  1.00  0.00      B    H  
ATOM   2452  O   MOH B 400      16.261  18.906  38.975  1.00  0.00      B    O  
ATOM   2453  Ho  MOH B 400      16.328  19.186  38.025  1.00  0.00      B    H  
ATOM   2454  C   MOH B 401      10.338  11.296  35.309  1.00  0.00      B    C  
ATOM   2455  H1  MOH B 401      10.560  11.059  34.292  1.00  0.00      B    H  
ATOM   2456  H2  MOH B 401      10.515  10.563  36.083  1.00  0.00      B    H  
ATOM   2457  H3  MOH B 401      10.970  12.186  35.509  1.00  0.00      B    H  
ATOM   2458  O   MOH B 401       8.915  11.700  35.427  1.00  0.00      B    O  
ATOM   2459  Ho  MOH B 401       8.944  12.552  35.044  1.00  0.00      B    H  
ATOM   2460  C   MOH B 402       2.475  18.334  35.172  1.00  0.00      B    C  
ATOM   2461  H1  MOH B 402       2.419  17.691  34.268  1.00  0.00      B    H  
ATOM   2462  H2  MOH B 402       2.366  17.695  36.156  1.00  0.00      B    H  
ATOM   2463  H3  MOH B 402       3.532  18.692  35.093  1.00  0.00      B    H  
ATOM   2464  O   MOH B 402       1.596  19.429  35.126  1.00  0.00      B    O  
ATOM   2465  Ho  MOH B 402       0.748  19.258  35.515  1.00  0.00      B    H  
ATOM   2466  C   MOH B 403       1.699  31.706  43.927  1.00  0.00      B    C  
ATOM   2467  H1  MOH B 403       0.920  32.286  43.424  1.00  0.00      B    H  
ATOM   2468  H2  MOH B 403       2.261  32.327  44.626  1.00  0.00      B    H  
ATOM   2469  H3  MOH B 403       1.202  30.871  44.519  1.00  0.00      B    H  
ATOM   2470  O   MOH B 403       2.458  31.093  42.945  1.00  0.00      B    O  
ATOM   2471  Ho  MOH B 403       3.121  30.511  43.309  1.00  0.00      B    H  
ATOM   2472  C   MOH B 404      45.821  27.770  18.552  1.00  0.00      B    C  
ATOM   2473  H1  MOH B 404      46.281  27.381  17.628  1.00  0.00      B    H  
ATOM   2474  H2  MOH B 404      44.793  27.497  18.601  1.00  0.00      B    H  
ATOM   2475  H3  MOH B 404      46.365  27.332  19.379  1.00  0.00      B    H  
ATOM   2476  O   MOH B 404      46.032  29.187  18.695  1.00  0.00      B    O  
ATOM   2477  Ho  MOH B 404      46.862  29.323  18.212  1.00  0.00      B    H  
ATOM   2478  C   MOH B 405      29.811  33.440  27.388  1.00  0.00      B    C  
ATOM   2479  H1  MOH B 405      29.665  32.493  27.896  1.00  0.00      B    H  
ATOM   2480  H2  MOH B 405      29.205  34.161  27.864  1.00  0.00      B    H  
ATOM   2481  H3  MOH B 405      30.858  33.695  27.438  1.00  0.00      B    H  
ATOM   2482  O   MOH B 405      29.476  33.147  26.041  1.00  0.00      B    O  
ATOM   2483  Ho  MOH B 405      29.837  32.308  25.785  1.00  0.00      B    H  
ATOM   2484  C   MOH B 406       3.201  23.568  42.626  1.00  0.00      B    C  
ATOM   2485  H1  MOH B 406       2.515  22.831  42.933  1.00  0.00      B    H  
ATOM   2486  H2  MOH B 406       4.113  23.363  43.214  1.00  0.00      B    H  
ATOM   2487  H3  MOH B 406       3.438  23.658  41.608  1.00  0.00      B    H  
ATOM   2488  O   MOH B 406       2.541  24.787  43.174  1.00  0.00      B    O  
ATOM   2489  Ho  MOH B 406       1.900  24.970  42.502  1.00  0.00      B    H  
ATOM   2490  C   MOH B 407      14.225  19.068  19.172  1.00  0.00      B    C  
ATOM   2491  H1  MOH B 407      15.058  19.385  19.751  1.00  0.00      B    H  
ATOM   2492  H2  MOH B 407      14.099  18.032  19.091  1.00  0.00      B    H  
ATOM   2493  H3  MOH B 407      13.364  19.362  19.827  1.00  0.00      B    H  
ATOM   2494  O   MOH B 407      14.253  19.770  17.963  1.00  0.00      B    O  
ATOM   2495  Ho  MOH B 407      13.322  19.891  17.742  1.00  0.00      B    H  
ATOM   2496  C   MOH B 408      24.142  14.289  44.785  1.00  0.00      B    C  
ATOM   2497  H1  MOH B 408      24.441  14.161  43.717  1.00  0.00      B    H  
ATOM   2498  H2  MOH B 408      24.985  14.341  45.455  1.00  0.00      B    H  
ATOM   2499  H3  MOH B 408      23.745  15.268  44.771  1.00  0.00      B    H  
ATOM   2500  O   MOH B 408      23.279  13.319  45.191  1.00  0.00      B    O  
ATOM   2501  Ho  MOH B 408      23.143  13.464  46.148  1.00  0.00      B    H  
ATOM   2502  C   MOH B 409      47.477  27.854   8.891  1.00  0.00      B    C  
ATOM   2503  H1  MOH B 409      47.511  27.563   9.941  1.00  0.00      B    H  
ATOM   2504  H2  MOH B 409      47.715  26.918   8.301  1.00  0.00      B    H  
ATOM   2505  H3  MOH B 409      46.445  28.209   8.675  1.00  0.00      B    H  
ATOM   2506  O   MOH B 409      48.431  28.927   8.862  1.00  0.00      B    O  
ATOM   2507  Ho  MOH B 409      48.360  29.426   9.688  1.00  0.00      B    H  
ATOM   2508  C   MOH B 410      10.085  28.809   6.238  1.00  0.00      B    C  
ATOM   2509  H1  MOH B 410      10.611  29.521   5.661  1.00  0.00      B    H  
ATOM   2510  H2  MOH B 410       9.721  28.080   5.514  1.00  0.00      B    H  
ATOM   2511  H3  MOH B 410      10.688  28.507   7.131  1.00  0.00      B    H  
ATOM   2512  O   MOH B 410       8.994  29.638   6.621  1.00  0.00      B    O  
ATOM   2513  Ho  MOH B 410       8.260  29.648   5.935  1.00  0.00      B    H  
ATOM   2514  C   MOH B 411      27.220   8.708  42.403  1.00  0.00      B    C  
ATOM   2515  H1  MOH B 411      27.884   9.587  42.580  1.00  0.00      B    H  
ATOM   2516  H2  MOH B 411      27.051   8.755  41.331  1.00  0.00      B    H  
ATOM   2517  H3  MOH B 411      27.917   7.809  42.592  1.00  0.00      B    H  
ATOM   2518  O   MOH B 411      26.035   8.774  43.268  1.00  0.00      B    O  
ATOM   2519  Ho  MOH B 411      25.899   7.928  43.638  1.00  0.00      B    H  
ATOM   2520  C   MOH B 412      44.162   7.947  10.374  1.00  0.00      B    C  
ATOM   2521  H1  MOH B 412      44.411   7.316   9.487  1.00  0.00      B    H  
ATOM   2522  H2  MOH B 412      44.106   7.326  11.298  1.00  0.00      B    H  
ATOM   2523  H3  MOH B 412      44.962   8.693  10.543  1.00  0.00      B    H  
ATOM   2524  O   MOH B 412      42.964   8.545  10.197  1.00  0.00      B    O  
ATOM   2525  Ho  MOH B 412      42.927   8.919   9.315  1.00  0.00      B    H  
ATOM   2526  C   MOH B 413      19.263  10.098   4.723  1.00  0.00      B    C  
ATOM   2527  H1  MOH B 413      18.887   9.255   4.212  1.00  0.00      B    H  
ATOM   2528  H2  MOH B 413      18.508  10.424   5.378  1.00  0.00      B    H  
ATOM   2529  H3  MOH B 413      20.114   9.731   5.359  1.00  0.00      B    H  
ATOM   2530  O   MOH B 413      19.667  11.169   4.039  1.00  0.00      B    O  
ATOM   2531  Ho  MOH B 413      20.096  11.707   4.711  1.00  0.00      B    H  
ATOM   2532  C   MOH B 414       5.241  32.901  36.800  1.00  0.00      B    C  
ATOM   2533  H1  MOH B 414       5.167  33.960  36.796  1.00  0.00      B    H  
ATOM   2534  H2  MOH B 414       4.345  32.453  37.111  1.00  0.00      B    H  
ATOM   2535  H3  MOH B 414       5.363  32.523  35.803  1.00  0.00      B    H  
ATOM   2536  O   MOH B 414       6.229  32.436  37.715  1.00  0.00      B    O  
ATOM   2537  Ho  MOH B 414       6.098  31.483  37.800  1.00  0.00      B    H  
ATOM   2538  C   MOH B 415      42.992  28.720  36.348  1.00  0.00      B    C  
ATOM   2539  H1  MOH B 415      43.159  27.753  36.881  1.00  0.00      B    H  
ATOM   2540  H2  MOH B 415      42.291  28.723  35.460  1.00  0.00      B    H  
ATOM   2541  H3  MOH B 415      42.412  29.428  36.938  1.00  0.00      B    H  
ATOM   2542  O   MOH B 415      44.273  29.231  36.082  1.00  0.00      B    O  
ATOM   2543  Ho  MOH B 415      44.844  29.049  36.815  1.00  0.00      B    H  
ATOM   2544  C   MOH B 416      31.541  22.174   2.447  1.00  0.00      B    C  
ATOM   2545  H1  MOH B 416      30.883  22.989   2.765  1.00  0.00      B    H  
ATOM   2546  H2  MOH B 416      31.919  22.275   1.455  1.00  0.00      B    H  
ATOM   2547  H3  MOH B 416      32.492  22.322   2.950  1.00  0.00      B    H  
ATOM   2548  O   MOH B 416      30.909  20.918   2.766  1.00  0.00      B    O  
ATOM   2549  Ho  MOH B 416      31.156  20.348   1.998  1.00  0.00      B    H  
ATOM   2550  C   MOH B 417      22.252  22.996  18.305  1.00  0.00      B    C  
ATOM   2551  H1  MOH B 417      22.432  22.162  17.634  1.00  0.00      B    H  
ATOM   2552  H2  MOH B 417      22.600  22.811  19.365  1.00  0.00      B    H  
ATOM   2553  H3  MOH B 417      22.911  23.769  17.929  1.00  0.00      B    H  
ATOM   2554  O   MOH B 417      20.858  23.376  18.225  1.00  0.00      B    O  
ATOM   2555  Ho  MOH B 417      20.429  22.557  18.487  1.00  0.00      B    H  
ATOM   2556  C   MOH B 418      22.541  27.011  30.721  1.00  0.00      B    C  
ATOM   2557  H1  MOH B 418      23.320  27.557  31.271  1.00  0.00      B    H  
ATOM   2558  H2  MOH B 418      21.853  26.475  31.369  1.00  0.00      B    H  
ATOM   2559  H3  MOH B 418      22.077  27.679  29.977  1.00  0.00      B    H  
ATOM   2560  O   MOH B 418      23.145  26.035  29.964  1.00  0.00      B    O  
ATOM   2561  Ho  MOH B 418      22.463  25.660  29.421  1.00  0.00      B    H  
ATOM   2562  C   MOH B 419      33.394  35.110  33.207  1.00  0.00      B    C  
ATOM   2563  H1  MOH B 419      33.062  34.906  34.201  1.00  0.00      B    H  
ATOM   2564  H2  MOH B 419      33.836  34.285  32.708  1.00  0.00      B    H  
ATOM   2565  H3  MOH B 419      32.614  35.435  32.532  1.00  0.00      B    H  
ATOM   2566  O   MOH B 419      34.297  36.104  33.281  1.00  0.00      B    O  
ATOM   2567  Ho  MOH B 419      35.129  35.634  33.516  1.00  0.00      B    H  
ATOM   2568  C   MOH B 420       1.988  36.857  21.612  1.00  0.00      B    C  
ATOM   2569  H1  MOH B 420       2.112  37.321  20.659  1.00  0.00      B    H  
ATOM   2570  H2  MOH B 420       2.153  35.855  21.537  1.00  0.00      B    H  
ATOM   2571  H3  MOH B 420       2.811  37.210  22.278  1.00  0.00      B    H  
ATOM   2572  O   MOH B 420       0.800  37.183  22.209  1.00  0.00      B    O  
ATOM   2573  Ho  MOH B 420       0.458  36.339  22.438  1.00  0.00      B    H  
ATOM   2574  C   MOH B 421      33.355  34.930  11.662  1.00  0.00      B    C  
ATOM   2575  H1  MOH B 421      33.057  35.596  12.506  1.00  0.00      B    H  
ATOM   2576  H2  MOH B 421      34.359  34.582  11.782  1.00  0.00      B    H  
ATOM   2577  H3  MOH B 421      32.738  33.971  11.855  1.00  0.00      B    H  
ATOM   2578  O   MOH B 421      33.089  35.458  10.400  1.00  0.00      B    O  
ATOM   2579  Ho  MOH B 421      32.617  34.783   9.856  1.00  0.00      B    H  
ATOM   2580  C   MOH B 422      41.280  43.926   9.786  1.00  0.00      B    C  
ATOM   2581  H1  MOH B 422      41.965  43.531  10.557  1.00  0.00      B    H  
ATOM   2582  H2  MOH B 422      41.764  43.958   8.818  1.00  0.00      B    H  
ATOM   2583  H3  MOH B 422      40.416  43.292   9.660  1.00  0.00      B    H  
ATOM   2584  O   MOH B 422      40.889  45.153  10.301  1.00  0.00      B    O  
ATOM   2585  Ho  MOH B 422      40.877  45.116  11.296  1.00  0.00      B    H  
ATOM   2586  C   MOH B 423      14.970  23.167   4.408  1.00  0.00      B    C  
ATOM   2587  H1  MOH B 423      15.201  22.165   3.984  1.00  0.00      B    H  
ATOM   2588  H2  MOH B 423      14.066  23.220   5.030  1.00  0.00      B    H  
ATOM   2589  H3  MOH B 423      15.847  23.561   4.912  1.00  0.00      B    H  
ATOM   2590  O   MOH B 423      14.673  23.981   3.232  1.00  0.00      B    O  
ATOM   2591  Ho  MOH B 423      15.520  24.263   2.788  1.00  0.00      B    H  
ATOM   2592  C   MOH B 424      31.272  46.231  46.364  1.00  0.00      B    C  
ATOM   2593  H1  MOH B 424      30.842  47.102  45.897  1.00  0.00      B    H  
ATOM   2594  H2  MOH B 424      31.022  45.218  45.988  1.00  0.00      B    H  
ATOM   2595  H3  MOH B 424      32.305  46.194  46.124  1.00  0.00      B    H  
ATOM   2596  O   MOH B 424      30.946  46.329  47.738  1.00  0.00      B    O  
ATOM   2597  Ho  MOH B 424      31.324  47.153  48.153  1.00  0.00      B    H  
ATOM   2598  C   MOH B 425      26.490  30.654  10.679  1.00  0.00      B    C  
ATOM   2599  H1  MOH B 425      27.406  30.482  11.266  1.00  0.00      B    H  
ATOM   2600  H2  MOH B 425      26.568  31.663  10.284  1.00  0.00      B    H  
ATOM   2601  H3  MOH B 425      26.383  29.870   9.931  1.00  0.00      B    H  
ATOM   2602  O   MOH B 425      25.308  30.578  11.558  1.00  0.00      B    O  
ATOM   2603  Ho  MOH B 425      24.756  31.254  11.188  1.00  0.00      B    H  
ATOM   2604  C   MOH B 426       5.610  29.904  41.032  1.00  0.00      B    C  
ATOM   2605  H1  MOH B 426       5.568  30.588  40.199  1.00  0.00      B    H  
ATOM   2606  H2  MOH B 426       4.607  29.428  41.146  1.00  0.00      B    H  
ATOM   2607  H3  MOH B 426       6.281  29.100  40.919  1.00  0.00      B    H  
ATOM   2608  O   MOH B 426       6.051  30.576  42.188  1.00  0.00      B    O  
ATOM   2609  Ho  MOH B 426       5.626  30.204  42.975  1.00  0.00      B    H  
ATOM   2610  C   MOH B 427      20.079  19.706  40.307  1.00  0.00      B    C  
ATOM   2611  H1  MOH B 427      19.788  19.000  39.540  1.00  0.00      B    H  
ATOM   2612  H2  MOH B 427      21.102  20.064  40.246  1.00  0.00      B    H  
ATOM   2613  H3  MOH B 427      19.476  20.606  40.247  1.00  0.00      B    H  
ATOM   2614  O   MOH B 427      19.862  19.041  41.515  1.00  0.00      B    O  
ATOM   2615  Ho  MOH B 427      18.996  19.328  41.818  1.00  0.00      B    H  
ATOM   2616  C   MOH B 428       9.461  11.770  28.449  1.00  0.00      B    C  
ATOM   2617  H1  MOH B 428      10.403  12.065  28.851  1.00  0.00      B    H  
ATOM   2618  H2  MOH B 428       9.257  12.236  27.544  1.00  0.00      B    H  
ATOM   2619  H3  MOH B 428       9.495  10.706  28.271  1.00  0.00      B    H  
ATOM   2620  O   MOH B 428       8.424  12.168  29.343  1.00  0.00      B    O  
ATOM   2621  Ho  MOH B 428       8.489  13.108  29.260  1.00  0.00      B    H  
ATOM   2622  C   MOH B 429      32.575  41.805  19.748  1.00  0.00      B    C  
ATOM   2623  H1  MOH B 429      32.942  42.827  19.733  1.00  0.00      B    H  
ATOM   2624  H2  MOH B 429      31.510  41.777  19.519  1.00  0.00      B    H  
ATOM   2625  H3  MOH B 429      33.096  41.324  18.958  1.00  0.00      B    H  
ATOM   2626  O   MOH B 429      32.870  41.090  20.918  1.00  0.00      B    O  
ATOM   2627  Ho  MOH B 429      32.216  41.342  21.593  1.00  0.00      B    H  
ATOM   2628  C   MOH B 430      38.459  43.256  31.609  1.00  0.00      B    C  
ATOM   2629  H1  MOH B 430      37.875  43.799  30.842  1.00  0.00      B    H  
ATOM   2630  H2  MOH B 430      39.312  43.851  32.027  1.00  0.00      B    H  
ATOM   2631  H3  MOH B 430      37.925  42.622  32.298  1.00  0.00      B    H  
ATOM   2632  O   MOH B 430      39.198  42.273  30.810  1.00  0.00      B    O  
ATOM   2633  Ho  MOH B 430      38.652  41.537  30.810  1.00  0.00      B    H  
ATOM   2634  C   MOH B 431      14.962  13.247   6.291  1.00  0.00      B    C  
ATOM   2635  H1  MOH B 431      14.226  13.954   6.681  1.00  0.00      B    H  
ATOM   2636  H2  MOH B 431      14.918  13.237   5.195  1.00  0.00      B    H  
ATOM   2637  H3  MOH B 431      15.986  13.578   6.628  1.00  0.00      B    H  
ATOM   2638  O   MOH B 431      14.669  11.911   6.759  1.00  0.00      B    O  
ATOM   2639  Ho  MOH B 431      13.774  11.697   6.581  1.00  0.00      B    H  
ATOM   2640  C   MOH B 432      21.531  33.066  19.520  1.00  0.00      B    C  
ATOM   2641  H1  MOH B 432      22.018  33.778  20.210  1.00  0.00      B    H  
ATOM   2642  H2  MOH B 432      22.286  32.939  18.675  1.00  0.00      B    H  
ATOM   2643  H3  MOH B 432      21.581  32.066  19.968  1.00  0.00      B    H  
ATOM   2644  O   MOH B 432      20.253  33.528  19.027  1.00  0.00      B    O  
ATOM   2645  Ho  MOH B 432      20.402  34.350  18.580  1.00  0.00      B    H  
ATOM   2646  C   MOH B 433      38.980  31.229  37.730  1.00  0.00      B    C  
ATOM   2647  H1  MOH B 433      38.450  31.646  38.549  1.00  0.00      B    H  
ATOM   2648  H2  MOH B 433      38.961  30.162  37.688  1.00  0.00      B    H  
ATOM   2649  H3  MOH B 433      38.427  31.404  36.819  1.00  0.00      B    H  
ATOM   2650  O   MOH B 433      40.373  31.526  37.774  1.00  0.00      B    O  
ATOM   2651  Ho  MOH B 433      40.812  31.256  36.923  1.00  0.00      B    H  
ATOM   2652  C   MOH B 434       2.613  21.785  30.679  1.00  0.00      B    C  
ATOM   2653  H1  MOH B 434       2.234  22.676  31.015  1.00  0.00      B    H  
ATOM   2654  H2  MOH B 434       3.666  21.867  30.654  1.00  0.00      B    H  
ATOM   2655  H3  MOH B 434       2.210  20.936  31.302  1.00  0.00      B    H  
ATOM   2656  O   MOH B 434       2.279  21.452  29.354  1.00  0.00      B    O  
ATOM   2657  Ho  MOH B 434       2.973  21.900  28.840  1.00  0.00      B    H  
ATOM   2658  C   MOH B 435       4.291  45.933  33.555  1.00  0.00      B    C  
ATOM   2659  H1  MOH B 435       4.851  46.827  33.376  1.00  0.00      B    H  
ATOM   2660  H2  MOH B 435       4.508  45.252  32.667  1.00  0.00      B    H  
ATOM   2661  H3  MOH B 435       4.735  45.426  34.496  1.00  0.00      B    H  
ATOM   2662  O   MOH B 435       2.930  46.201  33.587  1.00  0.00      B    O  
ATOM   2663  Ho  MOH B 435       2.605  45.965  32.731  1.00  0.00      B    H  
ATOM   2664  C   MOH B 436      16.460  41.812  42.332  1.00  0.00      B    C  
ATOM   2665  H1  MOH B 436      15.902  42.768  42.114  1.00  0.00      B    H  
ATOM   2666  H2  MOH B 436      15.849  41.149  42.928  1.00  0.00      B    H  
ATOM   2667  H3  MOH B 436      16.726  41.341  41.365  1.00  0.00      B    H  
ATOM   2668  O   MOH B 436      17.606  42.083  43.057  1.00  0.00      B    O  
ATOM   2669  Ho  MOH B 436      18.402  42.183  42.508  1.00  0.00      B    H  
ATOM   2670  C   MOH B 438      41.519  51.370  23.884  1.00  0.00      B    C  
ATOM   2671  H1  MOH B 438      40.919  52.298  24.120  1.00  0.00      B    H  
ATOM   2672  H2  MOH B 438      42.583  51.648  24.174  1.00  0.00      B    H  
ATOM   2673  H3  MOH B 438      41.164  50.700  24.704  1.00  0.00      B    H  
ATOM   2674  O   MOH B 438      41.286  51.026  22.520  1.00  0.00      B    O  
ATOM   2675  Ho  MOH B 438      40.371  50.825  22.365  1.00  0.00      B    H  
ATOM   2676  C   MOH B 439      30.240  35.035  30.792  1.00  0.00      B    C  
ATOM   2677  H1  MOH B 439      30.067  35.855  31.497  1.00  0.00      B    H  
ATOM   2678  H2  MOH B 439      29.458  34.996  30.033  1.00  0.00      B    H  
ATOM   2679  H3  MOH B 439      31.181  35.183  30.145  1.00  0.00      B    H  
ATOM   2680  O   MOH B 439      30.307  33.853  31.461  1.00  0.00      B    O  
ATOM   2681  Ho  MOH B 439      30.892  33.210  31.036  1.00  0.00      B    H  
ATOM   2682  C   MOH B 440      49.434  39.019   3.689  1.00  0.00      B    C  
ATOM   2683  H1  MOH B 440      49.027  39.921   3.359  1.00  0.00      B    H  
ATOM   2684  H2  MOH B 440      48.617  38.298   3.812  1.00  0.00      B    H  
ATOM   2685  H3  MOH B 440      50.198  38.626   3.020  1.00  0.00      B    H  
ATOM   2686  O   MOH B 440      49.770  39.307   5.029  1.00  0.00      B    O  
ATOM   2687  Ho  MOH B 440      49.896  40.205   5.081  1.00  0.00      B    H  
ATOM   2688  C   MOH B 441      12.750  50.980   5.093  1.00  0.00      B    C  
ATOM   2689  H1  MOH B 441      13.283  51.302   6.002  1.00  0.00      B    H  
ATOM   2690  H2  MOH B 441      12.091  51.769   4.706  1.00  0.00      B    H  
ATOM   2691  H3  MOH B 441      13.509  50.916   4.318  1.00  0.00      B    H  
ATOM   2692  O   MOH B 441      12.074  49.731   5.275  1.00  0.00      B    O  
ATOM   2693  Ho  MOH B 441      11.215  49.787   5.680  1.00  0.00      B    H  
ATOM   2694  C   MOH B 442       4.993  20.042  44.088  1.00  0.00      B    C  
ATOM   2695  H1  MOH B 442       5.669  19.223  44.245  1.00  0.00      B    H  
ATOM   2696  H2  MOH B 442       4.862  20.231  43.020  1.00  0.00      B    H  
ATOM   2697  H3  MOH B 442       4.048  19.759  44.557  1.00  0.00      B    H  
ATOM   2698  O   MOH B 442       5.689  21.102  44.727  1.00  0.00      B    O  
ATOM   2699  Ho  MOH B 442       5.742  20.900  45.628  1.00  0.00      B    H  
ATOM   2700  C   MOH B 443      47.590  40.516  34.185  1.00  0.00      B    C  
ATOM   2701  H1  MOH B 443      48.026  40.340  35.154  1.00  0.00      B    H  
ATOM   2702  H2  MOH B 443      46.553  40.718  34.488  1.00  0.00      B    H  
ATOM   2703  H3  MOH B 443      47.898  41.449  33.695  1.00  0.00      B    H  
ATOM   2704  O   MOH B 443      47.749  39.598  33.215  1.00  0.00      B    O  
ATOM   2705  Ho  MOH B 443      46.894  39.407  32.891  1.00  0.00      B    H  
ATOM   2706  C   MOH B 444      25.372  51.162  37.521  1.00  0.00      B    C  
ATOM   2707  H1  MOH B 444      25.189  51.990  38.191  1.00  0.00      B    H  
ATOM   2708  H2  MOH B 444      26.387  51.408  37.155  1.00  0.00      B    H  
ATOM   2709  H3  MOH B 444      25.236  50.278  38.062  1.00  0.00      B    H  
ATOM   2710  O   MOH B 444      24.464  51.187  36.488  1.00  0.00      B    O  
ATOM   2711  Ho  MOH B 444      24.581  50.366  35.995  1.00  0.00      B    H  
ATOM   2712  C   MOH B 445      24.692   1.707  50.241  1.00  0.00      B    C  
ATOM   2713  H1  MOH B 445      25.493   1.926  49.449  1.00  0.00      B    H  
ATOM   2714  H2  MOH B 445      23.857   1.179  49.804  1.00  0.00      B    H  
ATOM   2715  H3  MOH B 445      25.124   1.083  51.085  1.00  0.00      B    H  
ATOM   2716  O   MOH B 445      24.293   2.988  50.788  1.00  0.00      B    O  
ATOM   2717  Ho  MOH B 445      24.062   3.468  49.983  1.00  0.00      B    H  
ATOM   2718  C   MOH B 446      24.249   1.186  18.416  1.00  0.00      B    C  
ATOM   2719  H1  MOH B 446      24.678   1.997  17.839  1.00  0.00      B    H  
ATOM   2720  H2  MOH B 446      23.872   1.675  19.290  1.00  0.00      B    H  
ATOM   2721  H3  MOH B 446      23.373   0.888  17.928  1.00  0.00      B    H  
ATOM   2722  O   MOH B 446      25.055  -0.043  18.568  1.00  0.00      B    O  
ATOM   2723  Ho  MOH B 446      25.904   0.007  18.059  1.00  0.00      B    H  
ATOM   2724  C   MOH B 447       1.700  32.998  38.839  1.00  0.00      B    C  
ATOM   2725  H1  MOH B 447       1.743  32.235  39.650  1.00  0.00      B    H  
ATOM   2726  H2  MOH B 447       2.138  33.947  39.216  1.00  0.00      B    H  
ATOM   2727  H3  MOH B 447       2.362  32.724  37.998  1.00  0.00      B    H  
ATOM   2728  O   MOH B 447       0.390  33.148  38.287  1.00  0.00      B    O  
ATOM   2729  Ho  MOH B 447      -0.300  33.187  38.951  1.00  0.00      B    H  
ATOM   2730  C   MOH B 448      10.410   5.165  16.989  1.00  0.00      B    C  
ATOM   2731  H1  MOH B 448       9.794   5.928  16.608  1.00  0.00      B    H  
ATOM   2732  H2  MOH B 448      11.115   5.482  17.756  1.00  0.00      B    H  
ATOM   2733  H3  MOH B 448       9.684   4.539  17.586  1.00  0.00      B    H  
ATOM   2734  O   MOH B 448      11.120   4.493  15.919  1.00  0.00      B    O  
ATOM   2735  Ho  MOH B 448      11.324   3.593  16.190  1.00  0.00      B    H  
ATOM   2736  C   MOH B 449      26.406  30.570  38.536  1.00  0.00      B    C  
ATOM   2737  H1  MOH B 449      27.011  30.301  37.672  1.00  0.00      B    H  
ATOM   2738  H2  MOH B 449      27.167  30.999  39.174  1.00  0.00      B    H  
ATOM   2739  H3  MOH B 449      25.763  31.391  38.306  1.00  0.00      B    H  
ATOM   2740  O   MOH B 449      25.799  29.409  39.075  1.00  0.00      B    O  
ATOM   2741  Ho  MOH B 449      25.185  29.812  39.714  1.00  0.00      B    H  
ATOM   2742  C   MOH B 450      36.643  28.036  48.475  1.00  0.00      B    C  
ATOM   2743  H1  MOH B 450      36.633  27.204  49.142  1.00  0.00      B    H  
ATOM   2744  H2  MOH B 450      36.151  27.802  47.510  1.00  0.00      B    H  
ATOM   2745  H3  MOH B 450      36.033  28.820  48.969  1.00  0.00      B    H  
ATOM   2746  O   MOH B 450      37.936  28.628  48.468  1.00  0.00      B    O  
ATOM   2747  Ho  MOH B 450      38.300  28.617  49.369  1.00  0.00      B    H  
ATOM   2748  C   MOH B 451      18.588  14.918  16.072  1.00  0.00      B    C  
ATOM   2749  H1  MOH B 451      18.520  15.703  16.824  1.00  0.00      B    H  
ATOM   2750  H2  MOH B 451      19.362  15.225  15.347  1.00  0.00      B    H  
ATOM   2751  H3  MOH B 451      18.983  14.071  16.629  1.00  0.00      B    H  
ATOM   2752  O   MOH B 451      17.290  14.544  15.573  1.00  0.00      B    O  
ATOM   2753  Ho  MOH B 451      16.669  15.044  16.077  1.00  0.00      B    H  
ATOM   2754  C   MOH B 452       7.281  10.360  48.371  1.00  0.00      B    C  
ATOM   2755  H1  MOH B 452       8.010  10.342  47.555  1.00  0.00      B    H  
ATOM   2756  H2  MOH B 452       6.338  10.278  47.839  1.00  0.00      B    H  
ATOM   2757  H3  MOH B 452       7.327   9.467  49.042  1.00  0.00      B    H  
ATOM   2758  O   MOH B 452       7.586  11.579  48.970  1.00  0.00      B    O  
ATOM   2759  Ho  MOH B 452       7.994  11.577  49.838  1.00  0.00      B    H  
ATOM   2760  C   MOH B 453      27.564  16.485  27.534  1.00  0.00      B    C  
ATOM   2761  H1  MOH B 453      26.770  16.420  26.812  1.00  0.00      B    H  
ATOM   2762  H2  MOH B 453      27.250  16.314  28.486  1.00  0.00      B    H  
ATOM   2763  H3  MOH B 453      28.365  15.807  27.255  1.00  0.00      B    H  
ATOM   2764  O   MOH B 453      28.033  17.756  27.402  1.00  0.00      B    O  
ATOM   2765  Ho  MOH B 453      28.719  17.940  27.987  1.00  0.00      B    H  
ATOM   2766  C   MOH B 454      32.580  10.137  12.440  1.00  0.00      B    C  
ATOM   2767  H1  MOH B 454      33.566   9.954  12.052  1.00  0.00      B    H  
ATOM   2768  H2  MOH B 454      32.057   9.244  12.398  1.00  0.00      B    H  
ATOM   2769  H3  MOH B 454      32.577  10.553  13.485  1.00  0.00      B    H  
ATOM   2770  O   MOH B 454      31.908  11.092  11.721  1.00  0.00      B    O  
ATOM   2771  Ho  MOH B 454      31.036  11.165  12.139  1.00  0.00      B    H  
ATOM   2772  C   MOH B 455      41.455   7.419   4.441  1.00  0.00      B    C  
ATOM   2773  H1  MOH B 455      41.413   6.419   4.946  1.00  0.00      B    H  
ATOM   2774  H2  MOH B 455      41.581   7.014   3.399  1.00  0.00      B    H  
ATOM   2775  H3  MOH B 455      40.592   7.995   4.498  1.00  0.00      B    H  
ATOM   2776  O   MOH B 455      42.495   8.255   4.821  1.00  0.00      B    O  
ATOM   2777  Ho  MOH B 455      42.206   8.897   5.479  1.00  0.00      B    H  
ATOM   2778  C   MOH B 456      12.168  14.082  10.661  1.00  0.00      B    C  
ATOM   2779  H1  MOH B 456      12.369  12.983  10.570  1.00  0.00      B    H  
ATOM   2780  H2  MOH B 456      11.135  14.341  10.329  1.00  0.00      B    H  
ATOM   2781  H3  MOH B 456      12.252  14.378  11.696  1.00  0.00      B    H  
ATOM   2782  O   MOH B 456      13.105  14.750   9.827  1.00  0.00      B    O  
ATOM   2783  Ho  MOH B 456      13.832  14.151   9.635  1.00  0.00      B    H  
ATOM   2784  C   MOH B 457      35.836  13.337  50.280  1.00  0.00      B    C  
ATOM   2785  H1  MOH B 457      35.861  13.635  51.342  1.00  0.00      B    H  
ATOM   2786  H2  MOH B 457      36.614  13.904  49.785  1.00  0.00      B    H  
ATOM   2787  H3  MOH B 457      36.110  12.334  50.346  1.00  0.00      B    H  
ATOM   2788  O   MOH B 457      34.564  13.428  49.681  1.00  0.00      B    O  
ATOM   2789  Ho  MOH B 457      34.024  13.955  50.349  1.00  0.00      B    H  
ATOM   2790  C   MOH B 458      14.020  50.245  13.492  1.00  0.00      B    C  
ATOM   2791  H1  MOH B 458      13.135  49.702  13.747  1.00  0.00      B    H  
ATOM   2792  H2  MOH B 458      14.636  49.448  13.025  1.00  0.00      B    H  
ATOM   2793  H3  MOH B 458      13.655  50.947  12.758  1.00  0.00      B    H  
ATOM   2794  O   MOH B 458      14.649  50.869  14.592  1.00  0.00      B    O  
ATOM   2795  Ho  MOH B 458      15.072  50.213  15.132  1.00  0.00      B    H  
ATOM   2796  C   MOH B 459      21.911  37.533  36.974  1.00  0.00      B    C  
ATOM   2797  H1  MOH B 459      21.841  38.264  36.139  1.00  0.00      B    H  
ATOM   2798  H2  MOH B 459      21.943  38.094  37.903  1.00  0.00      B    H  
ATOM   2799  H3  MOH B 459      20.995  36.885  36.992  1.00  0.00      B    H  
ATOM   2800  O   MOH B 459      23.042  36.699  36.958  1.00  0.00      B    O  
ATOM   2801  Ho  MOH B 459      23.647  37.110  37.517  1.00  0.00      B    H  
ATOM   2802  C   MOH B 460      49.300  45.344  38.821  1.00  0.00      B    C  
ATOM   2803  H1  MOH B 460      50.301  45.564  38.413  1.00  0.00      B    H  
ATOM   2804  H2  MOH B 460      48.912  46.275  39.282  1.00  0.00      B    H  
ATOM   2805  H3  MOH B 460      48.618  45.235  37.972  1.00  0.00      B    H  
ATOM   2806  O   MOH B 460      49.406  44.227  39.694  1.00  0.00      B    O  
ATOM   2807  Ho  MOH B 460      49.326  44.585  40.556  1.00  0.00      B    H  
ATOM   2808  C   MOH B 461       2.544  20.261  17.630  1.00  0.00      B    C  
ATOM   2809  H1  MOH B 461       1.801  19.873  16.885  1.00  0.00      B    H  
ATOM   2810  H2  MOH B 461       2.556  21.320  17.765  1.00  0.00      B    H  
ATOM   2811  H3  MOH B 461       2.098  19.822  18.577  1.00  0.00      B    H  
ATOM   2812  O   MOH B 461       3.894  19.761  17.495  1.00  0.00      B    O  
ATOM   2813  Ho  MOH B 461       4.163  20.015  16.585  1.00  0.00      B    H  
ATOM   2814  C   MOH B 462      28.404  45.353   8.226  1.00  0.00      B    C  
ATOM   2815  H1  MOH B 462      29.442  45.478   8.022  1.00  0.00      B    H  
ATOM   2816  H2  MOH B 462      28.326  44.692   9.045  1.00  0.00      B    H  
ATOM   2817  H3  MOH B 462      27.924  46.268   8.527  1.00  0.00      B    H  
ATOM   2818  O   MOH B 462      27.745  44.805   7.124  1.00  0.00      B    O  
ATOM   2819  Ho  MOH B 462      26.887  44.395   7.530  1.00  0.00      B    H  
ATOM   2820  C   MOH B 463      33.185  23.107  33.283  1.00  0.00      B    C  
ATOM   2821  H1  MOH B 463      33.011  24.161  33.372  1.00  0.00      B    H  
ATOM   2822  H2  MOH B 463      34.216  23.001  32.824  1.00  0.00      B    H  
ATOM   2823  H3  MOH B 463      33.264  22.713  34.289  1.00  0.00      B    H  
ATOM   2824  O   MOH B 463      32.121  22.648  32.478  1.00  0.00      B    O  
ATOM   2825  Ho  MOH B 463      31.262  22.859  32.894  1.00  0.00      B    H  
ATOM   2826  C   MOH B 464      38.038  50.546  41.591  1.00  0.00      B    C  
ATOM   2827  H1  MOH B 464      39.042  50.194  41.393  1.00  0.00      B    H  
ATOM   2828  H2  MOH B 464      37.433  49.686  41.360  1.00  0.00      B    H  
ATOM   2829  H3  MOH B 464      38.034  50.908  42.655  1.00  0.00      B    H  
ATOM   2830  O   MOH B 464      37.733  51.547  40.702  1.00  0.00      B    O  
ATOM   2831  Ho  MOH B 464      36.797  51.537  40.551  1.00  0.00      B    H  
ATOM   2832  C   MOH B 465      24.392   6.130  10.028  1.00  0.00      B    C  
ATOM   2833  H1  MOH B 465      25.296   6.194  10.640  1.00  0.00      B    H  
ATOM   2834  H2  MOH B 465      24.254   5.148   9.846  1.00  0.00      B    H  
ATOM   2835  H3  MOH B 465      23.620   6.420  10.610  1.00  0.00      B    H  
ATOM   2836  O   MOH B 465      24.503   6.882   8.845  1.00  0.00      B    O  
ATOM   2837  Ho  MOH B 465      24.040   6.555   8.083  1.00  0.00      B    H  
ATOM   2838  C   MOH B 466      49.231  14.331  50.712  1.00  0.00      B    C  
ATOM   2839  H1  MOH B 466      48.948  13.265  50.863  1.00  0.00      B    H  
ATOM   2840  H2  MOH B 466      48.317  14.911  50.690  1.00  0.00      B    H  
ATOM   2841  H3  MOH B 466      49.824  14.779  51.525  1.00  0.00      B    H  
ATOM   2842  O   MOH B 466      49.983  14.541  49.514  1.00  0.00      B    O  
ATOM   2843  Ho  MOH B 466      50.397  15.420  49.604  1.00  0.00      B    H  
ATOM   2844  C   MOH B 467      11.501  43.525  48.450  1.00  0.00      B    C  
ATOM   2845  H1  MOH B 467      11.395  43.137  47.458  1.00  0.00      B    H  
ATOM   2846  H2  MOH B 467      11.127  42.735  49.025  1.00  0.00      B    H  
ATOM   2847  H3  MOH B 467      12.570  43.737  48.609  1.00  0.00      B    H  
ATOM   2848  O   MOH B 467      10.685  44.611  48.764  1.00  0.00      B    O  
ATOM   2849  Ho  MOH B 467      10.947  44.996  49.588  1.00  0.00      B    H  
ATOM   2850  C   MOH B 468      11.779  42.967  17.838  1.00  0.00      B    C  
ATOM   2851  H1  MOH B 468      12.739  43.429  18.281  1.00  0.00      B    H  
ATOM   2852  H2  MOH B 468      11.692  43.416  16.864  1.00  0.00      B    H  
ATOM   2853  H3  MOH B 468      11.907  41.903  17.775  1.00  0.00      B    H  
ATOM   2854  O   MOH B 468      10.538  43.295  18.574  1.00  0.00      B    O  
ATOM   2855  Ho  MOH B 468      10.755  44.111  19.009  1.00  0.00      B    H  
ATOM   2856  C   MOH B 469      34.517  17.249  45.370  1.00  0.00      B    C  
ATOM   2857  H1  MOH B 469      35.355  17.005  44.726  1.00  0.00      B    H  
ATOM   2858  H2  MOH B 469      33.617  17.562  44.809  1.00  0.00      B    H  
ATOM   2859  H3  MOH B 469      34.118  16.363  45.809  1.00  0.00      B    H  
ATOM   2860  O   MOH B 469      34.863  18.285  46.273  1.00  0.00      B    O  
ATOM   2861  Ho  MOH B 469      35.812  18.051  46.553  1.00  0.00      B    H  
ATOM   2862  C   MOH B 470       4.013  33.030  26.205  1.00  0.00      B    C  
ATOM   2863  H1  MOH B 470       4.826  33.074  26.891  1.00  0.00      B    H  
ATOM   2864  H2  MOH B 470       3.439  32.204  26.628  1.00  0.00      B    H  
ATOM   2865  H3  MOH B 470       3.296  33.828  26.273  1.00  0.00      B    H  
ATOM   2866  O   MOH B 470       4.464  32.688  24.956  1.00  0.00      B    O  
ATOM   2867  Ho  MOH B 470       5.055  33.408  24.788  1.00  0.00      B    H  
ATOM   2868  C   MOH B 471      41.899  13.349  30.595  1.00  0.00      B    C  
ATOM   2869  H1  MOH B 471      41.654  12.290  30.846  1.00  0.00      B    H  
ATOM   2870  H2  MOH B 471      41.992  13.407  29.482  1.00  0.00      B    H  
ATOM   2871  H3  MOH B 471      41.084  14.126  30.598  1.00  0.00      B    H  
ATOM   2872  O   MOH B 471      43.156  13.804  31.184  1.00  0.00      B    O  
ATOM   2873  Ho  MOH B 471      43.237  14.757  31.048  1.00  0.00      B    H  
ATOM   2874  C   MOH B 472       5.503  12.866  20.695  1.00  0.00      B    C  
ATOM   2875  H1  MOH B 472       5.229  13.936  20.805  1.00  0.00      B    H  
ATOM   2876  H2  MOH B 472       6.296  12.883  19.923  1.00  0.00      B    H  
ATOM   2877  H3  MOH B 472       5.756  12.485  21.712  1.00  0.00      B    H  
ATOM   2878  O   MOH B 472       4.326  12.307  20.260  1.00  0.00      B    O  
ATOM   2879  Ho  MOH B 472       3.757  12.148  21.032  1.00  0.00      B    H  
ATOM   2880  C   MOH B 473      18.262  49.652  44.877  1.00  0.00      B    C  
ATOM   2881  H1  MOH B 473      17.826  50.501  44.337  1.00  0.00      B    H  
ATOM   2882  H2  MOH B 473      18.582  49.878  45.902  1.00  0.00      B    H  
ATOM   2883  H3  MOH B 473      17.478  48.892  44.996  1.00  0.00      B    H  
ATOM   2884  O   MOH B 473      19.353  48.991  44.262  1.00  0.00      B    O  
ATOM   2885  Ho  MOH B 473      19.789  48.480  44.975  1.00  0.00      B    H  
ATOM   2886  C   MOH B 474      45.055  32.085  49.348  1.00  0.00      B    C  
ATOM   2887  H1  MOH B 474      45.044  33.034  48.888  1.00  0.00      B    H  
ATOM   2888  H2  MOH B 474      45.476  31.242  48.712  1.00  0.00      B    H  
ATOM   2889  H3  MOH B 474      45.744  32.192  50.244  1.00  0.00      B    H  
ATOM   2890  O   MOH B 474      43.759  31.801  49.860  1.00  0.00      B    O  
ATOM   2891  Ho  MOH B 474      43.620  32.407  50.570  1.00  0.00      B    H  
ATOM   2892  C   MOH B 475      26.693  33.122   5.535  1.00  0.00      B    C  
ATOM   2893  H1  MOH B 475      26.308  33.260   4.522  1.00  0.00      B    H  
ATOM   2894  H2  MOH B 475      26.115  33.718   6.228  1.00  0.00      B    H  
ATOM   2895  H3  MOH B 475      26.378  32.103   5.751  1.00  0.00      B    H  
ATOM   2896  O   MOH B 475      28.104  33.275   5.712  1.00  0.00      B    O  
ATOM   2897  Ho  MOH B 475      28.288  33.043   6.650  1.00  0.00      B    H  
ATOM   2898  C   MOH B 476      37.182  16.022  42.348  1.00  0.00      B    C  
ATOM   2899  H1  MOH B 476      37.699  16.206  43.304  1.00  0.00      B    H  
ATOM   2900  H2  MOH B 476      38.079  15.792  41.768  1.00  0.00      B    H  
ATOM   2901  H3  MOH B 476      36.535  15.161  42.472  1.00  0.00      B    H  
ATOM   2902  O   MOH B 476      36.427  17.134  41.881  1.00  0.00      B    O  
ATOM   2903  Ho  MOH B 476      37.090  17.832  41.574  1.00  0.00      B    H  
ATOM   2904  C   MOH B 477      22.677  11.359   4.798  1.00  0.00      B    C  
ATOM   2905  H1  MOH B 477      22.862  10.292   4.920  1.00  0.00      B    H  
ATOM   2906  H2  MOH B 477      23.594  11.980   4.799  1.00  0.00      B    H  
ATOM   2907  H3  MOH B 477      22.302  11.491   3.722  1.00  0.00      B    H  
ATOM   2908  O   MOH B 477      21.763  11.808   5.785  1.00  0.00      B    O  
ATOM   2909  Ho  MOH B 477      22.086  12.644   6.136  1.00  0.00      B    H  
ATOM   2910  C   MOH B 478       5.527   5.871  11.173  1.00  0.00      B    C  
ATOM   2911  H1  MOH B 478       6.625   5.816  11.440  1.00  0.00      B    H  
ATOM   2912  H2  MOH B 478       4.994   6.550  11.906  1.00  0.00      B    H  
ATOM   2913  H3  MOH B 478       5.400   6.240  10.142  1.00  0.00      B    H  
ATOM   2914  O   MOH B 478       4.969   4.612  11.249  1.00  0.00      B    O  
ATOM   2915  Ho  MOH B 478       5.454   4.091  10.597  1.00  0.00      B    H  
ATOM   2916  C   MOH B 479      22.274  14.017  32.377  1.00  0.00      B    C  
ATOM   2917  H1  MOH B 479      22.895  13.522  33.109  1.00  0.00      B    H  
ATOM   2918  H2  MOH B 479      22.800  13.883  31.458  1.00  0.00      B    H  
ATOM   2919  H3  MOH B 479      21.255  13.570  32.473  1.00  0.00      B    H  
ATOM   2920  O   MOH B 479      22.285  15.460  32.603  1.00  0.00      B    O  
ATOM   2921  Ho  MOH B 479      21.580  15.544  33.274  1.00  0.00      B    H  
ATOM   2922  C   MOH B 480       9.333  27.379  45.700  1.00  0.00      B    C  
ATOM   2923  H1  MOH B 480       9.511  27.943  46.581  1.00  0.00      B    H  
ATOM   2924  H2  MOH B 480       9.783  27.964  44.840  1.00  0.00      B    H  
ATOM   2925  H3  MOH B 480       9.843  26.427  45.681  1.00  0.00      B    H  
ATOM   2926  O   MOH B 480       8.006  27.032  45.630  1.00  0.00      B    O  
ATOM   2927  Ho  MOH B 480       7.879  26.739  44.672  1.00  0.00      B    H  
ATOM   2928  C   MOH B 481       3.608   4.757  44.581  1.00  0.00      B    C  
ATOM   2929  H1  MOH B 481       2.586   4.733  44.328  1.00  0.00      B    H  
ATOM   2930  H2  MOH B 481       4.042   3.894  44.132  1.00  0.00      B    H  
ATOM   2931  H3  MOH B 481       4.072   5.692  44.212  1.00  0.00      B    H  
ATOM   2932  O   MOH B 481       3.602   4.668  45.972  1.00  0.00      B    O  
ATOM   2933  Ho  MOH B 481       4.525   4.761  46.178  1.00  0.00      B    H  
ATOM   2934  C   MOH B 482      27.379  19.636  43.179  1.00  0.00      B    C  
ATOM   2935  H1  MOH B 482      26.604  20.241  43.578  1.00  0.00      B    H  
ATOM   2936  H2  MOH B 482      28.478  20.073  43.296  1.00  0.00      B    H  
ATOM   2937  H3  MOH B 482      27.339  18.755  43.809  1.00  0.00      B    H  
ATOM   2938  O   MOH B 482      27.111  19.270  41.854  1.00  0.00      B    O  
ATOM   2939  Ho  MOH B 482      27.406  18.377  41.640  1.00  0.00      B    H  
ATOM   2940  C   MOH B 483      21.279  31.065  16.345  1.00  0.00      B    C  
ATOM   2941  H1  MOH B 483      20.221  30.871  16.375  1.00  0.00      B    H  
ATOM   2942  H2  MOH B 483      21.455  31.955  16.945  1.00  0.00      B    H  
ATOM   2943  H3  MOH B 483      21.747  30.286  16.860  1.00  0.00      B    H  
ATOM   2944  O   MOH B 483      21.676  31.247  15.024  1.00  0.00      B    O  
ATOM   2945  Ho  MOH B 483      22.573  31.385  15.072  1.00  0.00      B    H  
ATOM   2946  C   MOH B 484      43.794  11.069  41.444  1.00  0.00      B    C  
ATOM   2947  H1  MOH B 484      44.455  10.821  42.225  1.00  0.00      B    H  
ATOM   2948  H2  MOH B 484      44.037  10.548  40.592  1.00  0.00      B    H  
ATOM   2949  H3  MOH B 484      42.814  10.633  41.762  1.00  0.00      B    H  
ATOM   2950  O   MOH B 484      43.655  12.434  41.165  1.00  0.00      B    O  
ATOM   2951  Ho  MOH B 484      44.619  12.673  41.043  1.00  0.00      B    H  
ATOM   2952  C   MOH B 485      30.010  13.359  48.389  1.00  0.00      B    C  
ATOM   2953  H1  MOH B 485      30.113  14.342  48.818  1.00  0.00      B    H  
ATOM   2954  H2  MOH B 485      29.766  13.398  47.302  1.00  0.00      B    H  
ATOM   2955  H3  MOH B 485      30.999  12.802  48.484  1.00  0.00      B    H  
ATOM   2956  O   MOH B 485      28.914  12.695  48.993  1.00  0.00      B    O  
ATOM   2957  Ho  MOH B 485      29.056  12.792  49.910  1.00  0.00      B    H  
ATOM   2958  C   MOH B 486      30.432  31.244  11.440  1.00  0.00      B    C  
ATOM   2959  H1  MOH B 486      30.258  31.270  12.431  1.00  0.00      B    H  
ATOM   2960  H2  MOH B 486      31.457  31.579  11.211  1.00  0.00      B    H  
ATOM   2961  H3  MOH B 486      30.378  30.184  11.217  1.00  0.00      B    H  
ATOM   2962  O   MOH B 486      29.389  31.912  10.837  1.00  0.00      B    O  
ATOM   2963  Ho  MOH B 486      29.310  32.754  11.273  1.00  0.00      B    H  
ATOM   2964  C   MOH B 487      16.878  26.886  23.025  1.00  0.00      B    C  
ATOM   2965  H1  MOH B 487      17.454  25.954  23.165  1.00  0.00      B    H  
ATOM   2966  H2  MOH B 487      17.472  27.640  22.500  1.00  0.00      B    H  
ATOM   2967  H3  MOH B 487      15.989  26.726  22.457  1.00  0.00      B    H  
ATOM   2968  O   MOH B 487      16.643  27.411  24.328  1.00  0.00      B    O  
ATOM   2969  Ho  MOH B 487      16.418  26.724  24.945  1.00  0.00      B    H  
ATOM   2970  C   MOH B 488      40.036   7.414  19.429  1.00  0.00      B    C  
ATOM   2971  H1  MOH B 488      40.492   7.151  18.568  1.00  0.00      B    H  
ATOM   2972  H2  MOH B 488      40.851   7.557  20.107  1.00  0.00      B    H  
ATOM   2973  H3  MOH B 488      39.496   8.341  19.316  1.00  0.00      B    H  
ATOM   2974  O   MOH B 488      39.170   6.473  20.068  1.00  0.00      B    O  
ATOM   2975  Ho  MOH B 488      39.535   5.623  19.983  1.00  0.00      B    H  
ATOM   2976  C   MOH B 489       4.382  34.785  17.021  1.00  0.00      B    C  
ATOM   2977  H1  MOH B 489       4.766  34.767  18.020  1.00  0.00      B    H  
ATOM   2978  H2  MOH B 489       4.799  33.918  16.409  1.00  0.00      B    H  
ATOM   2979  H3  MOH B 489       3.247  34.778  17.021  1.00  0.00      B    H  
ATOM   2980  O   MOH B 489       4.783  36.073  16.581  1.00  0.00      B    O  
ATOM   2981  Ho  MOH B 489       5.500  35.870  15.971  1.00  0.00      B    H  
ATOM   2982  C   MOH B 490       6.328  19.923  48.433  1.00  0.00      B    C  
ATOM   2983  H1  MOH B 490       7.331  20.010  48.787  1.00  0.00      B    H  
ATOM   2984  H2  MOH B 490       5.704  19.649  49.244  1.00  0.00      B    H  
ATOM   2985  H3  MOH B 490       6.057  20.890  48.013  1.00  0.00      B    H  
ATOM   2986  O   MOH B 490       6.220  18.968  47.499  1.00  0.00      B    O  
ATOM   2987  Ho  MOH B 490       6.728  18.203  47.772  1.00  0.00      B    H  
ATOM   2988  C   MOH B 491       2.763  43.742  24.319  1.00  0.00      B    C  
ATOM   2989  H1  MOH B 491       2.384  42.805  23.869  1.00  0.00      B    H  
ATOM   2990  H2  MOH B 491       3.500  43.567  25.136  1.00  0.00      B    H  
ATOM   2991  H3  MOH B 491       3.534  44.043  23.598  1.00  0.00      B    H  
ATOM   2992  O   MOH B 491       1.895  44.818  24.596  1.00  0.00      B    O  
ATOM   2993  Ho  MOH B 491       1.861  45.256  23.749  1.00  0.00      B    H  
ATOM   2994  C   MOH B 492      42.814  42.496  17.315  1.00  0.00      B    C  
ATOM   2995  H1  MOH B 492      42.928  42.717  16.307  1.00  0.00      B    H  
ATOM   2996  H2  MOH B 492      41.834  41.854  17.309  1.00  0.00      B    H  
ATOM   2997  H3  MOH B 492      43.722  41.837  17.540  1.00  0.00      B    H  
ATOM   2998  O   MOH B 492      42.755  43.673  18.135  1.00  0.00      B    O  
ATOM   2999  Ho  MOH B 492      43.570  44.184  18.014  1.00  0.00      B    H  
ATOM   3000  C   MOH B 493      43.515  44.267  13.306  1.00  0.00      B    C  
ATOM   3001  H1  MOH B 493      43.308  44.953  14.176  1.00  0.00      B    H  
ATOM   3002  H2  MOH B 493      43.798  43.338  13.698  1.00  0.00      B    H  
ATOM   3003  H3  MOH B 493      42.658  44.396  12.666  1.00  0.00      B    H  
ATOM   3004  O   MOH B 493      44.695  44.681  12.644  1.00  0.00      B    O  
ATOM   3005  Ho  MOH B 493      44.566  45.546  12.209  1.00  0.00      B    H  
ATOM   3006  C   MOH B 494      41.447   2.666  20.202  1.00  0.00      B    C  
ATOM   3007  H1  MOH B 494      42.356   2.793  19.549  1.00  0.00      B    H  
ATOM   3008  H2  MOH B 494      40.605   2.201  19.688  1.00  0.00      B    H  
ATOM   3009  H3  MOH B 494      41.731   1.831  20.896  1.00  0.00      B    H  
ATOM   3010  O   MOH B 494      41.146   3.881  20.981  1.00  0.00      B    O  
ATOM   3011  Ho  MOH B 494      41.962   4.415  21.073  1.00  0.00      B    H  
ATOM   3012  C   MOH B 496      45.511   2.296  15.904  1.00  0.00      B    C  
ATOM   3013  H1  MOH B 496      46.424   1.724  16.195  1.00  0.00      B    H  
ATOM   3014  H2  MOH B 496      44.970   1.781  15.068  1.00  0.00      B    H  
ATOM   3015  H3  MOH B 496      44.943   2.249  16.790  1.00  0.00      B    H  
ATOM   3016  O   MOH B 496      45.613   3.680  15.506  1.00  0.00      B    O  
ATOM   3017  Ho  MOH B 496      46.156   3.782  14.750  1.00  0.00      B    H  
ATOM   3018  C   MOH B 497      47.057  34.243  44.747  1.00  0.00      B    C  
ATOM   3019  H1  MOH B 497      47.101  35.348  44.593  1.00  0.00      B    H  
ATOM   3020  H2  MOH B 497      47.121  34.003  45.790  1.00  0.00      B    H  
ATOM   3021  H3  MOH B 497      46.009  33.851  44.439  1.00  0.00      B    H  
ATOM   3022  O   MOH B 497      47.921  33.523  43.866  1.00  0.00      B    O  
ATOM   3023  Ho  MOH B 497      48.578  34.123  43.541  1.00  0.00      B    H  
ATOM   3024  C   MOH B 498      24.228  39.243  15.640  1.00  0.00      B    C  
ATOM   3025  H1  MOH B 498      24.974  39.896  15.946  1.00  0.00      B    H  
ATOM   3026  H2  MOH B 498      23.527  39.176  16.450  1.00  0.00      B    H  
ATOM   3027  H3  MOH B 498      23.683  39.699  14.805  1.00  0.00      B    H  
ATOM   3028  O   MOH B 498      24.604  37.866  15.363  1.00  0.00      B    O  
ATOM   3029  Ho  MOH B 498      23.795  37.476  14.941  1.00  0.00      B    H  
ATOM   3030  C   MOH B 499      44.659  31.443  29.998  1.00  0.00      B    C  
ATOM   3031  H1  MOH B 499      45.475  30.871  29.612  1.00  0.00      B    H  
ATOM   3032  H2  MOH B 499      44.978  31.899  30.940  1.00  0.00      B    H  
ATOM   3033  H3  MOH B 499      44.566  32.209  29.244  1.00  0.00      B    H  
ATOM   3034  O   MOH B 499      43.596  30.587  30.075  1.00  0.00      B    O  
ATOM   3035  Ho  MOH B 499      43.934  29.970  30.742  1.00  0.00      B    H  
ATOM   3036  C   MOH B 500      37.149  35.015  10.949  1.00  0.00      B    C  
ATOM   3037  H1  MOH B 500      37.612  34.258  11.562  1.00  0.00      B    H  
ATOM   3038  H2  MOH B 500      36.804  34.569  10.003  1.00  0.00      B    H  
ATOM   3039  H3  MOH B 500      36.273  35.393  11.496  1.00  0.00      B    H  
ATOM   3040  O   MOH B 500      38.059  36.003  10.657  1.00  0.00      B    O  
ATOM   3041  Ho  MOH B 500      38.373  36.176  11.565  1.00  0.00      B    H  
ATOM   3042  C   MOH B 501      36.313  32.504  49.727  1.00  0.00      B    C  
ATOM   3043  H1  MOH B 501      37.377  32.522  49.877  1.00  0.00      B    H  
ATOM   3044  H2  MOH B 501      35.929  32.029  48.807  1.00  0.00      B    H  
ATOM   3045  H3  MOH B 501      36.022  31.805  50.524  1.00  0.00      B    H  
ATOM   3046  O   MOH B 501      35.741  33.794  50.111  1.00  0.00      B    O  
ATOM   3047  Ho  MOH B 501      34.833  33.606  50.234  1.00  0.00      B    H  
ATOM   3048  C   MOH B 502       9.287  40.480  29.870  1.00  0.00      B    C  
ATOM   3049  H1  MOH B 502       8.329  40.221  30.268  1.00  0.00      B    H  
ATOM   3050  H2  MOH B 502       9.403  40.314  28.731  1.00  0.00      B    H  
ATOM   3051  H3  MOH B 502       9.497  41.526  30.075  1.00  0.00      B    H  
ATOM   3052  O   MOH B 502      10.301  39.632  30.366  1.00  0.00      B    O  
ATOM   3053  Ho  MOH B 502      11.213  39.883  29.998  1.00  0.00      B    H  
ATOM   3054  C   MOH B 503      17.992  39.218  30.709  1.00  0.00      B    C  
ATOM   3055  H1  MOH B 503      17.581  39.569  29.824  1.00  0.00      B    H  
ATOM   3056  H2  MOH B 503      18.954  39.685  30.853  1.00  0.00      B    H  
ATOM   3057  H3  MOH B 503      17.386  39.554  31.507  1.00  0.00      B    H  
ATOM   3058  O   MOH B 503      17.984  37.806  30.623  1.00  0.00      B    O  
ATOM   3059  Ho  MOH B 503      17.102  37.532  30.861  1.00  0.00      B    H  
ATOM   3060  C   MOH B 504      47.091  37.186  50.058  1.00  0.00      B    C  
ATOM   3061  H1  MOH B 504      46.862  36.399  50.785  1.00  0.00      B    H  
ATOM   3062  H2  MOH B 504      47.864  37.725  50.384  1.00  0.00      B    H  
ATOM   3063  H3  MOH B 504      47.448  36.539  49.270  1.00  0.00      B    H  
ATOM   3064  O   MOH B 504      45.970  37.880  49.545  1.00  0.00      B    O  
ATOM   3065  Ho  MOH B 504      46.314  38.495  48.915  1.00  0.00      B    H  
ATOM   3066  C   MOH B 505      38.888  31.012  18.082  1.00  0.00      B    C  
ATOM   3067  H1  MOH B 505      39.476  31.798  18.474  1.00  0.00      B    H  
ATOM   3068  H2  MOH B 505      37.900  31.314  18.203  1.00  0.00      B    H  
ATOM   3069  H3  MOH B 505      39.128  30.902  17.084  1.00  0.00      B    H  
ATOM   3070  O   MOH B 505      39.002  29.815  18.754  1.00  0.00      B    O  
ATOM   3071  Ho  MOH B 505      38.555  29.198  18.148  1.00  0.00      B    H  
ATOM   3072  C   MOH B 506      15.617  49.181   6.794  1.00  0.00      B    C  
ATOM   3073  H1  MOH B 506      15.614  50.238   7.136  1.00  0.00      B    H  
ATOM   3074  H2  MOH B 506      14.672  48.686   7.027  1.00  0.00      B    H  
ATOM   3075  H3  MOH B 506      15.700  49.134   5.719  1.00  0.00      B    H  
ATOM   3076  O   MOH B 506      16.694  48.626   7.459  1.00  0.00      B    O  
ATOM   3077  Ho  MOH B 506      16.833  47.668   7.184  1.00  0.00      B    H  
ATOM   3078  C   MOH B 507      34.004  36.709  14.959  1.00  0.00      B    C  
ATOM   3079  H1  MOH B 507      32.936  36.765  14.790  1.00  0.00      B    H  
ATOM   3080  H2  MOH B 507      34.286  35.707  15.386  1.00  0.00      B    H  
ATOM   3081  H3  MOH B 507      34.491  36.795  14.015  1.00  0.00      B    H  
ATOM   3082  O   MOH B 507      34.368  37.714  15.879  1.00  0.00      B    O  
ATOM   3083  Ho  MOH B 507      33.547  38.007  16.257  1.00  0.00      B    H  
ATOM   3084  C   MOH B 508      10.179  45.310  39.270  1.00  0.00      B    C  
ATOM   3085  H1  MOH B 508      10.742  44.504  38.847  1.00  0.00      B    H  
ATOM   3086  H2  MOH B 508      10.605  46.208  38.747  1.00  0.00      B    H  
ATOM   3087  H3  MOH B 508       9.259  45.076  38.694  1.00  0.00      B    H  
ATOM   3088  O   MOH B 508       9.799  45.325  40.653  1.00  0.00      B    O  
ATOM   3089  Ho  MOH B 508       8.946  45.803  40.677  1.00  0.00      B    H  
ATOM   3090  C   MOH B 509       2.179  19.751  11.950  1.00  0.00      B    C  
ATOM   3091  H1  MOH B 509       1.391  18.984  11.759  1.00  0.00      B    H  
ATOM   3092  H2  MOH B 509       1.950  20.215  12.921  1.00  0.00      B    H  
ATOM   3093  H3  MOH B 509       3.146  19.292  11.993  1.00  0.00      B    H  
ATOM   3094  O   MOH B 509       2.021  20.902  11.124  1.00  0.00      B    O  
ATOM   3095  Ho  MOH B 509       2.345  20.595  10.278  1.00  0.00      B    H  
ATOM   3096  C   MOH B 510      26.859  27.368  43.281  1.00  0.00      B    C  
ATOM   3097  H1  MOH B 510      27.793  27.611  42.777  1.00  0.00      B    H  
ATOM   3098  H2  MOH B 510      26.104  28.142  43.078  1.00  0.00      B    H  
ATOM   3099  H3  MOH B 510      26.452  26.408  42.997  1.00  0.00      B    H  
ATOM   3100  O   MOH B 510      26.896  27.376  44.707  1.00  0.00      B    O  
ATOM   3101  Ho  MOH B 510      27.446  26.662  45.009  1.00  0.00      B    H  
ATOM   3102  C   MOH B 511      47.718  44.402  14.568  1.00  0.00      B    C  
ATOM   3103  H1  MOH B 511      46.842  44.188  15.207  1.00  0.00      B    H  
ATOM   3104  H2  MOH B 511      48.044  45.501  14.393  1.00  0.00      B    H  
ATOM   3105  H3  MOH B 511      48.731  43.918  14.844  1.00  0.00      B    H  
ATOM   3106  O   MOH B 511      47.301  43.900  13.381  1.00  0.00      B    O  
ATOM   3107  Ho  MOH B 511      46.538  44.442  13.113  1.00  0.00      B    H  
ATOM   3108  C   MOH B 512      26.559  22.238  20.544  1.00  0.00      B    C  
ATOM   3109  H1  MOH B 512      26.491  21.159  20.479  1.00  0.00      B    H  
ATOM   3110  H2  MOH B 512      26.190  22.502  21.500  1.00  0.00      B    H  
ATOM   3111  H3  MOH B 512      27.635  22.433  20.535  1.00  0.00      B    H  
ATOM   3112  O   MOH B 512      25.747  22.842  19.614  1.00  0.00      B    O  
ATOM   3113  Ho  MOH B 512      25.659  23.801  19.806  1.00  0.00      B    H  
ATOM   3114  C   MOH B 513      52.052  10.913  28.388  1.00  0.00      B    C  
ATOM   3115  H1  MOH B 513      51.684   9.852  28.107  1.00  0.00      B    H  
ATOM   3116  H2  MOH B 513      52.946  10.911  29.032  1.00  0.00      B    H  
ATOM   3117  H3  MOH B 513      52.256  11.495  27.466  1.00  0.00      B    H  
ATOM   3118  O   MOH B 513      50.944  11.538  29.028  1.00  0.00      B    O  
ATOM   3119  Ho  MOH B 513      50.940  11.321  30.007  1.00  0.00      B    H  
ATOM   3120  C   MOH B 514      37.622  14.898   5.840  1.00  0.00      B    C  
ATOM   3121  H1  MOH B 514      38.411  14.501   6.401  1.00  0.00      B    H  
ATOM   3122  H2  MOH B 514      37.998  14.891   4.794  1.00  0.00      B    H  
ATOM   3123  H3  MOH B 514      36.725  14.204   5.760  1.00  0.00      B    H  
ATOM   3124  O   MOH B 514      37.172  16.122   6.347  1.00  0.00      B    O  
ATOM   3125  Ho  MOH B 514      37.876  16.729   6.071  1.00  0.00      B    H  
ATOM   3126  C   MOH B 515      26.312  13.491  12.641  1.00  0.00      B    C  
ATOM   3127  H1  MOH B 515      26.318  13.868  11.649  1.00  0.00      B    H  
ATOM   3128  H2  MOH B 515      27.333  13.442  12.929  1.00  0.00      B    H  
ATOM   3129  H3  MOH B 515      25.992  14.248  13.355  1.00  0.00      B    H  
ATOM   3130  O   MOH B 515      25.435  12.351  12.628  1.00  0.00      B    O  
ATOM   3131  Ho  MOH B 515      24.874  12.370  11.868  1.00  0.00      B    H  
ATOM   3132  C   MOH B 516      19.705  33.944  50.038  1.00  0.00      B    C  
ATOM   3133  H1  MOH B 516      20.093  34.928  49.731  1.00  0.00      B    H  
ATOM   3134  H2  MOH B 516      19.850  33.335  49.100  1.00  0.00      B    H  
ATOM   3135  H3  MOH B 516      20.261  33.511  50.886  1.00  0.00      B    H  
ATOM   3136  O   MOH B 516      18.393  33.956  50.404  1.00  0.00      B    O  
ATOM   3137  Ho  MOH B 516      17.891  33.886  49.578  1.00  0.00      B    H  
ATOM   3138  C   MOH B 517      25.417  45.974  22.782  1.00  0.00      B    C  
ATOM   3139  H1  MOH B 517      25.512  47.031  22.452  1.00  0.00      B    H  
ATOM   3140  H2  MOH B 517      25.987  45.933  23.705  1.00  0.00      B    H  
ATOM   3141  H3  MOH B 517      24.309  45.667  22.894  1.00  0.00      B    H  
ATOM   3142  O   MOH B 517      25.987  45.016  21.951  1.00  0.00      B    O  
ATOM   3143  Ho  MOH B 517      26.676  45.490  21.531  1.00  0.00      B    H  
ATOM   3144  C   MOH B 518      38.170   4.005  34.141  1.00  0.00      B    C  
ATOM   3145  H1  MOH B 518      37.495   4.416  34.889  1.00  0.00      B    H  
ATOM   3146  H2  MOH B 518      37.673   3.328  33.412  1.00  0.00      B    H  
ATOM   3147  H3  MOH B 518      38.549   4.735  33.472  1.00  0.00      B    H  
ATOM   3148  O   MOH B 518      39.193   3.271  34.746  1.00  0.00      B    O  
ATOM   3149  Ho  MOH B 518      39.353   3.749  35.575  1.00  0.00      B    H  
ATOM   3150  C   MOH B 519      41.599   6.859  13.359  1.00  0.00      B    C  
ATOM   3151  H1  MOH B 519      41.249   7.665  13.942  1.00  0.00      B    H  
ATOM   3152  H2  MOH B 519      40.833   6.078  13.232  1.00  0.00      B    H  
ATOM   3153  H3  MOH B 519      41.882   7.370  12.515  1.00  0.00      B    H  
ATOM   3154  O   MOH B 519      42.694   6.282  14.071  1.00  0.00      B    O  
ATOM   3155  Ho  MOH B 519      42.717   5.360  13.830  1.00  0.00      B    H  
ATOM   3156  C   MOH B 520      39.679   7.238   8.877  1.00  0.00      B    C  
ATOM   3157  H1  MOH B 520      39.772   8.053   9.544  1.00  0.00      B    H  
ATOM   3158  H2  MOH B 520      39.796   7.645   7.822  1.00  0.00      B    H  
ATOM   3159  H3  MOH B 520      40.478   6.464   9.075  1.00  0.00      B    H  
ATOM   3160  O   MOH B 520      38.337   6.682   8.970  1.00  0.00      B    O  
ATOM   3161  Ho  MOH B 520      37.865   7.218   9.599  1.00  0.00      B    H  
ATOM   3162  C   MOH B 521      32.428  21.175  38.337  1.00  0.00      B    C  
ATOM   3163  H1  MOH B 521      32.888  21.534  39.332  1.00  0.00      B    H  
ATOM   3164  H2  MOH B 521      31.739  20.297  38.386  1.00  0.00      B    H  
ATOM   3165  H3  MOH B 521      31.913  21.993  37.891  1.00  0.00      B    H  
ATOM   3166  O   MOH B 521      33.480  20.794  37.554  1.00  0.00      B    O  
ATOM   3167  Ho  MOH B 521      33.875  21.637  37.229  1.00  0.00      B    H  
ATOM   3168  C   MOH B 522      50.900  49.032  40.599  1.00  0.00      B    C  
ATOM   3169  H1  MOH B 522      50.965  48.692  41.671  1.00  0.00      B    H  
ATOM   3170  H2  MOH B 522      49.823  49.093  40.420  1.00  0.00      B    H  
ATOM   3171  H3  MOH B 522      51.461  49.903  40.472  1.00  0.00      B    H  
ATOM   3172  O   MOH B 522      51.496  48.018  39.830  1.00  0.00      B    O  
ATOM   3173  Ho  MOH B 522      51.342  48.207  38.910  1.00  0.00      B    H  
ATOM   3174  C   MOH B 523      39.442  19.102   5.891  1.00  0.00      B    C  
ATOM   3175  H1  MOH B 523      38.667  19.837   6.151  1.00  0.00      B    H  
ATOM   3176  H2  MOH B 523      40.329  19.637   5.478  1.00  0.00      B    H  
ATOM   3177  H3  MOH B 523      39.724  18.630   6.857  1.00  0.00      B    H  
ATOM   3178  O   MOH B 523      38.874  18.214   5.012  1.00  0.00      B    O  
ATOM   3179  Ho  MOH B 523      38.921  18.482   4.125  1.00  0.00      B    H  
ATOM   3180  C   MOH B 524       8.895  45.423  11.179  1.00  0.00      B    C  
ATOM   3181  H1  MOH B 524       9.692  45.011  11.791  1.00  0.00      B    H  
ATOM   3182  H2  MOH B 524       9.290  46.057  10.384  1.00  0.00      B    H  
ATOM   3183  H3  MOH B 524       8.363  44.574  10.739  1.00  0.00      B    H  
ATOM   3184  O   MOH B 524       8.033  46.069  12.072  1.00  0.00      B    O  
ATOM   3185  Ho  MOH B 524       7.855  45.493  12.802  1.00  0.00      B    H  
ATOM   3186  C   MOH B 525       1.249   5.469   0.892  1.00  0.00      B    C  
ATOM   3187  H1  MOH B 525       1.149   6.460   1.280  1.00  0.00      B    H  
ATOM   3188  H2  MOH B 525       0.662   4.772   1.423  1.00  0.00      B    H  
ATOM   3189  H3  MOH B 525       0.699   5.601  -0.066  1.00  0.00      B    H  
ATOM   3190  O   MOH B 525       2.649   5.162   0.633  1.00  0.00      B    O  
ATOM   3191  Ho  MOH B 525       2.655   4.449  -0.056  1.00  0.00      B    H  
ATOM   3192  C   MOH B 526      16.630  10.068  21.361  1.00  0.00      B    C  
ATOM   3193  H1  MOH B 526      16.042  10.959  21.197  1.00  0.00      B    H  
ATOM   3194  H2  MOH B 526      16.516   9.625  22.372  1.00  0.00      B    H  
ATOM   3195  H3  MOH B 526      16.484   9.304  20.553  1.00  0.00      B    H  
ATOM   3196  O   MOH B 526      18.042  10.371  21.231  1.00  0.00      B    O  
ATOM   3197  Ho  MOH B 526      18.196  10.501  20.285  1.00  0.00      B    H  
ATOM   3198  C   MOH B 527       9.512  44.076  21.701  1.00  0.00      B    C  
ATOM   3199  H1  MOH B 527      10.084  43.186  21.473  1.00  0.00      B    H  
ATOM   3200  H2  MOH B 527       8.634  43.822  21.141  1.00  0.00      B    H  
ATOM   3201  H3  MOH B 527       9.395  44.203  22.790  1.00  0.00      B    H  
ATOM   3202  O   MOH B 527      10.141  45.230  21.102  1.00  0.00      B    O  
ATOM   3203  Ho  MOH B 527      10.635  45.714  21.758  1.00  0.00      B    H  
ATOM   3204  C   MOH B 528       8.831   2.281  18.545  1.00  0.00      B    C  
ATOM   3205  H1  MOH B 528       8.864   2.404  17.453  1.00  0.00      B    H  
ATOM   3206  H2  MOH B 528       8.872   1.228  18.873  1.00  0.00      B    H  
ATOM   3207  H3  MOH B 528       9.748   2.717  18.939  1.00  0.00      B    H  
ATOM   3208  O   MOH B 528       7.645   2.969  19.054  1.00  0.00      B    O  
ATOM   3209  Ho  MOH B 528       6.971   2.611  18.488  1.00  0.00      B    H  
ATOM   3210  C   MOH B 529       4.868   4.642  39.725  1.00  0.00      B    C  
ATOM   3211  H1  MOH B 529       4.982   4.111  38.793  1.00  0.00      B    H  
ATOM   3212  H2  MOH B 529       5.016   4.026  40.603  1.00  0.00      B    H  
ATOM   3213  H3  MOH B 529       5.546   5.446  39.620  1.00  0.00      B    H  
ATOM   3214  O   MOH B 529       3.537   5.192  39.791  1.00  0.00      B    O  
ATOM   3215  Ho  MOH B 529       2.928   4.450  40.011  1.00  0.00      B    H  
ATOM   3216  C   MOH B 530      30.732  37.400  23.159  1.00  0.00      B    C  
ATOM   3217  H1  MOH B 530      31.097  36.679  23.839  1.00  0.00      B    H  
ATOM   3218  H2  MOH B 530      30.704  36.876  22.176  1.00  0.00      B    H  
ATOM   3219  H3  MOH B 530      29.613  37.585  23.436  1.00  0.00      B    H  
ATOM   3220  O   MOH B 530      31.479  38.588  23.215  1.00  0.00      B    O  
ATOM   3221  Ho  MOH B 530      32.349  38.306  22.869  1.00  0.00      B    H  
ATOM   3222  C   MOH B 531      47.408  18.736  23.489  1.00  0.00      B    C  
ATOM   3223  H1  MOH B 531      47.693  17.885  22.826  1.00  0.00      B    H  
ATOM   3224  H2  MOH B 531      46.383  18.961  23.259  1.00  0.00      B    H  
ATOM   3225  H3  MOH B 531      47.457  18.410  24.526  1.00  0.00      B    H  
ATOM   3226  O   MOH B 531      48.180  19.935  23.370  1.00  0.00      B    O  
ATOM   3227  Ho  MOH B 531      48.004  20.257  22.476  1.00  0.00      B    H  
ATOM   3228  C   MOH B 532      43.454  23.796  36.805  1.00  0.00      B    C  
ATOM   3229  H1  MOH B 532      43.293  23.619  37.836  1.00  0.00      B    H  
ATOM   3230  H2  MOH B 532      42.792  23.108  36.364  1.00  0.00      B    H  
ATOM   3231  H3  MOH B 532      43.054  24.785  36.551  1.00  0.00      B    H  
ATOM   3232  O   MOH B 532      44.855  23.600  36.502  1.00  0.00      B    O  
ATOM   3233  Ho  MOH B 532      44.942  22.786  36.042  1.00  0.00      B    H  
ATOM   3234  C   MOH B 533       5.582  37.284  34.581  1.00  0.00      B    C  
ATOM   3235  H1  MOH B 533       6.522  37.670  35.020  1.00  0.00      B    H  
ATOM   3236  H2  MOH B 533       5.230  36.619  35.358  1.00  0.00      B    H  
ATOM   3237  H3  MOH B 533       4.703  38.012  34.463  1.00  0.00      B    H  
ATOM   3238  O   MOH B 533       5.878  36.538  33.362  1.00  0.00      B    O  
ATOM   3239  Ho  MOH B 533       5.061  36.310  32.944  1.00  0.00      B    H  
ATOM   3240  C   MOH B 534      16.452  39.424   0.646  1.00  0.00      B    C  
ATOM   3241  H1  MOH B 534      16.784  40.013   1.571  1.00  0.00      B    H  
ATOM   3242  H2  MOH B 534      16.850  39.914  -0.282  1.00  0.00      B    H  
ATOM   3243  H3  MOH B 534      16.954  38.422   0.668  1.00  0.00      B    H  
ATOM   3244  O   MOH B 534      15.091  39.132   0.596  1.00  0.00      B    O  
ATOM   3245  Ho  MOH B 534      14.666  39.991   0.569  1.00  0.00      B    H  
ATOM   3246  C   MOH B 535      29.371  10.367  38.067  1.00  0.00      B    C  
ATOM   3247  H1  MOH B 535      30.041  10.599  38.926  1.00  0.00      B    H  
ATOM   3248  H2  MOH B 535      29.684   9.406  37.585  1.00  0.00      B    H  
ATOM   3249  H3  MOH B 535      28.380  10.246  38.433  1.00  0.00      B    H  
ATOM   3250  O   MOH B 535      29.412  11.466  37.105  1.00  0.00      B    O  
ATOM   3251  Ho  MOH B 535      29.941  12.182  37.521  1.00  0.00      B    H  
ATOM   3252  C   MOH B 536      44.559  21.472  15.071  1.00  0.00      B    C  
ATOM   3253  H1  MOH B 536      45.052  20.563  15.044  1.00  0.00      B    H  
ATOM   3254  H2  MOH B 536      44.372  21.772  16.079  1.00  0.00      B    H  
ATOM   3255  H3  MOH B 536      45.348  22.200  14.760  1.00  0.00      B    H  
ATOM   3256  O   MOH B 536      43.466  21.497  14.236  1.00  0.00      B    O  
ATOM   3257  Ho  MOH B 536      43.319  20.558  14.091  1.00  0.00      B    H  
ATOM   3258  C   MOH B 537      44.646  47.005   1.566  1.00  0.00      B    C  
ATOM   3259  H1  MOH B 537      44.815  45.985   1.179  1.00  0.00      B    H  
ATOM   3260  H2  MOH B 537      43.764  46.971   2.218  1.00  0.00      B    H  
ATOM   3261  H3  MOH B 537      45.422  47.325   2.231  1.00  0.00      B    H  
ATOM   3262  O   MOH B 537      44.157  47.763   0.508  1.00  0.00      B    O  
ATOM   3263  Ho  MOH B 537      44.786  48.395   0.182  1.00  0.00      B    H  
ATOM   3264  C   MOH B 538      33.826   6.173  33.224  1.00  0.00      B    C  
ATOM   3265  H1  MOH B 538      32.967   6.790  33.502  1.00  0.00      B    H  
ATOM   3266  H2  MOH B 538      34.116   6.493  32.243  1.00  0.00      B    H  
ATOM   3267  H3  MOH B 538      34.651   6.336  33.931  1.00  0.00      B    H  
ATOM   3268  O   MOH B 538      33.517   4.770  33.137  1.00  0.00      B    O  
ATOM   3269  Ho  MOH B 538      32.846   4.607  32.473  1.00  0.00      B    H  
ATOM   3270  C   MOH B 539      44.280  29.666   1.267  1.00  0.00      B    C  
ATOM   3271  H1  MOH B 539      45.274  29.125   1.198  1.00  0.00      B    H  
ATOM   3272  H2  MOH B 539      44.384  30.594   1.841  1.00  0.00      B    H  
ATOM   3273  H3  MOH B 539      43.824  29.928   0.296  1.00  0.00      B    H  
ATOM   3274  O   MOH B 539      43.396  28.856   1.922  1.00  0.00      B    O  
ATOM   3275  Ho  MOH B 539      43.998  28.326   2.466  1.00  0.00      B    H  
ATOM   3276  C   MOH B 540      34.770  18.046  24.703  1.00  0.00      B    C  
ATOM   3277  H1  MOH B 540      35.039  18.990  24.308  1.00  0.00      B    H  
ATOM   3278  H2  MOH B 540      35.213  17.367  23.955  1.00  0.00      B    H  
ATOM   3279  H3  MOH B 540      35.376  18.069  25.563  1.00  0.00      B    H  
ATOM   3280  O   MOH B 540      33.345  17.849  24.898  1.00  0.00      B    O  
ATOM   3281  Ho  MOH B 540      33.070  17.544  25.778  1.00  0.00      B    H  
ATOM   3282  C   MOH B 541      24.241  24.614  46.713  1.00  0.00      B    C  
ATOM   3283  H1  MOH B 541      23.527  24.927  45.989  1.00  0.00      B    H  
ATOM   3284  H2  MOH B 541      24.862  23.876  46.156  1.00  0.00      B    H  
ATOM   3285  H3  MOH B 541      24.913  25.456  46.940  1.00  0.00      B    H  
ATOM   3286  O   MOH B 541      23.729  24.034  47.804  1.00  0.00      B    O  
ATOM   3287  Ho  MOH B 541      22.786  23.846  47.615  1.00  0.00      B    H  
ATOM   3288  C   MOH B 542      31.214   8.719  45.100  1.00  0.00      B    C  
ATOM   3289  H1  MOH B 542      30.683   8.182  45.848  1.00  0.00      B    H  
ATOM   3290  H2  MOH B 542      31.982   9.304  45.612  1.00  0.00      B    H  
ATOM   3291  H3  MOH B 542      31.706   7.990  44.424  1.00  0.00      B    H  
ATOM   3292  O   MOH B 542      30.441   9.644  44.441  1.00  0.00      B    O  
ATOM   3293  Ho  MOH B 542      29.853  10.059  45.075  1.00  0.00      B    H  
ATOM   3294  C   MOH B 543      51.073   0.738  43.908  1.00  0.00      B    C  
ATOM   3295  H1  MOH B 543      50.553   0.054  44.579  1.00  0.00      B    H  
ATOM   3296  H2  MOH B 543      51.575   0.242  43.047  1.00  0.00      B    H  
ATOM   3297  H3  MOH B 543      50.281   1.413  43.479  1.00  0.00      B    H  
ATOM   3298  O   MOH B 543      52.016   1.450  44.686  1.00  0.00      B    O  
ATOM   3299  Ho  MOH B 543      52.536   1.002  45.313  1.00  0.00      B    H  
ATOM   3300  C   MOH B 544       8.897  43.191   3.798  1.00  0.00      B    C  
ATOM   3301  H1  MOH B 544       9.357  43.723   2.981  1.00  0.00      B    H  
ATOM   3302  H2  MOH B 544       9.565  42.544   4.288  1.00  0.00      B    H  
ATOM   3303  H3  MOH B 544       8.399  43.897   4.428  1.00  0.00      B    H  
ATOM   3304  O   MOH B 544       7.856  42.389   3.357  1.00  0.00      B    O  
ATOM   3305  Ho  MOH B 544       7.204  42.175   4.043  1.00  0.00      B    H  
ATOM   3306  C   MOH B 545      37.077  27.176  11.141  1.00  0.00      B    C  
ATOM   3307  H1  MOH B 545      37.250  26.822  12.165  1.00  0.00      B    H  
ATOM   3308  H2  MOH B 545      36.466  26.449  10.574  1.00  0.00      B    H  
ATOM   3309  H3  MOH B 545      36.591  28.170  11.339  1.00  0.00      B    H  
ATOM   3310  O   MOH B 545      38.299  27.489  10.497  1.00  0.00      B    O  
ATOM   3311  Ho  MOH B 545      38.432  26.854   9.768  1.00  0.00      B    H  
ATOM   3312  C   MOH B 546      16.648  35.824  27.636  1.00  0.00      B    C  
ATOM   3313  H1  MOH B 546      16.100  35.458  28.482  1.00  0.00      B    H  
ATOM   3314  H2  MOH B 546      16.559  36.882  27.624  1.00  0.00      B    H  
ATOM   3315  H3  MOH B 546      17.713  35.659  27.699  1.00  0.00      B    H  
ATOM   3316  O   MOH B 546      16.203  35.226  26.475  1.00  0.00      B    O  
ATOM   3317  Ho  MOH B 546      15.262  35.289  26.531  1.00  0.00      B    H  
ATOM   3318  C   MOH B 547      19.346   3.585  12.320  1.00  0.00      B    C  
ATOM   3319  H1  MOH B 547      20.026   2.848  12.848  1.00  0.00      B    H  
ATOM   3320  H2  MOH B 547      18.863   4.132  13.147  1.00  0.00      B    H  
ATOM   3321  H3  MOH B 547      20.000   4.243  11.722  1.00  0.00      B    H  
ATOM   3322  O   MOH B 547      18.434   2.904  11.526  1.00  0.00      B    O  
ATOM   3323  Ho  MOH B 547      18.882   2.672  10.693  1.00  0.00      B    H  
ATOM   3324  C   MOH B 548      25.406   7.127  25.586  1.00  0.00      B    C  
ATOM   3325  H1  MOH B 548      24.635   7.744  26.076  1.00  0.00      B    H  
ATOM   3326  H2  MOH B 548      26.244   6.832  26.211  1.00  0.00      B    H  
ATOM   3327  H3  MOH B 548      24.963   6.190  25.232  1.00  0.00      B    H  
ATOM   3328  O   MOH B 548      25.878   7.806  24.464  1.00  0.00      B    O  
ATOM   3329  Ho  MOH B 548      26.350   8.574  24.828  1.00  0.00      B    H  
ATOM   3330  C   MOH B 549      47.129  38.384  12.644  1.00  0.00      B    C  
ATOM   3331  H1  MOH B 549      46.886  39.464  12.499  1.00  0.00      B    H  
ATOM   3332  H2  MOH B 549      47.429  38.098  11.633  1.00  0.00      B    H  
ATOM   3333  H3  MOH B 549      47.912  38.091  13.282  1.00  0.00      B    H  
ATOM   3334  O   MOH B 549      46.004  37.722  13.039  1.00  0.00      B    O  
ATOM   3335  Ho  MOH B 549      46.220  36.783  13.004  1.00  0.00      B    H  
ATOM   3336  C   MOH B 550      17.541  42.075  23.652  1.00  0.00      B    C  
ATOM   3337  H1  MOH B 550      17.419  40.955  23.673  1.00  0.00      B    H  
ATOM   3338  H2  MOH B 550      18.293  42.287  24.514  1.00  0.00      B    H  
ATOM   3339  H3  MOH B 550      17.999  42.431  22.779  1.00  0.00      B    H  
ATOM   3340  O   MOH B 550      16.324  42.730  23.941  1.00  0.00      B    O  
ATOM   3341  Ho  MOH B 550      16.062  42.331  24.805  1.00  0.00      B    H  
ATOM   3342  C   MOH B 551      17.553  24.300  50.643  1.00  0.00      B    C  
ATOM   3343  H1  MOH B 551      16.918  25.250  50.672  1.00  0.00      B    H  
ATOM   3344  H2  MOH B 551      18.578  24.543  50.607  1.00  0.00      B    H  
ATOM   3345  H3  MOH B 551      17.374  23.749  51.615  1.00  0.00      B    H  
ATOM   3346  O   MOH B 551      17.054  23.415  49.614  1.00  0.00      B    O  
ATOM   3347  Ho  MOH B 551      17.701  22.712  49.769  1.00  0.00      B    H  
ATOM   3348  C   MOH B 552      21.609  16.422  47.094  1.00  0.00      B    C  
ATOM   3349  H1  MOH B 552      22.569  16.086  47.520  1.00  0.00      B    H  
ATOM   3350  H2  MOH B 552      21.615  16.390  46.027  1.00  0.00      B    H  
ATOM   3351  H3  MOH B 552      20.730  16.007  47.666  1.00  0.00      B    H  
ATOM   3352  O   MOH B 552      21.655  17.811  47.415  1.00  0.00      B    O  
ATOM   3353  Ho  MOH B 552      21.451  18.263  46.581  1.00  0.00      B    H  
ATOM   3354  C   MOH B 553      14.315  19.147  44.919  1.00  0.00      B    C  
ATOM   3355  H1  MOH B 553      15.388  19.289  44.981  1.00  0.00      B    H  
ATOM   3356  H2  MOH B 553      13.735  20.084  44.814  1.00  0.00      B    H  
ATOM   3357  H3  MOH B 553      14.081  18.497  44.003  1.00  0.00      B    H  
ATOM   3358  O   MOH B 553      13.886  18.621  46.131  1.00  0.00      B    O  
ATOM   3359  Ho  MOH B 553      12.939  18.791  46.130  1.00  0.00      B    H  
ATOM   3360  C   MOH B 554      41.121  13.346  16.027  1.00  0.00      B    C  
ATOM   3361  H1  MOH B 554      41.751  12.878  15.323  1.00  0.00      B    H  
ATOM   3362  H2  MOH B 554      40.082  13.119  15.557  1.00  0.00      B    H  
ATOM   3363  H3  MOH B 554      41.132  12.951  17.013  1.00  0.00      B    H  
ATOM   3364  O   MOH B 554      41.389  14.679  16.118  1.00  0.00      B    O  
ATOM   3365  Ho  MOH B 554      42.387  14.702  16.323  1.00  0.00      B    H  
ATOM   3366  C   MOH B 555      20.523  11.761  39.557  1.00  0.00      B    C  
ATOM   3367  H1  MOH B 555      20.760  12.223  38.582  1.00  0.00      B    H  
ATOM   3368  H2  MOH B 555      21.453  11.752  40.021  1.00  0.00      B    H  
ATOM   3369  H3  MOH B 555      19.718  12.310  40.026  1.00  0.00      B    H  
ATOM   3370  O   MOH B 555      20.162  10.460  39.248  1.00  0.00      B    O  
ATOM   3371  Ho  MOH B 555      20.094  10.399  38.259  1.00  0.00      B    H  
ATOM   3372  C   MOH B 556      28.153  40.561  27.409  1.00  0.00      B    C  
ATOM   3373  H1  MOH B 556      28.028  40.014  26.467  1.00  0.00      B    H  
ATOM   3374  H2  MOH B 556      28.971  40.131  27.987  1.00  0.00      B    H  
ATOM   3375  H3  MOH B 556      28.446  41.551  27.167  1.00  0.00      B    H  
ATOM   3376  O   MOH B 556      26.956  40.740  28.126  1.00  0.00      B    O  
ATOM   3377  Ho  MOH B 556      27.103  41.269  28.909  1.00  0.00      B    H  
ATOM   3378  C   MOH B 557      40.526   4.768  37.684  1.00  0.00      B    C  
ATOM   3379  H1  MOH B 557      40.413   4.454  38.686  1.00  0.00      B    H  
ATOM   3380  H2  MOH B 557      40.809   5.823  37.762  1.00  0.00      B    H  
ATOM   3381  H3  MOH B 557      41.202   4.200  37.069  1.00  0.00      B    H  
ATOM   3382  O   MOH B 557      39.174   4.784  37.162  1.00  0.00      B    O  
ATOM   3383  Ho  MOH B 557      38.784   5.350  37.831  1.00  0.00      B    H  
ATOM   3384  C   MOH B 558      34.214  29.252  14.421  1.00  0.00      B    C  
ATOM   3385  H1  MOH B 558      34.896  30.054  14.610  1.00  0.00      B    H  
ATOM   3386  H2  MOH B 558      34.810  28.307  14.480  1.00  0.00      B    H  
ATOM   3387  H3  MOH B 558      33.550  29.303  15.223  1.00  0.00      B    H  
ATOM   3388  O   MOH B 558      33.481  29.407  13.186  1.00  0.00      B    O  
ATOM   3389  Ho  MOH B 558      32.772  28.792  13.237  1.00  0.00      B    H  
ATOM   3390  C   MOH B 559       4.943  35.974  24.848  1.00  0.00      B    C  
ATOM   3391  H1  MOH B 559       3.997  35.578  24.637  1.00  0.00      B    H  
ATOM   3392  H2  MOH B 559       5.226  36.732  24.158  1.00  0.00      B    H  
ATOM   3393  H3  MOH B 559       5.148  36.375  25.847  1.00  0.00      B    H  
ATOM   3394  O   MOH B 559       5.848  34.875  24.765  1.00  0.00      B    O  
ATOM   3395  Ho  MOH B 559       6.606  35.175  25.220  1.00  0.00      B    H  
ATOM   3396  C   MOH B 560       4.517  16.061  15.941  1.00  0.00      B    C  
ATOM   3397  H1  MOH B 560       3.643  16.184  15.225  1.00  0.00      B    H  
ATOM   3398  H2  MOH B 560       5.313  16.769  15.700  1.00  0.00      B    H  
ATOM   3399  H3  MOH B 560       4.236  16.303  16.988  1.00  0.00      B    H  
ATOM   3400  O   MOH B 560       4.862  14.705  15.836  1.00  0.00      B    O  
ATOM   3401  Ho  MOH B 560       4.250  14.230  16.395  1.00  0.00      B    H  
ATOM   3402  C   MOH B 561      40.116  26.611  22.271  1.00  0.00      B    C  
ATOM   3403  H1  MOH B 561      39.096  26.359  22.420  1.00  0.00      B    H  
ATOM   3404  H2  MOH B 561      40.213  27.565  22.004  1.00  0.00      B    H  
ATOM   3405  H3  MOH B 561      40.727  26.474  23.115  1.00  0.00      B    H  
ATOM   3406  O   MOH B 561      40.571  25.736  21.300  1.00  0.00      B    O  
ATOM   3407  Ho  MOH B 561      40.231  24.868  21.447  1.00  0.00      B    H  
ATOM   3408  C   MOH B 562      38.499  42.535  14.596  1.00  0.00      B    C  
ATOM   3409  H1  MOH B 562      38.824  43.382  15.142  1.00  0.00      B    H  
ATOM   3410  H2  MOH B 562      38.488  41.673  15.355  1.00  0.00      B    H  
ATOM   3411  H3  MOH B 562      37.562  42.813  14.244  1.00  0.00      B    H  
ATOM   3412  O   MOH B 562      39.414  42.091  13.680  1.00  0.00      B    O  
ATOM   3413  Ho  MOH B 562      40.091  41.798  14.275  1.00  0.00      B    H  
ATOM   3414  C   MOH B 563      17.618  28.779  18.979  1.00  0.00      B    C  
ATOM   3415  H1  MOH B 563      17.460  27.895  18.328  1.00  0.00      B    H  
ATOM   3416  H2  MOH B 563      17.531  28.427  20.005  1.00  0.00      B    H  
ATOM   3417  H3  MOH B 563      18.634  29.193  18.857  1.00  0.00      B    H  
ATOM   3418  O   MOH B 563      16.659  29.834  18.694  1.00  0.00      B    O  
ATOM   3419  Ho  MOH B 563      17.048  30.650  19.046  1.00  0.00      B    H  
ATOM   3420  C   MOH B 564      33.944   4.262  42.058  1.00  0.00      B    C  
ATOM   3421  H1  MOH B 564      33.292   3.752  42.778  1.00  0.00      B    H  
ATOM   3422  H2  MOH B 564      34.661   3.523  41.638  1.00  0.00      B    H  
ATOM   3423  H3  MOH B 564      33.345   4.751  41.338  1.00  0.00      B    H  
ATOM   3424  O   MOH B 564      34.806   5.167  42.731  1.00  0.00      B    O  
ATOM   3425  Ho  MOH B 564      34.605   4.979  43.669  1.00  0.00      B    H  
ATOM   3426  C   MOH B 565      45.700  40.275  47.640  1.00  0.00      B    C  
ATOM   3427  H1  MOH B 565      45.594  39.864  46.629  1.00  0.00      B    H  
ATOM   3428  H2  MOH B 565      45.760  41.309  47.505  1.00  0.00      B    H  
ATOM   3429  H3  MOH B 565      44.934  39.917  48.389  1.00  0.00      B    H  
ATOM   3430  O   MOH B 565      47.012  39.976  48.015  1.00  0.00      B    O  
ATOM   3431  Ho  MOH B 565      47.580  39.918  47.222  1.00  0.00      B    H  
ATOM   3432  C   MOH B 566      14.862   2.697   7.672  1.00  0.00      B    C  
ATOM   3433  H1  MOH B 566      15.887   2.240   7.947  1.00  0.00      B    H  
ATOM   3434  H2  MOH B 566      14.368   1.876   7.072  1.00  0.00      B    H  
ATOM   3435  H3  MOH B 566      14.196   2.719   8.528  1.00  0.00      B    H  
ATOM   3436  O   MOH B 566      14.928   3.870   6.817  1.00  0.00      B    O  
ATOM   3437  Ho  MOH B 566      14.979   3.718   5.845  1.00  0.00      B    H  
ATOM   3438  C   MOH B 567      46.360  45.634  35.211  1.00  0.00      B    C  
ATOM   3439  H1  MOH B 567      46.338  45.487  36.259  1.00  0.00      B    H  
ATOM   3440  H2  MOH B 567      47.330  45.962  34.730  1.00  0.00      B    H  
ATOM   3441  H3  MOH B 567      46.192  44.691  34.772  1.00  0.00      B    H  
ATOM   3442  O   MOH B 567      45.368  46.564  34.820  1.00  0.00      B    O  
ATOM   3443  Ho  MOH B 567      45.635  47.021  33.994  1.00  0.00      B    H  
ATOM   3444  C   MOH B 568      21.321  40.687  28.943  1.00  0.00      B    C  
ATOM   3445  H1  MOH B 568      21.776  41.447  29.582  1.00  0.00      B    H  
ATOM   3446  H2  MOH B 568      22.009  39.882  28.883  1.00  0.00      B    H  
ATOM   3447  H3  MOH B 568      20.450  40.202  29.521  1.00  0.00      B    H  
ATOM   3448  O   MOH B 568      20.907  41.013  27.609  1.00  0.00      B    O  
ATOM   3449  Ho  MOH B 568      21.673  41.523  27.287  1.00  0.00      B    H  
ATOM   3450  C   MOH B 569      18.414  30.498   8.050  1.00  0.00      B    C  
ATOM   3451  H1  MOH B 569      17.506  31.104   7.854  1.00  0.00      B    H  
ATOM   3452  H2  MOH B 569      18.456  29.491   7.613  1.00  0.00      B    H  
ATOM   3453  H3  MOH B 569      19.316  30.793   7.456  1.00  0.00      B    H  
ATOM   3454  O   MOH B 569      18.648  30.593   9.434  1.00  0.00      B    O  
ATOM   3455  Ho  MOH B 569      17.923  30.085   9.878  1.00  0.00      B    H  
ATOM   3456  C   MOH B 570       4.865  13.986  49.974  1.00  0.00      B    C  
ATOM   3457  H1  MOH B 570       5.768  14.449  49.568  1.00  0.00      B    H  
ATOM   3458  H2  MOH B 570       5.104  13.615  50.943  1.00  0.00      B    H  
ATOM   3459  H3  MOH B 570       4.230  14.821  50.250  1.00  0.00      B    H  
ATOM   3460  O   MOH B 570       4.544  12.978  48.984  1.00  0.00      B    O  
ATOM   3461  Ho  MOH B 570       5.368  12.485  48.800  1.00  0.00      B    H  
ATOM   3462  C   MOH B 571      37.975  34.827  22.732  1.00  0.00      B    C  
ATOM   3463  H1  MOH B 571      37.735  33.817  22.782  1.00  0.00      B    H  
ATOM   3464  H2  MOH B 571      38.038  35.091  21.692  1.00  0.00      B    H  
ATOM   3465  H3  MOH B 571      37.117  35.321  23.187  1.00  0.00      B    H  
ATOM   3466  O   MOH B 571      39.125  35.195  23.509  1.00  0.00      B    O  
ATOM   3467  Ho  MOH B 571      39.811  34.503  23.415  1.00  0.00      B    H  
ATOM   3468  C   MOH B 572      16.582  16.490  18.939  1.00  0.00      B    C  
ATOM   3469  H1  MOH B 572      15.855  16.774  18.188  1.00  0.00      B    H  
ATOM   3470  H2  MOH B 572      17.573  16.661  18.642  1.00  0.00      B    H  
ATOM   3471  H3  MOH B 572      16.215  16.985  19.802  1.00  0.00      B    H  
ATOM   3472  O   MOH B 572      16.513  15.123  19.209  1.00  0.00      B    O  
ATOM   3473  Ho  MOH B 572      15.615  15.044  19.594  1.00  0.00      B    H  
ATOM   3474  C   MOH B 573      28.149   1.988   9.070  1.00  0.00      B    C  
ATOM   3475  H1  MOH B 573      29.191   2.322   9.083  1.00  0.00      B    H  
ATOM   3476  H2  MOH B 573      28.125   1.028   9.504  1.00  0.00      B    H  
ATOM   3477  H3  MOH B 573      27.491   2.609   9.712  1.00  0.00      B    H  
ATOM   3478  O   MOH B 573      27.562   2.068   7.732  1.00  0.00      B    O  
ATOM   3479  Ho  MOH B 573      27.963   1.378   7.209  1.00  0.00      B    H  
ATOM   3480  C   MOH B 574      39.906  42.803  20.421  1.00  0.00      B    C  
ATOM   3481  H1  MOH B 574      40.779  42.742  19.765  1.00  0.00      B    H  
ATOM   3482  H2  MOH B 574      39.360  41.907  20.197  1.00  0.00      B    H  
ATOM   3483  H3  MOH B 574      40.240  42.833  21.447  1.00  0.00      B    H  
ATOM   3484  O   MOH B 574      39.127  44.027  20.175  1.00  0.00      B    O  
ATOM   3485  Ho  MOH B 574      39.832  44.624  20.066  1.00  0.00      B    H  
ATOM   3486  C   MOH B 575      10.720  40.275   9.234  1.00  0.00      B    C  
ATOM   3487  H1  MOH B 575      10.832  40.351   8.137  1.00  0.00      B    H  
ATOM   3488  H2  MOH B 575       9.979  39.488   9.358  1.00  0.00      B    H  
ATOM   3489  H3  MOH B 575      11.629  39.904   9.631  1.00  0.00      B    H  
ATOM   3490  O   MOH B 575      10.429  41.556   9.820  1.00  0.00      B    O  
ATOM   3491  Ho  MOH B 575      10.164  42.138   9.113  1.00  0.00      B    H  
ATOM   3492  C   MOH B 576       7.352  34.343  30.952  1.00  0.00      B    C  
ATOM   3493  H1  MOH B 576       6.623  34.428  30.170  1.00  0.00      B    H  
ATOM   3494  H2  MOH B 576       8.031  33.602  30.588  1.00  0.00      B    H  
ATOM   3495  H3  MOH B 576       7.955  35.263  30.979  1.00  0.00      B    H  
ATOM   3496  O   MOH B 576       6.756  33.994  32.145  1.00  0.00      B    O  
ATOM   3497  Ho  MOH B 576       6.600  34.838  32.581  1.00  0.00      B    H  
ATOM   3498  C   MOH B 577      28.392   2.919  16.319  1.00  0.00      B    C  
ATOM   3499  H1  MOH B 577      28.487   2.960  17.338  1.00  0.00      B    H  
ATOM   3500  H2  MOH B 577      28.780   1.902  15.957  1.00  0.00      B    H  
ATOM   3501  H3  MOH B 577      27.409   2.867  15.974  1.00  0.00      B    H  
ATOM   3502  O   MOH B 577      29.138   3.854  15.654  1.00  0.00      B    O  
ATOM   3503  Ho  MOH B 577      29.935   3.952  16.155  1.00  0.00      B    H  
ATOM   3504  C   MOH B 578      13.990  27.886  20.199  1.00  0.00      B    C  
ATOM   3505  H1  MOH B 578      13.579  28.007  19.194  1.00  0.00      B    H  
ATOM   3506  H2  MOH B 578      14.906  28.501  20.189  1.00  0.00      B    H  
ATOM   3507  H3  MOH B 578      13.189  28.322  20.810  1.00  0.00      B    H  
ATOM   3508  O   MOH B 578      14.287  26.544  20.438  1.00  0.00      B    O  
ATOM   3509  Ho  MOH B 578      13.505  26.178  20.901  1.00  0.00      B    H  
ATOM   3510  C   MOH B 579       7.801  50.656  22.090  1.00  0.00      B    C  
ATOM   3511  H1  MOH B 579       8.089  51.656  21.946  1.00  0.00      B    H  
ATOM   3512  H2  MOH B 579       7.827  50.009  21.205  1.00  0.00      B    H  
ATOM   3513  H3  MOH B 579       8.471  50.107  22.838  1.00  0.00      B    H  
ATOM   3514  O   MOH B 579       6.475  50.629  22.625  1.00  0.00      B    O  
ATOM   3515  Ho  MOH B 579       6.139  49.764  22.334  1.00  0.00      B    H  
ATOM   3516  C   MOH B 580      46.463  46.269  23.946  1.00  0.00      B    C  
ATOM   3517  H1  MOH B 580      46.114  46.874  23.103  1.00  0.00      B    H  
ATOM   3518  H2  MOH B 580      47.493  46.065  23.889  1.00  0.00      B    H  
ATOM   3519  H3  MOH B 580      46.333  46.987  24.742  1.00  0.00      B    H  
ATOM   3520  O   MOH B 580      45.784  45.129  24.289  1.00  0.00      B    O  
ATOM   3521  Ho  MOH B 580      44.936  45.193  23.871  1.00  0.00      B    H  
ATOM   3522  C   MOH B 581      44.011  41.109  50.860  1.00  0.00      B    C  
ATOM   3523  H1  MOH B 581      43.179  40.633  51.261  1.00  0.00      B    H  
ATOM   3524  H2  MOH B 581      44.584  40.356  50.413  1.00  0.00      B    H  
ATOM   3525  H3  MOH B 581      43.886  41.825  50.075  1.00  0.00      B    H  
ATOM   3526  O   MOH B 581      44.776  41.711  51.896  1.00  0.00      B    O  
ATOM   3527  Ho  MOH B 581      45.274  42.386  51.501  1.00  0.00      B    H  
ATOM   3528  C   MOH B 582       5.513  45.433   6.757  1.00  0.00      B    C  
ATOM   3529  H1  MOH B 582       6.314  44.845   7.327  1.00  0.00      B    H  
ATOM   3530  H2  MOH B 582       5.296  44.794   5.939  1.00  0.00      B    H  
ATOM   3531  H3  MOH B 582       4.653  45.578   7.422  1.00  0.00      B    H  
ATOM   3532  O   MOH B 582       5.892  46.694   6.247  1.00  0.00      B    O  
ATOM   3533  Ho  MOH B 582       6.010  47.339   6.948  1.00  0.00      B    H  
ATOM   3534  C   MOH B 583      28.590   9.434  -0.029  1.00  0.00      B    C  
ATOM   3535  H1  MOH B 583      29.357   9.896   0.611  1.00  0.00      B    H  
ATOM   3536  H2  MOH B 583      28.855   9.387  -1.145  1.00  0.00      B    H  
ATOM   3537  H3  MOH B 583      28.440   8.417   0.363  1.00  0.00      B    H  
ATOM   3538  O   MOH B 583      27.295  10.019   0.157  1.00  0.00      B    O  
ATOM   3539  Ho  MOH B 583      27.127  10.268   1.079  1.00  0.00      B    H  
ATOM   3540  C   MOH B 584      11.160   5.821  12.619  1.00  0.00      B    C  
ATOM   3541  H1  MOH B 584      10.215   6.101  12.112  1.00  0.00      B    H  
ATOM   3542  H2  MOH B 584      11.135   4.749  12.890  1.00  0.00      B    H  
ATOM   3543  H3  MOH B 584      12.021   5.817  11.911  1.00  0.00      B    H  
ATOM   3544  O   MOH B 584      11.238   6.389  13.903  1.00  0.00      B    O  
ATOM   3545  Ho  MOH B 584      11.335   5.656  14.613  1.00  0.00      B    H  
ATOM   3546  C   MOH B 585      24.086  33.794  45.138  1.00  0.00      B    C  
ATOM   3547  H1  MOH B 585      24.475  33.974  46.169  1.00  0.00      B    H  
ATOM   3548  H2  MOH B 585      24.960  33.501  44.647  1.00  0.00      B    H  
ATOM   3549  H3  MOH B 585      23.327  33.028  45.052  1.00  0.00      B    H  
ATOM   3550  O   MOH B 585      23.725  35.020  44.517  1.00  0.00      B    O  
ATOM   3551  Ho  MOH B 585      23.694  35.021  43.550  1.00  0.00      B    H  
ATOM   3552  C   MOH B 586       6.916  43.535  48.815  1.00  0.00      B    C  
ATOM   3553  H1  MOH B 586       7.627  43.866  48.014  1.00  0.00      B    H  
ATOM   3554  H2  MOH B 586       7.137  44.169  49.685  1.00  0.00      B    H  
ATOM   3555  H3  MOH B 586       5.931  43.782  48.335  1.00  0.00      B    H  
ATOM   3556  O   MOH B 586       6.955  42.234  49.241  1.00  0.00      B    O  
ATOM   3557  Ho  MOH B 586       7.659  41.840  48.866  1.00  0.00      B    H  
ATOM   3558  C   MOH B 587      41.656   0.374  10.682  1.00  0.00      B    C  
ATOM   3559  H1  MOH B 587      40.731   0.928  10.926  1.00  0.00      B    H  
ATOM   3560  H2  MOH B 587      42.362   0.348  11.534  1.00  0.00      B    H  
ATOM   3561  H3  MOH B 587      41.297  -0.596  10.637  1.00  0.00      B    H  
ATOM   3562  O   MOH B 587      42.246   0.598   9.443  1.00  0.00      B    O  
ATOM   3563  Ho  MOH B 587      41.787   0.061   8.751  1.00  0.00      B    H  
ATOM   3564  C   MOH B 588      18.450  49.695  32.974  1.00  0.00      B    C  
ATOM   3565  H1  MOH B 588      18.107  50.458  32.221  1.00  0.00      B    H  
ATOM   3566  H2  MOH B 588      19.225  50.311  33.516  1.00  0.00      B    H  
ATOM   3567  H3  MOH B 588      17.791  49.387  33.770  1.00  0.00      B    H  
ATOM   3568  O   MOH B 588      19.031  48.530  32.433  1.00  0.00      B    O  
ATOM   3569  Ho  MOH B 588      19.450  48.018  33.124  1.00  0.00      B    H  
ATOM   3570  C   MOH B 589      33.075  18.478  18.760  1.00  0.00      B    C  
ATOM   3571  H1  MOH B 589      31.982  18.467  18.708  1.00  0.00      B    H  
ATOM   3572  H2  MOH B 589      33.445  19.363  19.308  1.00  0.00      B    H  
ATOM   3573  H3  MOH B 589      33.372  17.652  19.323  1.00  0.00      B    H  
ATOM   3574  O   MOH B 589      33.696  18.299  17.539  1.00  0.00      B    O  
ATOM   3575  Ho  MOH B 589      33.319  17.527  17.153  1.00  0.00      B    H  
ATOM   3576  C   MOH B 590      14.290  14.136  31.064  1.00  0.00      B    C  
ATOM   3577  H1  MOH B 590      15.188  13.643  31.254  1.00  0.00      B    H  
ATOM   3578  H2  MOH B 590      13.539  13.427  30.684  1.00  0.00      B    H  
ATOM   3579  H3  MOH B 590      14.051  14.558  32.007  1.00  0.00      B    H  
ATOM   3580  O   MOH B 590      14.490  15.216  30.139  1.00  0.00      B    O  
ATOM   3581  Ho  MOH B 590      15.420  15.518  30.240  1.00  0.00      B    H  
ATOM   3582  C   MOH B 591      46.391  39.464   6.246  1.00  0.00      B    C  
ATOM   3583  H1  MOH B 591      47.121  38.845   6.755  1.00  0.00      B    H  
ATOM   3584  H2  MOH B 591      46.952  40.236   5.596  1.00  0.00      B    H  
ATOM   3585  H3  MOH B 591      45.934  38.776   5.541  1.00  0.00      B    H  
ATOM   3586  O   MOH B 591      45.480  40.160   7.055  1.00  0.00      B    O  
ATOM   3587  Ho  MOH B 591      44.838  40.601   6.457  1.00  0.00      B    H  
ATOM   3588  C   MOH B 592      21.437  48.966  39.686  1.00  0.00      B    C  
ATOM   3589  H1  MOH B 592      21.743  49.608  40.477  1.00  0.00      B    H  
ATOM   3590  H2  MOH B 592      22.229  48.266  39.648  1.00  0.00      B    H  
ATOM   3591  H3  MOH B 592      20.633  48.364  40.024  1.00  0.00      B    H  
ATOM   3592  O   MOH B 592      21.221  49.454  38.329  1.00  0.00      B    O  
ATOM   3593  Ho  MOH B 592      21.798  50.202  38.194  1.00  0.00      B    H  
ATOM   3594  C   MOH B 593      19.922  17.765  51.404  1.00  0.00      B    C  
ATOM   3595  H1  MOH B 593      18.937  17.793  51.788  1.00  0.00      B    H  
ATOM   3596  H2  MOH B 593      20.555  17.083  51.890  1.00  0.00      B    H  
ATOM   3597  H3  MOH B 593      19.725  17.541  50.369  1.00  0.00      B    H  
ATOM   3598  O   MOH B 593      20.469  19.079  51.399  1.00  0.00      B    O  
ATOM   3599  Ho  MOH B 593      21.313  19.017  50.993  1.00  0.00      B    H  
ATOM   3600  C   MOH B 594       8.582  27.013  49.301  1.00  0.00      B    C  
ATOM   3601  H1  MOH B 594       9.479  26.662  48.782  1.00  0.00      B    H  
ATOM   3602  H2  MOH B 594       8.520  26.614  50.290  1.00  0.00      B    H  
ATOM   3603  H3  MOH B 594       8.707  28.093  49.518  1.00  0.00      B    H  
ATOM   3604  O   MOH B 594       7.361  26.786  48.535  1.00  0.00      B    O  
ATOM   3605  Ho  MOH B 594       7.491  26.887  47.619  1.00  0.00      B    H  
ATOM   3606  C   MOH B 595      23.563  46.776   2.090  1.00  0.00      B    C  
ATOM   3607  H1  MOH B 595      22.837  47.548   2.128  1.00  0.00      B    H  
ATOM   3608  H2  MOH B 595      23.980  46.867   3.071  1.00  0.00      B    H  
ATOM   3609  H3  MOH B 595      23.082  45.796   1.966  1.00  0.00      B    H  
ATOM   3610  O   MOH B 595      24.407  47.006   0.971  1.00  0.00      B    O  
ATOM   3611  Ho  MOH B 595      24.903  46.253   0.757  1.00  0.00      B    H  
ATOM   3612  C   MOH B 596      31.335  35.842  19.414  1.00  0.00      B    C  
ATOM   3613  H1  MOH B 596      31.922  34.891  19.373  1.00  0.00      B    H  
ATOM   3614  H2  MOH B 596      30.371  35.734  19.927  1.00  0.00      B    H  
ATOM   3615  H3  MOH B 596      31.930  36.511  19.972  1.00  0.00      B    H  
ATOM   3616  O   MOH B 596      30.903  36.224  18.069  1.00  0.00      B    O  
ATOM   3617  Ho  MOH B 596      30.632  35.404  17.614  1.00  0.00      B    H  
ATOM   3618  C   MOH B 597      21.146  28.632  37.111  1.00  0.00      B    C  
ATOM   3619  H1  MOH B 597      21.427  29.655  37.377  1.00  0.00      B    H  
ATOM   3620  H2  MOH B 597      20.399  28.752  36.337  1.00  0.00      B    H  
ATOM   3621  H3  MOH B 597      22.088  28.192  36.821  1.00  0.00      B    H  
ATOM   3622  O   MOH B 597      20.602  27.946  38.172  1.00  0.00      B    O  
ATOM   3623  Ho  MOH B 597      19.931  28.567  38.472  1.00  0.00      B    H  
ATOM   3624  C   MOH B 598      20.049  22.692  46.611  1.00  0.00      B    C  
ATOM   3625  H1  MOH B 598      19.287  22.523  47.437  1.00  0.00      B    H  
ATOM   3626  H2  MOH B 598      20.394  21.732  46.269  1.00  0.00      B    H  
ATOM   3627  H3  MOH B 598      19.584  23.289  45.787  1.00  0.00      B    H  
ATOM   3628  O   MOH B 598      21.158  23.449  47.095  1.00  0.00      B    O  
ATOM   3629  Ho  MOH B 598      20.854  24.334  47.336  1.00  0.00      B    H  
ATOM   3630  C   MOH B 599      29.545  42.047  42.923  1.00  0.00      B    C  
ATOM   3631  H1  MOH B 599      28.676  42.378  42.419  1.00  0.00      B    H  
ATOM   3632  H2  MOH B 599      29.641  40.967  42.858  1.00  0.00      B    H  
ATOM   3633  H3  MOH B 599      30.371  42.589  42.478  1.00  0.00      B    H  
ATOM   3634  O   MOH B 599      29.411  42.267  44.334  1.00  0.00      B    O  
ATOM   3635  Ho  MOH B 599      29.988  41.709  44.845  1.00  0.00      B    H  
ATOM   3636  C   MOH B 600       4.072  13.137  40.539  1.00  0.00      B    C  
ATOM   3637  H1  MOH B 600       3.605  13.754  39.751  1.00  0.00      B    H  
ATOM   3638  H2  MOH B 600       4.950  13.700  40.827  1.00  0.00      B    H  
ATOM   3639  H3  MOH B 600       3.477  13.086  41.372  1.00  0.00      B    H  
ATOM   3640  O   MOH B 600       4.276  11.788  40.160  1.00  0.00      B    O  
ATOM   3641  Ho  MOH B 600       3.540  11.308  40.598  1.00  0.00      B    H  
ATOM   3642  C   MOH B 601      31.354  47.550  15.955  1.00  0.00      B    C  
ATOM   3643  H1  MOH B 601      31.285  46.598  16.426  1.00  0.00      B    H  
ATOM   3644  H2  MOH B 601      30.936  48.276  16.652  1.00  0.00      B    H  
ATOM   3645  H3  MOH B 601      32.346  47.935  15.638  1.00  0.00      B    H  
ATOM   3646  O   MOH B 601      30.483  47.539  14.853  1.00  0.00      B    O  
ATOM   3647  Ho  MOH B 601      30.434  46.673  14.454  1.00  0.00      B    H  
ATOM   3648  C   MOH B 602      26.326  14.302  49.880  1.00  0.00      B    C  
ATOM   3649  H1  MOH B 602      26.669  13.981  50.835  1.00  0.00      B    H  
ATOM   3650  H2  MOH B 602      25.355  14.779  50.080  1.00  0.00      B    H  
ATOM   3651  H3  MOH B 602      27.054  14.972  49.401  1.00  0.00      B    H  
ATOM   3652  O   MOH B 602      26.119  13.214  48.999  1.00  0.00      B    O  
ATOM   3653  Ho  MOH B 602      27.087  12.906  48.994  1.00  0.00      B    H  
ATOM   3654  C   MOH B 603      15.083  20.335   8.200  1.00  0.00      B    C  
ATOM   3655  H1  MOH B 603      15.636  20.429   9.114  1.00  0.00      B    H  
ATOM   3656  H2  MOH B 603      15.291  19.412   7.658  1.00  0.00      B    H  
ATOM   3657  H3  MOH B 603      14.029  20.465   8.281  1.00  0.00      B    H  
ATOM   3658  O   MOH B 603      15.480  21.331   7.309  1.00  0.00      B    O  
ATOM   3659  Ho  MOH B 603      15.479  22.188   7.710  1.00  0.00      B    H  
ATOM   3660  C   MOH B 604      19.585  19.926  25.379  1.00  0.00      B    C  
ATOM   3661  H1  MOH B 604      19.947  19.284  26.156  1.00  0.00      B    H  
ATOM   3662  H2  MOH B 604      19.383  20.885  25.854  1.00  0.00      B    H  
ATOM   3663  H3  MOH B 604      20.394  20.014  24.627  1.00  0.00      B    H  
ATOM   3664  O   MOH B 604      18.465  19.233  24.897  1.00  0.00      B    O  
ATOM   3665  Ho  MOH B 604      18.668  18.920  24.048  1.00  0.00      B    H  
ATOM   3666  C   MOH B 605       0.803   4.658  23.312  1.00  0.00      B    C  
ATOM   3667  H1  MOH B 605      -0.145   5.132  23.440  1.00  0.00      B    H  
ATOM   3668  H2  MOH B 605       0.801   4.018  22.456  1.00  0.00      B    H  
ATOM   3669  H3  MOH B 605       1.536   5.351  23.001  1.00  0.00      B    H  
ATOM   3670  O   MOH B 605       1.313   4.064  24.474  1.00  0.00      B    O  
ATOM   3671  Ho  MOH B 605       0.621   3.642  24.950  1.00  0.00      B    H  
ATOM   3672  C   MOH B 606      22.105  27.484   1.789  1.00  0.00      B    C  
ATOM   3673  H1  MOH B 606      21.237  26.930   1.378  1.00  0.00      B    H  
ATOM   3674  H2  MOH B 606      22.971  27.256   1.202  1.00  0.00      B    H  
ATOM   3675  H3  MOH B 606      21.895  28.601   1.758  1.00  0.00      B    H  
ATOM   3676  O   MOH B 606      22.369  27.050   3.103  1.00  0.00      B    O  
ATOM   3677  Ho  MOH B 606      21.724  27.519   3.600  1.00  0.00      B    H  
ATOM   3678  C   MOH B 607      45.842  11.254   3.297  1.00  0.00      B    C  
ATOM   3679  H1  MOH B 607      46.313  10.365   2.879  1.00  0.00      B    H  
ATOM   3680  H2  MOH B 607      46.597  12.095   3.108  1.00  0.00      B    H  
ATOM   3681  H3  MOH B 607      44.956  11.478   2.685  1.00  0.00      B    H  
ATOM   3682  O   MOH B 607      45.464  11.266   4.683  1.00  0.00      B    O  
ATOM   3683  Ho  MOH B 607      44.554  11.003   4.791  1.00  0.00      B    H  
ATOM   3684  C   MOH B 608      27.554   3.599  47.355  1.00  0.00      B    C  
ATOM   3685  H1  MOH B 608      28.090   4.552  47.412  1.00  0.00      B    H  
ATOM   3686  H2  MOH B 608      28.270   2.858  47.227  1.00  0.00      B    H  
ATOM   3687  H3  MOH B 608      27.195   3.494  48.395  1.00  0.00      B    H  
ATOM   3688  O   MOH B 608      26.571   3.717  46.333  1.00  0.00      B    O  
ATOM   3689  Ho  MOH B 608      26.259   2.846  46.070  1.00  0.00      B    H  
ATOM   3690  C   MOH B 609      20.926   2.199  20.855  1.00  0.00      B    C  
ATOM   3691  H1  MOH B 609      21.113   3.259  20.686  1.00  0.00      B    H  
ATOM   3692  H2  MOH B 609      19.958   2.193  21.413  1.00  0.00      B    H  
ATOM   3693  H3  MOH B 609      20.957   1.470  20.011  1.00  0.00      B    H  
ATOM   3694  O   MOH B 609      21.964   1.944  21.835  1.00  0.00      B    O  
ATOM   3695  Ho  MOH B 609      21.804   0.995  22.065  1.00  0.00      B    H  
ATOM   3696  C   MOH B 610       8.703  17.924  33.100  1.00  0.00      B    C  
ATOM   3697  H1  MOH B 610       7.609  17.866  33.304  1.00  0.00      B    H  
ATOM   3698  H2  MOH B 610       9.250  16.977  33.073  1.00  0.00      B    H  
ATOM   3699  H3  MOH B 610       8.827  18.301  32.021  1.00  0.00      B    H  
ATOM   3700  O   MOH B 610       9.423  18.570  34.026  1.00  0.00      B    O  
ATOM   3701  Ho  MOH B 610       8.869  18.715  34.804  1.00  0.00      B    H  
ATOM   3702  C   MOH B 611      37.523   2.699  13.030  1.00  0.00      B    C  
ATOM   3703  H1  MOH B 611      38.465   3.152  12.947  1.00  0.00      B    H  
ATOM   3704  H2  MOH B 611      37.603   1.612  12.843  1.00  0.00      B    H  
ATOM   3705  H3  MOH B 611      37.318   2.722  14.094  1.00  0.00      B    H  
ATOM   3706  O   MOH B 611      36.619   3.344  12.176  1.00  0.00      B    O  
ATOM   3707  Ho  MOH B 611      36.577   4.232  12.557  1.00  0.00      B    H  
ATOM   3708  C   MOH B 612      13.207   8.819  15.941  1.00  0.00      B    C  
ATOM   3709  H1  MOH B 612      12.531   8.334  16.615  1.00  0.00      B    H  
ATOM   3710  H2  MOH B 612      12.568   8.763  15.049  1.00  0.00      B    H  
ATOM   3711  H3  MOH B 612      13.472   9.830  16.249  1.00  0.00      B    H  
ATOM   3712  O   MOH B 612      14.327   7.980  15.904  1.00  0.00      B    O  
ATOM   3713  Ho  MOH B 612      14.041   7.092  15.825  1.00  0.00      B    H  
ATOM   3714  C   MOH B 613      30.485  13.697   5.546  1.00  0.00      B    C  
ATOM   3715  H1  MOH B 613      29.770  14.372   5.096  1.00  0.00      B    H  
ATOM   3716  H2  MOH B 613      30.665  12.915   4.835  1.00  0.00      B    H  
ATOM   3717  H3  MOH B 613      31.391  14.371   5.757  1.00  0.00      B    H  
ATOM   3718  O   MOH B 613      29.943  13.231   6.805  1.00  0.00      B    O  
ATOM   3719  Ho  MOH B 613      28.965  13.334   6.730  1.00  0.00      B    H  
ATOM   3720  C   MOH B 614       6.095  48.504  16.568  1.00  0.00      B    C  
ATOM   3721  H1  MOH B 614       6.051  48.730  17.618  1.00  0.00      B    H  
ATOM   3722  H2  MOH B 614       6.507  47.568  16.346  1.00  0.00      B    H  
ATOM   3723  H3  MOH B 614       5.045  48.558  16.160  1.00  0.00      B    H  
ATOM   3724  O   MOH B 614       6.784  49.480  15.803  1.00  0.00      B    O  
ATOM   3725  Ho  MOH B 614       6.289  50.303  15.889  1.00  0.00      B    H  
ATOM   3726  C   MOH B 615      16.172  32.139  49.258  1.00  0.00      B    C  
ATOM   3727  H1  MOH B 615      15.403  32.514  49.847  1.00  0.00      B    H  
ATOM   3728  H2  MOH B 615      16.995  31.726  49.894  1.00  0.00      B    H  
ATOM   3729  H3  MOH B 615      15.717  31.273  48.696  1.00  0.00      B    H  
ATOM   3730  O   MOH B 615      16.741  33.165  48.351  1.00  0.00      B    O  
ATOM   3731  Ho  MOH B 615      16.110  33.187  47.585  1.00  0.00      B    H  
ATOM   3732  C   MOH B 616      31.284  17.449  27.624  1.00  0.00      B    C  
ATOM   3733  H1  MOH B 616      30.717  17.360  26.701  1.00  0.00      B    H  
ATOM   3734  H2  MOH B 616      31.311  18.570  27.622  1.00  0.00      B    H  
ATOM   3735  H3  MOH B 616      30.843  16.982  28.475  1.00  0.00      B    H  
ATOM   3736  O   MOH B 616      32.553  16.980  27.295  1.00  0.00      B    O  
ATOM   3737  Ho  MOH B 616      33.173  17.161  28.040  1.00  0.00      B    H  
ATOM   3738  C   MOH B 617       6.616  13.651  32.017  1.00  0.00      B    C  
ATOM   3739  H1  MOH B 617       6.916  14.424  31.400  1.00  0.00      B    H  
ATOM   3740  H2  MOH B 617       5.646  13.336  31.733  1.00  0.00      B    H  
ATOM   3741  H3  MOH B 617       7.340  12.840  31.929  1.00  0.00      B    H  
ATOM   3742  O   MOH B 617       6.641  14.138  33.292  1.00  0.00      B    O  
ATOM   3743  Ho  MOH B 617       6.322  13.460  33.899  1.00  0.00      B    H  
ATOM   3744  C   MOH B 618      12.950  37.456  24.866  1.00  0.00      B    C  
ATOM   3745  H1  MOH B 618      12.184  37.134  25.694  1.00  0.00      B    H  
ATOM   3746  H2  MOH B 618      13.436  38.267  25.386  1.00  0.00      B    H  
ATOM   3747  H3  MOH B 618      13.670  36.626  24.661  1.00  0.00      B    H  
ATOM   3748  O   MOH B 618      12.321  37.853  23.644  1.00  0.00      B    O  
ATOM   3749  Ho  MOH B 618      12.144  37.103  23.017  1.00  0.00      B    H  
ATOM   3750  C   MOH B 619      28.482  26.147  35.434  1.00  0.00      B    C  
ATOM   3751  H1  MOH B 619      28.482  25.926  34.338  1.00  0.00      B    H  
ATOM   3752  H2  MOH B 619      28.331  27.171  35.617  1.00  0.00      B    H  
ATOM   3753  H3  MOH B 619      27.614  25.582  35.843  1.00  0.00      B    H  
ATOM   3754  O   MOH B 619      29.783  25.705  35.919  1.00  0.00      B    O  
ATOM   3755  Ho  MOH B 619      29.881  25.990  36.816  1.00  0.00      B    H  
ATOM   3756  C   MOH B 620       9.233  50.472  45.786  1.00  0.00      B    C  
ATOM   3757  H1  MOH B 620      10.314  50.122  45.596  1.00  0.00      B    H  
ATOM   3758  H2  MOH B 620       9.012  51.285  45.085  1.00  0.00      B    H  
ATOM   3759  H3  MOH B 620       8.613  49.640  45.539  1.00  0.00      B    H  
ATOM   3760  O   MOH B 620       8.937  50.753  47.155  1.00  0.00      B    O  
ATOM   3761  Ho  MOH B 620       8.015  51.022  47.234  1.00  0.00      B    H  
ATOM   3762  C   MOH B 621       4.656  34.266   1.148  1.00  0.00      B    C  
ATOM   3763  H1  MOH B 621       4.134  33.329   1.493  1.00  0.00      B    H  
ATOM   3764  H2  MOH B 621       5.656  33.947   1.453  1.00  0.00      B    H  
ATOM   3765  H3  MOH B 621       4.544  34.300   0.122  1.00  0.00      B    H  
ATOM   3766  O   MOH B 621       4.393  35.442   1.963  1.00  0.00      B    O  
ATOM   3767  Ho  MOH B 621       5.149  35.984   1.722  1.00  0.00      B    H  
ATOM   3768  C   MOH B 622      28.914  43.790  48.076  1.00  0.00      B    C  
ATOM   3769  H1  MOH B 622      29.010  43.967  49.151  1.00  0.00      B    H  
ATOM   3770  H2  MOH B 622      29.944  43.351  47.881  1.00  0.00      B    H  
ATOM   3771  H3  MOH B 622      28.188  43.066  47.731  1.00  0.00      B    H  
ATOM   3772  O   MOH B 622      28.591  44.979  47.466  1.00  0.00      B    O  
ATOM   3773  Ho  MOH B 622      29.431  45.543  47.594  1.00  0.00      B    H  
ATOM   3774  C   MOH B 623      12.142  18.187  11.449  1.00  0.00      B    C  
ATOM   3775  H1  MOH B 623      11.937  17.630  10.542  1.00  0.00      B    H  
ATOM   3776  H2  MOH B 623      11.658  19.131  11.519  1.00  0.00      B    H  
ATOM   3777  H3  MOH B 623      11.796  17.627  12.354  1.00  0.00      B    H  
ATOM   3778  O   MOH B 623      13.504  18.501  11.443  1.00  0.00      B    O  
ATOM   3779  Ho  MOH B 623      13.875  18.068  10.642  1.00  0.00      B    H  
ATOM   3780  C   MOH B 624       3.657  48.919  39.187  1.00  0.00      B    C  
ATOM   3781  H1  MOH B 624       4.598  49.393  39.382  1.00  0.00      B    H  
ATOM   3782  H2  MOH B 624       3.337  49.080  38.176  1.00  0.00      B    H  
ATOM   3783  H3  MOH B 624       3.832  47.841  39.474  1.00  0.00      B    H  
ATOM   3784  O   MOH B 624       2.679  49.488  40.074  1.00  0.00      B    O  
ATOM   3785  Ho  MOH B 624       1.909  48.902  40.047  1.00  0.00      B    H  
ATOM   3786  C   MOH B 625       9.320  10.139  31.839  1.00  0.00      B    C  
ATOM   3787  H1  MOH B 625       8.738   9.861  30.977  1.00  0.00      B    H  
ATOM   3788  H2  MOH B 625      10.012  10.933  31.688  1.00  0.00      B    H  
ATOM   3789  H3  MOH B 625       8.655  10.573  32.616  1.00  0.00      B    H  
ATOM   3790  O   MOH B 625       9.920   9.029  32.383  1.00  0.00      B    O  
ATOM   3791  Ho  MOH B 625      10.734   8.859  31.917  1.00  0.00      B    H  
ATOM   3792  C   MOH B 626       8.476   5.686   7.166  1.00  0.00      B    C  
ATOM   3793  H1  MOH B 626       7.390   5.820   7.040  1.00  0.00      B    H  
ATOM   3794  H2  MOH B 626       8.683   4.784   6.651  1.00  0.00      B    H  
ATOM   3795  H3  MOH B 626       8.850   6.618   6.698  1.00  0.00      B    H  
ATOM   3796  O   MOH B 626       8.796   5.866   8.555  1.00  0.00      B    O  
ATOM   3797  Ho  MOH B 626       8.951   6.845   8.696  1.00  0.00      B    H  
ATOM   3798  C   MOH B 627       9.359  32.796  27.577  1.00  0.00      B    C  
ATOM   3799  H1  MOH B 627      10.110  33.548  27.586  1.00  0.00      B    H  
ATOM   3800  H2  MOH B 627       9.303  32.540  26.554  1.00  0.00      B    H  
ATOM   3801  H3  MOH B 627       9.805  31.958  28.061  1.00  0.00      B    H  
ATOM   3802  O   MOH B 627       8.095  33.222  28.071  1.00  0.00      B    O  
ATOM   3803  Ho  MOH B 627       8.065  34.227  27.898  1.00  0.00      B    H  
ATOM   3804  C   MOH B 628       0.932  42.225  14.818  1.00  0.00      B    C  
ATOM   3805  H1  MOH B 628       0.856  41.165  14.857  1.00  0.00      B    H  
ATOM   3806  H2  MOH B 628       1.854  42.419  15.380  1.00  0.00      B    H  
ATOM   3807  H3  MOH B 628       1.069  42.483  13.745  1.00  0.00      B    H  
ATOM   3808  O   MOH B 628      -0.246  42.820  15.246  1.00  0.00      B    O  
ATOM   3809  Ho  MOH B 628      -0.862  42.698  14.505  1.00  0.00      B    H  
ATOM   3810  C   MOH B 629       4.455  42.033   4.228  1.00  0.00      B    C  
ATOM   3811  H1  MOH B 629       3.912  42.710   4.798  1.00  0.00      B    H  
ATOM   3812  H2  MOH B 629       3.927  41.037   4.149  1.00  0.00      B    H  
ATOM   3813  H3  MOH B 629       4.832  42.319   3.186  1.00  0.00      B    H  
ATOM   3814  O   MOH B 629       5.519  41.934   5.105  1.00  0.00      B    O  
ATOM   3815  Ho  MOH B 629       5.086  41.662   5.953  1.00  0.00      B    H  
ATOM   3816  C   MOH B 630      27.378  21.268  38.819  1.00  0.00      B    C  
ATOM   3817  H1  MOH B 630      26.312  21.134  38.909  1.00  0.00      B    H  
ATOM   3818  H2  MOH B 630      27.838  20.452  38.365  1.00  0.00      B    H  
ATOM   3819  H3  MOH B 630      27.573  22.153  38.234  1.00  0.00      B    H  
ATOM   3820  O   MOH B 630      27.792  21.395  40.172  1.00  0.00      B    O  
ATOM   3821  Ho  MOH B 630      27.360  20.740  40.705  1.00  0.00      B    H  
ATOM   3822  C   MOH B 631      49.364  20.359  12.746  1.00  0.00      B    C  
ATOM   3823  H1  MOH B 631      50.000  20.412  11.871  1.00  0.00      B    H  
ATOM   3824  H2  MOH B 631      49.526  21.238  13.375  1.00  0.00      B    H  
ATOM   3825  H3  MOH B 631      48.297  20.248  12.376  1.00  0.00      B    H  
ATOM   3826  O   MOH B 631      49.901  19.313  13.514  1.00  0.00      B    O  
ATOM   3827  Ho  MOH B 631      49.846  18.451  13.135  1.00  0.00      B    H  
ATOM   3828  C   MOH B 632       7.046  28.266  12.549  1.00  0.00      B    C  
ATOM   3829  H1  MOH B 632       7.707  27.891  11.782  1.00  0.00      B    H  
ATOM   3830  H2  MOH B 632       6.920  27.473  13.313  1.00  0.00      B    H  
ATOM   3831  H3  MOH B 632       7.619  29.048  12.929  1.00  0.00      B    H  
ATOM   3832  O   MOH B 632       5.871  28.804  11.930  1.00  0.00      B    O  
ATOM   3833  Ho  MOH B 632       6.107  29.239  11.147  1.00  0.00      B    H  
ATOM   3834  C   MOH B 633      12.973  41.918  29.190  1.00  0.00      B    C  
ATOM   3835  H1  MOH B 633      12.262  42.159  28.407  1.00  0.00      B    H  
ATOM   3836  H2  MOH B 633      13.945  42.206  28.887  1.00  0.00      B    H  
ATOM   3837  H3  MOH B 633      12.605  42.522  30.012  1.00  0.00      B    H  
ATOM   3838  O   MOH B 633      12.913  40.575  29.564  1.00  0.00      B    O  
ATOM   3839  Ho  MOH B 633      13.483  40.553  30.379  1.00  0.00      B    H  
ATOM   3840  C   MOH B 634       0.281  32.506   9.766  1.00  0.00      B    C  
ATOM   3841  H1  MOH B 634       0.039  33.535  10.115  1.00  0.00      B    H  
ATOM   3842  H2  MOH B 634      -0.431  31.878  10.162  1.00  0.00      B    H  
ATOM   3843  H3  MOH B 634       0.154  32.482   8.750  1.00  0.00      B    H  
ATOM   3844  O   MOH B 634       1.536  32.014  10.269  1.00  0.00      B    O  
ATOM   3845  Ho  MOH B 634       2.075  32.331   9.590  1.00  0.00      B    H  
ATOM   3846  C   MOH B 635      40.414  46.623  18.198  1.00  0.00      B    C  
ATOM   3847  H1  MOH B 635      39.798  45.949  17.642  1.00  0.00      B    H  
ATOM   3848  H2  MOH B 635      41.095  47.228  17.533  1.00  0.00      B    H  
ATOM   3849  H3  MOH B 635      39.798  47.259  18.836  1.00  0.00      B    H  
ATOM   3850  O   MOH B 635      41.204  45.808  19.106  1.00  0.00      B    O  
ATOM   3851  Ho  MOH B 635      41.756  45.127  18.682  1.00  0.00      B    H  
ATOM   3852  C   MOH B 636      40.677  18.202  26.881  1.00  0.00      B    C  
ATOM   3853  H1  MOH B 636      41.293  18.952  27.323  1.00  0.00      B    H  
ATOM   3854  H2  MOH B 636      40.643  17.344  27.527  1.00  0.00      B    H  
ATOM   3855  H3  MOH B 636      39.687  18.735  26.783  1.00  0.00      B    H  
ATOM   3856  O   MOH B 636      41.205  17.837  25.593  1.00  0.00      B    O  
ATOM   3857  Ho  MOH B 636      40.529  17.234  25.166  1.00  0.00      B    H  
ATOM   3858  C   MOH B 637      27.856   7.754  29.600  1.00  0.00      B    C  
ATOM   3859  H1  MOH B 637      27.812   7.777  28.506  1.00  0.00      B    H  
ATOM   3860  H2  MOH B 637      27.989   6.708  29.897  1.00  0.00      B    H  
ATOM   3861  H3  MOH B 637      28.736   8.354  30.016  1.00  0.00      B    H  
ATOM   3862  O   MOH B 637      26.620   8.315  30.160  1.00  0.00      B    O  
ATOM   3863  Ho  MOH B 637      26.520   9.248  30.094  1.00  0.00      B    H  
ATOM   3864  C   MOH B 638       3.935  30.660  18.165  1.00  0.00      B    C  
ATOM   3865  H1  MOH B 638       4.842  30.982  17.752  1.00  0.00      B    H  
ATOM   3866  H2  MOH B 638       3.466  29.938  17.464  1.00  0.00      B    H  
ATOM   3867  H3  MOH B 638       4.248  30.009  18.987  1.00  0.00      B    H  
ATOM   3868  O   MOH B 638       2.939  31.656  18.535  1.00  0.00      B    O  
ATOM   3869  Ho  MOH B 638       3.238  31.997  19.406  1.00  0.00      B    H  
ATOM   3870  C   MOH B 639      44.246  24.022   2.661  1.00  0.00      B    C  
ATOM   3871  H1  MOH B 639      44.151  24.087   3.757  1.00  0.00      B    H  
ATOM   3872  H2  MOH B 639      43.610  24.870   2.267  1.00  0.00      B    H  
ATOM   3873  H3  MOH B 639      45.307  24.272   2.497  1.00  0.00      B    H  
ATOM   3874  O   MOH B 639      43.950  22.748   2.161  1.00  0.00      B    O  
ATOM   3875  Ho  MOH B 639      44.231  22.814   1.268  1.00  0.00      B    H  
ATOM   3876  C   MOH B 640      20.755   5.801  50.894  1.00  0.00      B    C  
ATOM   3877  H1  MOH B 640      20.044   6.648  51.088  1.00  0.00      B    H  
ATOM   3878  H2  MOH B 640      21.277   5.637  51.804  1.00  0.00      B    H  
ATOM   3879  H3  MOH B 640      20.337   4.842  50.573  1.00  0.00      B    H  
ATOM   3880  O   MOH B 640      21.726   6.294  50.003  1.00  0.00      B    O  
ATOM   3881  Ho  MOH B 640      22.175   6.992  50.458  1.00  0.00      B    H  
ATOM   3882  C   MOH B 641      37.335  26.544  32.330  1.00  0.00      B    C  
ATOM   3883  H1  MOH B 641      37.215  25.513  32.598  1.00  0.00      B    H  
ATOM   3884  H2  MOH B 641      38.016  27.132  32.986  1.00  0.00      B    H  
ATOM   3885  H3  MOH B 641      37.816  26.489  31.312  1.00  0.00      B    H  
ATOM   3886  O   MOH B 641      36.029  27.167  32.270  1.00  0.00      B    O  
ATOM   3887  Ho  MOH B 641      35.820  27.379  33.264  1.00  0.00      B    H  
ATOM   3888  C   MOH B 642      17.668  14.891  38.803  1.00  0.00      B    C  
ATOM   3889  H1  MOH B 642      18.574  14.517  39.348  1.00  0.00      B    H  
ATOM   3890  H2  MOH B 642      17.383  15.829  39.258  1.00  0.00      B    H  
ATOM   3891  H3  MOH B 642      17.951  15.068  37.819  1.00  0.00      B    H  
ATOM   3892  O   MOH B 642      16.589  14.038  39.016  1.00  0.00      B    O  
ATOM   3893  Ho  MOH B 642      15.746  14.429  38.790  1.00  0.00      B    H  
ATOM   3894  C   MOH B 643      34.291  16.396  29.964  1.00  0.00      B    C  
ATOM   3895  H1  MOH B 643      35.156  15.933  30.298  1.00  0.00      B    H  
ATOM   3896  H2  MOH B 643      33.614  15.551  29.825  1.00  0.00      B    H  
ATOM   3897  H3  MOH B 643      33.825  16.997  30.726  1.00  0.00      B    H  
ATOM   3898  O   MOH B 643      34.701  17.217  28.852  1.00  0.00      B    O  
ATOM   3899  Ho  MOH B 643      35.327  17.840  29.161  1.00  0.00      B    H  
ATOM   3900  C   MOH B 644      38.950  18.124  40.197  1.00  0.00      B    C  
ATOM   3901  H1  MOH B 644      38.530  17.113  40.155  1.00  0.00      B    H  
ATOM   3902  H2  MOH B 644      40.008  17.936  40.002  1.00  0.00      B    H  
ATOM   3903  H3  MOH B 644      38.586  18.600  39.334  1.00  0.00      B    H  
ATOM   3904  O   MOH B 644      38.694  18.817  41.415  1.00  0.00      B    O  
ATOM   3905  Ho  MOH B 644      39.396  18.644  42.001  1.00  0.00      B    H  
ATOM   3906  C   MOH B 645      11.102  39.569  13.283  1.00  0.00      B    C  
ATOM   3907  H1  MOH B 645      10.605  39.967  12.423  1.00  0.00      B    H  
ATOM   3908  H2  MOH B 645      11.428  40.286  14.002  1.00  0.00      B    H  
ATOM   3909  H3  MOH B 645      10.574  38.885  13.853  1.00  0.00      B    H  
ATOM   3910  O   MOH B 645      12.152  38.899  12.724  1.00  0.00      B    O  
ATOM   3911  Ho  MOH B 645      11.688  38.216  12.169  1.00  0.00      B    H  
ATOM   3912  C   MOH B 646      51.545  37.453  13.146  1.00  0.00      B    C  
ATOM   3913  H1  MOH B 646      50.618  37.977  12.903  1.00  0.00      B    H  
ATOM   3914  H2  MOH B 646      52.255  38.165  12.817  1.00  0.00      B    H  
ATOM   3915  H3  MOH B 646      51.706  37.146  14.250  1.00  0.00      B    H  
ATOM   3916  O   MOH B 646      51.686  36.244  12.361  1.00  0.00      B    O  
ATOM   3917  Ho  MOH B 646      51.505  36.427  11.440  1.00  0.00      B    H  
ATOM   3918  C   MOH B 647      44.397  31.036   9.971  1.00  0.00      B    C  
ATOM   3919  H1  MOH B 647      45.054  31.037   9.154  1.00  0.00      B    H  
ATOM   3920  H2  MOH B 647      44.056  29.987  10.135  1.00  0.00      B    H  
ATOM   3921  H3  MOH B 647      44.923  31.399  10.921  1.00  0.00      B    H  
ATOM   3922  O   MOH B 647      43.327  31.896   9.617  1.00  0.00      B    O  
ATOM   3923  Ho  MOH B 647      43.646  32.817   9.721  1.00  0.00      B    H  
ATOM   3924  C   MOH B 648      10.806  45.875  28.653  1.00  0.00      B    C  
ATOM   3925  H1  MOH B 648      11.799  45.529  29.023  1.00  0.00      B    H  
ATOM   3926  H2  MOH B 648      10.577  45.192  27.867  1.00  0.00      B    H  
ATOM   3927  H3  MOH B 648      10.067  45.772  29.481  1.00  0.00      B    H  
ATOM   3928  O   MOH B 648      10.995  47.200  28.278  1.00  0.00      B    O  
ATOM   3929  Ho  MOH B 648      10.177  47.712  28.011  1.00  0.00      B    H  
ATOM   3930  C   MOH B 649      24.133   5.669  36.379  1.00  0.00      B    C  
ATOM   3931  H1  MOH B 649      24.353   5.385  37.469  1.00  0.00      B    H  
ATOM   3932  H2  MOH B 649      25.057   6.198  36.141  1.00  0.00      B    H  
ATOM   3933  H3  MOH B 649      24.149   4.844  35.697  1.00  0.00      B    H  
ATOM   3934  O   MOH B 649      23.081   6.578  36.364  1.00  0.00      B    O  
ATOM   3935  Ho  MOH B 649      22.252   6.071  36.389  1.00  0.00      B    H  
ATOM   3936  C   MOH B 650       6.955  23.241  38.141  1.00  0.00      B    C  
ATOM   3937  H1  MOH B 650       5.957  22.816  37.800  1.00  0.00      B    H  
ATOM   3938  H2  MOH B 650       7.054  22.927  39.169  1.00  0.00      B    H  
ATOM   3939  H3  MOH B 650       7.688  22.725  37.566  1.00  0.00      B    H  
ATOM   3940  O   MOH B 650       6.970  24.681  38.096  1.00  0.00      B    O  
ATOM   3941  Ho  MOH B 650       6.952  24.800  37.140  1.00  0.00      B    H  
ATOM   3942  C   MOH B 651      36.187  40.356  30.937  1.00  0.00      B    C  
ATOM   3943  H1  MOH B 651      36.335  41.388  31.168  1.00  0.00      B    H  
ATOM   3944  H2  MOH B 651      35.743  39.740  31.707  1.00  0.00      B    H  
ATOM   3945  H3  MOH B 651      35.541  40.282  30.046  1.00  0.00      B    H  
ATOM   3946  O   MOH B 651      37.492  39.899  30.562  1.00  0.00      B    O  
ATOM   3947  Ho  MOH B 651      37.339  39.001  30.261  1.00  0.00      B    H  
ATOM   3948  C   MOH B 652      42.219   4.930  51.608  1.00  0.00      B    C  
ATOM   3949  H1  MOH B 652      42.488   4.261  52.452  1.00  0.00      B    H  
ATOM   3950  H2  MOH B 652      41.182   4.910  51.328  1.00  0.00      B    H  
ATOM   3951  H3  MOH B 652      42.480   5.949  51.872  1.00  0.00      B    H  
ATOM   3952  O   MOH B 652      43.047   4.801  50.507  1.00  0.00      B    O  
ATOM   3953  Ho  MOH B 652      42.840   4.021  50.022  1.00  0.00      B    H  
ATOM   3954  C   MOH B 653      50.121  43.377  18.506  1.00  0.00      B    C  
ATOM   3955  H1  MOH B 653      50.562  42.401  18.698  1.00  0.00      B    H  
ATOM   3956  H2  MOH B 653      49.153  43.205  18.093  1.00  0.00      B    H  
ATOM   3957  H3  MOH B 653      50.002  44.002  19.458  1.00  0.00      B    H  
ATOM   3958  O   MOH B 653      51.208  43.994  17.730  1.00  0.00      B    O  
ATOM   3959  Ho  MOH B 653      51.193  43.424  16.943  1.00  0.00      B    H  
ATOM   3960  C   MOH B 654      17.649  26.039   2.111  1.00  0.00      B    C  
ATOM   3961  H1  MOH B 654      17.521  26.784   2.861  1.00  0.00      B    H  
ATOM   3962  H2  MOH B 654      16.966  26.109   1.265  1.00  0.00      B    H  
ATOM   3963  H3  MOH B 654      18.641  26.198   1.621  1.00  0.00      B    H  
ATOM   3964  O   MOH B 654      17.367  24.896   2.836  1.00  0.00      B    O  
ATOM   3965  Ho  MOH B 654      18.030  24.263   2.541  1.00  0.00      B    H  
ATOM   3966  C   MOH B 655      30.327  18.332  35.049  1.00  0.00      B    C  
ATOM   3967  H1  MOH B 655      29.445  17.660  35.265  1.00  0.00      B    H  
ATOM   3968  H2  MOH B 655      30.167  18.748  34.025  1.00  0.00      B    H  
ATOM   3969  H3  MOH B 655      30.323  19.278  35.623  1.00  0.00      B    H  
ATOM   3970  O   MOH B 655      31.472  17.615  35.387  1.00  0.00      B    O  
ATOM   3971  Ho  MOH B 655      32.265  18.156  35.385  1.00  0.00      B    H  
ATOM   3972  C   MOH B 656      37.641  46.561  25.734  1.00  0.00      B    C  
ATOM   3973  H1  MOH B 656      38.679  46.991  25.618  1.00  0.00      B    H  
ATOM   3974  H2  MOH B 656      37.737  45.560  26.197  1.00  0.00      B    H  
ATOM   3975  H3  MOH B 656      37.102  47.086  26.456  1.00  0.00      B    H  
ATOM   3976  O   MOH B 656      36.993  46.654  24.470  1.00  0.00      B    O  
ATOM   3977  Ho  MOH B 656      37.487  46.056  23.943  1.00  0.00      B    H  
ATOM   3978  C   MOH B 657       7.746  11.118  38.976  1.00  0.00      B    C  
ATOM   3979  H1  MOH B 657       7.149  10.229  38.592  1.00  0.00      B    H  
ATOM   3980  H2  MOH B 657       8.733  10.720  38.794  1.00  0.00      B    H  
ATOM   3981  H3  MOH B 657       7.571  12.063  38.453  1.00  0.00      B    H  
ATOM   3982  O   MOH B 657       7.246  11.321  40.273  1.00  0.00      B    O  
ATOM   3983  Ho  MOH B 657       6.301  11.332  40.162  1.00  0.00      B    H  
ATOM   3984  C   MOH B 658      49.759   6.427  48.229  1.00  0.00      B    C  
ATOM   3985  H1  MOH B 658      48.779   6.292  48.817  1.00  0.00      B    H  
ATOM   3986  H2  MOH B 658      50.535   5.761  48.634  1.00  0.00      B    H  
ATOM   3987  H3  MOH B 658      49.596   6.292  47.136  1.00  0.00      B    H  
ATOM   3988  O   MOH B 658      50.199   7.747  48.347  1.00  0.00      B    O  
ATOM   3989  Ho  MOH B 658      49.402   8.351  48.367  1.00  0.00      B    H  
ATOM   3990  C   MOH B 659      25.306  32.475  20.703  1.00  0.00      B    C  
ATOM   3991  H1  MOH B 659      24.596  33.245  20.802  1.00  0.00      B    H  
ATOM   3992  H2  MOH B 659      26.061  32.838  20.088  1.00  0.00      B    H  
ATOM   3993  H3  MOH B 659      25.700  32.267  21.694  1.00  0.00      B    H  
ATOM   3994  O   MOH B 659      24.612  31.401  20.032  1.00  0.00      B    O  
ATOM   3995  Ho  MOH B 659      24.329  31.712  19.197  1.00  0.00      B    H  
ATOM   3996  C   MOH B 660      28.522  39.535  49.028  1.00  0.00      B    C  
ATOM   3997  H1  MOH B 660      28.539  40.557  48.696  1.00  0.00      B    H  
ATOM   3998  H2  MOH B 660      27.860  39.029  48.287  1.00  0.00      B    H  
ATOM   3999  H3  MOH B 660      29.538  39.115  48.955  1.00  0.00      B    H  
ATOM   4000  O   MOH B 660      28.185  39.288  50.394  1.00  0.00      B    O  
ATOM   4001  Ho  MOH B 660      28.318  38.369  50.421  1.00  0.00      B    H  
ATOM   4002  C   MOH B 661       5.364  16.121  12.043  1.00  0.00      B    C  
ATOM   4003  H1  MOH B 661       4.505  15.539  12.443  1.00  0.00      B    H  
ATOM   4004  H2  MOH B 661       6.036  16.156  12.892  1.00  0.00      B    H  
ATOM   4005  H3  MOH B 661       5.682  15.792  11.116  1.00  0.00      B    H  
ATOM   4006  O   MOH B 661       4.933  17.429  11.922  1.00  0.00      B    O  
ATOM   4007  Ho  MOH B 661       5.663  18.040  12.020  1.00  0.00      B    H  
ATOM   4008  C   MOH B 662      10.974  36.574  51.890  1.00  0.00      B    C  
ATOM   4009  H1  MOH B 662      11.112  36.872  52.972  1.00  0.00      B    H  
ATOM   4010  H2  MOH B 662      11.872  36.125  51.497  1.00  0.00      B    H  
ATOM   4011  H3  MOH B 662      10.050  35.913  51.791  1.00  0.00      B    H  
ATOM   4012  O   MOH B 662      10.900  37.755  51.129  1.00  0.00      B    O  
ATOM   4013  Ho  MOH B 662      11.694  37.781  50.575  1.00  0.00      B    H  
ATOM   4014  C   MOH B 663       1.900  40.526  11.536  1.00  0.00      B    C  
ATOM   4015  H1  MOH B 663       1.211  41.078  10.954  1.00  0.00      B    H  
ATOM   4016  H2  MOH B 663       1.445  40.074  12.498  1.00  0.00      B    H  
ATOM   4017  H3  MOH B 663       2.195  39.685  10.908  1.00  0.00      B    H  
ATOM   4018  O   MOH B 663       2.912  41.341  12.052  1.00  0.00      B    O  
ATOM   4019  Ho  MOH B 663       3.468  40.717  12.557  1.00  0.00      B    H  
ATOM   4020  C   MOH B 664       1.663  16.975  49.528  1.00  0.00      B    C  
ATOM   4021  H1  MOH B 664       1.050  17.332  48.677  1.00  0.00      B    H  
ATOM   4022  H2  MOH B 664       2.192  16.068  49.247  1.00  0.00      B    H  
ATOM   4023  H3  MOH B 664       2.408  17.756  49.771  1.00  0.00      B    H  
ATOM   4024  O   MOH B 664       0.814  16.817  50.608  1.00  0.00      B    O  
ATOM   4025  Ho  MOH B 664       1.326  16.326  51.263  1.00  0.00      B    H  
ATOM   4026  C   MOH B 665      28.521  35.418  49.894  1.00  0.00      B    C  
ATOM   4027  H1  MOH B 665      27.460  35.384  49.802  1.00  0.00      B    H  
ATOM   4028  H2  MOH B 665      28.657  34.435  50.270  1.00  0.00      B    H  
ATOM   4029  H3  MOH B 665      28.829  35.536  48.843  1.00  0.00      B    H  
ATOM   4030  O   MOH B 665      28.967  36.447  50.746  1.00  0.00      B    O  
ATOM   4031  Ho  MOH B 665      29.945  36.336  50.883  1.00  0.00      B    H  
ATOM   4032  C   MOH B 666      21.318  50.010  21.037  1.00  0.00      B    C  
ATOM   4033  H1  MOH B 666      21.202  48.929  21.205  1.00  0.00      B    H  
ATOM   4034  H2  MOH B 666      22.314  50.256  20.944  1.00  0.00      B    H  
ATOM   4035  H3  MOH B 666      20.807  50.179  20.077  1.00  0.00      B    H  
ATOM   4036  O   MOH B 666      20.741  50.745  22.108  1.00  0.00      B    O  
ATOM   4037  Ho  MOH B 666      19.820  50.425  22.259  1.00  0.00      B    H  
ATOM   4038  C   MOH B 667      19.493  27.754  44.770  1.00  0.00      B    C  
ATOM   4039  H1  MOH B 667      20.266  28.344  45.357  1.00  0.00      B    H  
ATOM   4040  H2  MOH B 667      19.950  27.457  43.784  1.00  0.00      B    H  
ATOM   4041  H3  MOH B 667      19.284  26.907  45.462  1.00  0.00      B    H  
ATOM   4042  O   MOH B 667      18.302  28.515  44.456  1.00  0.00      B    O  
ATOM   4043  Ho  MOH B 667      17.683  28.416  45.201  1.00  0.00      B    H  
ATOM   4044  C   MOH B 668      20.960   6.944  31.474  1.00  0.00      B    C  
ATOM   4045  H1  MOH B 668      21.766   6.223  31.373  1.00  0.00      B    H  
ATOM   4046  H2  MOH B 668      20.098   6.299  31.335  1.00  0.00      B    H  
ATOM   4047  H3  MOH B 668      21.008   7.504  32.373  1.00  0.00      B    H  
ATOM   4048  O   MOH B 668      21.019   7.718  30.295  1.00  0.00      B    O  
ATOM   4049  Ho  MOH B 668      21.022   8.593  30.643  1.00  0.00      B    H  
ATOM   4050  C   MOH B 669       2.872  31.398  32.631  1.00  0.00      B    C  
ATOM   4051  H1  MOH B 669       2.596  32.173  33.451  1.00  0.00      B    H  
ATOM   4052  H2  MOH B 669       1.943  31.071  32.171  1.00  0.00      B    H  
ATOM   4053  H3  MOH B 669       3.453  31.982  31.897  1.00  0.00      B    H  
ATOM   4054  O   MOH B 669       3.735  30.440  33.158  1.00  0.00      B    O  
ATOM   4055  Ho  MOH B 669       4.596  30.567  32.763  1.00  0.00      B    H  
ATOM   4056  C   MOH B 670       1.216  13.423  36.761  1.00  0.00      B    C  
ATOM   4057  H1  MOH B 670       1.408  13.848  37.751  1.00  0.00      B    H  
ATOM   4058  H2  MOH B 670       1.761  12.429  36.790  1.00  0.00      B    H  
ATOM   4059  H3  MOH B 670       0.144  13.346  36.703  1.00  0.00      B    H  
ATOM   4060  O   MOH B 670       1.825  14.341  35.863  1.00  0.00      B    O  
ATOM   4061  Ho  MOH B 670       2.656  14.608  36.309  1.00  0.00      B    H  
ATOM   4062  C   MOH B 671      23.219  11.429  42.292  1.00  0.00      B    C  
ATOM   4063  H1  MOH B 671      22.735  10.895  41.512  1.00  0.00      B    H  
ATOM   4064  H2  MOH B 671      24.273  11.139  42.289  1.00  0.00      B    H  
ATOM   4065  H3  MOH B 671      23.077  12.460  42.094  1.00  0.00      B    H  
ATOM   4066  O   MOH B 671      22.573  11.060  43.439  1.00  0.00      B    O  
ATOM   4067  Ho  MOH B 671      22.898  11.730  44.165  1.00  0.00      B    H  
ATOM   4068  C   MOH B 672      28.478  30.341  44.181  1.00  0.00      B    C  
ATOM   4069  H1  MOH B 672      29.401  29.793  44.482  1.00  0.00      B    H  
ATOM   4070  H2  MOH B 672      28.577  31.478  44.063  1.00  0.00      B    H  
ATOM   4071  H3  MOH B 672      28.243  29.983  43.168  1.00  0.00      B    H  
ATOM   4072  O   MOH B 672      27.271  30.102  44.845  1.00  0.00      B    O  
ATOM   4073  Ho  MOH B 672      27.044  29.155  44.772  1.00  0.00      B    H  
ATOM   4074  C   MOH B 673      20.823  51.672  48.827  1.00  0.00      B    C  
ATOM   4075  H1  MOH B 673      20.011  51.927  48.071  1.00  0.00      B    H  
ATOM   4076  H2  MOH B 673      21.374  52.534  49.057  1.00  0.00      B    H  
ATOM   4077  H3  MOH B 673      20.194  51.387  49.636  1.00  0.00      B    H  
ATOM   4078  O   MOH B 673      21.754  50.739  48.292  1.00  0.00      B    O  
ATOM   4079  Ho  MOH B 673      22.447  50.596  48.891  1.00  0.00      B    H  
ATOM   4080  C   MOH B 674      38.548  19.488  14.399  1.00  0.00      B    C  
ATOM   4081  H1  MOH B 674      38.510  19.505  13.318  1.00  0.00      B    H  
ATOM   4082  H2  MOH B 674      38.517  18.407  14.758  1.00  0.00      B    H  
ATOM   4083  H3  MOH B 674      39.572  19.901  14.589  1.00  0.00      B    H  
ATOM   4084  O   MOH B 674      37.525  20.307  14.738  1.00  0.00      B    O  
ATOM   4085  Ho  MOH B 674      36.938  19.800  15.318  1.00  0.00      B    H  
ATOM   4086  C   MOH B 675      34.321  38.182  20.338  1.00  0.00      B    C  
ATOM   4087  H1  MOH B 675      34.076  37.289  19.738  1.00  0.00      B    H  
ATOM   4088  H2  MOH B 675      35.344  38.040  20.683  1.00  0.00      B    H  
ATOM   4089  H3  MOH B 675      34.164  39.044  19.712  1.00  0.00      B    H  
ATOM   4090  O   MOH B 675      33.516  38.200  21.408  1.00  0.00      B    O  
ATOM   4091  Ho  MOH B 675      33.144  39.107  21.447  1.00  0.00      B    H  
ATOM   4092  C   MOH B 676      40.578  31.416  48.770  1.00  0.00      B    C  
ATOM   4093  H1  MOH B 676      40.912  31.884  49.662  1.00  0.00      B    H  
ATOM   4094  H2  MOH B 676      40.537  30.322  48.857  1.00  0.00      B    H  
ATOM   4095  H3  MOH B 676      39.660  31.759  48.309  1.00  0.00      B    H  
ATOM   4096  O   MOH B 676      41.807  31.739  48.029  1.00  0.00      B    O  
ATOM   4097  Ho  MOH B 676      42.569  31.578  48.576  1.00  0.00      B    H  
ATOM   4098  C   MOH B 677      49.005  27.779  28.060  1.00  0.00      B    C  
ATOM   4099  H1  MOH B 677      50.062  27.900  27.726  1.00  0.00      B    H  
ATOM   4100  H2  MOH B 677      48.771  28.880  28.209  1.00  0.00      B    H  
ATOM   4101  H3  MOH B 677      48.315  27.405  27.291  1.00  0.00      B    H  
ATOM   4102  O   MOH B 677      48.957  27.240  29.331  1.00  0.00      B    O  
ATOM   4103  Ho  MOH B 677      49.637  27.734  29.770  1.00  0.00      B    H  
ATOM   4104  C   MOH B 678       5.847   2.335   7.243  1.00  0.00      B    C  
ATOM   4105  H1  MOH B 678       6.568   1.879   6.581  1.00  0.00      B    H  
ATOM   4106  H2  MOH B 678       5.738   3.355   7.213  1.00  0.00      B    H  
ATOM   4107  H3  MOH B 678       4.911   2.088   6.724  1.00  0.00      B    H  
ATOM   4108  O   MOH B 678       6.057   1.859   8.572  1.00  0.00      B    O  
ATOM   4109  Ho  MOH B 678       6.645   2.468   8.991  1.00  0.00      B    H  
ATOM   4110  C   MOH B 679      46.972  48.766   7.391  1.00  0.00      B    C  
ATOM   4111  H1  MOH B 679      47.649  47.952   7.120  1.00  0.00      B    H  
ATOM   4112  H2  MOH B 679      47.282  49.613   6.781  1.00  0.00      B    H  
ATOM   4113  H3  MOH B 679      46.006  48.385   6.983  1.00  0.00      B    H  
ATOM   4114  O   MOH B 679      46.900  49.125   8.711  1.00  0.00      B    O  
ATOM   4115  Ho  MOH B 679      47.589  49.755   8.886  1.00  0.00      B    H  
ATOM   4116  C   MOH B 680      29.253  10.250   5.364  1.00  0.00      B    C  
ATOM   4117  H1  MOH B 680      29.037  10.095   6.441  1.00  0.00      B    H  
ATOM   4118  H2  MOH B 680      28.651  11.043   4.967  1.00  0.00      B    H  
ATOM   4119  H3  MOH B 680      30.285  10.460   5.298  1.00  0.00      B    H  
ATOM   4120  O   MOH B 680      28.990   9.058   4.646  1.00  0.00      B    O  
ATOM   4121  Ho  MOH B 680      28.101   8.826   4.912  1.00  0.00      B    H  
ATOM   4122  C   MOH B 681       2.685  30.293  13.148  1.00  0.00      B    C  
ATOM   4123  H1  MOH B 681       3.514  30.873  12.705  1.00  0.00      B    H  
ATOM   4124  H2  MOH B 681       3.242  29.363  13.346  1.00  0.00      B    H  
ATOM   4125  H3  MOH B 681       2.553  30.750  14.145  1.00  0.00      B    H  
ATOM   4126  O   MOH B 681       1.581  30.312  12.274  1.00  0.00      B    O  
ATOM   4127  Ho  MOH B 681       1.756  31.080  11.736  1.00  0.00      B    H  
ATOM   4128  C   MOH B 682      39.425   8.929  23.333  1.00  0.00      B    C  
ATOM   4129  H1  MOH B 682      40.504   9.054  23.169  1.00  0.00      B    H  
ATOM   4130  H2  MOH B 682      38.779   9.581  22.731  1.00  0.00      B    H  
ATOM   4131  H3  MOH B 682      39.083   7.873  23.257  1.00  0.00      B    H  
ATOM   4132  O   MOH B 682      39.321   9.277  24.732  1.00  0.00      B    O  
ATOM   4133  Ho  MOH B 682      39.438  10.227  24.649  1.00  0.00      B    H  
ATOM   4134  C   MOH B 683       0.179  48.790   2.842  1.00  0.00      B    C  
ATOM   4135  H1  MOH B 683       1.270  48.911   2.747  1.00  0.00      B    H  
ATOM   4136  H2  MOH B 683       0.001  49.564   3.654  1.00  0.00      B    H  
ATOM   4137  H3  MOH B 683      -0.150  49.090   1.854  1.00  0.00      B    H  
ATOM   4138  O   MOH B 683      -0.193  47.539   3.207  1.00  0.00      B    O  
ATOM   4139  Ho  MOH B 683       0.336  47.209   3.958  1.00  0.00      B    H  
ATOM   4140  C   MOH B 684       5.181   1.735  12.342  1.00  0.00      B    C  
ATOM   4141  H1  MOH B 684       4.842   2.538  12.975  1.00  0.00      B    H  
ATOM   4142  H2  MOH B 684       4.419   1.573  11.530  1.00  0.00      B    H  
ATOM   4143  H3  MOH B 684       6.123   2.059  11.928  1.00  0.00      B    H  
ATOM   4144  O   MOH B 684       5.626   0.613  12.987  1.00  0.00      B    O  
ATOM   4145  Ho  MOH B 684       4.850   0.055  13.080  1.00  0.00      B    H  
ATOM   4146  C   MOH B 685      27.012  18.960  21.998  1.00  0.00      B    C  
ATOM   4147  H1  MOH B 685      27.471  18.001  22.252  1.00  0.00      B    H  
ATOM   4148  H2  MOH B 685      26.968  19.028  20.892  1.00  0.00      B    H  
ATOM   4149  H3  MOH B 685      25.993  18.863  22.359  1.00  0.00      B    H  
ATOM   4150  O   MOH B 685      27.648  20.030  22.698  1.00  0.00      B    O  
ATOM   4151  Ho  MOH B 685      27.557  19.896  23.649  1.00  0.00      B    H  
ATOM   4152  C   MOH B 686      44.594  22.085  10.790  1.00  0.00      B    C  
ATOM   4153  H1  MOH B 686      44.697  22.168   9.696  1.00  0.00      B    H  
ATOM   4154  H2  MOH B 686      44.971  21.078  10.921  1.00  0.00      B    H  
ATOM   4155  H3  MOH B 686      45.253  22.820  11.158  1.00  0.00      B    H  
ATOM   4156  O   MOH B 686      43.203  22.322  11.235  1.00  0.00      B    O  
ATOM   4157  Ho  MOH B 686      43.088  22.378  12.138  1.00  0.00      B    H  
ATOM   4158  C   MOH B 687      47.364  36.115  37.548  1.00  0.00      B    C  
ATOM   4159  H1  MOH B 687      47.702  36.217  36.534  1.00  0.00      B    H  
ATOM   4160  H2  MOH B 687      48.121  35.640  38.060  1.00  0.00      B    H  
ATOM   4161  H3  MOH B 687      47.252  37.134  38.006  1.00  0.00      B    H  
ATOM   4162  O   MOH B 687      46.226  35.241  37.674  1.00  0.00      B    O  
ATOM   4163  Ho  MOH B 687      46.048  34.786  36.803  1.00  0.00      B    H  
ATOM   4164  C   MOH B 688       8.079  16.078  29.274  1.00  0.00      B    C  
ATOM   4165  H1  MOH B 688       7.076  15.847  29.618  1.00  0.00      B    H  
ATOM   4166  H2  MOH B 688       7.949  16.650  28.359  1.00  0.00      B    H  
ATOM   4167  H3  MOH B 688       8.695  16.656  29.924  1.00  0.00      B    H  
ATOM   4168  O   MOH B 688       8.911  14.915  29.135  1.00  0.00      B    O  
ATOM   4169  Ho  MOH B 688       9.791  15.228  29.099  1.00  0.00      B    H  
ATOM   4170  C   MOH B 689      11.320  19.780  36.753  1.00  0.00      B    C  
ATOM   4171  H1  MOH B 689      10.615  19.043  37.152  1.00  0.00      B    H  
ATOM   4172  H2  MOH B 689      12.338  19.406  36.842  1.00  0.00      B    H  
ATOM   4173  H3  MOH B 689      11.075  20.007  35.761  1.00  0.00      B    H  
ATOM   4174  O   MOH B 689      11.460  21.052  37.289  1.00  0.00      B    O  
ATOM   4175  Ho  MOH B 689      11.687  21.703  36.627  1.00  0.00      B    H  
ATOM   4176  C   MOH B 690      27.683  44.741  40.550  1.00  0.00      B    C  
ATOM   4177  H1  MOH B 690      27.567  44.847  41.656  1.00  0.00      B    H  
ATOM   4178  H2  MOH B 690      28.021  43.700  40.534  1.00  0.00      B    H  
ATOM   4179  H3  MOH B 690      26.775  44.974  40.029  1.00  0.00      B    H  
ATOM   4180  O   MOH B 690      28.705  45.598  40.050  1.00  0.00      B    O  
ATOM   4181  Ho  MOH B 690      28.192  46.406  39.965  1.00  0.00      B    H  
ATOM   4182  C   MOH B 691      34.442  28.990   7.856  1.00  0.00      B    C  
ATOM   4183  H1  MOH B 691      34.838  29.906   7.550  1.00  0.00      B    H  
ATOM   4184  H2  MOH B 691      33.607  29.032   8.616  1.00  0.00      B    H  
ATOM   4185  H3  MOH B 691      33.919  28.487   7.033  1.00  0.00      B    H  
ATOM   4186  O   MOH B 691      35.567  28.291   8.338  1.00  0.00      B    O  
ATOM   4187  Ho  MOH B 691      36.092  28.934   8.823  1.00  0.00      B    H  
ATOM   4188  C   MOH B 692      16.961   2.481  19.327  1.00  0.00      B    C  
ATOM   4189  H1  MOH B 692      17.070   1.941  20.312  1.00  0.00      B    H  
ATOM   4190  H2  MOH B 692      16.623   1.705  18.708  1.00  0.00      B    H  
ATOM   4191  H3  MOH B 692      16.183   3.251  19.296  1.00  0.00      B    H  
ATOM   4192  O   MOH B 692      18.119   3.144  18.797  1.00  0.00      B    O  
ATOM   4193  Ho  MOH B 692      18.363   3.731  19.463  1.00  0.00      B    H  
ATOM   4194  C   MOH B 693      44.931   2.215  38.813  1.00  0.00      B    C  
ATOM   4195  H1  MOH B 693      45.917   2.555  38.457  1.00  0.00      B    H  
ATOM   4196  H2  MOH B 693      44.927   1.162  38.650  1.00  0.00      B    H  
ATOM   4197  H3  MOH B 693      44.941   2.388  39.899  1.00  0.00      B    H  
ATOM   4198  O   MOH B 693      43.834   2.791  38.135  1.00  0.00      B    O  
ATOM   4199  Ho  MOH B 693      44.129   2.941  37.232  1.00  0.00      B    H  
ATOM   4200  C   MOH B 694      22.208  45.369  18.462  1.00  0.00      B    C  
ATOM   4201  H1  MOH B 694      22.329  46.135  19.218  1.00  0.00      B    H  
ATOM   4202  H2  MOH B 694      22.978  44.742  18.702  1.00  0.00      B    H  
ATOM   4203  H3  MOH B 694      21.336  44.733  18.477  1.00  0.00      B    H  
ATOM   4204  O   MOH B 694      22.428  46.061  17.278  1.00  0.00      B    O  
ATOM   4205  Ho  MOH B 694      22.788  45.428  16.639  1.00  0.00      B    H  
ATOM   4206  C   MOH B 695       3.544  -0.077  42.667  1.00  0.00      B    C  
ATOM   4207  H1  MOH B 695       3.052   0.743  43.271  1.00  0.00      B    H  
ATOM   4208  H2  MOH B 695       4.520  -0.097  43.143  1.00  0.00      B    H  
ATOM   4209  H3  MOH B 695       2.982  -0.982  42.769  1.00  0.00      B    H  
ATOM   4210  O   MOH B 695       3.477   0.308  41.344  1.00  0.00      B    O  
ATOM   4211  Ho  MOH B 695       3.027  -0.449  40.958  1.00  0.00      B    H  
ATOM   4212  C   MOH B 696      40.153  40.101  32.981  1.00  0.00      B    C  
ATOM   4213  H1  MOH B 696      39.524  39.743  32.183  1.00  0.00      B    H  
ATOM   4214  H2  MOH B 696      39.565  40.510  33.784  1.00  0.00      B    H  
ATOM   4215  H3  MOH B 696      40.733  39.274  33.454  1.00  0.00      B    H  
ATOM   4216  O   MOH B 696      41.034  41.145  32.527  1.00  0.00      B    O  
ATOM   4217  Ho  MOH B 696      40.583  41.622  31.834  1.00  0.00      B    H  
ATOM   4218  C   MOH B 697       3.620  41.611   8.533  1.00  0.00      B    C  
ATOM   4219  H1  MOH B 697       3.306  40.697   8.912  1.00  0.00      B    H  
ATOM   4220  H2  MOH B 697       2.831  42.006   7.830  1.00  0.00      B    H  
ATOM   4221  H3  MOH B 697       3.698  42.322   9.358  1.00  0.00      B    H  
ATOM   4222  O   MOH B 697       4.808  41.550   7.816  1.00  0.00      B    O  
ATOM   4223  Ho  MOH B 697       5.448  41.085   8.297  1.00  0.00      B    H  
ATOM   4224  C   MOH B 698      18.685  44.763   1.473  1.00  0.00      B    C  
ATOM   4225  H1  MOH B 698      18.456  43.906   0.824  1.00  0.00      B    H  
ATOM   4226  H2  MOH B 698      17.869  44.853   2.221  1.00  0.00      B    H  
ATOM   4227  H3  MOH B 698      19.576  44.452   2.039  1.00  0.00      B    H  
ATOM   4228  O   MOH B 698      18.849  46.005   0.761  1.00  0.00      B    O  
ATOM   4229  Ho  MOH B 698      18.511  46.754   1.331  1.00  0.00      B    H  
ATOM   4230  C   MOH B 699       1.564  33.583  22.985  1.00  0.00      B    C  
ATOM   4231  H1  MOH B 699       1.904  32.937  22.178  1.00  0.00      B    H  
ATOM   4232  H2  MOH B 699       1.431  32.877  23.791  1.00  0.00      B    H  
ATOM   4233  H3  MOH B 699       2.386  34.258  23.248  1.00  0.00      B    H  
ATOM   4234  O   MOH B 699       0.378  34.355  22.715  1.00  0.00      B    O  
ATOM   4235  Ho  MOH B 699      -0.274  33.681  22.528  1.00  0.00      B    H  
ATOM   4236  C   MOH B 700      34.301  11.952  41.855  1.00  0.00      B    C  
ATOM   4237  H1  MOH B 700      33.438  12.492  41.452  1.00  0.00      B    H  
ATOM   4238  H2  MOH B 700      34.113  11.108  42.462  1.00  0.00      B    H  
ATOM   4239  H3  MOH B 700      35.041  11.648  41.169  1.00  0.00      B    H  
ATOM   4240  O   MOH B 700      34.843  12.955  42.687  1.00  0.00      B    O  
ATOM   4241  Ho  MOH B 700      35.405  12.419  43.294  1.00  0.00      B    H  
ATOM   4242  C   MOH B 701       7.928  40.653  22.992  1.00  0.00      B    C  
ATOM   4243  H1  MOH B 701       7.568  41.102  22.107  1.00  0.00      B    H  
ATOM   4244  H2  MOH B 701       7.745  39.603  23.032  1.00  0.00      B    H  
ATOM   4245  H3  MOH B 701       8.966  40.882  22.901  1.00  0.00      B    H  
ATOM   4246  O   MOH B 701       7.471  41.390  24.074  1.00  0.00      B    O  
ATOM   4247  Ho  MOH B 701       7.767  40.898  24.830  1.00  0.00      B    H  
ATOM   4248  C   MOH B 702      15.467  33.519  40.288  1.00  0.00      B    C  
ATOM   4249  H1  MOH B 702      14.533  33.424  40.873  1.00  0.00      B    H  
ATOM   4250  H2  MOH B 702      15.445  32.648  39.627  1.00  0.00      B    H  
ATOM   4251  H3  MOH B 702      15.446  34.427  39.677  1.00  0.00      B    H  
ATOM   4252  O   MOH B 702      16.631  33.368  41.057  1.00  0.00      B    O  
ATOM   4253  Ho  MOH B 702      16.405  32.871  41.838  1.00  0.00      B    H  
ATOM   4254  C   MOH B 703      25.651  22.354   4.863  1.00  0.00      B    C  
ATOM   4255  H1  MOH B 703      25.222  22.985   5.635  1.00  0.00      B    H  
ATOM   4256  H2  MOH B 703      25.573  21.308   5.091  1.00  0.00      B    H  
ATOM   4257  H3  MOH B 703      24.956  22.569   4.040  1.00  0.00      B    H  
ATOM   4258  O   MOH B 703      26.988  22.778   4.534  1.00  0.00      B    O  
ATOM   4259  Ho  MOH B 703      27.315  22.079   3.963  1.00  0.00      B    H  
ATOM   4260  C   MOH B 704      14.296  11.577  49.690  1.00  0.00      B    C  
ATOM   4261  H1  MOH B 704      14.625  11.176  50.663  1.00  0.00      B    H  
ATOM   4262  H2  MOH B 704      15.149  12.200  49.255  1.00  0.00      B    H  
ATOM   4263  H3  MOH B 704      14.027  10.872  48.942  1.00  0.00      B    H  
ATOM   4264  O   MOH B 704      13.242  12.468  49.912  1.00  0.00      B    O  
ATOM   4265  Ho  MOH B 704      13.688  13.291  50.229  1.00  0.00      B    H  
ATOM   4266  C   MOH B 705       4.479   8.432  39.177  1.00  0.00      B    C  
ATOM   4267  H1  MOH B 705       4.318   9.485  38.973  1.00  0.00      B    H  
ATOM   4268  H2  MOH B 705       4.559   7.979  38.208  1.00  0.00      B    H  
ATOM   4269  H3  MOH B 705       5.396   8.169  39.687  1.00  0.00      B    H  
ATOM   4270  O   MOH B 705       3.351   7.899  39.734  1.00  0.00      B    O  
ATOM   4271  Ho  MOH B 705       3.384   6.965  39.830  1.00  0.00      B    H  
ATOM   4272  C   MOH B 706      15.181  47.238  26.866  1.00  0.00      B    C  
ATOM   4273  H1  MOH B 706      14.332  47.620  27.480  1.00  0.00      B    H  
ATOM   4274  H2  MOH B 706      16.055  47.570  27.484  1.00  0.00      B    H  
ATOM   4275  H3  MOH B 706      15.173  46.188  27.067  1.00  0.00      B    H  
ATOM   4276  O   MOH B 706      15.398  47.787  25.649  1.00  0.00      B    O  
ATOM   4277  Ho  MOH B 706      15.425  48.747  25.718  1.00  0.00      B    H  
ATOM   4278  C   MOH B 707      45.348  22.147  21.909  1.00  0.00      B    C  
ATOM   4279  H1  MOH B 707      45.407  21.581  22.889  1.00  0.00      B    H  
ATOM   4280  H2  MOH B 707      44.339  22.152  21.414  1.00  0.00      B    H  
ATOM   4281  H3  MOH B 707      45.658  23.102  22.322  1.00  0.00      B    H  
ATOM   4282  O   MOH B 707      46.233  21.548  20.902  1.00  0.00      B    O  
ATOM   4283  Ho  MOH B 707      47.060  22.067  20.841  1.00  0.00      B    H  
ATOM   4284  C   MOH B 708      10.905  28.983   2.224  1.00  0.00      B    C  
ATOM   4285  H1  MOH B 708      11.032  29.991   1.880  1.00  0.00      B    H  
ATOM   4286  H2  MOH B 708      11.880  28.486   2.417  1.00  0.00      B    H  
ATOM   4287  H3  MOH B 708      10.508  29.089   3.215  1.00  0.00      B    H  
ATOM   4288  O   MOH B 708      10.148  28.130   1.327  1.00  0.00      B    O  
ATOM   4289  Ho  MOH B 708      10.369  27.256   1.452  1.00  0.00      B    H  
ATOM   4290  C   MOH B 709       7.108  37.382   2.838  1.00  0.00      B    C  
ATOM   4291  H1  MOH B 709       8.188  37.263   2.665  1.00  0.00      B    H  
ATOM   4292  H2  MOH B 709       6.882  36.751   3.720  1.00  0.00      B    H  
ATOM   4293  H3  MOH B 709       6.909  38.446   3.089  1.00  0.00      B    H  
ATOM   4294  O   MOH B 709       6.519  37.024   1.565  1.00  0.00      B    O  
ATOM   4295  Ho  MOH B 709       6.739  37.731   0.957  1.00  0.00      B    H  
ATOM   4296  C   MOH B 710      44.007   4.475  22.760  1.00  0.00      B    C  
ATOM   4297  H1  MOH B 710      44.801   4.995  23.430  1.00  0.00      B    H  
ATOM   4298  H2  MOH B 710      44.383   3.475  22.580  1.00  0.00      B    H  
ATOM   4299  H3  MOH B 710      43.079   4.146  23.315  1.00  0.00      B    H  
ATOM   4300  O   MOH B 710      43.833   5.293  21.585  1.00  0.00      B    O  
ATOM   4301  Ho  MOH B 710      44.671   5.550  21.295  1.00  0.00      B    H  
ATOM   4302  C   MOH B 711       5.018   4.864  20.985  1.00  0.00      B    C  
ATOM   4303  H1  MOH B 711       4.234   5.656  21.099  1.00  0.00      B    H  
ATOM   4304  H2  MOH B 711       5.857   4.987  21.650  1.00  0.00      B    H  
ATOM   4305  H3  MOH B 711       4.690   3.833  21.344  1.00  0.00      B    H  
ATOM   4306  O   MOH B 711       5.483   4.778  19.669  1.00  0.00      B    O  
ATOM   4307  Ho  MOH B 711       6.336   4.314  19.648  1.00  0.00      B    H  
ATOM   4308  C   MOH B 712      45.897   4.361   5.320  1.00  0.00      B    C  
ATOM   4309  H1  MOH B 712      44.823   4.445   5.139  1.00  0.00      B    H  
ATOM   4310  H2  MOH B 712      46.432   4.971   4.671  1.00  0.00      B    H  
ATOM   4311  H3  MOH B 712      46.215   4.632   6.327  1.00  0.00      B    H  
ATOM   4312  O   MOH B 712      46.269   3.065   4.897  1.00  0.00      B    O  
ATOM   4313  Ho  MOH B 712      45.775   2.428   5.388  1.00  0.00      B    H  
ATOM   4314  C   MOH B 713      35.937  10.379  45.194  1.00  0.00      B    C  
ATOM   4315  H1  MOH B 713      36.671   9.588  45.308  1.00  0.00      B    H  
ATOM   4316  H2  MOH B 713      34.947  10.031  45.116  1.00  0.00      B    H  
ATOM   4317  H3  MOH B 713      35.971  11.009  46.073  1.00  0.00      B    H  
ATOM   4318  O   MOH B 713      36.369  11.311  44.133  1.00  0.00      B    O  
ATOM   4319  Ho  MOH B 713      37.257  11.547  44.367  1.00  0.00      B    H  
ATOM   4320  C   MOH B 714      26.617   7.178   6.582  1.00  0.00      B    C  
ATOM   4321  H1  MOH B 714      27.073   6.520   5.835  1.00  0.00      B    H  
ATOM   4322  H2  MOH B 714      25.565   6.965   6.694  1.00  0.00      B    H  
ATOM   4323  H3  MOH B 714      27.213   7.222   7.548  1.00  0.00      B    H  
ATOM   4324  O   MOH B 714      26.613   8.467   5.961  1.00  0.00      B    O  
ATOM   4325  Ho  MOH B 714      26.814   9.075   6.651  1.00  0.00      B    H  
ATOM   4326  C   MOH B 715      25.240  33.595  34.801  1.00  0.00      B    C  
ATOM   4327  H1  MOH B 715      24.615  32.959  35.448  1.00  0.00      B    H  
ATOM   4328  H2  MOH B 715      24.803  33.378  33.806  1.00  0.00      B    H  
ATOM   4329  H3  MOH B 715      24.952  34.683  34.977  1.00  0.00      B    H  
ATOM   4330  O   MOH B 715      26.546  33.289  34.955  1.00  0.00      B    O  
ATOM   4331  Ho  MOH B 715      27.069  33.913  34.475  1.00  0.00      B    H  
ATOM   4332  C   MOH B 716      33.977   0.976  33.185  1.00  0.00      B    C  
ATOM   4333  H1  MOH B 716      34.566   0.787  32.258  1.00  0.00      B    H  
ATOM   4334  H2  MOH B 716      33.926   0.053  33.750  1.00  0.00      B    H  
ATOM   4335  H3  MOH B 716      34.451   1.747  33.814  1.00  0.00      B    H  
ATOM   4336  O   MOH B 716      32.682   1.233  32.823  1.00  0.00      B    O  
ATOM   4337  Ho  MOH B 716      32.857   1.812  32.048  1.00  0.00      B    H  
ATOM   4338  C   MOH B 717      46.319  47.897  15.336  1.00  0.00      B    C  
ATOM   4339  H1  MOH B 717      46.988  47.373  16.032  1.00  0.00      B    H  
ATOM   4340  H2  MOH B 717      46.653  48.936  15.142  1.00  0.00      B    H  
ATOM   4341  H3  MOH B 717      46.514  47.392  14.387  1.00  0.00      B    H  
ATOM   4342  O   MOH B 717      44.888  47.860  15.682  1.00  0.00      B    O  
ATOM   4343  Ho  MOH B 717      44.324  48.440  15.131  1.00  0.00      B    H  
ATOM   4344  C   MOH B 718      15.335  25.130   8.572  1.00  0.00      B    C  
ATOM   4345  H1  MOH B 718      16.283  24.894   8.908  1.00  0.00      B    H  
ATOM   4346  H2  MOH B 718      14.649  24.830   9.402  1.00  0.00      B    H  
ATOM   4347  H3  MOH B 718      15.212  26.158   8.404  1.00  0.00      B    H  
ATOM   4348  O   MOH B 718      14.901  24.343   7.490  1.00  0.00      B    O  
ATOM   4349  Ho  MOH B 718      13.985  24.658   7.340  1.00  0.00      B    H  
ATOM   4350  C   MOH B 719      49.545  45.010  43.172  1.00  0.00      B    C  
ATOM   4351  H1  MOH B 719      48.610  44.997  43.716  1.00  0.00      B    H  
ATOM   4352  H2  MOH B 719      50.432  45.172  43.786  1.00  0.00      B    H  
ATOM   4353  H3  MOH B 719      49.611  43.985  42.802  1.00  0.00      B    H  
ATOM   4354  O   MOH B 719      49.604  45.817  42.051  1.00  0.00      B    O  
ATOM   4355  Ho  MOH B 719      49.027  46.568  42.240  1.00  0.00      B    H  
ATOM   4356  C   MOH B 720      39.520  25.892  37.473  1.00  0.00      B    C  
ATOM   4357  H1  MOH B 720      38.919  25.605  36.609  1.00  0.00      B    H  
ATOM   4358  H2  MOH B 720      38.774  25.931  38.189  1.00  0.00      B    H  
ATOM   4359  H3  MOH B 720      40.253  25.098  37.646  1.00  0.00      B    H  
ATOM   4360  O   MOH B 720      39.862  27.187  37.074  1.00  0.00      B    O  
ATOM   4361  Ho  MOH B 720      40.118  27.689  37.845  1.00  0.00      B    H  
ATOM   4362  C   MOH B 721      48.662   9.298  41.744  1.00  0.00      B    C  
ATOM   4363  H1  MOH B 721      49.719   9.728  41.768  1.00  0.00      B    H  
ATOM   4364  H2  MOH B 721      47.829   9.987  41.831  1.00  0.00      B    H  
ATOM   4365  H3  MOH B 721      48.459   8.706  40.801  1.00  0.00      B    H  
ATOM   4366  O   MOH B 721      48.723   8.412  42.860  1.00  0.00      B    O  
ATOM   4367  Ho  MOH B 721      49.266   7.720  42.517  1.00  0.00      B    H  
ATOM   4368  C   MOH B 722      25.308  11.523  31.868  1.00  0.00      B    C  
ATOM   4369  H1  MOH B 722      25.799  12.267  32.489  1.00  0.00      B    H  
ATOM   4370  H2  MOH B 722      26.051  10.782  31.594  1.00  0.00      B    H  
ATOM   4371  H3  MOH B 722      24.444  11.004  32.262  1.00  0.00      B    H  
ATOM   4372  O   MOH B 722      24.976  12.231  30.728  1.00  0.00      B    O  
ATOM   4373  Ho  MOH B 722      24.608  11.689  30.062  1.00  0.00      B    H  
ATOM   4374  C   MOH B 723      22.202  21.525  31.977  1.00  0.00      B    C  
ATOM   4375  H1  MOH B 723      22.833  21.959  32.749  1.00  0.00      B    H  
ATOM   4376  H2  MOH B 723      22.064  22.467  31.341  1.00  0.00      B    H  
ATOM   4377  H3  MOH B 723      22.839  20.843  31.361  1.00  0.00      B    H  
ATOM   4378  O   MOH B 723      20.995  21.024  32.422  1.00  0.00      B    O  
ATOM   4379  Ho  MOH B 723      20.492  20.760  31.681  1.00  0.00      B    H  
ATOM   4380  C   MOH B 724      18.063  49.661  27.755  1.00  0.00      B    C  
ATOM   4381  H1  MOH B 724      18.917  49.132  28.167  1.00  0.00      B    H  
ATOM   4382  H2  MOH B 724      17.963  49.460  26.696  1.00  0.00      B    H  
ATOM   4383  H3  MOH B 724      17.188  49.229  28.146  1.00  0.00      B    H  
ATOM   4384  O   MOH B 724      18.075  51.017  28.005  1.00  0.00      B    O  
ATOM   4385  Ho  MOH B 724      17.807  51.423  27.198  1.00  0.00      B    H  
ATOM   4386  C   MOH B 725      35.869   9.429  32.705  1.00  0.00      B    C  
ATOM   4387  H1  MOH B 725      35.299   9.658  31.781  1.00  0.00      B    H  
ATOM   4388  H2  MOH B 725      35.859  10.405  33.128  1.00  0.00      B    H  
ATOM   4389  H3  MOH B 725      35.366   8.693  33.328  1.00  0.00      B    H  
ATOM   4390  O   MOH B 725      37.207   9.029  32.417  1.00  0.00      B    O  
ATOM   4391  Ho  MOH B 725      37.133   8.189  31.900  1.00  0.00      B    H  
ATOM   4392  C   MOH B 726       5.759  22.428  27.719  1.00  0.00      B    C  
ATOM   4393  H1  MOH B 726       6.171  21.446  28.162  1.00  0.00      B    H  
ATOM   4394  H2  MOH B 726       6.551  23.180  27.801  1.00  0.00      B    H  
ATOM   4395  H3  MOH B 726       5.423  22.121  26.748  1.00  0.00      B    H  
ATOM   4396  O   MOH B 726       4.749  22.756  28.541  1.00  0.00      B    O  
ATOM   4397  Ho  MOH B 726       3.961  22.962  27.975  1.00  0.00      B    H  
ATOM   4398  C   MOH B 727      33.164  46.151   9.238  1.00  0.00      B    C  
ATOM   4399  H1  MOH B 727      32.423  45.544   8.653  1.00  0.00      B    H  
ATOM   4400  H2  MOH B 727      33.042  45.743  10.216  1.00  0.00      B    H  
ATOM   4401  H3  MOH B 727      34.103  45.898   8.859  1.00  0.00      B    H  
ATOM   4402  O   MOH B 727      32.902  47.552   9.093  1.00  0.00      B    O  
ATOM   4403  Ho  MOH B 727      33.144  47.694   8.166  1.00  0.00      B    H  
ATOM   4404  C   MOH B 728      19.287  41.633   3.063  1.00  0.00      B    C  
ATOM   4405  H1  MOH B 728      19.800  42.086   2.149  1.00  0.00      B    H  
ATOM   4406  H2  MOH B 728      18.296  41.426   2.730  1.00  0.00      B    H  
ATOM   4407  H3  MOH B 728      19.542  40.558   3.158  1.00  0.00      B    H  
ATOM   4408  O   MOH B 728      19.368  42.490   4.189  1.00  0.00      B    O  
ATOM   4409  Ho  MOH B 728      19.036  41.982   4.910  1.00  0.00      B    H  
ATOM   4410  C   MOH B 729      35.828   9.548  19.538  1.00  0.00      B    C  
ATOM   4411  H1  MOH B 729      36.902   9.860  19.421  1.00  0.00      B    H  
ATOM   4412  H2  MOH B 729      35.295  10.040  18.752  1.00  0.00      B    H  
ATOM   4413  H3  MOH B 729      35.643   8.493  19.318  1.00  0.00      B    H  
ATOM   4414  O   MOH B 729      35.352   9.862  20.808  1.00  0.00      B    O  
ATOM   4415  Ho  MOH B 729      35.681  10.721  21.181  1.00  0.00      B    H  
ATOM   4416  C   MOH B 730       0.328  22.084  33.516  1.00  0.00      B    C  
ATOM   4417  H1  MOH B 730       0.062  22.466  34.480  1.00  0.00      B    H  
ATOM   4418  H2  MOH B 730      -0.178  21.110  33.437  1.00  0.00      B    H  
ATOM   4419  H3  MOH B 730       0.083  22.700  32.609  1.00  0.00      B    H  
ATOM   4420  O   MOH B 730       1.628  21.932  33.814  1.00  0.00      B    O  
ATOM   4421  Ho  MOH B 730       1.603  21.176  34.422  1.00  0.00      B    H  
ATOM   4422  C   MOH B 731       7.012  26.116  19.600  1.00  0.00      B    C  
ATOM   4423  H1  MOH B 731       6.686  25.178  19.158  1.00  0.00      B    H  
ATOM   4424  H2  MOH B 731       6.831  26.117  20.726  1.00  0.00      B    H  
ATOM   4425  H3  MOH B 731       8.070  26.174  19.380  1.00  0.00      B    H  
ATOM   4426  O   MOH B 731       6.326  27.198  18.917  1.00  0.00      B    O  
ATOM   4427  Ho  MOH B 731       6.302  27.877  19.532  1.00  0.00      B    H  
ATOM   4428  C   MOH B 732       7.016  30.125  46.384  1.00  0.00      B    C  
ATOM   4429  H1  MOH B 732       7.367  29.799  45.417  1.00  0.00      B    H  
ATOM   4430  H2  MOH B 732       6.589  29.320  46.927  1.00  0.00      B    H  
ATOM   4431  H3  MOH B 732       7.869  30.386  47.001  1.00  0.00      B    H  
ATOM   4432  O   MOH B 732       6.092  31.191  46.210  1.00  0.00      B    O  
ATOM   4433  Ho  MOH B 732       6.007  31.813  46.928  1.00  0.00      B    H  
ATOM   4434  C   MOH B 733      22.695  36.406  17.819  1.00  0.00      B    C  
ATOM   4435  H1  MOH B 733      22.419  36.122  16.819  1.00  0.00      B    H  
ATOM   4436  H2  MOH B 733      23.353  35.592  18.188  1.00  0.00      B    H  
ATOM   4437  H3  MOH B 733      23.174  37.381  17.896  1.00  0.00      B    H  
ATOM   4438  O   MOH B 733      21.514  36.174  18.599  1.00  0.00      B    O  
ATOM   4439  Ho  MOH B 733      20.789  36.584  18.129  1.00  0.00      B    H  
ATOM   4440  C   MOH B 734       1.305  35.028   3.014  1.00  0.00      B    C  
ATOM   4441  H1  MOH B 734       0.527  34.468   3.524  1.00  0.00      B    H  
ATOM   4442  H2  MOH B 734       1.613  34.495   2.121  1.00  0.00      B    H  
ATOM   4443  H3  MOH B 734       1.099  36.112   2.825  1.00  0.00      B    H  
ATOM   4444  O   MOH B 734       2.420  35.063   3.894  1.00  0.00      B    O  
ATOM   4445  Ho  MOH B 734       3.167  35.137   3.281  1.00  0.00      B    H  
ATOM   4446  C   MOH B 735      25.456  20.535  50.377  1.00  0.00      B    C  
ATOM   4447  H1  MOH B 735      24.677  20.218  49.682  1.00  0.00      B    H  
ATOM   4448  H2  MOH B 735      25.777  21.595  50.108  1.00  0.00      B    H  
ATOM   4449  H3  MOH B 735      25.039  20.468  51.458  1.00  0.00      B    H  
ATOM   4450  O   MOH B 735      26.465  19.533  50.153  1.00  0.00      B    O  
ATOM   4451  Ho  MOH B 735      26.384  19.403  49.190  1.00  0.00      B    H  
ATOM   4452  C   MOH B 736      27.590  11.342  45.604  1.00  0.00      B    C  
ATOM   4453  H1  MOH B 736      26.883  11.946  46.207  1.00  0.00      B    H  
ATOM   4454  H2  MOH B 736      27.083  10.655  44.937  1.00  0.00      B    H  
ATOM   4455  H3  MOH B 736      28.074  12.075  45.013  1.00  0.00      B    H  
ATOM   4456  O   MOH B 736      28.493  10.694  46.483  1.00  0.00      B    O  
ATOM   4457  Ho  MOH B 736      28.556  11.239  47.295  1.00  0.00      B    H  
ATOM   4458  C   MOH B 737      47.926  10.664   0.339  1.00  0.00      B    C  
ATOM   4459  H1  MOH B 737      48.032  10.589  -0.700  1.00  0.00      B    H  
ATOM   4460  H2  MOH B 737      48.881  11.051   0.691  1.00  0.00      B    H  
ATOM   4461  H3  MOH B 737      47.200  11.477   0.591  1.00  0.00      B    H  
ATOM   4462  O   MOH B 737      47.773   9.370   0.919  1.00  0.00      B    O  
ATOM   4463  Ho  MOH B 737      46.988   9.055   0.498  1.00  0.00      B    H  
ATOM   4464  C   MOH B 738      18.518  30.035  14.240  1.00  0.00      B    C  
ATOM   4465  H1  MOH B 738      18.220  30.486  15.248  1.00  0.00      B    H  
ATOM   4466  H2  MOH B 738      17.703  29.299  14.016  1.00  0.00      B    H  
ATOM   4467  H3  MOH B 738      18.358  30.947  13.677  1.00  0.00      B    H  
ATOM   4468  O   MOH B 738      19.846  29.538  14.119  1.00  0.00      B    O  
ATOM   4469  Ho  MOH B 738      20.489  30.187  14.290  1.00  0.00      B    H  
ATOM   4470  C   MOH B 739      29.724  14.180  40.814  1.00  0.00      B    C  
ATOM   4471  H1  MOH B 739      29.063  13.404  40.315  1.00  0.00      B    H  
ATOM   4472  H2  MOH B 739      29.310  14.344  41.807  1.00  0.00      B    H  
ATOM   4473  H3  MOH B 739      30.756  13.921  40.869  1.00  0.00      B    H  
ATOM   4474  O   MOH B 739      29.722  15.330  40.030  1.00  0.00      B    O  
ATOM   4475  Ho  MOH B 739      30.247  15.115  39.240  1.00  0.00      B    H  
ATOM   4476  C   MOH B 740      41.957  49.258  44.912  1.00  0.00      B    C  
ATOM   4477  H1  MOH B 740      43.032  49.427  45.108  1.00  0.00      B    H  
ATOM   4478  H2  MOH B 740      41.797  48.238  45.188  1.00  0.00      B    H  
ATOM   4479  H3  MOH B 740      41.289  49.979  45.331  1.00  0.00      B    H  
ATOM   4480  O   MOH B 740      41.809  49.280  43.524  1.00  0.00      B    O  
ATOM   4481  Ho  MOH B 740      42.268  49.961  43.049  1.00  0.00      B    H  
ATOM   4482  C   MOH B 741      12.144  15.455   5.373  1.00  0.00      B    C  
ATOM   4483  H1  MOH B 741      12.423  15.238   6.371  1.00  0.00      B    H  
ATOM   4484  H2  MOH B 741      12.573  14.745   4.663  1.00  0.00      B    H  
ATOM   4485  H3  MOH B 741      11.069  15.559   5.256  1.00  0.00      B    H  
ATOM   4486  O   MOH B 741      12.694  16.702   4.908  1.00  0.00      B    O  
ATOM   4487  Ho  MOH B 741      13.624  16.563   4.947  1.00  0.00      B    H  
ATOM   4488  C   MOH B 742      24.080   1.601  46.125  1.00  0.00      B    C  
ATOM   4489  H1  MOH B 742      23.370   0.807  46.127  1.00  0.00      B    H  
ATOM   4490  H2  MOH B 742      23.891   2.243  45.301  1.00  0.00      B    H  
ATOM   4491  H3  MOH B 742      23.752   2.303  46.878  1.00  0.00      B    H  
ATOM   4492  O   MOH B 742      25.478   1.167  46.085  1.00  0.00      B    O  
ATOM   4493  Ho  MOH B 742      25.696   0.691  46.951  1.00  0.00      B    H  
ATOM   4494  C   MOH B 743       5.734  45.273   2.991  1.00  0.00      B    C  
ATOM   4495  H1  MOH B 743       5.878  45.611   2.004  1.00  0.00      B    H  
ATOM   4496  H2  MOH B 743       4.698  45.465   3.354  1.00  0.00      B    H  
ATOM   4497  H3  MOH B 743       5.956  44.197   2.983  1.00  0.00      B    H  
ATOM   4498  O   MOH B 743       6.686  46.000   3.754  1.00  0.00      B    O  
ATOM   4499  Ho  MOH B 743       6.312  46.050   4.654  1.00  0.00      B    H  
ATOM   4500  C   MOH B 744      48.718  48.076  20.163  1.00  0.00      B    C  
ATOM   4501  H1  MOH B 744      47.751  48.504  20.363  1.00  0.00      B    H  
ATOM   4502  H2  MOH B 744      49.139  48.773  19.482  1.00  0.00      B    H  
ATOM   4503  H3  MOH B 744      49.163  48.164  21.101  1.00  0.00      B    H  
ATOM   4504  O   MOH B 744      48.757  46.722  19.747  1.00  0.00      B    O  
ATOM   4505  Ho  MOH B 744      49.203  46.174  20.476  1.00  0.00      B    H  
ATOM   4506  C   MOH B 745      10.459  35.791  11.661  1.00  0.00      B    C  
ATOM   4507  H1  MOH B 745       9.642  35.177  11.356  1.00  0.00      B    H  
ATOM   4508  H2  MOH B 745      10.475  35.799  12.777  1.00  0.00      B    H  
ATOM   4509  H3  MOH B 745      11.446  35.284  11.465  1.00  0.00      B    H  
ATOM   4510  O   MOH B 745      10.485  37.127  11.079  1.00  0.00      B    O  
ATOM   4511  Ho  MOH B 745      10.797  37.025  10.164  1.00  0.00      B    H  
ATOM   4512  C   MOH B 746      32.724  28.754  22.018  1.00  0.00      B    C  
ATOM   4513  H1  MOH B 746      31.597  28.794  21.869  1.00  0.00      B    H  
ATOM   4514  H2  MOH B 746      33.134  28.340  21.135  1.00  0.00      B    H  
ATOM   4515  H3  MOH B 746      33.164  29.788  22.286  1.00  0.00      B    H  
ATOM   4516  O   MOH B 746      32.973  27.892  23.127  1.00  0.00      B    O  
ATOM   4517  Ho  MOH B 746      33.173  27.066  22.641  1.00  0.00      B    H  
ATOM   4518  C   MOH B 747      24.449  48.046  30.834  1.00  0.00      B    C  
ATOM   4519  H1  MOH B 747      25.006  47.343  30.238  1.00  0.00      B    H  
ATOM   4520  H2  MOH B 747      24.999  48.533  31.577  1.00  0.00      B    H  
ATOM   4521  H3  MOH B 747      24.027  48.696  30.064  1.00  0.00      B    H  
ATOM   4522  O   MOH B 747      23.505  47.418  31.619  1.00  0.00      B    O  
ATOM   4523  Ho  MOH B 747      22.641  47.758  31.326  1.00  0.00      B    H  
ATOM   4524  C   MOH B 748      12.627  12.197  38.671  1.00  0.00      B    C  
ATOM   4525  H1  MOH B 748      12.636  13.196  39.054  1.00  0.00      B    H  
ATOM   4526  H2  MOH B 748      11.684  11.857  38.348  1.00  0.00      B    H  
ATOM   4527  H3  MOH B 748      13.291  12.266  37.858  1.00  0.00      B    H  
ATOM   4528  O   MOH B 748      13.115  11.354  39.551  1.00  0.00      B    O  
ATOM   4529  Ho  MOH B 748      13.005  11.668  40.473  1.00  0.00      B    H  
ATOM   4530  C   MOH B 749      15.999  17.072  26.214  1.00  0.00      B    C  
ATOM   4531  H1  MOH B 749      15.278  16.711  26.868  1.00  0.00      B    H  
ATOM   4532  H2  MOH B 749      15.930  16.436  25.369  1.00  0.00      B    H  
ATOM   4533  H3  MOH B 749      15.793  18.030  25.791  1.00  0.00      B    H  
ATOM   4534  O   MOH B 749      17.230  17.194  26.880  1.00  0.00      B    O  
ATOM   4535  Ho  MOH B 749      17.810  17.897  26.503  1.00  0.00      B    H  
ATOM   4536  C   MOH B 750      10.032   8.384  44.707  1.00  0.00      B    C  
ATOM   4537  H1  MOH B 750      10.135   8.269  45.787  1.00  0.00      B    H  
ATOM   4538  H2  MOH B 750      10.880   8.921  44.517  1.00  0.00      B    H  
ATOM   4539  H3  MOH B 750      10.114   7.416  44.274  1.00  0.00      B    H  
ATOM   4540  O   MOH B 750       8.844   8.976  44.436  1.00  0.00      B    O  
ATOM   4541  Ho  MOH B 750       8.869   9.292  43.509  1.00  0.00      B    H  
ATOM   4542  C   MOH B 751       1.939  25.541  15.200  1.00  0.00      B    C  
ATOM   4543  H1  MOH B 751       2.450  25.997  14.342  1.00  0.00      B    H  
ATOM   4544  H2  MOH B 751       2.720  24.958  15.685  1.00  0.00      B    H  
ATOM   4545  H3  MOH B 751       1.741  26.287  16.010  1.00  0.00      B    H  
ATOM   4546  O   MOH B 751       0.843  24.761  14.922  1.00  0.00      B    O  
ATOM   4547  Ho  MOH B 751       1.035  24.320  14.093  1.00  0.00      B    H  
ATOM   4548  C   MOH B 752      27.988  15.417  37.063  1.00  0.00      B    C  
ATOM   4549  H1  MOH B 752      27.941  16.504  37.243  1.00  0.00      B    H  
ATOM   4550  H2  MOH B 752      28.827  15.171  36.357  1.00  0.00      B    H  
ATOM   4551  H3  MOH B 752      28.105  14.813  37.960  1.00  0.00      B    H  
ATOM   4552  O   MOH B 752      26.835  14.928  36.364  1.00  0.00      B    O  
ATOM   4553  Ho  MOH B 752      26.905  15.168  35.440  1.00  0.00      B    H  
ATOM   4554  C   MOH B 753       4.895  39.525  31.663  1.00  0.00      B    C  
ATOM   4555  H1  MOH B 753       5.173  38.739  30.953  1.00  0.00      B    H  
ATOM   4556  H2  MOH B 753       3.885  39.645  31.788  1.00  0.00      B    H  
ATOM   4557  H3  MOH B 753       5.363  39.107  32.571  1.00  0.00      B    H  
ATOM   4558  O   MOH B 753       5.467  40.733  31.312  1.00  0.00      B    O  
ATOM   4559  Ho  MOH B 753       4.894  41.218  30.707  1.00  0.00      B    H  
ATOM   4560  C   MOH B 754      13.262   7.794  19.369  1.00  0.00      B    C  
ATOM   4561  H1  MOH B 754      12.824   8.732  19.094  1.00  0.00      B    H  
ATOM   4562  H2  MOH B 754      12.466   7.154  19.761  1.00  0.00      B    H  
ATOM   4563  H3  MOH B 754      13.721   7.431  18.439  1.00  0.00      B    H  
ATOM   4564  O   MOH B 754      14.251   7.889  20.380  1.00  0.00      B    O  
ATOM   4565  Ho  MOH B 754      14.175   7.012  20.824  1.00  0.00      B    H  
ATOM   4566  C   MOH B 755       4.330  28.686  27.804  1.00  0.00      B    C  
ATOM   4567  H1  MOH B 755       5.019  29.529  27.879  1.00  0.00      B    H  
ATOM   4568  H2  MOH B 755       4.816  27.878  27.255  1.00  0.00      B    H  
ATOM   4569  H3  MOH B 755       3.978  28.383  28.751  1.00  0.00      B    H  
ATOM   4570  O   MOH B 755       3.249  28.965  27.032  1.00  0.00      B    O  
ATOM   4571  Ho  MOH B 755       2.869  29.710  27.501  1.00  0.00      B    H  
ATOM   4572  C   MOH B 756      32.641  49.063  21.733  1.00  0.00      B    C  
ATOM   4573  H1  MOH B 756      31.615  48.930  21.252  1.00  0.00      B    H  
ATOM   4574  H2  MOH B 756      33.177  48.130  21.721  1.00  0.00      B    H  
ATOM   4575  H3  MOH B 756      33.230  49.862  21.194  1.00  0.00      B    H  
ATOM   4576  O   MOH B 756      32.539  49.148  23.148  1.00  0.00      B    O  
ATOM   4577  Ho  MOH B 756      33.155  48.573  23.640  1.00  0.00      B    H  
ATOM   4578  C   MOH B 757      43.510   9.869   0.846  1.00  0.00      B    C  
ATOM   4579  H1  MOH B 757      43.387   9.770   1.928  1.00  0.00      B    H  
ATOM   4580  H2  MOH B 757      42.804   9.174   0.440  1.00  0.00      B    H  
ATOM   4581  H3  MOH B 757      43.284  10.830   0.472  1.00  0.00      B    H  
ATOM   4582  O   MOH B 757      44.817   9.544   0.381  1.00  0.00      B    O  
ATOM   4583  Ho  MOH B 757      44.826   8.757  -0.166  1.00  0.00      B    H  
ATOM   4584  C   MOH B 758      27.276  22.319  47.070  1.00  0.00      B    C  
ATOM   4585  H1  MOH B 758      27.340  21.279  47.456  1.00  0.00      B    H  
ATOM   4586  H2  MOH B 758      26.702  22.286  46.151  1.00  0.00      B    H  
ATOM   4587  H3  MOH B 758      26.504  22.965  47.524  1.00  0.00      B    H  
ATOM   4588  O   MOH B 758      28.406  23.093  47.157  1.00  0.00      B    O  
ATOM   4589  Ho  MOH B 758      29.126  22.635  46.752  1.00  0.00      B    H  
ATOM   4590  C   MOH B 759      12.831   3.300  30.067  1.00  0.00      B    C  
ATOM   4591  H1  MOH B 759      13.220   2.262  29.925  1.00  0.00      B    H  
ATOM   4592  H2  MOH B 759      12.216   3.398  31.001  1.00  0.00      B    H  
ATOM   4593  H3  MOH B 759      13.765   3.874  30.388  1.00  0.00      B    H  
ATOM   4594  O   MOH B 759      12.120   3.894  28.971  1.00  0.00      B    O  
ATOM   4595  Ho  MOH B 759      12.527   3.575  28.205  1.00  0.00      B    H  
ATOM   4596  C   MOH B 760      49.474  42.185  36.867  1.00  0.00      B    C  
ATOM   4597  H1  MOH B 760      49.923  42.929  37.596  1.00  0.00      B    H  
ATOM   4598  H2  MOH B 760      50.147  41.428  36.414  1.00  0.00      B    H  
ATOM   4599  H3  MOH B 760      48.744  41.465  37.359  1.00  0.00      B    H  
ATOM   4600  O   MOH B 760      48.673  42.967  36.054  1.00  0.00      B    O  
ATOM   4601  Ho  MOH B 760      49.288  43.243  35.376  1.00  0.00      B    H  
ATOM   4602  C   MOH B 761      21.137  51.807  43.597  1.00  0.00      B    C  
ATOM   4603  H1  MOH B 761      21.634  51.565  44.491  1.00  0.00      B    H  
ATOM   4604  H2  MOH B 761      20.133  52.262  43.794  1.00  0.00      B    H  
ATOM   4605  H3  MOH B 761      21.767  52.464  43.028  1.00  0.00      B    H  
ATOM   4606  O   MOH B 761      20.943  50.644  42.944  1.00  0.00      B    O  
ATOM   4607  Ho  MOH B 761      20.355  50.108  43.484  1.00  0.00      B    H  
ATOM   4608  C   MOH B 762      18.053  35.657  37.660  1.00  0.00      B    C  
ATOM   4609  H1  MOH B 762      18.498  35.049  38.426  1.00  0.00      B    H  
ATOM   4610  H2  MOH B 762      17.139  35.952  38.137  1.00  0.00      B    H  
ATOM   4611  H3  MOH B 762      18.556  36.597  37.453  1.00  0.00      B    H  
ATOM   4612  O   MOH B 762      17.929  34.987  36.426  1.00  0.00      B    O  
ATOM   4613  Ho  MOH B 762      17.056  34.521  36.411  1.00  0.00      B    H  
ATOM   4614  C   MOH B 763      38.217  14.875  14.559  1.00  0.00      B    C  
ATOM   4615  H1  MOH B 763      37.549  14.510  15.328  1.00  0.00      B    H  
ATOM   4616  H2  MOH B 763      38.867  14.065  14.307  1.00  0.00      B    H  
ATOM   4617  H3  MOH B 763      37.545  15.056  13.659  1.00  0.00      B    H  
ATOM   4618  O   MOH B 763      39.150  15.844  14.923  1.00  0.00      B    O  
ATOM   4619  Ho  MOH B 763      39.842  15.536  15.576  1.00  0.00      B    H  
ATOM   4620  C   MOH B 764      36.988   1.199   5.659  1.00  0.00      B    C  
ATOM   4621  H1  MOH B 764      37.946   1.784   5.698  1.00  0.00      B    H  
ATOM   4622  H2  MOH B 764      36.731   1.221   4.547  1.00  0.00      B    H  
ATOM   4623  H3  MOH B 764      37.225   0.197   5.969  1.00  0.00      B    H  
ATOM   4624  O   MOH B 764      36.106   1.779   6.479  1.00  0.00      B    O  
ATOM   4625  Ho  MOH B 764      36.461   1.852   7.401  1.00  0.00      B    H  
ATOM   4626  C   MOH B 765      36.187  10.925  13.649  1.00  0.00      B    C  
ATOM   4627  H1  MOH B 765      35.264  11.527  13.930  1.00  0.00      B    H  
ATOM   4628  H2  MOH B 765      36.787  11.467  12.938  1.00  0.00      B    H  
ATOM   4629  H3  MOH B 765      36.827  10.745  14.577  1.00  0.00      B    H  
ATOM   4630  O   MOH B 765      35.842   9.704  13.294  1.00  0.00      B    O  
ATOM   4631  Ho  MOH B 765      35.509   9.303  14.058  1.00  0.00      B    H  
ATOM   4632  C   MOH B 766      49.329  11.689  35.955  1.00  0.00      B    C  
ATOM   4633  H1  MOH B 766      48.674  12.499  35.818  1.00  0.00      B    H  
ATOM   4634  H2  MOH B 766      48.835  10.803  35.633  1.00  0.00      B    H  
ATOM   4635  H3  MOH B 766      50.119  11.821  35.168  1.00  0.00      B    H  
ATOM   4636  O   MOH B 766      49.848  11.792  37.240  1.00  0.00      B    O  
ATOM   4637  Ho  MOH B 766      50.090  10.895  37.356  1.00  0.00      B    H  
ATOM   4638  C   MOH B 767       7.604   6.354  41.900  1.00  0.00      B    C  
ATOM   4639  H1  MOH B 767       7.804   7.437  41.888  1.00  0.00      B    H  
ATOM   4640  H2  MOH B 767       8.058   6.030  42.887  1.00  0.00      B    H  
ATOM   4641  H3  MOH B 767       6.548   6.172  41.992  1.00  0.00      B    H  
ATOM   4642  O   MOH B 767       8.198   5.702  40.725  1.00  0.00      B    O  
ATOM   4643  Ho  MOH B 767       8.029   4.765  40.774  1.00  0.00      B    H  
ATOM   4644  C   MOH B 768      31.274  23.633  18.716  1.00  0.00      B    C  
ATOM   4645  H1  MOH B 768      31.373  22.534  18.703  1.00  0.00      B    H  
ATOM   4646  H2  MOH B 768      30.363  23.952  19.233  1.00  0.00      B    H  
ATOM   4647  H3  MOH B 768      32.082  24.049  19.269  1.00  0.00      B    H  
ATOM   4648  O   MOH B 768      31.225  24.033  17.384  1.00  0.00      B    O  
ATOM   4649  Ho  MOH B 768      31.867  23.456  16.826  1.00  0.00      B    H  
ATOM   4650  C   MOH B 769      34.614   0.807  39.504  1.00  0.00      B    C  
ATOM   4651  H1  MOH B 769      35.073   1.201  38.604  1.00  0.00      B    H  
ATOM   4652  H2  MOH B 769      34.868   1.482  40.322  1.00  0.00      B    H  
ATOM   4653  H3  MOH B 769      33.548   0.751  39.275  1.00  0.00      B    H  
ATOM   4654  O   MOH B 769      35.139  -0.412  39.862  1.00  0.00      B    O  
ATOM   4655  Ho  MOH B 769      34.402  -1.071  40.018  1.00  0.00      B    H  
ATOM   4656  C   MOH B 770      43.226   3.269  42.199  1.00  0.00      B    C  
ATOM   4657  H1  MOH B 770      43.658   4.167  41.649  1.00  0.00      B    H  
ATOM   4658  H2  MOH B 770      42.170   3.129  41.943  1.00  0.00      B    H  
ATOM   4659  H3  MOH B 770      43.748   2.376  41.939  1.00  0.00      B    H  
ATOM   4660  O   MOH B 770      43.223   3.501  43.641  1.00  0.00      B    O  
ATOM   4661  Ho  MOH B 770      42.474   4.064  43.938  1.00  0.00      B    H  
ATOM   4662  C   MOH B 771      45.531  51.363  10.594  1.00  0.00      B    C  
ATOM   4663  H1  MOH B 771      45.066  51.913   9.758  1.00  0.00      B    H  
ATOM   4664  H2  MOH B 771      46.637  51.450  10.570  1.00  0.00      B    H  
ATOM   4665  H3  MOH B 771      45.216  51.799  11.548  1.00  0.00      B    H  
ATOM   4666  O   MOH B 771      45.102  49.952  10.617  1.00  0.00      B    O  
ATOM   4667  Ho  MOH B 771      45.673  49.495   9.920  1.00  0.00      B    H  
ATOM   4668  C   MOH B 772      30.670  25.737  22.995  1.00  0.00      B    C  
ATOM   4669  H1  MOH B 772      30.287  26.668  23.347  1.00  0.00      B    H  
ATOM   4670  H2  MOH B 772      31.179  26.000  22.052  1.00  0.00      B    H  
ATOM   4671  H3  MOH B 772      31.333  25.312  23.816  1.00  0.00      B    H  
ATOM   4672  O   MOH B 772      29.605  24.868  22.831  1.00  0.00      B    O  
ATOM   4673  Ho  MOH B 772      29.790  24.121  22.268  1.00  0.00      B    H  
ATOM   4674  C   MOH B 773       7.129  14.383   2.069  1.00  0.00      B    C  
ATOM   4675  H1  MOH B 773       7.664  13.908   1.243  1.00  0.00      B    H  
ATOM   4676  H2  MOH B 773       7.238  15.463   1.934  1.00  0.00      B    H  
ATOM   4677  H3  MOH B 773       6.097  14.174   1.844  1.00  0.00      B    H  
ATOM   4678  O   MOH B 773       7.488  14.066   3.367  1.00  0.00      B    O  
ATOM   4679  Ho  MOH B 773       6.742  14.400   3.794  1.00  0.00      B    H  
ATOM   4680  C   MOH B 774      15.120   7.327   2.935  1.00  0.00      B    C  
ATOM   4681  H1  MOH B 774      15.908   7.012   3.746  1.00  0.00      B    H  
ATOM   4682  H2  MOH B 774      14.379   6.585   2.978  1.00  0.00      B    H  
ATOM   4683  H3  MOH B 774      14.634   8.287   3.221  1.00  0.00      B    H  
ATOM   4684  O   MOH B 774      15.530   7.408   1.572  1.00  0.00      B    O  
ATOM   4685  Ho  MOH B 774      14.816   7.118   1.009  1.00  0.00      B    H  
ATOM   4686  C   MOH B 775      40.543  41.691  49.631  1.00  0.00      B    C  
ATOM   4687  H1  MOH B 775      40.538  41.888  48.557  1.00  0.00      B    H  
ATOM   4688  H2  MOH B 775      41.271  40.944  49.906  1.00  0.00      B    H  
ATOM   4689  H3  MOH B 775      40.874  42.600  50.007  1.00  0.00      B    H  
ATOM   4690  O   MOH B 775      39.246  41.260  49.968  1.00  0.00      B    O  
ATOM   4691  Ho  MOH B 775      39.341  40.763  50.799  1.00  0.00      B    H  
ATOM   4692  C   MOH B 776      17.735  12.324  34.049  1.00  0.00      B    C  
ATOM   4693  H1  MOH B 776      18.629  12.831  33.587  1.00  0.00      B    H  
ATOM   4694  H2  MOH B 776      17.932  12.330  35.167  1.00  0.00      B    H  
ATOM   4695  H3  MOH B 776      16.858  13.004  33.789  1.00  0.00      B    H  
ATOM   4696  O   MOH B 776      17.612  10.998  33.643  1.00  0.00      B    O  
ATOM   4697  Ho  MOH B 776      16.733  10.905  33.347  1.00  0.00      B    H  
ATOM   4698  C   MOH B 777       1.662   6.646  29.445  1.00  0.00      B    C  
ATOM   4699  H1  MOH B 777       1.642   5.607  29.089  1.00  0.00      B    H  
ATOM   4700  H2  MOH B 777       1.444   7.395  28.804  1.00  0.00      B    H  
ATOM   4701  H3  MOH B 777       0.944   6.675  30.223  1.00  0.00      B    H  
ATOM   4702  O   MOH B 777       2.789   7.011  30.039  1.00  0.00      B    O  
ATOM   4703  Ho  MOH B 777       3.556   6.612  29.548  1.00  0.00      B    H  
ATOM   4704  C   MOH B 778      40.135  20.652  10.858  1.00  0.00      B    C  
ATOM   4705  H1  MOH B 778      40.418  20.402  11.923  1.00  0.00      B    H  
ATOM   4706  H2  MOH B 778      40.780  20.029  10.199  1.00  0.00      B    H  
ATOM   4707  H3  MOH B 778      39.071  20.386  10.868  1.00  0.00      B    H  
ATOM   4708  O   MOH B 778      40.550  21.940  10.453  1.00  0.00      B    O  
ATOM   4709  Ho  MOH B 778      41.439  22.019  10.665  1.00  0.00      B    H  
ATOM   4710  C   MOH B 779       9.398  21.823  13.198  1.00  0.00      B    C  
ATOM   4711  H1  MOH B 779       8.641  21.084  13.234  1.00  0.00      B    H  
ATOM   4712  H2  MOH B 779       9.682  22.280  14.153  1.00  0.00      B    H  
ATOM   4713  H3  MOH B 779      10.250  21.340  12.718  1.00  0.00      B    H  
ATOM   4714  O   MOH B 779       8.803  22.672  12.308  1.00  0.00      B    O  
ATOM   4715  Ho  MOH B 779       7.912  22.892  12.651  1.00  0.00      B    H  
ATOM   4716  C   MOH B 780      38.473  16.413  32.824  1.00  0.00      B    C  
ATOM   4717  H1  MOH B 780      39.277  15.707  33.136  1.00  0.00      B    H  
ATOM   4718  H2  MOH B 780      38.781  17.294  33.348  1.00  0.00      B    H  
ATOM   4719  H3  MOH B 780      38.591  16.560  31.768  1.00  0.00      B    H  
ATOM   4720  O   MOH B 780      37.185  16.170  33.184  1.00  0.00      B    O  
ATOM   4721  Ho  MOH B 780      36.769  15.470  32.680  1.00  0.00      B    H  
ATOM   4722  C   MOH B 781      16.098   3.877  24.818  1.00  0.00      B    C  
ATOM   4723  H1  MOH B 781      15.464   4.761  25.073  1.00  0.00      B    H  
ATOM   4724  H2  MOH B 781      15.728   3.372  23.977  1.00  0.00      B    H  
ATOM   4725  H3  MOH B 781      17.119   4.138  24.630  1.00  0.00      B    H  
ATOM   4726  O   MOH B 781      15.979   3.039  25.903  1.00  0.00      B    O  
ATOM   4727  Ho  MOH B 781      16.697   2.440  25.906  1.00  0.00      B    H  
ATOM   4728  C   MOH B 782      15.059  47.241  16.849  1.00  0.00      B    C  
ATOM   4729  H1  MOH B 782      15.997  47.253  17.398  1.00  0.00      B    H  
ATOM   4730  H2  MOH B 782      15.282  46.964  15.803  1.00  0.00      B    H  
ATOM   4731  H3  MOH B 782      14.387  46.482  17.233  1.00  0.00      B    H  
ATOM   4732  O   MOH B 782      14.417  48.447  16.902  1.00  0.00      B    O  
ATOM   4733  Ho  MOH B 782      13.476  48.387  16.672  1.00  0.00      B    H  
ATOM   4734  C   MOH B 783      25.834   3.311   5.178  1.00  0.00      B    C  
ATOM   4735  H1  MOH B 783      26.714   3.659   4.568  1.00  0.00      B    H  
ATOM   4736  H2  MOH B 783      24.925   3.746   4.697  1.00  0.00      B    H  
ATOM   4737  H3  MOH B 783      25.682   2.274   5.034  1.00  0.00      B    H  
ATOM   4738  O   MOH B 783      25.824   3.807   6.538  1.00  0.00      B    O  
ATOM   4739  Ho  MOH B 783      26.498   3.251   7.023  1.00  0.00      B    H  
ATOM   4740  C   MOH B 784      14.781  21.879  35.789  1.00  0.00      B    C  
ATOM   4741  H1  MOH B 784      13.949  22.221  36.433  1.00  0.00      B    H  
ATOM   4742  H2  MOH B 784      14.899  22.603  35.026  1.00  0.00      B    H  
ATOM   4743  H3  MOH B 784      15.625  21.738  36.483  1.00  0.00      B    H  
ATOM   4744  O   MOH B 784      14.455  20.606  35.225  1.00  0.00      B    O  
ATOM   4745  Ho  MOH B 784      15.167  19.974  35.370  1.00  0.00      B    H  
ATOM   4746  C   MOH B 785      25.155  41.555  22.218  1.00  0.00      B    C  
ATOM   4747  H1  MOH B 785      25.973  41.443  21.468  1.00  0.00      B    H  
ATOM   4748  H2  MOH B 785      24.565  40.698  22.521  1.00  0.00      B    H  
ATOM   4749  H3  MOH B 785      25.688  41.764  23.175  1.00  0.00      B    H  
ATOM   4750  O   MOH B 785      24.324  42.632  21.806  1.00  0.00      B    O  
ATOM   4751  Ho  MOH B 785      24.768  43.455  22.101  1.00  0.00      B    H  
ATOM   4752  C   MOH B 786      34.565  10.810  26.370  1.00  0.00      B    C  
ATOM   4753  H1  MOH B 786      34.516  11.879  26.599  1.00  0.00      B    H  
ATOM   4754  H2  MOH B 786      35.004  10.504  25.364  1.00  0.00      B    H  
ATOM   4755  H3  MOH B 786      35.206  10.382  27.091  1.00  0.00      B    H  
ATOM   4756  O   MOH B 786      33.254  10.223  26.400  1.00  0.00      B    O  
ATOM   4757  Ho  MOH B 786      32.649  10.905  26.609  1.00  0.00      B    H  
ATOM   4758  C   MOH B 787      22.621  48.940   6.324  1.00  0.00      B    C  
ATOM   4759  H1  MOH B 787      23.601  48.656   5.899  1.00  0.00      B    H  
ATOM   4760  H2  MOH B 787      22.082  47.991   6.396  1.00  0.00      B    H  
ATOM   4761  H3  MOH B 787      22.881  49.371   7.283  1.00  0.00      B    H  
ATOM   4762  O   MOH B 787      21.788  49.837   5.671  1.00  0.00      B    O  
ATOM   4763  Ho  MOH B 787      20.954  49.926   6.182  1.00  0.00      B    H  
ATOM   4764  C   MOH B 788      12.732  30.827  40.076  1.00  0.00      B    C  
ATOM   4765  H1  MOH B 788      13.028  30.994  39.086  1.00  0.00      B    H  
ATOM   4766  H2  MOH B 788      13.469  31.327  40.652  1.00  0.00      B    H  
ATOM   4767  H3  MOH B 788      11.666  31.090  40.310  1.00  0.00      B    H  
ATOM   4768  O   MOH B 788      12.781  29.483  40.429  1.00  0.00      B    O  
ATOM   4769  Ho  MOH B 788      13.548  29.107  40.121  1.00  0.00      B    H  
ATOM   4770  C   MOH B 789      21.804  32.551  23.405  1.00  0.00      B    C  
ATOM   4771  H1  MOH B 789      21.140  32.841  22.614  1.00  0.00      B    H  
ATOM   4772  H2  MOH B 789      21.758  31.490  23.553  1.00  0.00      B    H  
ATOM   4773  H3  MOH B 789      22.786  32.773  22.966  1.00  0.00      B    H  
ATOM   4774  O   MOH B 789      21.623  33.295  24.592  1.00  0.00      B    O  
ATOM   4775  Ho  MOH B 789      20.746  33.021  24.924  1.00  0.00      B    H  
ATOM   4776  C   MOH B 790       9.376  47.053  24.424  1.00  0.00      B    C  
ATOM   4777  H1  MOH B 790       9.798  46.053  24.226  1.00  0.00      B    H  
ATOM   4778  H2  MOH B 790       8.527  46.867  25.077  1.00  0.00      B    H  
ATOM   4779  H3  MOH B 790      10.113  47.649  24.964  1.00  0.00      B    H  
ATOM   4780  O   MOH B 790       8.943  47.624  23.161  1.00  0.00      B    O  
ATOM   4781  Ho  MOH B 790       9.621  48.244  22.849  1.00  0.00      B    H  
ATOM   4782  C   MOH B 791      27.335  32.075  51.029  1.00  0.00      B    C  
ATOM   4783  H1  MOH B 791      28.299  32.337  51.457  1.00  0.00      B    H  
ATOM   4784  H2  MOH B 791      27.051  32.726  50.312  1.00  0.00      B    H  
ATOM   4785  H3  MOH B 791      27.297  31.064  50.723  1.00  0.00      B    H  
ATOM   4786  O   MOH B 791      26.421  32.099  52.129  1.00  0.00      B    O  
ATOM   4787  Ho  MOH B 791      25.639  31.683  51.854  1.00  0.00      B    H  
ATOM   4788  C   MOH B 792      19.535   4.537  41.994  1.00  0.00      B    C  
ATOM   4789  H1  MOH B 792      19.007   4.683  42.889  1.00  0.00      B    H  
ATOM   4790  H2  MOH B 792      18.949   3.669  41.691  1.00  0.00      B    H  
ATOM   4791  H3  MOH B 792      19.359   5.231  41.229  1.00  0.00      B    H  
ATOM   4792  O   MOH B 792      20.832   4.104  42.311  1.00  0.00      B    O  
ATOM   4793  Ho  MOH B 792      21.277   4.983  42.342  1.00  0.00      B    H  
ATOM   4794  C   MOH B 793      23.276  22.965  13.559  1.00  0.00      B    C  
ATOM   4795  H1  MOH B 793      22.742  23.814  14.051  1.00  0.00      B    H  
ATOM   4796  H2  MOH B 793      23.461  22.288  14.343  1.00  0.00      B    H  
ATOM   4797  H3  MOH B 793      22.609  22.566  12.906  1.00  0.00      B    H  
ATOM   4798  O   MOH B 793      24.480  23.256  12.899  1.00  0.00      B    O  
ATOM   4799  Ho  MOH B 793      24.301  23.578  12.025  1.00  0.00      B    H  
ATOM   4800  C   MOH B 794      28.780   6.833  10.679  1.00  0.00      B    C  
ATOM   4801  H1  MOH B 794      29.286   7.621  10.131  1.00  0.00      B    H  
ATOM   4802  H2  MOH B 794      27.689   6.860  10.561  1.00  0.00      B    H  
ATOM   4803  H3  MOH B 794      29.129   5.936  10.276  1.00  0.00      B    H  
ATOM   4804  O   MOH B 794      29.283   7.141  11.978  1.00  0.00      B    O  
ATOM   4805  Ho  MOH B 794      30.151   6.803  12.012  1.00  0.00      B    H  
ATOM   4806  C   MOH B 795      48.441  20.115  31.202  1.00  0.00      B    C  
ATOM   4807  H1  MOH B 795      49.505  20.076  31.344  1.00  0.00      B    H  
ATOM   4808  H2  MOH B 795      48.140  19.281  30.584  1.00  0.00      B    H  
ATOM   4809  H3  MOH B 795      47.997  19.897  32.180  1.00  0.00      B    H  
ATOM   4810  O   MOH B 795      48.126  21.351  30.486  1.00  0.00      B    O  
ATOM   4811  Ho  MOH B 795      48.643  21.315  29.723  1.00  0.00      B    H  
ATOM   4812  C   MOH B 796       0.983  45.577  21.038  1.00  0.00      B    C  
ATOM   4813  H1  MOH B 796       1.209  45.366  19.971  1.00  0.00      B    H  
ATOM   4814  H2  MOH B 796       0.232  46.374  21.168  1.00  0.00      B    H  
ATOM   4815  H3  MOH B 796       0.612  44.679  21.518  1.00  0.00      B    H  
ATOM   4816  O   MOH B 796       2.101  45.943  21.769  1.00  0.00      B    O  
ATOM   4817  Ho  MOH B 796       2.438  46.844  21.477  1.00  0.00      B    H  
ATOM   4818  C   MOH B 797      12.077  32.753   4.544  1.00  0.00      B    C  
ATOM   4819  H1  MOH B 797      11.931  33.893   4.465  1.00  0.00      B    H  
ATOM   4820  H2  MOH B 797      12.586  32.375   3.666  1.00  0.00      B    H  
ATOM   4821  H3  MOH B 797      12.620  32.500   5.458  1.00  0.00      B    H  
ATOM   4822  O   MOH B 797      10.792  32.121   4.417  1.00  0.00      B    O  
ATOM   4823  Ho  MOH B 797      10.587  31.812   5.278  1.00  0.00      B    H  
ATOM   4824  C   MOH B 798      43.840  39.744  33.062  1.00  0.00      B    C  
ATOM   4825  H1  MOH B 798      43.867  39.220  34.079  1.00  0.00      B    H  
ATOM   4826  H2  MOH B 798      43.187  39.180  32.420  1.00  0.00      B    H  
ATOM   4827  H3  MOH B 798      43.667  40.790  33.116  1.00  0.00      B    H  
ATOM   4828  O   MOH B 798      45.141  39.696  32.571  1.00  0.00      B    O  
ATOM   4829  Ho  MOH B 798      45.120  40.215  31.789  1.00  0.00      B    H  
ATOM   4830  C   MOH B 799      37.953  34.263  14.341  1.00  0.00      B    C  
ATOM   4831  H1  MOH B 799      38.505  34.602  15.194  1.00  0.00      B    H  
ATOM   4832  H2  MOH B 799      37.269  35.029  14.021  1.00  0.00      B    H  
ATOM   4833  H3  MOH B 799      38.643  34.007  13.565  1.00  0.00      B    H  
ATOM   4834  O   MOH B 799      37.268  33.044  14.531  1.00  0.00      B    O  
ATOM   4835  Ho  MOH B 799      37.172  32.624  13.682  1.00  0.00      B    H  
ATOM   4836  C   MOH B 800      22.621   2.933  39.367  1.00  0.00      B    C  
ATOM   4837  H1  MOH B 800      21.914   3.341  40.092  1.00  0.00      B    H  
ATOM   4838  H2  MOH B 800      23.348   3.753  39.227  1.00  0.00      B    H  
ATOM   4839  H3  MOH B 800      23.075   2.036  39.644  1.00  0.00      B    H  
ATOM   4840  O   MOH B 800      21.974   2.866  38.044  1.00  0.00      B    O  
ATOM   4841  Ho  MOH B 800      22.442   2.202  37.589  1.00  0.00      B    H  
ATOM   4842  C   MOH B 801      13.753  48.081  42.716  1.00  0.00      B    C  
ATOM   4843  H1  MOH B 801      12.737  47.667  42.788  1.00  0.00      B    H  
ATOM   4844  H2  MOH B 801      14.007  48.715  43.573  1.00  0.00      B    H  
ATOM   4845  H3  MOH B 801      14.583  47.401  42.668  1.00  0.00      B    H  
ATOM   4846  O   MOH B 801      13.918  48.853  41.547  1.00  0.00      B    O  
ATOM   4847  Ho  MOH B 801      13.049  49.239  41.438  1.00  0.00      B    H  
ATOM   4848  C   MOH B 802      25.069  27.713  36.277  1.00  0.00      B    C  
ATOM   4849  H1  MOH B 802      26.022  27.926  35.821  1.00  0.00      B    H  
ATOM   4850  H2  MOH B 802      25.179  26.980  37.064  1.00  0.00      B    H  
ATOM   4851  H3  MOH B 802      24.586  28.617  36.572  1.00  0.00      B    H  
ATOM   4852  O   MOH B 802      24.287  27.055  35.334  1.00  0.00      B    O  
ATOM   4853  Ho  MOH B 802      23.810  27.673  34.819  1.00  0.00      B    H  
ATOM   4854  C   MOH B 803      17.666  11.599  17.538  1.00  0.00      B    C  
ATOM   4855  H1  MOH B 803      17.196  12.401  18.141  1.00  0.00      B    H  
ATOM   4856  H2  MOH B 803      16.874  11.126  17.048  1.00  0.00      B    H  
ATOM   4857  H3  MOH B 803      18.311  11.935  16.766  1.00  0.00      B    H  
ATOM   4858  O   MOH B 803      18.480  10.757  18.357  1.00  0.00      B    O  
ATOM   4859  Ho  MOH B 803      18.586   9.915  17.891  1.00  0.00      B    H  
ATOM   4860  C   MOH B 804      18.871  25.707  41.471  1.00  0.00      B    C  
ATOM   4861  H1  MOH B 804      19.545  25.979  42.299  1.00  0.00      B    H  
ATOM   4862  H2  MOH B 804      18.274  26.569  41.389  1.00  0.00      B    H  
ATOM   4863  H3  MOH B 804      19.677  25.487  40.776  1.00  0.00      B    H  
ATOM   4864  O   MOH B 804      18.282  24.518  41.826  1.00  0.00      B    O  
ATOM   4865  Ho  MOH B 804      18.589  24.317  42.708  1.00  0.00      B    H  
ATOM   4866  C   MOH B 805      41.435  26.195  32.887  1.00  0.00      B    C  
ATOM   4867  H1  MOH B 805      42.045  26.469  32.069  1.00  0.00      B    H  
ATOM   4868  H2  MOH B 805      42.102  25.584  33.526  1.00  0.00      B    H  
ATOM   4869  H3  MOH B 805      41.058  27.138  33.327  1.00  0.00      B    H  
ATOM   4870  O   MOH B 805      40.349  25.449  32.393  1.00  0.00      B    O  
ATOM   4871  Ho  MOH B 805      40.071  25.882  31.544  1.00  0.00      B    H  
ATOM   4872  C   MOH B 806      40.699  11.479  20.814  1.00  0.00      B    C  
ATOM   4873  H1  MOH B 806      39.899  10.988  20.230  1.00  0.00      B    H  
ATOM   4874  H2  MOH B 806      41.048  12.399  20.333  1.00  0.00      B    H  
ATOM   4875  H3  MOH B 806      40.451  11.833  21.826  1.00  0.00      B    H  
ATOM   4876  O   MOH B 806      41.802  10.566  20.762  1.00  0.00      B    O  
ATOM   4877  Ho  MOH B 806      42.188  10.613  19.901  1.00  0.00      B    H  
ATOM   4878  C   MOH B 807      34.766  39.539  26.418  1.00  0.00      B    C  
ATOM   4879  H1  MOH B 807      34.770  40.455  25.842  1.00  0.00      B    H  
ATOM   4880  H2  MOH B 807      33.987  39.644  27.210  1.00  0.00      B    H  
ATOM   4881  H3  MOH B 807      34.430  38.719  25.690  1.00  0.00      B    H  
ATOM   4882  O   MOH B 807      36.139  39.339  26.877  1.00  0.00      B    O  
ATOM   4883  Ho  MOH B 807      36.032  38.857  27.678  1.00  0.00      B    H  
ATOM   4884  C   MOH B 808      50.147  48.718  44.802  1.00  0.00      B    C  
ATOM   4885  H1  MOH B 808      49.860  47.643  44.674  1.00  0.00      B    H  
ATOM   4886  H2  MOH B 808      51.283  48.675  44.876  1.00  0.00      B    H  
ATOM   4887  H3  MOH B 808      49.769  49.220  43.966  1.00  0.00      B    H  
ATOM   4888  O   MOH B 808      49.706  49.226  46.017  1.00  0.00      B    O  
ATOM   4889  Ho  MOH B 808      50.203  48.693  46.660  1.00  0.00      B    H  
ATOM   4890  C   MOH B 809      51.327  19.670   2.902  1.00  0.00      B    C  
ATOM   4891  H1  MOH B 809      51.725  20.050   3.819  1.00  0.00      B    H  
ATOM   4892  H2  MOH B 809      52.082  19.388   2.119  1.00  0.00      B    H  
ATOM   4893  H3  MOH B 809      50.949  18.750   3.255  1.00  0.00      B    H  
ATOM   4894  O   MOH B 809      50.223  20.354   2.350  1.00  0.00      B    O  
ATOM   4895  Ho  MOH B 809      50.428  21.264   2.161  1.00  0.00      B    H  
ATOM   4896  C   MOH B 810      37.512  28.421  40.415  1.00  0.00      B    C  
ATOM   4897  H1  MOH B 810      38.066  27.524  40.607  1.00  0.00      B    H  
ATOM   4898  H2  MOH B 810      37.791  29.270  41.057  1.00  0.00      B    H  
ATOM   4899  H3  MOH B 810      37.732  28.760  39.438  1.00  0.00      B    H  
ATOM   4900  O   MOH B 810      36.144  28.142  40.514  1.00  0.00      B    O  
ATOM   4901  Ho  MOH B 810      35.845  27.464  39.889  1.00  0.00      B    H  
ATOM   4902  C   MOH B 811       3.260  16.608   1.444  1.00  0.00      B    C  
ATOM   4903  H1  MOH B 811       2.894  16.605   2.462  1.00  0.00      B    H  
ATOM   4904  H2  MOH B 811       2.877  17.532   0.982  1.00  0.00      B    H  
ATOM   4905  H3  MOH B 811       4.344  16.699   1.486  1.00  0.00      B    H  
ATOM   4906  O   MOH B 811       2.748  15.575   0.703  1.00  0.00      B    O  
ATOM   4907  Ho  MOH B 811       2.972  14.671   1.085  1.00  0.00      B    H  
ATOM   4908  C   MOH B 812       7.665  19.775  11.323  1.00  0.00      B    C  
ATOM   4909  H1  MOH B 812       8.759  19.942  11.414  1.00  0.00      B    H  
ATOM   4910  H2  MOH B 812       7.098  20.669  11.629  1.00  0.00      B    H  
ATOM   4911  H3  MOH B 812       7.404  19.342  10.348  1.00  0.00      B    H  
ATOM   4912  O   MOH B 812       7.471  18.740  12.212  1.00  0.00      B    O  
ATOM   4913  Ho  MOH B 812       8.006  17.983  11.960  1.00  0.00      B    H  
ATOM   4914  C   MOH B 813       1.521  51.043   5.648  1.00  0.00      B    C  
ATOM   4915  H1  MOH B 813       1.253  50.831   6.706  1.00  0.00      B    H  
ATOM   4916  H2  MOH B 813       1.847  50.109   5.220  1.00  0.00      B    H  
ATOM   4917  H3  MOH B 813       0.623  51.245   5.085  1.00  0.00      B    H  
ATOM   4918  O   MOH B 813       2.513  52.134   5.418  1.00  0.00      B    O  
ATOM   4919  Ho  MOH B 813       2.154  53.053   5.573  1.00  0.00      B    H  
ATOM   4920  C   MOH B 814       1.817  29.149  48.502  1.00  0.00      B    C  
ATOM   4921  H1  MOH B 814       1.404  28.374  47.960  1.00  0.00      B    H  
ATOM   4922  H2  MOH B 814       2.135  28.918  49.469  1.00  0.00      B    H  
ATOM   4923  H3  MOH B 814       2.590  29.684  47.908  1.00  0.00      B    H  
ATOM   4924  O   MOH B 814       0.847  30.104  48.694  1.00  0.00      B    O  
ATOM   4925  Ho  MOH B 814       0.276  30.133  47.920  1.00  0.00      B    H  
ATOM   4926  C   MOH B 815      46.384  45.019   6.961  1.00  0.00      B    C  
ATOM   4927  H1  MOH B 815      46.067  44.053   7.330  1.00  0.00      B    H  
ATOM   4928  H2  MOH B 815      45.773  45.392   6.157  1.00  0.00      B    H  
ATOM   4929  H3  MOH B 815      46.302  45.728   7.793  1.00  0.00      B    H  
ATOM   4930  O   MOH B 815      47.811  45.002   6.626  1.00  0.00      B    O  
ATOM   4931  Ho  MOH B 815      47.843  44.578   5.756  1.00  0.00      B    H  
ATOM   4932  C   MOH B 816      46.617  23.767  17.703  1.00  0.00      B    C  
ATOM   4933  H1  MOH B 816      47.381  23.405  16.983  1.00  0.00      B    H  
ATOM   4934  H2  MOH B 816      45.606  23.748  17.354  1.00  0.00      B    H  
ATOM   4935  H3  MOH B 816      46.600  23.057  18.531  1.00  0.00      B    H  
ATOM   4936  O   MOH B 816      46.946  25.020  18.233  1.00  0.00      B    O
[truncated: 575,024 more chars]
