# Supplementary material for: Catalytic Role of Methanol in Anodic Coupling Reactions Involving Alcohol Trapping of Cation Radicals
Source: J Org Chem. 2024 Dec 3;89(24):18353–69. doi: 10.1021/acs.joc.4c02227 (PMC11667722; doi:10.1021/acs.joc.4c02227)
Supplement: Supplementary file 1 — jo4c02227_si_001.zip [file jo4c02227_si_001.zip › simulation_files/QMMM_simulation_tetramethoxyhexenol/README]

Example input files for running NVT QM/MM simulation of tetramethoxyhexenol in 2000 MeOH.

Requirements:
Python >= 3.9
Numpy
Psi4 >= 1.9
OpenMM >= 8.0
Plumed2 >= 2.9
Py-Plumed >= 2.9
OpenMM-Plumed >= 2.0
Pydft-qmmm (https://github.com/johnppederson/pydft-qmmm)

Simulation starts with tetramethoxyhexenol in the center of the box in the folded configuration.
Only the tetramethoxyhexenol substrate is in the QM region (treated with DFT).
Moving restraints are used to steer the substrate toward the unfolded configuration over 2 picoseconds.
These moving restraints can be altered to perform umbrella sampling simulations of many of the free energy surfaces detailed in the manuscript. 

Run using the following command:
python run_pydft_qmmm.py
