# Supplementary material for: Catalytic Role of Methanol in Anodic Coupling Reactions Involving Alcohol Trapping of Cation Radicals
Source: J Org Chem. 2024 Dec 3;89(24):18353–69. doi: 10.1021/acs.joc.4c02227 (PMC11667722; doi:10.1021/acs.joc.4c02227)
Supplement: Supplementary file 1 — jo4c02227_si_001.zip [file jo4c02227_si_001.zip › simulation_files/QMMM_simulation_methoxyoctadiene/start.pdb]

HEADER    
TITLE     MDANALYSIS FRAME 0: Created by PDBWriter
CRYST1   51.630   51.630   51.630  90.00  90.00  90.00 P 1           1
ATOM      1  C00 MMO A2001      31.790  23.591  24.693  1.00  0.00      A    C  
ATOM      2  C01 MMO A2001      32.189  24.521  25.835  1.00  0.00      A    C  
ATOM      3  C02 MMO A2001      33.621  24.701  26.141  1.00  0.00      A    C  
ATOM      4  C03 MMO A2001      34.050  25.809  26.963  1.00  0.00      A    C  
ATOM      5  C04 MMO A2001      32.983  26.346  27.844  1.00  0.00      A    C  
ATOM      6  C05 MMO A2001      31.710  26.809  27.021  1.00  0.00      A    C  
ATOM      7  C06 MMO A2001      31.613  26.029  25.674  1.00  0.00      A    C  
ATOM      8  C07 MMO A2001      30.117  25.898  25.531  1.00  0.00      A    C  
ATOM      9  O08 MMO A2001      29.272  26.489  24.695  1.00  0.00      A    O  
ATOM     10  C09 MMO A2001      29.541  27.656  23.849  1.00  0.00      A    C  
ATOM     11  H0A MMO A2001      31.800  24.018  23.667  1.00  0.00      A    H  
ATOM     12  H0B MMO A2001      30.741  23.414  24.937  1.00  0.00      A    H  
ATOM     13  H0C MMO A2001      32.378  22.681  24.689  1.00  0.00      A    H  
ATOM     14  H0D MMO A2001      31.771  24.139  26.737  1.00  0.00      A    H  
ATOM     15  H0E MMO A2001      34.308  24.169  25.545  1.00  0.00      A    H  
ATOM     16  H0F MMO A2001      34.981  25.484  27.547  1.00  0.00      A    H  
ATOM     17  H0G MMO A2001      34.440  26.698  26.409  1.00  0.00      A    H  
ATOM     18  H0H MMO A2001      32.730  25.615  28.639  1.00  0.00      A    H  
ATOM     19  H0I MMO A2001      33.245  27.246  28.322  1.00  0.00      A    H  
ATOM     20  H0J MMO A2001      30.832  26.575  27.614  1.00  0.00      A    H  
ATOM     21  H0K MMO A2001      31.726  27.900  26.753  1.00  0.00      A    H  
ATOM     22  H0M MMO A2001      32.124  26.415  24.832  1.00  0.00      A    H  
ATOM     23  H0N MMO A2001      29.619  25.199  26.258  1.00  0.00      A    H  
ATOM     24  H0O MMO A2001      28.521  28.066  23.695  1.00  0.00      A    H  
ATOM     25  H0P MMO A2001      29.909  27.318  22.895  1.00  0.00      A    H  
ATOM     26  H0Q MMO A2001      30.064  28.393  24.414  1.00  0.00      A    H  
ATOM     27  C   MOH B   1      32.428  26.308  33.200  1.00  0.00      B    C  
ATOM     28  H1  MOH B   1      33.273  26.857  33.713  1.00  0.00      B    H  
ATOM     29  H2  MOH B   1      31.631  26.903  32.761  1.00  0.00      B    H  
ATOM     30  H3  MOH B   1      33.042  25.875  32.400  1.00  0.00      B    H  
ATOM     31  O   MOH B   1      31.901  25.362  34.128  1.00  0.00      B    O  
ATOM     32  Ho  MOH B   1      31.629  25.868  34.899  1.00  0.00      B    H  
ATOM     33  C   MOH B   2       0.965   1.970  22.248  1.00  0.00      B    C  
ATOM     34  H1  MOH B   2       0.442   2.256  21.322  1.00  0.00      B    H  
ATOM     35  H2  MOH B   2       0.347   2.313  23.098  1.00  0.00      B    H  
ATOM     36  H3  MOH B   2       1.061   0.885  22.261  1.00  0.00      B    H  
ATOM     37  O   MOH B   2       2.379   2.409  22.329  1.00  0.00      B    O  
ATOM     38  Ho  MOH B   2       2.795   2.284  21.471  1.00  0.00      B    H  
ATOM     39  C   MOH B   3      24.447  39.799  12.748  1.00  0.00      B    C  
ATOM     40  H1  MOH B   3      24.983  39.562  11.838  1.00  0.00      B    H  
ATOM     41  H2  MOH B   3      24.281  38.920  13.280  1.00  0.00      B    H  
ATOM     42  H3  MOH B   3      25.076  40.487  13.275  1.00  0.00      B    H  
ATOM     43  O   MOH B   3      23.213  40.339  12.462  1.00  0.00      B    O  
ATOM     44  Ho  MOH B   3      22.653  40.163  13.203  1.00  0.00      B    H  
ATOM     45  C   MOH B   4      43.653  37.029  22.488  1.00  0.00      B    C  
ATOM     46  H1  MOH B   4      43.123  36.521  21.702  1.00  0.00      B    H  
ATOM     47  H2  MOH B   4      43.288  37.990  22.898  1.00  0.00      B    H  
ATOM     48  H3  MOH B   4      43.691  36.325  23.303  1.00  0.00      B    H  
ATOM     49  O   MOH B   4      44.915  37.451  22.038  1.00  0.00      B    O  
ATOM     50  Ho  MOH B   4      44.814  38.336  21.715  1.00  0.00      B    H  
ATOM     51  C   MOH B   5      44.635  19.694  29.075  1.00  0.00      B    C  
ATOM     52  H1  MOH B   5      44.357  19.498  30.098  1.00  0.00      B    H  
ATOM     53  H2  MOH B   5      45.349  18.959  28.686  1.00  0.00      B    H  
ATOM     54  H3  MOH B   5      43.738  19.635  28.441  1.00  0.00      B    H  
ATOM     55  O   MOH B   5      45.090  21.015  28.852  1.00  0.00      B    O  
ATOM     56  Ho  MOH B   5      45.977  21.138  29.164  1.00  0.00      B    H  
ATOM     57  C   MOH B   6      30.193   4.931   4.218  1.00  0.00      B    C  
ATOM     58  H1  MOH B   6      29.745   4.470   3.321  1.00  0.00      B    H  
ATOM     59  H2  MOH B   6      30.309   5.994   3.908  1.00  0.00      B    H  
ATOM     60  H3  MOH B   6      29.429   4.866   5.054  1.00  0.00      B    H  
ATOM     61  O   MOH B   6      31.429   4.351   4.522  1.00  0.00      B    O  
ATOM     62  Ho  MOH B   6      31.927   4.994   5.086  1.00  0.00      B    H  
ATOM     63  C   MOH B   7      10.386  36.303  30.236  1.00  0.00      B    C  
ATOM     64  H1  MOH B   7      10.209  35.307  29.910  1.00  0.00      B    H  
ATOM     65  H2  MOH B   7       9.711  36.570  31.080  1.00  0.00      B    H  
ATOM     66  H3  MOH B   7      11.330  36.226  30.781  1.00  0.00      B    H  
ATOM     67  O   MOH B   7      10.476  37.195  29.160  1.00  0.00      B    O  
ATOM     68  Ho  MOH B   7      11.222  36.925  28.615  1.00  0.00      B    H  
ATOM     69  C   MOH B   8      42.661   5.471   5.154  1.00  0.00      B    C  
ATOM     70  H1  MOH B   8      42.786   4.906   6.090  1.00  0.00      B    H  
ATOM     71  H2  MOH B   8      42.248   4.821   4.355  1.00  0.00      B    H  
ATOM     72  H3  MOH B   8      41.965   6.348   5.266  1.00  0.00      B    H  
ATOM     73  O   MOH B   8      44.007   5.816   4.954  1.00  0.00      B    O  
ATOM     74  Ho  MOH B   8      44.539   5.171   4.475  1.00  0.00      B    H  
ATOM     75  C   MOH B   9      49.275   5.291  35.055  1.00  0.00      B    C  
ATOM     76  H1  MOH B   9      49.706   5.881  34.206  1.00  0.00      B    H  
ATOM     77  H2  MOH B   9      49.619   5.618  36.039  1.00  0.00      B    H  
ATOM     78  H3  MOH B   9      48.203   5.560  34.969  1.00  0.00      B    H  
ATOM     79  O   MOH B   9      49.561   3.924  34.915  1.00  0.00      B    O  
ATOM     80  Ho  MOH B   9      49.190   3.823  34.055  1.00  0.00      B    H  
ATOM     81  C   MOH B  10      24.203  41.434  24.052  1.00  0.00      B    C  
ATOM     82  H1  MOH B  10      23.655  41.121  24.866  1.00  0.00      B    H  
ATOM     83  H2  MOH B  10      23.835  40.837  23.241  1.00  0.00      B    H  
ATOM     84  H3  MOH B  10      24.079  42.510  23.883  1.00  0.00      B    H  
ATOM     85  O   MOH B  10      25.586  41.319  24.398  1.00  0.00      B    O  
ATOM     86  Ho  MOH B  10      25.699  40.482  24.863  1.00  0.00      B    H  
ATOM     87  C   MOH B  11      44.668  33.282   4.119  1.00  0.00      B    C  
ATOM     88  H1  MOH B  11      44.059  33.338   3.130  1.00  0.00      B    H  
ATOM     89  H2  MOH B  11      44.635  34.287   4.460  1.00  0.00      B    H  
ATOM     90  H3  MOH B  11      44.324  32.554   4.952  1.00  0.00      B    H  
ATOM     91  O   MOH B  11      45.993  32.982   3.868  1.00  0.00      B    O  
ATOM     92  Ho  MOH B  11      46.371  33.690   3.395  1.00  0.00      B    H  
ATOM     93  C   MOH B  12      13.246  17.557  47.284  1.00  0.00      B    C  
ATOM     94  H1  MOH B  12      13.480  18.229  48.125  1.00  0.00      B    H  
ATOM     95  H2  MOH B  12      12.867  18.128  46.426  1.00  0.00      B    H  
ATOM     96  H3  MOH B  12      14.171  17.172  46.783  1.00  0.00      B    H  
ATOM     97  O   MOH B  12      12.545  16.479  47.755  1.00  0.00      B    O  
ATOM     98  Ho  MOH B  12      13.119  16.089  48.428  1.00  0.00      B    H  
ATOM     99  C   MOH B  13      23.855  24.102  51.061  1.00  0.00      B    C  
ATOM    100  H1  MOH B  13      23.321  23.843  50.130  1.00  0.00      B    H  
ATOM    101  H2  MOH B  13      24.022  25.158  51.185  1.00  0.00      B    H  
ATOM    102  H3  MOH B  13      23.220  23.721  51.825  1.00  0.00      B    H  
ATOM    103  O   MOH B  13      25.153  23.449  51.128  1.00  0.00      B    O  
ATOM    104  Ho  MOH B  13      25.003  22.529  51.386  1.00  0.00      B    H  
ATOM    105  C   MOH B  14      13.037  50.588  18.987  1.00  0.00      B    C  
ATOM    106  H1  MOH B  14      13.216  50.663  20.069  1.00  0.00      B    H  
ATOM    107  H2  MOH B  14      13.837  50.125  18.522  1.00  0.00      B    H  
ATOM    108  H3  MOH B  14      12.078  49.972  18.892  1.00  0.00      B    H  
ATOM    109  O   MOH B  14      12.742  51.944  18.579  1.00  0.00      B    O  
ATOM    110  Ho  MOH B  14      12.212  52.411  19.231  1.00  0.00      B    H  
ATOM    111  C   MOH B  15      34.787  41.415   0.171  1.00  0.00      B    C  
ATOM    112  H1  MOH B  15      34.416  41.252  -0.850  1.00  0.00      B    H  
ATOM    113  H2  MOH B  15      35.059  40.556   0.745  1.00  0.00      B    H  
ATOM    114  H3  MOH B  15      35.579  42.213   0.178  1.00  0.00      B    H  
ATOM    115  O   MOH B  15      33.692  41.978   0.843  1.00  0.00      B    O  
ATOM    116  Ho  MOH B  15      33.996  42.245   1.701  1.00  0.00      B    H  
ATOM    117  C   MOH B  16      19.766  35.512  42.669  1.00  0.00      B    C  
ATOM    118  H1  MOH B  16      20.408  36.213  43.308  1.00  0.00      B    H  
ATOM    119  H2  MOH B  16      20.396  35.341  41.802  1.00  0.00      B    H  
ATOM    120  H3  MOH B  16      19.506  34.631  43.229  1.00  0.00      B    H  
ATOM    121  O   MOH B  16      18.629  36.269  42.152  1.00  0.00      B    O  
ATOM    122  Ho  MOH B  16      19.019  36.887  41.537  1.00  0.00      B    H  
ATOM    123  C   MOH B  17       6.908  26.776  39.415  1.00  0.00      B    C  
ATOM    124  H1  MOH B  17       6.912  25.719  39.199  1.00  0.00      B    H  
ATOM    125  H2  MOH B  17       5.879  27.200  39.603  1.00  0.00      B    H  
ATOM    126  H3  MOH B  17       7.330  26.923  40.365  1.00  0.00      B    H  
ATOM    127  O   MOH B  17       7.729  27.548  38.520  1.00  0.00      B    O  
ATOM    128  Ho  MOH B  17       7.143  27.769  37.822  1.00  0.00      B    H  
ATOM    129  C   MOH B  18       4.207  27.764  23.061  1.00  0.00      B    C  
ATOM    130  H1  MOH B  18       4.962  28.381  23.506  1.00  0.00      B    H  
ATOM    131  H2  MOH B  18       4.613  27.360  22.152  1.00  0.00      B    H  
ATOM    132  H3  MOH B  18       3.890  26.993  23.805  1.00  0.00      B    H  
ATOM    133  O   MOH B  18       3.098  28.595  22.788  1.00  0.00      B    O  
ATOM    134  Ho  MOH B  18       2.388  28.062  22.423  1.00  0.00      B    H  
ATOM    135  C   MOH B  19       8.327  27.653  25.482  1.00  0.00      B    C  
ATOM    136  H1  MOH B  19       9.105  26.964  25.103  1.00  0.00      B    H  
ATOM    137  H2  MOH B  19       8.700  28.635  25.816  1.00  0.00      B    H  
ATOM    138  H3  MOH B  19       7.838  27.915  24.506  1.00  0.00      B    H  
ATOM    139  O   MOH B  19       7.455  27.114  26.389  1.00  0.00      B    O  
ATOM    140  Ho  MOH B  19       7.360  26.177  26.239  1.00  0.00      B    H  
ATOM    141  C   MOH B  20       9.739  48.014  51.330  1.00  0.00      B    C  
ATOM    142  H1  MOH B  20      10.445  47.803  52.169  1.00  0.00      B    H  
ATOM    143  H2  MOH B  20       8.750  48.268  51.783  1.00  0.00      B    H  
ATOM    144  H3  MOH B  20      10.130  48.980  50.928  1.00  0.00      B    H  
ATOM    145  O   MOH B  20       9.694  47.012  50.340  1.00  0.00      B    O  
ATOM    146  Ho  MOH B  20       9.761  46.126  50.755  1.00  0.00      B    H  
ATOM    147  C   MOH B  21      30.707  28.626  30.274  1.00  0.00      B    C  
ATOM    148  H1  MOH B  21      30.645  27.857  29.476  1.00  0.00      B    H  
ATOM    149  H2  MOH B  21      29.858  29.254  30.185  1.00  0.00      B    H  
ATOM    150  H3  MOH B  21      30.528  28.165  31.259  1.00  0.00      B    H  
ATOM    151  O   MOH B  21      31.893  29.407  30.228  1.00  0.00      B    O  
ATOM    152  Ho  MOH B  21      31.795  30.027  29.501  1.00  0.00      B    H  
ATOM    153  C   MOH B  22       1.183  47.348  29.329  1.00  0.00      B    C  
ATOM    154  H1  MOH B  22       0.737  46.587  28.740  1.00  0.00      B    H  
ATOM    155  H2  MOH B  22       0.579  47.360  30.266  1.00  0.00      B    H  
ATOM    156  H3  MOH B  22       2.163  46.926  29.455  1.00  0.00      B    H  
ATOM    157  O   MOH B  22       1.110  48.568  28.540  1.00  0.00      B    O  
ATOM    158  Ho  MOH B  22       1.177  48.312  27.622  1.00  0.00      B    H  
ATOM    159  C   MOH B  23      13.825  38.502   4.008  1.00  0.00      B    C  
ATOM    160  H1  MOH B  23      13.678  37.816   3.118  1.00  0.00      B    H  
ATOM    161  H2  MOH B  23      13.423  38.152   4.977  1.00  0.00      B    H  
ATOM    162  H3  MOH B  23      14.876  38.510   4.079  1.00  0.00      B    H  
ATOM    163  O   MOH B  23      13.269  39.790   3.600  1.00  0.00      B    O  
ATOM    164  Ho  MOH B  23      13.464  39.984   2.657  1.00  0.00      B    H  
ATOM    165  C   MOH B  24       0.310  50.642  32.988  1.00  0.00      B    C  
ATOM    166  H1  MOH B  24       0.431  50.033  32.079  1.00  0.00      B    H  
ATOM    167  H2  MOH B  24       0.181  51.663  32.661  1.00  0.00      B    H  
ATOM    168  H3  MOH B  24      -0.666  50.138  33.195  1.00  0.00      B    H  
ATOM    169  O   MOH B  24       1.260  50.453  34.043  1.00  0.00      B    O  
ATOM    170  Ho  MOH B  24       0.847  49.839  34.650  1.00  0.00      B    H  
ATOM    171  C   MOH B  25      50.507  28.613  32.013  1.00  0.00      B    C  
ATOM    172  H1  MOH B  25      50.886  27.798  31.424  1.00  0.00      B    H  
ATOM    173  H2  MOH B  25      49.537  28.329  32.443  1.00  0.00      B    H  
ATOM    174  H3  MOH B  25      51.067  28.748  32.991  1.00  0.00      B    H  
ATOM    175  O   MOH B  25      50.355  29.927  31.423  1.00  0.00      B    O  
ATOM    176  Ho  MOH B  25      49.966  30.579  31.998  1.00  0.00      B    H  
ATOM    177  C   MOH B  26      43.278  22.002  45.075  1.00  0.00      B    C  
ATOM    178  H1  MOH B  26      43.415  21.089  44.473  1.00  0.00      B    H  
ATOM    179  H2  MOH B  26      42.243  22.285  44.905  1.00  0.00      B    H  
ATOM    180  H3  MOH B  26      43.303  21.624  46.079  1.00  0.00      B    H  
ATOM    181  O   MOH B  26      44.213  22.989  44.968  1.00  0.00      B    O  
ATOM    182  Ho  MOH B  26      45.128  22.674  45.029  1.00  0.00      B    H  
ATOM    183  C   MOH B  27       8.837  45.471  19.854  1.00  0.00      B    C  
ATOM    184  H1  MOH B  27       9.389  46.409  19.444  1.00  0.00      B    H  
ATOM    185  H2  MOH B  27       7.974  45.274  19.298  1.00  0.00      B    H  
ATOM    186  H3  MOH B  27       9.620  44.721  19.798  1.00  0.00      B    H  
ATOM    187  O   MOH B  27       8.577  45.690  21.270  1.00  0.00      B    O  
ATOM    188  Ho  MOH B  27       8.284  46.597  21.400  1.00  0.00      B    H  
ATOM    189  C   MOH B  28       4.907  14.001  43.060  1.00  0.00      B    C  
ATOM    190  H1  MOH B  28       4.814  13.840  42.045  1.00  0.00      B    H  
ATOM    191  H2  MOH B  28       5.205  15.081  43.226  1.00  0.00      B    H  
ATOM    192  H3  MOH B  28       3.854  13.886  43.397  1.00  0.00      B    H  
ATOM    193  O   MOH B  28       5.720  13.173  43.717  1.00  0.00      B    O  
ATOM    194  Ho  MOH B  28       5.284  13.141  44.546  1.00  0.00      B    H  
ATOM    195  C   MOH B  29       7.413  45.151  16.182  1.00  0.00      B    C  
ATOM    196  H1  MOH B  29       7.300  46.085  15.649  1.00  0.00      B    H  
ATOM    197  H2  MOH B  29       6.591  44.854  16.904  1.00  0.00      B    H  
ATOM    198  H3  MOH B  29       7.453  44.432  15.374  1.00  0.00      B    H  
ATOM    199  O   MOH B  29       8.624  45.139  16.919  1.00  0.00      B    O  
ATOM    200  Ho  MOH B  29       8.723  44.242  17.275  1.00  0.00      B    H  
ATOM    201  C   MOH B  30      41.963   8.894  37.691  1.00  0.00      B    C  
ATOM    202  H1  MOH B  30      42.918   8.405  37.498  1.00  0.00      B    H  
ATOM    203  H2  MOH B  30      42.205   9.836  38.216  1.00  0.00      B    H  
ATOM    204  H3  MOH B  30      41.519   9.046  36.693  1.00  0.00      B    H  
ATOM    205  O   MOH B  30      41.247   8.146  38.631  1.00  0.00      B    O  
ATOM    206  Ho  MOH B  30      40.581   7.600  38.262  1.00  0.00      B    H  
ATOM    207  C   MOH B  31      35.849  23.898  45.165  1.00  0.00      B    C  
ATOM    208  H1  MOH B  31      35.853  22.856  45.012  1.00  0.00      B    H  
ATOM    209  H2  MOH B  31      36.290  24.223  44.263  1.00  0.00      B    H  
ATOM    210  H3  MOH B  31      34.892  24.280  45.020  1.00  0.00      B    H  
ATOM    211  O   MOH B  31      36.503  24.435  46.243  1.00  0.00      B    O  
ATOM    212  Ho  MOH B  31      36.403  23.752  46.967  1.00  0.00      B    H  
ATOM    213  C   MOH B  32       1.362  51.821   9.727  1.00  0.00      B    C  
ATOM    214  H1  MOH B  32       0.652  51.941  10.484  1.00  0.00      B    H  
ATOM    215  H2  MOH B  32       1.374  52.454   8.938  1.00  0.00      B    H  
ATOM    216  H3  MOH B  32       2.358  51.967  10.197  1.00  0.00      B    H  
ATOM    217  O   MOH B  32       1.211  50.565   9.154  1.00  0.00      B    O  
ATOM    218  Ho  MOH B  32       0.396  50.392   8.760  1.00  0.00      B    H  
ATOM    219  C   MOH B  33      30.576  11.922  29.403  1.00  0.00      B    C  
ATOM    220  H1  MOH B  33      30.776  10.846  29.529  1.00  0.00      B    H  
ATOM    221  H2  MOH B  33      30.039  12.185  30.240  1.00  0.00      B    H  
ATOM    222  H3  MOH B  33      31.517  12.348  29.387  1.00  0.00      B    H  
ATOM    223  O   MOH B  33      29.916  12.375  28.201  1.00  0.00      B    O  
ATOM    224  Ho  MOH B  33      29.095  11.895  28.126  1.00  0.00      B    H  
ATOM    225  C   MOH B  34      23.525  31.573   8.797  1.00  0.00      B    C  
ATOM    226  H1  MOH B  34      24.560  31.481   8.858  1.00  0.00      B    H  
ATOM    227  H2  MOH B  34      23.093  31.698   9.765  1.00  0.00      B    H  
ATOM    228  H3  MOH B  34      23.194  32.464   8.186  1.00  0.00      B    H  
ATOM    229  O   MOH B  34      22.959  30.476   8.257  1.00  0.00      B    O  
ATOM    230  Ho  MOH B  34      21.990  30.602   8.227  1.00  0.00      B    H  
ATOM    231  C   MOH B  35      51.835  21.119  34.509  1.00  0.00      B    C  
ATOM    232  H1  MOH B  35      52.313  20.183  34.548  1.00  0.00      B    H  
ATOM    233  H2  MOH B  35      52.594  21.781  34.281  1.00  0.00      B    H  
ATOM    234  H3  MOH B  35      51.141  21.308  33.717  1.00  0.00      B    H  
ATOM    235  O   MOH B  35      51.192  21.401  35.769  1.00  0.00      B    O  
ATOM    236  Ho  MOH B  35      51.915  21.195  36.379  1.00  0.00      B    H  
ATOM    237  C   MOH B  36      21.838  28.238   5.069  1.00  0.00      B    C  
ATOM    238  H1  MOH B  36      21.800  28.123   3.990  1.00  0.00      B    H  
ATOM    239  H2  MOH B  36      21.058  28.959   5.251  1.00  0.00      B    H  
ATOM    240  H3  MOH B  36      21.569  27.355   5.519  1.00  0.00      B    H  
ATOM    241  O   MOH B  36      23.072  28.756   5.611  1.00  0.00      B    O  
ATOM    242  Ho  MOH B  36      22.926  29.143   6.486  1.00  0.00      B    H  
ATOM    243  C   MOH B  37      40.650  12.075  51.541  1.00  0.00      B    C  
ATOM    244  H1  MOH B  37      41.541  12.654  51.914  1.00  0.00      B    H  
ATOM    245  H2  MOH B  37      40.629  11.164  52.162  1.00  0.00      B    H  
ATOM    246  H3  MOH B  37      39.766  12.727  51.720  1.00  0.00      B    H  
ATOM    247  O   MOH B  37      40.711  11.792  50.131  1.00  0.00      B    O  
ATOM    248  Ho  MOH B  37      41.524  11.388  49.897  1.00  0.00      B    H  
ATOM    249  C   MOH B  38      28.920  11.420  42.660  1.00  0.00      B    C  
ATOM    250  H1  MOH B  38      28.844  12.493  42.697  1.00  0.00      B    H  
ATOM    251  H2  MOH B  38      29.802  10.989  43.121  1.00  0.00      B    H  
ATOM    252  H3  MOH B  38      28.118  10.835  43.278  1.00  0.00      B    H  
ATOM    253  O   MOH B  38      28.773  11.184  41.323  1.00  0.00      B    O  
ATOM    254  Ho  MOH B  38      28.599  10.250  41.099  1.00  0.00      B    H  
ATOM    255  C   MOH B  39       0.121  10.181  18.411  1.00  0.00      B    C  
ATOM    256  H1  MOH B  39      -0.784   9.946  17.860  1.00  0.00      B    H  
ATOM    257  H2  MOH B  39      -0.009  11.118  18.996  1.00  0.00      B    H  
ATOM    258  H3  MOH B  39       0.167   9.455  19.253  1.00  0.00      B    H  
ATOM    259  O   MOH B  39       1.200  10.192  17.548  1.00  0.00      B    O  
ATOM    260  Ho  MOH B  39       2.006  10.037  18.128  1.00  0.00      B    H  
ATOM    261  C   MOH B  40       8.988  12.924   4.485  1.00  0.00      B    C  
ATOM    262  H1  MOH B  40       8.367  13.780   4.198  1.00  0.00      B    H  
ATOM    263  H2  MOH B  40       8.702  12.604   5.481  1.00  0.00      B    H  
ATOM    264  H3  MOH B  40       8.743  12.107   3.871  1.00  0.00      B    H  
ATOM    265  O   MOH B  40      10.339  13.164   4.497  1.00  0.00      B    O  
ATOM    266  Ho  MOH B  40      10.414  13.977   5.011  1.00  0.00      B    H  
ATOM    267  C   MOH B  41       8.008  48.385  33.934  1.00  0.00      B    C  
ATOM    268  H1  MOH B  41       7.307  47.555  33.771  1.00  0.00      B    H  
ATOM    269  H2  MOH B  41       7.555  49.245  34.352  1.00  0.00      B    H  
ATOM    270  H3  MOH B  41       8.841  48.047  34.570  1.00  0.00      B    H  
ATOM    271  O   MOH B  41       8.482  48.998  32.744  1.00  0.00      B    O  
ATOM    272  Ho  MOH B  41       8.292  49.919  32.818  1.00  0.00      B    H  
ATOM    273  C   MOH B  42      32.262  39.914  31.023  1.00  0.00      B    C  
ATOM    274  H1  MOH B  42      31.615  39.086  31.444  1.00  0.00      B    H  
ATOM    275  H2  MOH B  42      31.646  40.802  31.097  1.00  0.00      B    H  
ATOM    276  H3  MOH B  42      33.185  40.192  31.522  1.00  0.00      B    H  
ATOM    277  O   MOH B  42      32.677  39.596  29.711  1.00  0.00      B    O  
ATOM    278  Ho  MOH B  42      32.066  40.126  29.149  1.00  0.00      B    H  
ATOM    279  C   MOH B  43      10.493  18.638  41.397  1.00  0.00      B    C  
ATOM    280  H1  MOH B  43       9.668  18.573  42.063  1.00  0.00      B    H  
ATOM    281  H2  MOH B  43      11.375  19.100  41.778  1.00  0.00      B    H  
ATOM    282  H3  MOH B  43      10.825  17.705  40.889  1.00  0.00      B    H  
ATOM    283  O   MOH B  43      10.136  19.396  40.228  1.00  0.00      B    O  
ATOM    284  Ho  MOH B  43       9.481  18.949  39.707  1.00  0.00      B    H  
ATOM    285  C   MOH B  44      12.517  42.965   8.361  1.00  0.00      B    C  
ATOM    286  H1  MOH B  44      13.377  42.644   9.037  1.00  0.00      B    H  
ATOM    287  H2  MOH B  44      12.840  43.911   8.035  1.00  0.00      B    H  
ATOM    288  H3  MOH B  44      12.551  42.349   7.485  1.00  0.00      B    H  
ATOM    289  O   MOH B  44      11.188  42.981   8.924  1.00  0.00      B    O  
ATOM    290  Ho  MOH B  44      11.226  43.413   9.797  1.00  0.00      B    H  
ATOM    291  C   MOH B  45       6.877   8.687  30.854  1.00  0.00      B    C  
ATOM    292  H1  MOH B  45       6.527   9.689  31.093  1.00  0.00      B    H  
ATOM    293  H2  MOH B  45       6.124   7.865  30.758  1.00  0.00      B    H  
ATOM    294  H3  MOH B  45       7.373   8.784  29.866  1.00  0.00      B    H  
ATOM    295  O   MOH B  45       7.871   8.403  31.750  1.00  0.00      B    O  
ATOM    296  Ho  MOH B  45       7.559   7.805  32.402  1.00  0.00      B    H  
ATOM    297  C   MOH B  46       7.566  50.088   9.653  1.00  0.00      B    C  
ATOM    298  H1  MOH B  46       7.401  50.974  10.358  1.00  0.00      B    H  
ATOM    299  H2  MOH B  46       6.720  49.374   9.827  1.00  0.00      B    H  
ATOM    300  H3  MOH B  46       7.422  50.384   8.642  1.00  0.00      B    H  
ATOM    301  O   MOH B  46       8.822  49.690   9.978  1.00  0.00      B    O  
ATOM    302  Ho  MOH B  46       8.786  49.233  10.776  1.00  0.00      B    H  
ATOM    303  C   MOH B  47      17.893  41.823  35.493  1.00  0.00      B    C  
ATOM    304  H1  MOH B  47      17.493  41.400  36.414  1.00  0.00      B    H  
ATOM    305  H2  MOH B  47      18.976  41.820  35.562  1.00  0.00      B    H  
ATOM    306  H3  MOH B  47      17.550  41.198  34.699  1.00  0.00      B    H  
ATOM    307  O   MOH B  47      17.340  43.156  35.302  1.00  0.00      B    O  
ATOM    308  Ho  MOH B  47      17.469  43.422  34.364  1.00  0.00      B    H  
ATOM    309  C   MOH B  48      48.364   3.701  39.451  1.00  0.00      B    C  
ATOM    310  H1  MOH B  48      48.419   3.921  38.386  1.00  0.00      B    H  
ATOM    311  H2  MOH B  48      47.427   4.215  39.836  1.00  0.00      B    H  
ATOM    312  H3  MOH B  48      48.289   2.622  39.587  1.00  0.00      B    H  
ATOM    313  O   MOH B  48      49.531   4.234  40.188  1.00  0.00      B    O  
ATOM    314  Ho  MOH B  48      50.295   3.710  39.921  1.00  0.00      B    H  
ATOM    315  C   MOH B  49      41.640  24.085  11.076  1.00  0.00      B    C  
ATOM    316  H1  MOH B  49      41.368  23.721  10.109  1.00  0.00      B    H  
ATOM    317  H2  MOH B  49      42.489  23.346  11.333  1.00  0.00      B    H  
ATOM    318  H3  MOH B  49      42.062  25.081  10.957  1.00  0.00      B    H  
ATOM    319  O   MOH B  49      40.543  24.031  11.954  1.00  0.00      B    O  
ATOM    320  Ho  MOH B  49      40.977  24.249  12.809  1.00  0.00      B    H  
ATOM    321  C   MOH B  50      12.030  13.839  22.391  1.00  0.00      B    C  
ATOM    322  H1  MOH B  50      11.729  12.766  22.595  1.00  0.00      B    H  
ATOM    323  H2  MOH B  50      12.725  13.639  21.569  1.00  0.00      B    H  
ATOM    324  H3  MOH B  50      11.040  14.273  22.174  1.00  0.00      B    H  
ATOM    325  O   MOH B  50      12.636  14.486  23.499  1.00  0.00      B    O  
ATOM    326  Ho  MOH B  50      11.964  14.455  24.169  1.00  0.00      B    H  
ATOM    327  C   MOH B  51      47.884  48.528  38.202  1.00  0.00      B    C  
ATOM    328  H1  MOH B  51      47.100  47.805  37.938  1.00  0.00      B    H  
ATOM    329  H2  MOH B  51      48.729  48.510  37.498  1.00  0.00      B    H  
ATOM    330  H3  MOH B  51      47.501  49.546  38.226  1.00  0.00      B    H  
ATOM    331  O   MOH B  51      48.499  48.106  39.432  1.00  0.00      B    O  
ATOM    332  Ho  MOH B  51      49.047  48.822  39.681  1.00  0.00      B    H  
ATOM    333  C   MOH B  52      32.360   4.898  23.371  1.00  0.00      B    C  
ATOM    334  H1  MOH B  52      31.790   5.802  23.105  1.00  0.00      B    H  
ATOM    335  H2  MOH B  52      33.432   5.051  23.026  1.00  0.00      B    H  
ATOM    336  H3  MOH B  52      32.275   4.793  24.437  1.00  0.00      B    H  
ATOM    337  O   MOH B  52      31.766   3.645  22.953  1.00  0.00      B    O  
ATOM    338  Ho  MOH B  52      31.082   3.919  22.356  1.00  0.00      B    H  
ATOM    339  C   MOH B  53       0.583  33.962  38.943  1.00  0.00      B    C  
ATOM    340  H1  MOH B  53       1.308  34.630  39.421  1.00  0.00      B    H  
ATOM    341  H2  MOH B  53       1.169  33.214  38.512  1.00  0.00      B    H  
ATOM    342  H3  MOH B  53      -0.064  33.489  39.734  1.00  0.00      B    H  
ATOM    343  O   MOH B  53      -0.188  34.668  38.065  1.00  0.00      B    O  
ATOM    344  Ho  MOH B  53      -0.851  35.084  38.563  1.00  0.00      B    H  
ATOM    345  C   MOH B  54      10.895   1.189  12.920  1.00  0.00      B    C  
ATOM    346  H1  MOH B  54      10.791   0.666  13.842  1.00  0.00      B    H  
ATOM    347  H2  MOH B  54       9.916   1.558  12.675  1.00  0.00      B    H  
ATOM    348  H3  MOH B  54      11.559   2.002  13.036  1.00  0.00      B    H  
ATOM    349  O   MOH B  54      11.401   0.375  11.855  1.00  0.00      B    O  
ATOM    350  Ho  MOH B  54      10.904  -0.427  11.911  1.00  0.00      B    H  
ATOM    351  C   MOH B  55      18.935  40.357  16.431  1.00  0.00      B    C  
ATOM    352  H1  MOH B  55      19.251  40.626  15.393  1.00  0.00      B    H  
ATOM    353  H2  MOH B  55      18.055  40.901  16.642  1.00  0.00      B    H  
ATOM    354  H3  MOH B  55      18.727  39.269  16.452  1.00  0.00      B    H  
ATOM    355  O   MOH B  55      20.074  40.631  17.322  1.00  0.00      B    O  
ATOM    356  Ho  MOH B  55      19.820  40.840  18.181  1.00  0.00      B    H  
ATOM    357  C   MOH B  56      36.353   9.829  17.560  1.00  0.00      B    C  
ATOM    358  H1  MOH B  56      37.394   9.603  17.517  1.00  0.00      B    H  
ATOM    359  H2  MOH B  56      35.772   8.935  17.478  1.00  0.00      B    H  
ATOM    360  H3  MOH B  56      36.130  10.240  18.539  1.00  0.00      B    H  
ATOM    361  O   MOH B  56      36.149  10.828  16.592  1.00  0.00      B    O  
ATOM    362  Ho  MOH B  56      36.555  10.525  15.764  1.00  0.00      B    H  
ATOM    363  C   MOH B  57      45.177  40.409   5.273  1.00  0.00      B    C  
ATOM    364  H1  MOH B  57      44.243  40.016   5.718  1.00  0.00      B    H  
ATOM    365  H2  MOH B  57      45.933  40.186   5.957  1.00  0.00      B    H  
ATOM    366  H3  MOH B  57      45.353  39.894   4.330  1.00  0.00      B    H  
ATOM    367  O   MOH B  57      45.054  41.834   5.181  1.00  0.00      B    O  
ATOM    368  Ho  MOH B  57      45.875  42.256   5.169  1.00  0.00      B    H  
ATOM    369  C   MOH B  58      35.416  37.844  11.545  1.00  0.00      B    C  
ATOM    370  H1  MOH B  58      34.830  38.633  11.988  1.00  0.00      B    H  
ATOM    371  H2  MOH B  58      36.466  37.908  11.914  1.00  0.00      B    H  
ATOM    372  H3  MOH B  58      35.058  37.024  12.148  1.00  0.00      B    H  
ATOM    373  O   MOH B  58      35.257  37.742  10.145  1.00  0.00      B    O  
ATOM    374  Ho  MOH B  58      35.549  36.784  10.067  1.00  0.00      B    H  
ATOM    375  C   MOH B  59       4.470  34.303  50.421  1.00  0.00      B    C  
ATOM    376  H1  MOH B  59       4.373  35.277  50.932  1.00  0.00      B    H  
ATOM    377  H2  MOH B  59       5.381  34.355  49.817  1.00  0.00      B    H  
ATOM    378  H3  MOH B  59       4.790  33.449  51.095  1.00  0.00      B    H  
ATOM    379  O   MOH B  59       3.345  33.895  49.587  1.00  0.00      B    O  
ATOM    380  Ho  MOH B  59       2.629  33.691  50.135  1.00  0.00      B    H  
ATOM    381  C   MOH B  60      50.115  26.715  17.405  1.00  0.00      B    C  
ATOM    382  H1  MOH B  60      50.162  27.642  16.901  1.00  0.00      B    H  
ATOM    383  H2  MOH B  60      50.704  26.619  18.320  1.00  0.00      B    H  
ATOM    384  H3  MOH B  60      49.075  26.661  17.682  1.00  0.00      B    H  
ATOM    385  O   MOH B  60      50.440  25.675  16.590  1.00  0.00      B    O  
ATOM    386  Ho  MOH B  60      50.293  24.831  17.067  1.00  0.00      B    H  
ATOM    387  C   MOH B  61      40.806  20.746  42.543  1.00  0.00      B    C  
ATOM    388  H1  MOH B  61      40.259  21.664  42.556  1.00  0.00      B    H  
ATOM    389  H2  MOH B  61      40.781  20.481  41.480  1.00  0.00      B    H  
ATOM    390  H3  MOH B  61      41.851  20.966  42.883  1.00  0.00      B    H  
ATOM    391  O   MOH B  61      40.193  19.794  43.449  1.00  0.00      B    O  
ATOM    392  Ho  MOH B  61      40.627  18.916  43.292  1.00  0.00      B    H  
ATOM    393  C   MOH B  62      46.930  29.108   8.379  1.00  0.00      B    C  
ATOM    394  H1  MOH B  62      46.476  28.903   7.360  1.00  0.00      B    H  
ATOM    395  H2  MOH B  62      46.172  28.848   9.051  1.00  0.00      B    H  
ATOM    396  H3  MOH B  62      47.850  28.569   8.600  1.00  0.00      B    H  
ATOM    397  O   MOH B  62      47.174  30.470   8.526  1.00  0.00      B    O  
ATOM    398  Ho  MOH B  62      47.399  30.808   7.673  1.00  0.00      B    H  
ATOM    399  C   MOH B  63      20.185  44.920  29.748  1.00  0.00      B    C  
ATOM    400  H1  MOH B  63      20.579  44.485  30.688  1.00  0.00      B    H  
ATOM    401  H2  MOH B  63      19.257  44.542  29.480  1.00  0.00      B    H  
ATOM    402  H3  MOH B  63      20.062  46.026  29.879  1.00  0.00      B    H  
ATOM    403  O   MOH B  63      20.961  44.739  28.549  1.00  0.00      B    O  
ATOM    404  Ho  MOH B  63      20.502  45.169  27.817  1.00  0.00      B    H  
ATOM    405  C   MOH B  64       2.967  14.323  35.873  1.00  0.00      B    C  
ATOM    406  H1  MOH B  64       2.485  15.223  36.331  1.00  0.00      B    H  
ATOM    407  H2  MOH B  64       3.896  14.035  36.364  1.00  0.00      B    H  
ATOM    408  H3  MOH B  64       2.346  13.444  35.954  1.00  0.00      B    H  
ATOM    409  O   MOH B  64       3.334  14.644  34.515  1.00  0.00      B    O  
ATOM    410  Ho  MOH B  64       2.590  14.365  34.087  1.00  0.00      B    H  
ATOM    411  C   MOH B  65      14.181  14.969  37.731  1.00  0.00      B    C  
ATOM    412  H1  MOH B  65      13.977  15.817  38.413  1.00  0.00      B    H  
ATOM    413  H2  MOH B  65      15.166  14.711  37.655  1.00  0.00      B    H  
ATOM    414  H3  MOH B  65      13.664  14.148  38.261  1.00  0.00      B    H  
ATOM    415  O   MOH B  65      13.561  15.403  36.516  1.00  0.00      B    O  
ATOM    416  Ho  MOH B  65      13.953  14.828  35.851  1.00  0.00      B    H  
ATOM    417  C   MOH B  66      32.901  10.583  17.181  1.00  0.00      B    C  
ATOM    418  H1  MOH B  66      33.555  11.009  17.965  1.00  0.00      B    H  
ATOM    419  H2  MOH B  66      33.096  10.884  16.130  1.00  0.00      B    H  
ATOM    420  H3  MOH B  66      33.152   9.506  17.092  1.00  0.00      B    H  
ATOM    421  O   MOH B  66      31.541  10.581  17.425  1.00  0.00      B    O  
ATOM    422  Ho  MOH B  66      31.377  10.236  18.286  1.00  0.00      B    H  
ATOM    423  C   MOH B  67      41.890  12.358  10.113  1.00  0.00      B    C  
ATOM    424  H1  MOH B  67      41.647  12.870   9.218  1.00  0.00      B    H  
ATOM    425  H2  MOH B  67      41.286  12.839  10.919  1.00  0.00      B    H  
ATOM    426  H3  MOH B  67      41.427  11.327   9.998  1.00  0.00      B    H  
ATOM    427  O   MOH B  67      43.183  12.331  10.662  1.00  0.00      B    O  
ATOM    428  Ho  MOH B  67      43.369  13.220  11.033  1.00  0.00      B    H  
ATOM    429  C   MOH B  68      13.307  25.160  36.362  1.00  0.00      B    C  
ATOM    430  H1  MOH B  68      12.772  24.541  35.609  1.00  0.00      B    H  
ATOM    431  H2  MOH B  68      13.459  24.415  37.264  1.00  0.00      B    H  
ATOM    432  H3  MOH B  68      14.295  25.557  36.094  1.00  0.00      B    H  
ATOM    433  O   MOH B  68      12.575  26.241  36.846  1.00  0.00      B    O  
ATOM    434  Ho  MOH B  68      12.071  26.557  36.122  1.00  0.00      B    H  
ATOM    435  C   MOH B  69      47.619   4.416  21.487  1.00  0.00      B    C  
ATOM    436  H1  MOH B  69      48.170   4.082  20.558  1.00  0.00      B    H  
ATOM    437  H2  MOH B  69      48.171   4.398  22.435  1.00  0.00      B    H  
ATOM    438  H3  MOH B  69      47.187   5.392  21.300  1.00  0.00      B    H  
ATOM    439  O   MOH B  69      46.598   3.521  21.646  1.00  0.00      B    O  
ATOM    440  Ho  MOH B  69      46.154   3.925  22.311  1.00  0.00      B    H  
ATOM    441  C   MOH B  70       2.833  13.218  16.625  1.00  0.00      B    C  
ATOM    442  H1  MOH B  70       3.222  12.439  15.995  1.00  0.00      B    H  
ATOM    443  H2  MOH B  70       1.978  12.845  17.158  1.00  0.00      B    H  
ATOM    444  H3  MOH B  70       3.671  13.391  17.324  1.00  0.00      B    H  
ATOM    445  O   MOH B  70       2.462  14.314  15.965  1.00  0.00      B    O  
ATOM    446  Ho  MOH B  70       3.100  14.707  15.391  1.00  0.00      B    H  
ATOM    447  C   MOH B  71       2.903  41.792  12.355  1.00  0.00      B    C  
ATOM    448  H1  MOH B  71       2.758  41.498  13.469  1.00  0.00      B    H  
ATOM    449  H2  MOH B  71       2.750  42.874  12.487  1.00  0.00      B    H  
ATOM    450  H3  MOH B  71       3.949  41.558  12.106  1.00  0.00      B    H  
ATOM    451  O   MOH B  71       1.969  41.343  11.453  1.00  0.00      B    O  
ATOM    452  Ho  MOH B  71       2.475  41.240  10.602  1.00  0.00      B    H  
ATOM    453  C   MOH B  72      25.961  10.642   6.085  1.00  0.00      B    C  
ATOM    454  H1  MOH B  72      25.851  11.672   5.619  1.00  0.00      B    H  
ATOM    455  H2  MOH B  72      24.999  10.081   6.104  1.00  0.00      B    H  
ATOM    456  H3  MOH B  72      26.764  10.188   5.530  1.00  0.00      B    H  
ATOM    457  O   MOH B  72      26.354  10.708   7.413  1.00  0.00      B    O  
ATOM    458  Ho  MOH B  72      27.189  11.132   7.458  1.00  0.00      B    H  
ATOM    459  C   MOH B  73       1.149  37.917   6.396  1.00  0.00      B    C  
ATOM    460  H1  MOH B  73       2.247  37.789   6.444  1.00  0.00      B    H  
ATOM    461  H2  MOH B  73       0.564  37.001   6.126  1.00  0.00      B    H  
ATOM    462  H3  MOH B  73       0.779  38.247   7.343  1.00  0.00      B    H  
ATOM    463  O   MOH B  73       0.952  39.112   5.537  1.00  0.00      B    O  
ATOM    464  Ho  MOH B  73       1.763  39.502   5.354  1.00  0.00      B    H  
ATOM    465  C   MOH B  74      17.881  15.590  15.852  1.00  0.00      B    C  
ATOM    466  H1  MOH B  74      18.513  16.482  15.824  1.00  0.00      B    H  
ATOM    467  H2  MOH B  74      17.495  15.514  14.833  1.00  0.00      B    H  
ATOM    468  H3  MOH B  74      18.495  14.697  15.892  1.00  0.00      B    H  
ATOM    469  O   MOH B  74      16.929  15.793  16.942  1.00  0.00      B    O  
ATOM    470  Ho  MOH B  74      16.336  15.000  16.876  1.00  0.00      B    H  
ATOM    471  C   MOH B  75      45.861  37.843   2.205  1.00  0.00      B    C  
ATOM    472  H1  MOH B  75      46.310  37.308   3.038  1.00  0.00      B    H  
ATOM    473  H2  MOH B  75      45.733  37.177   1.309  1.00  0.00      B    H  
ATOM    474  H3  MOH B  75      44.893  38.216   2.558  1.00  0.00      B    H  
ATOM    475  O   MOH B  75      46.699  38.830   1.973  1.00  0.00      B    O  
ATOM    476  Ho  MOH B  75      47.574  38.426   2.149  1.00  0.00      B    H  
ATOM    477  C   MOH B  76      32.269   1.264  49.304  1.00  0.00      B    C  
ATOM    478  H1  MOH B  76      33.031   0.571  49.529  1.00  0.00      B    H  
ATOM    479  H2  MOH B  76      31.494   1.241  50.091  1.00  0.00      B    H  
ATOM    480  H3  MOH B  76      32.711   2.251  49.413  1.00  0.00      B    H  
ATOM    481  O   MOH B  76      31.743   0.982  48.017  1.00  0.00      B    O  
ATOM    482  Ho  MOH B  76      32.413   1.071  47.337  1.00  0.00      B    H  
ATOM    483  C   MOH B  77       0.267  50.069  51.172  1.00  0.00      B    C  
ATOM    484  H1  MOH B  77      -0.324  50.805  51.737  1.00  0.00      B    H  
ATOM    485  H2  MOH B  77       1.205  49.905  51.743  1.00  0.00      B    H  
ATOM    486  H3  MOH B  77      -0.248  49.087  51.117  1.00  0.00      B    H  
ATOM    487  O   MOH B  77       0.551  50.561  49.858  1.00  0.00      B    O  
ATOM    488  Ho  MOH B  77       1.347  51.046  49.987  1.00  0.00      B    H  
ATOM    489  C   MOH B  78      12.532  18.897  37.614  1.00  0.00      B    C  
ATOM    490  H1  MOH B  78      11.802  18.318  38.202  1.00  0.00      B    H  
ATOM    491  H2  MOH B  78      12.819  19.765  38.244  1.00  0.00      B    H  
ATOM    492  H3  MOH B  78      13.504  18.371  37.443  1.00  0.00      B    H  
ATOM    493  O   MOH B  78      11.988  19.128  36.318  1.00  0.00      B    O  
ATOM    494  Ho  MOH B  78      12.674  18.857  35.743  1.00  0.00      B    H  
ATOM    495  C   MOH B  79      26.674   8.449   0.235  1.00  0.00      B    C  
ATOM    496  H1  MOH B  79      27.280   9.170  -0.287  1.00  0.00      B    H  
ATOM    497  H2  MOH B  79      26.273   8.914   1.105  1.00  0.00      B    H  
ATOM    498  H3  MOH B  79      25.875   8.171  -0.453  1.00  0.00      B    H  
ATOM    499  O   MOH B  79      27.558   7.434   0.630  1.00  0.00      B    O  
ATOM    500  Ho  MOH B  79      27.146   6.871   1.308  1.00  0.00      B    H  
ATOM    501  C   MOH B  80      43.534  44.685  30.385  1.00  0.00      B    C  
ATOM    502  H1  MOH B  80      42.531  44.584  30.202  1.00  0.00      B    H  
ATOM    503  H2  MOH B  80      43.595  45.564  31.045  1.00  0.00      B    H  
ATOM    504  H3  MOH B  80      43.990  43.743  30.853  1.00  0.00      B    H  
ATOM    505  O   MOH B  80      44.184  45.106  29.208  1.00  0.00      B    O  
ATOM    506  Ho  MOH B  80      43.922  44.475  28.549  1.00  0.00      B    H  
ATOM    507  C   MOH B  81      46.123  50.439   5.220  1.00  0.00      B    C  
ATOM    508  H1  MOH B  81      45.238  50.673   5.834  1.00  0.00      B    H  
ATOM    509  H2  MOH B  81      46.675  51.384   5.213  1.00  0.00      B    H  
ATOM    510  H3  MOH B  81      46.771  49.872   5.723  1.00  0.00      B    H  
ATOM    511  O   MOH B  81      45.999  49.851   3.947  1.00  0.00      B    O  
ATOM    512  Ho  MOH B  81      45.639  50.546   3.436  1.00  0.00      B    H  
ATOM    513  C   MOH B  82      38.165  15.014  27.337  1.00  0.00      B    C  
ATOM    514  H1  MOH B  82      37.865  14.762  28.330  1.00  0.00      B    H  
ATOM    515  H2  MOH B  82      38.682  14.132  26.809  1.00  0.00      B    H  
ATOM    516  H3  MOH B  82      37.356  15.175  26.692  1.00  0.00      B    H  
ATOM    517  O   MOH B  82      38.858  16.200  27.479  1.00  0.00      B    O  
ATOM    518  Ho  MOH B  82      38.841  16.557  26.591  1.00  0.00      B    H  
ATOM    519  C   MOH B  83      50.020  42.975  30.171  1.00  0.00      B    C  
ATOM    520  H1  MOH B  83      50.014  42.625  31.238  1.00  0.00      B    H  
ATOM    521  H2  MOH B  83      49.090  42.655  29.810  1.00  0.00      B    H  
ATOM    522  H3  MOH B  83      50.017  44.110  30.235  1.00  0.00      B    H  
ATOM    523  O   MOH B  83      51.162  42.533  29.477  1.00  0.00      B    O  
ATOM    524  Ho  MOH B  83      50.902  42.545  28.567  1.00  0.00      B    H  
ATOM    525  C   MOH B  84      15.517   3.343   0.596  1.00  0.00      B    C  
ATOM    526  H1  MOH B  84      16.606   3.255   0.745  1.00  0.00      B    H  
ATOM    527  H2  MOH B  84      15.110   4.361   0.646  1.00  0.00      B    H  
ATOM    528  H3  MOH B  84      15.317   3.141  -0.445  1.00  0.00      B    H  
ATOM    529  O   MOH B  84      14.673   2.449   1.316  1.00  0.00      B    O  
ATOM    530  Ho  MOH B  84      14.855   1.567   0.989  1.00  0.00      B    H  
ATOM    531  C   MOH B  85      38.229   9.704  35.023  1.00  0.00      B    C  
ATOM    532  H1  MOH B  85      38.189   8.609  35.154  1.00  0.00      B    H  
ATOM    533  H2  MOH B  85      39.039  10.026  35.677  1.00  0.00      B    H  
ATOM    534  H3  MOH B  85      38.610  10.118  34.051  1.00  0.00      B    H  
ATOM    535  O   MOH B  85      37.037  10.378  35.240  1.00  0.00      B    O  
ATOM    536  Ho  MOH B  85      36.328   9.715  35.245  1.00  0.00      B    H  
ATOM    537  C   MOH B  86      19.171   3.138  39.173  1.00  0.00      B    C  
ATOM    538  H1  MOH B  86      18.279   3.624  39.644  1.00  0.00      B    H  
ATOM    539  H2  MOH B  86      19.599   3.796  38.382  1.00  0.00      B    H  
ATOM    540  H3  MOH B  86      20.016   3.108  39.828  1.00  0.00      B    H  
ATOM    541  O   MOH B  86      18.720   1.863  38.780  1.00  0.00      B    O  
ATOM    542  Ho  MOH B  86      19.455   1.394  38.329  1.00  0.00      B    H  
ATOM    543  C   MOH B  87      48.698  45.272  18.080  1.00  0.00      B    C  
ATOM    544  H1  MOH B  87      48.101  45.227  18.963  1.00  0.00      B    H  
ATOM    545  H2  MOH B  87      48.143  45.622  17.301  1.00  0.00      B    H  
ATOM    546  H3  MOH B  87      49.481  46.015  18.181  1.00  0.00      B    H  
ATOM    547  O   MOH B  87      49.253  43.981  17.824  1.00  0.00      B    O  
ATOM    548  Ho  MOH B  87      49.900  44.075  17.107  1.00  0.00      B    H  
ATOM    549  C   MOH B  88      26.600   9.937  24.198  1.00  0.00      B    C  
ATOM    550  H1  MOH B  88      26.397  10.980  23.999  1.00  0.00      B    H  
ATOM    551  H2  MOH B  88      26.621   9.630  25.239  1.00  0.00      B    H  
ATOM    552  H3  MOH B  88      25.757   9.433  23.728  1.00  0.00      B    H  
ATOM    553  O   MOH B  88      27.775   9.668  23.524  1.00  0.00      B    O  
ATOM    554  Ho  MOH B  88      28.448   9.515  24.175  1.00  0.00      B    H  
ATOM    555  C   MOH B  89      24.071  24.923   5.613  1.00  0.00      B    C  
ATOM    556  H1  MOH B  89      23.444  25.646   5.129  1.00  0.00      B    H  
ATOM    557  H2  MOH B  89      25.120  25.210   5.850  1.00  0.00      B    H  
ATOM    558  H3  MOH B  89      23.603  24.486   6.528  1.00  0.00      B    H  
ATOM    559  O   MOH B  89      24.243  23.811   4.856  1.00  0.00      B    O  
ATOM    560  Ho  MOH B  89      24.797  24.036   4.121  1.00  0.00      B    H  
ATOM    561  C   MOH B  90      24.453   6.907  13.407  1.00  0.00      B    C  
ATOM    562  H1  MOH B  90      23.645   6.156  13.200  1.00  0.00      B    H  
ATOM    563  H2  MOH B  90      25.085   6.645  14.204  1.00  0.00      B    H  
ATOM    564  H3  MOH B  90      25.054   6.863  12.505  1.00  0.00      B    H  
ATOM    565  O   MOH B  90      23.960   8.266  13.485  1.00  0.00      B    O  
ATOM    566  Ho  MOH B  90      24.622   8.869  13.219  1.00  0.00      B    H  
ATOM    567  C   MOH B  91       9.971   7.535   7.320  1.00  0.00      B    C  
ATOM    568  H1  MOH B  91       9.510   6.634   7.839  1.00  0.00      B    H  
ATOM    569  H2  MOH B  91      10.505   7.154   6.438  1.00  0.00      B    H  
ATOM    570  H3  MOH B  91       9.128   8.122   6.858  1.00  0.00      B    H  
ATOM    571  O   MOH B  91      10.655   8.346   8.274  1.00  0.00      B    O  
ATOM    572  Ho  MOH B  91      11.060   9.054   7.796  1.00  0.00      B    H  
ATOM    573  C   MOH B  92      41.870  26.505   7.118  1.00  0.00      B    C  
ATOM    574  H1  MOH B  92      42.567  27.045   6.462  1.00  0.00      B    H  
ATOM    575  H2  MOH B  92      40.853  27.057   7.080  1.00  0.00      B    H  
ATOM    576  H3  MOH B  92      41.657  25.571   6.695  1.00  0.00      B    H  
ATOM    577  O   MOH B  92      42.430  26.331   8.423  1.00  0.00      B    O  
ATOM    578  Ho  MOH B  92      43.315  25.955   8.302  1.00  0.00      B    H  
ATOM    579  C   MOH B  93      35.866  12.748  48.383  1.00  0.00      B    C  
ATOM    580  H1  MOH B  93      35.591  11.865  48.955  1.00  0.00      B    H  
ATOM    581  H2  MOH B  93      35.145  13.555  48.378  1.00  0.00      B    H  
ATOM    582  H3  MOH B  93      36.783  13.101  48.735  1.00  0.00      B    H  
ATOM    583  O   MOH B  93      35.970  12.190  47.094  1.00  0.00      B    O  
ATOM    584  Ho  MOH B  93      36.276  11.268  47.186  1.00  0.00      B    H  
ATOM    585  C   MOH B  94      41.696  43.084  50.249  1.00  0.00      B    C  
ATOM    586  H1  MOH B  94      42.266  42.272  49.760  1.00  0.00      B    H  
ATOM    587  H2  MOH B  94      41.306  43.740  49.463  1.00  0.00      B    H  
ATOM    588  H3  MOH B  94      40.642  42.832  50.577  1.00  0.00      B    H  
ATOM    589  O   MOH B  94      42.249  43.961  51.231  1.00  0.00      B    O  
ATOM    590  Ho  MOH B  94      41.609  44.526  51.667  1.00  0.00      B    H  
ATOM    591  C   MOH B  95      49.544  33.323  28.464  1.00  0.00      B    C  
ATOM    592  H1  MOH B  95      48.992  34.235  28.015  1.00  0.00      B    H  
ATOM    593  H2  MOH B  95      50.589  33.670  28.554  1.00  0.00      B    H  
ATOM    594  H3  MOH B  95      49.197  33.276  29.483  1.00  0.00      B    H  
ATOM    595  O   MOH B  95      49.386  32.271  27.519  1.00  0.00      B    O  
ATOM    596  Ho  MOH B  95      49.388  31.382  27.921  1.00  0.00      B    H  
ATOM    597  C   MOH B  96      13.338  17.320  19.454  1.00  0.00      B    C  
ATOM    598  H1  MOH B  96      13.990  16.467  19.348  1.00  0.00      B    H  
ATOM    599  H2  MOH B  96      12.368  16.929  19.514  1.00  0.00      B    H  
ATOM    600  H3  MOH B  96      13.410  17.933  20.415  1.00  0.00      B    H  
ATOM    601  O   MOH B  96      13.511  18.198  18.347  1.00  0.00      B    O  
ATOM    602  Ho  MOH B  96      14.259  18.685  18.580  1.00  0.00      B    H  
ATOM    603  C   MOH B  97       8.670  35.832  42.874  1.00  0.00      B    C  
ATOM    604  H1  MOH B  97       8.363  35.950  41.849  1.00  0.00      B    H  
ATOM    605  H2  MOH B  97       9.720  35.612  42.698  1.00  0.00      B    H  
ATOM    606  H3  MOH B  97       8.655  36.850  43.349  1.00  0.00      B    H  
ATOM    607  O   MOH B  97       8.020  34.792  43.582  1.00  0.00      B    O  
ATOM    608  Ho  MOH B  97       7.986  34.017  43.008  1.00  0.00      B    H  
ATOM    609  C   MOH B  98       1.511  24.799  38.531  1.00  0.00      B    C  
ATOM    610  H1  MOH B  98       0.720  24.079  38.679  1.00  0.00      B    H  
ATOM    611  H2  MOH B  98       2.530  24.374  38.404  1.00  0.00      B    H  
ATOM    612  H3  MOH B  98       1.200  25.122  37.548  1.00  0.00      B    H  
ATOM    613  O   MOH B  98       1.402  25.962  39.312  1.00  0.00      B    O  
ATOM    614  Ho  MOH B  98       1.465  25.621  40.203  1.00  0.00      B    H  
ATOM    615  C   MOH B  99      16.466  10.228   4.735  1.00  0.00      B    C  
ATOM    616  H1  MOH B  99      15.483  10.378   5.225  1.00  0.00      B    H  
ATOM    617  H2  MOH B  99      16.289  10.236   3.702  1.00  0.00      B    H  
ATOM    618  H3  MOH B  99      17.215  10.960   5.002  1.00  0.00      B    H  
ATOM    619  O   MOH B  99      16.964   9.004   5.186  1.00  0.00      B    O  
ATOM    620  Ho  MOH B  99      17.476   9.043   6.053  1.00  0.00      B    H  
ATOM    621  C   MOH B 100      34.645  50.519  41.370  1.00  0.00      B    C  
ATOM    622  H1  MOH B 100      33.955  49.622  41.330  1.00  0.00      B    H  
ATOM    623  H2  MOH B 100      34.280  51.299  42.074  1.00  0.00      B    H  
ATOM    624  H3  MOH B 100      35.545  50.073  41.851  1.00  0.00      B    H  
ATOM    625  O   MOH B 100      34.917  51.172  40.134  1.00  0.00      B    O  
ATOM    626  Ho  MOH B 100      35.759  51.668  40.208  1.00  0.00      B    H  
ATOM    627  C   MOH B 101      35.229  51.019  36.621  1.00  0.00      B    C  
ATOM    628  H1  MOH B 101      35.200  51.837  35.932  1.00  0.00      B    H  
ATOM    629  H2  MOH B 101      35.534  50.301  35.846  1.00  0.00      B    H  
ATOM    630  H3  MOH B 101      35.991  51.164  37.338  1.00  0.00      B    H  
ATOM    631  O   MOH B 101      33.993  50.608  37.215  1.00  0.00      B    O  
ATOM    632  Ho  MOH B 101      34.246  50.734  38.135  1.00  0.00      B    H  
ATOM    633  C   MOH B 102      38.471  21.659   9.904  1.00  0.00      B    C  
ATOM    634  H1  MOH B 102      37.532  22.170   9.733  1.00  0.00      B    H  
ATOM    635  H2  MOH B 102      39.279  22.298  10.193  1.00  0.00      B    H  
ATOM    636  H3  MOH B 102      38.358  20.905  10.708  1.00  0.00      B    H  
ATOM    637  O   MOH B 102      38.830  20.731   8.876  1.00  0.00      B    O  
ATOM    638  Ho  MOH B 102      39.177  21.208   8.166  1.00  0.00      B    H  
ATOM    639  C   MOH B 103       5.516  27.573  32.774  1.00  0.00      B    C  
ATOM    640  H1  MOH B 103       4.869  27.126  32.110  1.00  0.00      B    H  
ATOM    641  H2  MOH B 103       6.526  27.176  32.810  1.00  0.00      B    H  
ATOM    642  H3  MOH B 103       5.448  28.508  32.320  1.00  0.00      B    H  
ATOM    643  O   MOH B 103       5.127  27.597  34.153  1.00  0.00      B    O  
ATOM    644  Ho  MOH B 103       5.856  28.004  34.666  1.00  0.00      B    H  
ATOM    645  C   MOH B 104      42.606  15.001  18.032  1.00  0.00      B    C  
ATOM    646  H1  MOH B 104      41.559  14.957  18.132  1.00  0.00      B    H  
ATOM    647  H2  MOH B 104      43.066  15.269  18.980  1.00  0.00      B    H  
ATOM    648  H3  MOH B 104      43.033  14.058  17.809  1.00  0.00      B    H  
ATOM    649  O   MOH B 104      42.846  16.046  16.968  1.00  0.00      B    O  
ATOM    650  Ho  MOH B 104      42.125  15.831  16.427  1.00  0.00      B    H  
ATOM    651  C   MOH B 105      30.413   5.544  12.474  1.00  0.00      B    C  
ATOM    652  H1  MOH B 105      31.317   5.010  12.821  1.00  0.00      B    H  
ATOM    653  H2  MOH B 105      29.915   5.843  13.407  1.00  0.00      B    H  
ATOM    654  H3  MOH B 105      30.826   6.425  12.062  1.00  0.00      B    H  
ATOM    655  O   MOH B 105      29.702   4.743  11.612  1.00  0.00      B    O  
ATOM    656  Ho  MOH B 105      30.298   4.106  11.146  1.00  0.00      B    H  
ATOM    657  C   MOH B 106      30.161  25.404  19.356  1.00  0.00      B    C  
ATOM    658  H1  MOH B 106      29.829  24.934  18.530  1.00  0.00      B    H  
ATOM    659  H2  MOH B 106      29.695  26.380  19.485  1.00  0.00      B    H  
ATOM    660  H3  MOH B 106      29.849  24.750  20.203  1.00  0.00      B    H  
ATOM    661  O   MOH B 106      31.534  25.321  19.299  1.00  0.00      B    O  
ATOM    662  Ho  MOH B 106      31.797  24.379  19.279  1.00  0.00      B    H  
ATOM    663  C   MOH B 107      37.551   7.074  19.865  1.00  0.00      B    C  
ATOM    664  H1  MOH B 107      37.236   6.108  19.555  1.00  0.00      B    H  
ATOM    665  H2  MOH B 107      38.496   7.016  20.424  1.00  0.00      B    H  
ATOM    666  H3  MOH B 107      37.598   7.710  19.025  1.00  0.00      B    H  
ATOM    667  O   MOH B 107      36.695   7.634  20.739  1.00  0.00      B    O  
ATOM    668  Ho  MOH B 107      37.057   8.441  21.009  1.00  0.00      B    H  
ATOM    669  C   MOH B 108      26.113  27.069  27.492  1.00  0.00      B    C  
ATOM    670  H1  MOH B 108      25.400  27.856  27.355  1.00  0.00      B    H  
ATOM    671  H2  MOH B 108      26.503  27.144  28.499  1.00  0.00      B    H  
ATOM    672  H3  MOH B 108      25.605  26.096  27.451  1.00  0.00      B    H  
ATOM    673  O   MOH B 108      27.191  27.153  26.586  1.00  0.00      B    O  
ATOM    674  Ho  MOH B 108      26.826  27.295  25.696  1.00  0.00      B    H  
ATOM    675  C   MOH B 109      15.038   3.345   4.364  1.00  0.00      B    C  
ATOM    676  H1  MOH B 109      15.122   4.149   5.073  1.00  0.00      B    H  
ATOM    677  H2  MOH B 109      15.595   3.728   3.552  1.00  0.00      B    H  
ATOM    678  H3  MOH B 109      15.457   2.451   4.860  1.00  0.00      B    H  
ATOM    679  O   MOH B 109      13.695   3.114   3.945  1.00  0.00      B    O  
ATOM    680  Ho  MOH B 109      13.752   3.081   2.975  1.00  0.00      B    H  
ATOM    681  C   MOH B 110      23.453  49.268  35.223  1.00  0.00      B    C  
ATOM    682  H1  MOH B 110      23.890  48.941  36.146  1.00  0.00      B    H  
ATOM    683  H2  MOH B 110      22.378  49.073  35.174  1.00  0.00      B    H  
ATOM    684  H3  MOH B 110      23.639  50.307  35.271  1.00  0.00      B    H  
ATOM    685  O   MOH B 110      24.051  48.701  34.081  1.00  0.00      B    O  
ATOM    686  Ho  MOH B 110      23.690  49.077  33.304  1.00  0.00      B    H  
ATOM    687  C   MOH B 111       7.851  16.524  22.956  1.00  0.00      B    C  
ATOM    688  H1  MOH B 111       8.851  16.990  23.159  1.00  0.00      B    H  
ATOM    689  H2  MOH B 111       7.309  17.070  22.103  1.00  0.00      B    H  
ATOM    690  H3  MOH B 111       7.902  15.484  22.660  1.00  0.00      B    H  
ATOM    691  O   MOH B 111       7.097  16.501  24.112  1.00  0.00      B    O  
ATOM    692  Ho  MOH B 111       6.244  16.097  23.977  1.00  0.00      B    H  
ATOM    693  C   MOH B 112      10.227  19.133  47.823  1.00  0.00      B    C  
ATOM    694  H1  MOH B 112      10.986  18.843  48.613  1.00  0.00      B    H  
ATOM    695  H2  MOH B 112      10.466  18.500  46.964  1.00  0.00      B    H  
ATOM    696  H3  MOH B 112       9.255  18.724  48.134  1.00  0.00      B    H  
ATOM    697  O   MOH B 112      10.162  20.497  47.530  1.00  0.00      B    O  
ATOM    698  Ho  MOH B 112       9.502  20.609  46.786  1.00  0.00      B    H  
ATOM    699  C   MOH B 113      39.668  43.668  10.113  1.00  0.00      B    C  
ATOM    700  H1  MOH B 113      40.633  43.993   9.840  1.00  0.00      B    H  
ATOM    701  H2  MOH B 113      39.263  44.094  11.083  1.00  0.00      B    H  
ATOM    702  H3  MOH B 113      38.904  43.669   9.342  1.00  0.00      B    H  
ATOM    703  O   MOH B 113      39.821  42.290  10.483  1.00  0.00      B    O  
ATOM    704  Ho  MOH B 113      39.452  41.751   9.829  1.00  0.00      B    H  
ATOM    705  C   MOH B 114      21.993  32.420  50.457  1.00  0.00      B    C  
ATOM    706  H1  MOH B 114      21.938  31.403  50.004  1.00  0.00      B    H  
ATOM    707  H2  MOH B 114      21.314  32.277  51.327  1.00  0.00      B    H  
ATOM    708  H3  MOH B 114      22.937  32.565  50.788  1.00  0.00      B    H  
ATOM    709  O   MOH B 114      21.554  33.481  49.593  1.00  0.00      B    O  
ATOM    710  Ho  MOH B 114      21.833  34.311  49.987  1.00  0.00      B    H  
ATOM    711  C   MOH B 115      51.295  34.015  16.171  1.00  0.00      B    C  
ATOM    712  H1  MOH B 115      50.576  33.308  15.751  1.00  0.00      B    H  
ATOM    713  H2  MOH B 115      51.536  33.662  17.199  1.00  0.00      B    H  
ATOM    714  H3  MOH B 115      52.090  34.084  15.453  1.00  0.00      B    H  
ATOM    715  O   MOH B 115      50.673  35.324  16.096  1.00  0.00      B    O  
ATOM    716  Ho  MOH B 115      50.597  35.496  15.175  1.00  0.00      B    H  
ATOM    717  C   MOH B 116       9.066  32.307  14.962  1.00  0.00      B    C  
ATOM    718  H1  MOH B 116      10.022  32.715  14.555  1.00  0.00      B    H  
ATOM    719  H2  MOH B 116       8.743  31.400  14.473  1.00  0.00      B    H  
ATOM    720  H3  MOH B 116       9.239  32.145  15.965  1.00  0.00      B    H  
ATOM    721  O   MOH B 116       8.050  33.312  14.939  1.00  0.00      B    O  
ATOM    722  Ho  MOH B 116       7.773  33.347  14.035  1.00  0.00      B    H  
ATOM    723  C   MOH B 117      44.037   5.425  18.277  1.00  0.00      B    C  
ATOM    724  H1  MOH B 117      43.257   5.977  17.806  1.00  0.00      B    H  
ATOM    725  H2  MOH B 117      44.262   5.852  19.252  1.00  0.00      B    H  
ATOM    726  H3  MOH B 117      43.633   4.366  18.438  1.00  0.00      B    H  
ATOM    727  O   MOH B 117      45.208   5.296  17.576  1.00  0.00      B    O  
ATOM    728  Ho  MOH B 117      45.745   4.597  17.925  1.00  0.00      B    H  
ATOM    729  C   MOH B 118       3.787  40.174  24.037  1.00  0.00      B    C  
ATOM    730  H1  MOH B 118       3.736  40.823  23.140  1.00  0.00      B    H  
ATOM    731  H2  MOH B 118       4.243  40.692  24.880  1.00  0.00      B    H  
ATOM    732  H3  MOH B 118       2.721  39.988  24.316  1.00  0.00      B    H  
ATOM    733  O   MOH B 118       4.373  38.910  23.918  1.00  0.00      B    O  
ATOM    734  Ho  MOH B 118       5.279  38.904  23.884  1.00  0.00      B    H  
ATOM    735  C   MOH B 119      41.507  48.942  34.366  1.00  0.00      B    C  
ATOM    736  H1  MOH B 119      41.006  48.463  33.543  1.00  0.00      B    H  
ATOM    737  H2  MOH B 119      41.076  48.658  35.320  1.00  0.00      B    H  
ATOM    738  H3  MOH B 119      42.507  48.500  34.374  1.00  0.00      B    H  
ATOM    739  O   MOH B 119      41.401  50.318  34.154  1.00  0.00      B    O  
ATOM    740  Ho  MOH B 119      40.476  50.612  34.338  1.00  0.00      B    H  
ATOM    741  C   MOH B 120      49.418  20.788  22.528  1.00  0.00      B    C  
ATOM    742  H1  MOH B 120      49.356  20.557  23.600  1.00  0.00      B    H  
ATOM    743  H2  MOH B 120      48.424  21.011  22.157  1.00  0.00      B    H  
ATOM    744  H3  MOH B 120      49.955  21.722  22.562  1.00  0.00      B    H  
ATOM    745  O   MOH B 120      50.094  19.877  21.739  1.00  0.00      B    O  
ATOM    746  Ho  MOH B 120      50.606  20.448  21.113  1.00  0.00      B    H  
ATOM    747  C   MOH B 121      41.560   2.755  37.010  1.00  0.00      B    C  
ATOM    748  H1  MOH B 121      41.876   1.920  36.335  1.00  0.00      B    H  
ATOM    749  H2  MOH B 121      40.437   2.825  37.063  1.00  0.00      B    H  
ATOM    750  H3  MOH B 121      41.964   2.400  37.954  1.00  0.00      B    H  
ATOM    751  O   MOH B 121      42.243   3.941  36.780  1.00  0.00      B    O  
ATOM    752  Ho  MOH B 121      41.946   4.572  37.428  1.00  0.00      B    H  
ATOM    753  C   MOH B 122      26.748  24.726  34.293  1.00  0.00      B    C  
ATOM    754  H1  MOH B 122      27.439  23.887  34.242  1.00  0.00      B    H  
ATOM    755  H2  MOH B 122      27.273  25.704  34.320  1.00  0.00      B    H  
ATOM    756  H3  MOH B 122      26.280  24.573  33.352  1.00  0.00      B    H  
ATOM    757  O   MOH B 122      25.877  24.674  35.369  1.00  0.00      B    O  
ATOM    758  Ho  MOH B 122      26.090  25.406  35.993  1.00  0.00      B    H  
ATOM    759  C   MOH B 123      22.964   1.905   7.819  1.00  0.00      B    C  
ATOM    760  H1  MOH B 123      22.772   1.998   6.760  1.00  0.00      B    H  
ATOM    761  H2  MOH B 123      21.968   2.247   8.316  1.00  0.00      B    H  
ATOM    762  H3  MOH B 123      23.176   0.872   8.235  1.00  0.00      B    H  
ATOM    763  O   MOH B 123      24.044   2.807   8.181  1.00  0.00      B    O  
ATOM    764  Ho  MOH B 123      24.021   2.918   9.151  1.00  0.00      B    H  
ATOM    765  C   MOH B 124      34.821  45.145  19.051  1.00  0.00      B    C  
ATOM    766  H1  MOH B 124      34.132  45.213  18.182  1.00  0.00      B    H  
ATOM    767  H2  MOH B 124      35.530  45.968  18.861  1.00  0.00      B    H  
ATOM    768  H3  MOH B 124      34.362  45.559  20.003  1.00  0.00      B    H  
ATOM    769  O   MOH B 124      35.614  43.987  19.220  1.00  0.00      B    O  
ATOM    770  Ho  MOH B 124      35.817  43.731  18.307  1.00  0.00      B    H  
ATOM    771  C   MOH B 125      32.636   0.944   3.110  1.00  0.00      B    C  
ATOM    772  H1  MOH B 125      32.561   1.881   3.608  1.00  0.00      B    H  
ATOM    773  H2  MOH B 125      33.538   0.443   3.365  1.00  0.00      B    H  
ATOM    774  H3  MOH B 125      31.764   0.420   3.378  1.00  0.00      B    H  
ATOM    775  O   MOH B 125      32.784   1.020   1.628  1.00  0.00      B    O  
ATOM    776  Ho  MOH B 125      32.132   1.550   1.309  1.00  0.00      B    H  
ATOM    777  C   MOH B 126      28.495   1.742   4.377  1.00  0.00      B    C  
ATOM    778  H1  MOH B 126      29.083   2.587   4.795  1.00  0.00      B    H  
ATOM    779  H2  MOH B 126      28.169   2.216   3.437  1.00  0.00      B    H  
ATOM    780  H3  MOH B 126      29.179   0.930   4.127  1.00  0.00      B    H  
ATOM    781  O   MOH B 126      27.467   1.339   5.200  1.00  0.00      B    O  
ATOM    782  Ho  MOH B 126      26.934   0.745   4.670  1.00  0.00      B    H  
ATOM    783  C   MOH B 127      47.894  12.558  18.004  1.00  0.00      B    C  
ATOM    784  H1  MOH B 127      47.970  12.246  16.954  1.00  0.00      B    H  
ATOM    785  H2  MOH B 127      46.854  12.463  18.228  1.00  0.00      B    H  
ATOM    786  H3  MOH B 127      48.491  11.905  18.680  1.00  0.00      B    H  
ATOM    787  O   MOH B 127      48.346  13.850  18.086  1.00  0.00      B    O  
ATOM    788  Ho  MOH B 127      47.792  14.375  17.540  1.00  0.00      B    H  
ATOM    789  C   MOH B 128      31.262  17.355  34.574  1.00  0.00      B    C  
ATOM    790  H1  MOH B 128      31.883  17.996  35.228  1.00  0.00      B    H  
ATOM    791  H2  MOH B 128      31.530  17.488  33.552  1.00  0.00      B    H  
ATOM    792  H3  MOH B 128      31.428  16.287  34.829  1.00  0.00      B    H  
ATOM    793  O   MOH B 128      29.824  17.556  34.645  1.00  0.00      B    O  
ATOM    794  Ho  MOH B 128      29.529  17.419  35.558  1.00  0.00      B    H  
ATOM    795  C   MOH B 129      29.206   2.859  25.525  1.00  0.00      B    C  
ATOM    796  H1  MOH B 129      29.894   2.044  25.773  1.00  0.00      B    H  
ATOM    797  H2  MOH B 129      29.047   3.471  26.405  1.00  0.00      B    H  
ATOM    798  H3  MOH B 129      29.618   3.531  24.801  1.00  0.00      B    H  
ATOM    799  O   MOH B 129      27.880   2.461  25.151  1.00  0.00      B    O  
ATOM    800  Ho  MOH B 129      27.295   2.672  25.873  1.00  0.00      B    H  
ATOM    801  C   MOH B 130      33.023  35.244  10.748  1.00  0.00      B    C  
ATOM    802  H1  MOH B 130      32.363  34.728  10.084  1.00  0.00      B    H  
ATOM    803  H2  MOH B 130      32.887  36.273  10.572  1.00  0.00      B    H  
ATOM    804  H3  MOH B 130      32.745  35.100  11.799  1.00  0.00      B    H  
ATOM    805  O   MOH B 130      34.452  34.993  10.493  1.00  0.00      B    O  
ATOM    806  Ho  MOH B 130      34.631  34.045  10.426  1.00  0.00      B    H  
ATOM    807  C   MOH B 131      40.193   4.906  40.767  1.00  0.00      B    C  
ATOM    808  H1  MOH B 131      41.195   5.127  40.475  1.00  0.00      B    H  
ATOM    809  H2  MOH B 131      40.170   4.676  41.845  1.00  0.00      B    H  
ATOM    810  H3  MOH B 131      39.671   5.875  40.656  1.00  0.00      B    H  
ATOM    811  O   MOH B 131      39.594   3.841  40.013  1.00  0.00      B    O  
ATOM    812  Ho  MOH B 131      40.294   3.189  39.897  1.00  0.00      B    H  
ATOM    813  C   MOH B 132      13.844  35.925  21.663  1.00  0.00      B    C  
ATOM    814  H1  MOH B 132      13.423  35.049  21.059  1.00  0.00      B    H  
ATOM    815  H2  MOH B 132      13.832  36.833  21.075  1.00  0.00      B    H  
ATOM    816  H3  MOH B 132      13.135  36.013  22.549  1.00  0.00      B    H  
ATOM    817  O   MOH B 132      15.174  35.679  22.061  1.00  0.00      B    O  
ATOM    818  Ho  MOH B 132      15.513  34.860  21.754  1.00  0.00      B    H  
ATOM    819  C   MOH B 133      14.255   9.440  24.788  1.00  0.00      B    C  
ATOM    820  H1  MOH B 133      14.797   9.217  23.877  1.00  0.00      B    H  
ATOM    821  H2  MOH B 133      14.798   9.227  25.747  1.00  0.00      B    H  
ATOM    822  H3  MOH B 133      13.936  10.503  24.688  1.00  0.00      B    H  
ATOM    823  O   MOH B 133      13.121   8.662  24.986  1.00  0.00      B    O  
ATOM    824  Ho  MOH B 133      13.390   7.820  25.353  1.00  0.00      B    H  
ATOM    825  C   MOH B 134       9.457  17.980   7.869  1.00  0.00      B    C  
ATOM    826  H1  MOH B 134      10.010  18.591   7.058  1.00  0.00      B    H  
ATOM    827  H2  MOH B 134      10.177  17.606   8.587  1.00  0.00      B    H  
ATOM    828  H3  MOH B 134       8.742  18.634   8.361  1.00  0.00      B    H  
ATOM    829  O   MOH B 134       8.894  16.749   7.371  1.00  0.00      B    O  
ATOM    830  Ho  MOH B 134       8.864  16.172   8.115  1.00  0.00      B    H  
ATOM    831  C   MOH B 135      44.761  50.945  36.619  1.00  0.00      B    C  
ATOM    832  H1  MOH B 135      45.042  49.885  36.580  1.00  0.00      B    H  
ATOM    833  H2  MOH B 135      45.345  51.404  35.813  1.00  0.00      B    H  
ATOM    834  H3  MOH B 135      43.725  51.047  36.479  1.00  0.00      B    H  
ATOM    835  O   MOH B 135      45.082  51.388  37.933  1.00  0.00      B    O  
ATOM    836  Ho  MOH B 135      45.009  52.324  37.835  1.00  0.00      B    H  
ATOM    837  C   MOH B 136      52.063  39.376  26.794  1.00  0.00      B    C  
ATOM    838  H1  MOH B 136      53.049  39.093  26.405  1.00  0.00      B    H  
ATOM    839  H2  MOH B 136      51.608  38.575  27.397  1.00  0.00      B    H  
ATOM    840  H3  MOH B 136      52.237  40.257  27.521  1.00  0.00      B    H  
ATOM    841  O   MOH B 136      51.200  39.797  25.734  1.00  0.00      B    O  
ATOM    842  Ho  MOH B 136      50.262  39.810  26.091  1.00  0.00      B    H  
ATOM    843  C   MOH B 137      15.610  15.392  22.303  1.00  0.00      B    C  
ATOM    844  H1  MOH B 137      14.830  15.195  21.578  1.00  0.00      B    H  
ATOM    845  H2  MOH B 137      16.617  15.102  21.985  1.00  0.00      B    H  
ATOM    846  H3  MOH B 137      15.607  16.443  22.519  1.00  0.00      B    H  
ATOM    847  O   MOH B 137      15.330  14.794  23.528  1.00  0.00      B    O  
ATOM    848  Ho  MOH B 137      14.383  14.827  23.685  1.00  0.00      B    H  
ATOM    849  C   MOH B 138      42.104  39.648   0.467  1.00  0.00      B    C  
ATOM    850  H1  MOH B 138      42.990  40.348   0.594  1.00  0.00      B    H  
ATOM    851  H2  MOH B 138      41.254  40.228   0.173  1.00  0.00      B    H  
ATOM    852  H3  MOH B 138      42.421  39.017  -0.366  1.00  0.00      B    H  
ATOM    853  O   MOH B 138      41.869  38.981   1.700  1.00  0.00      B    O  
ATOM    854  Ho  MOH B 138      41.247  39.514   2.225  1.00  0.00      B    H  
ATOM    855  C   MOH B 139      17.696   3.184  34.444  1.00  0.00      B    C  
ATOM    856  H1  MOH B 139      17.512   3.902  35.240  1.00  0.00      B    H  
ATOM    857  H2  MOH B 139      18.740   3.062  34.175  1.00  0.00      B    H  
ATOM    858  H3  MOH B 139      17.308   2.237  34.817  1.00  0.00      B    H  
ATOM    859  O   MOH B 139      16.994   3.664  33.343  1.00  0.00      B    O  
ATOM    860  Ho  MOH B 139      16.079   3.405  33.467  1.00  0.00      B    H  
ATOM    861  C   MOH B 140       1.265  24.041  20.853  1.00  0.00      B    C  
ATOM    862  H1  MOH B 140       0.514  23.634  21.523  1.00  0.00      B    H  
ATOM    863  H2  MOH B 140       1.954  24.565  21.409  1.00  0.00      B    H  
ATOM    864  H3  MOH B 140       1.725  23.211  20.382  1.00  0.00      B    H  
ATOM    865  O   MOH B 140       0.724  24.875  19.861  1.00  0.00      B    O  
ATOM    866  Ho  MOH B 140       0.008  24.367  19.472  1.00  0.00      B    H  
ATOM    867  C   MOH B 141      25.334  16.142  13.598  1.00  0.00      B    C  
ATOM    868  H1  MOH B 141      25.114  15.345  12.897  1.00  0.00      B    H  
ATOM    869  H2  MOH B 141      24.355  16.597  13.935  1.00  0.00      B    H  
ATOM    870  H3  MOH B 141      25.720  15.697  14.536  1.00  0.00      B    H  
ATOM    871  O   MOH B 141      26.141  17.235  13.215  1.00  0.00      B    O  
ATOM    872  Ho  MOH B 141      26.215  17.135  12.292  1.00  0.00      B    H  
ATOM    873  C   MOH B 142      36.252  15.140  16.972  1.00  0.00      B    C  
ATOM    874  H1  MOH B 142      36.972  15.400  17.669  1.00  0.00      B    H  
ATOM    875  H2  MOH B 142      36.296  14.001  16.754  1.00  0.00      B    H  
ATOM    876  H3  MOH B 142      35.325  15.173  17.538  1.00  0.00      B    H  
ATOM    877  O   MOH B 142      36.141  15.890  15.745  1.00  0.00      B    O  
ATOM    878  Ho  MOH B 142      35.210  15.999  15.594  1.00  0.00      B    H  
ATOM    879  C   MOH B 143      35.401  13.678  13.327  1.00  0.00      B    C  
ATOM    880  H1  MOH B 143      35.319  13.603  14.407  1.00  0.00      B    H  
ATOM    881  H2  MOH B 143      34.676  14.457  13.139  1.00  0.00      B    H  
ATOM    882  H3  MOH B 143      36.445  13.982  12.971  1.00  0.00      B    H  
ATOM    883  O   MOH B 143      34.886  12.465  12.741  1.00  0.00      B    O  
ATOM    884  Ho  MOH B 143      35.222  11.747  13.299  1.00  0.00      B    H  
ATOM    885  C   MOH B 144       8.412  46.858   2.987  1.00  0.00      B    C  
ATOM    886  H1  MOH B 144       8.082  46.340   2.096  1.00  0.00      B    H  
ATOM    887  H2  MOH B 144       7.987  47.834   2.938  1.00  0.00      B    H  
ATOM    888  H3  MOH B 144       7.989  46.319   3.816  1.00  0.00      B    H  
ATOM    889  O   MOH B 144       9.771  47.148   3.138  1.00  0.00      B    O  
ATOM    890  Ho  MOH B 144      10.198  46.294   2.981  1.00  0.00      B    H  
ATOM    891  C   MOH B 145      35.117   3.673   2.662  1.00  0.00      B    C  
ATOM    892  H1  MOH B 145      34.178   4.056   3.144  1.00  0.00      B    H  
ATOM    893  H2  MOH B 145      35.869   3.610   3.451  1.00  0.00      B    H  
ATOM    894  H3  MOH B 145      34.887   2.643   2.351  1.00  0.00      B    H  
ATOM    895  O   MOH B 145      35.546   4.458   1.575  1.00  0.00      B    O  
ATOM    896  Ho  MOH B 145      35.870   5.314   1.939  1.00  0.00      B    H  
ATOM    897  C   MOH B 146      11.755  32.523  25.975  1.00  0.00      B    C  
ATOM    898  H1  MOH B 146      12.090  32.600  27.016  1.00  0.00      B    H  
ATOM    899  H2  MOH B 146      11.347  33.587  25.824  1.00  0.00      B    H  
ATOM    900  H3  MOH B 146      12.540  32.445  25.278  1.00  0.00      B    H  
ATOM    901  O   MOH B 146      10.808  31.500  25.632  1.00  0.00      B    O  
ATOM    902  Ho  MOH B 146      11.092  30.682  26.188  1.00  0.00      B    H  
ATOM    903  C   MOH B 147      19.977  50.193  49.491  1.00  0.00      B    C  
ATOM    904  H1  MOH B 147      19.488  49.328  49.068  1.00  0.00      B    H  
ATOM    905  H2  MOH B 147      19.747  50.182  50.523  1.00  0.00      B    H  
ATOM    906  H3  MOH B 147      21.043  50.144  49.323  1.00  0.00      B    H  
ATOM    907  O   MOH B 147      19.463  51.419  49.086  1.00  0.00      B    O  
ATOM    908  Ho  MOH B 147      18.549  51.620  49.278  1.00  0.00      B    H  
ATOM    909  C   MOH B 148      49.645  49.246  42.714  1.00  0.00      B    C  
ATOM    910  H1  MOH B 148      49.696  50.306  42.965  1.00  0.00      B    H  
ATOM    911  H2  MOH B 148      48.913  48.720  43.326  1.00  0.00      B    H  
ATOM    912  H3  MOH B 148      49.378  49.166  41.639  1.00  0.00      B    H  
ATOM    913  O   MOH B 148      50.953  48.826  42.884  1.00  0.00      B    O  
ATOM    914  Ho  MOH B 148      51.477  49.541  42.539  1.00  0.00      B    H  
ATOM    915  C   MOH B 149      51.608   2.502  50.950  1.00  0.00      B    C  
ATOM    916  H1  MOH B 149      52.384   3.256  50.817  1.00  0.00      B    H  
ATOM    917  H2  MOH B 149      51.614   1.854  50.027  1.00  0.00      B    H  
ATOM    918  H3  MOH B 149      51.875   1.866  51.823  1.00  0.00      B    H  
ATOM    919  O   MOH B 149      50.349   3.136  51.165  1.00  0.00      B    O  
ATOM    920  Ho  MOH B 149      49.853   2.642  51.794  1.00  0.00      B    H  
ATOM    921  C   MOH B 150      38.621  32.613  51.490  1.00  0.00      B    C  
ATOM    922  H1  MOH B 150      39.437  33.197  51.925  1.00  0.00      B    H  
ATOM    923  H2  MOH B 150      38.043  32.081  52.219  1.00  0.00      B    H  
ATOM    924  H3  MOH B 150      37.953  33.338  51.045  1.00  0.00      B    H  
ATOM    925  O   MOH B 150      39.033  31.738  50.496  1.00  0.00      B    O  
ATOM    926  Ho  MOH B 150      38.255  31.153  50.379  1.00  0.00      B    H  
ATOM    927  C   MOH B 151       9.085   6.410  51.898  1.00  0.00      B    C  
ATOM    928  H1  MOH B 151       8.150   5.848  51.742  1.00  0.00      B    H  
ATOM    929  H2  MOH B 151       8.937   7.278  52.504  1.00  0.00      B    H  
ATOM    930  H3  MOH B 151       9.756   5.786  52.343  1.00  0.00      B    H  
ATOM    931  O   MOH B 151       9.657   6.734  50.656  1.00  0.00      B    O  
ATOM    932  Ho  MOH B 151      10.587   7.023  50.814  1.00  0.00      B    H  
ATOM    933  C   MOH B 152      49.105  34.301  24.811  1.00  0.00      B    C  
ATOM    934  H1  MOH B 152      50.195  34.359  25.071  1.00  0.00      B    H  
ATOM    935  H2  MOH B 152      48.566  33.403  25.017  1.00  0.00      B    H  
ATOM    936  H3  MOH B 152      48.494  35.030  25.353  1.00  0.00      B    H  
ATOM    937  O   MOH B 152      48.974  34.676  23.456  1.00  0.00      B    O  
ATOM    938  Ho  MOH B 152      48.378  35.403  23.567  1.00  0.00      B    H  
ATOM    939  C   MOH B 153      48.222  37.516  22.045  1.00  0.00      B    C  
ATOM    940  H1  MOH B 153      48.267  36.765  21.214  1.00  0.00      B    H  
ATOM    941  H2  MOH B 153      49.212  37.721  22.380  1.00  0.00      B    H  
ATOM    942  H3  MOH B 153      47.928  38.509  21.647  1.00  0.00      B    H  
ATOM    943  O   MOH B 153      47.226  37.250  23.125  1.00  0.00      B    O  
ATOM    944  Ho  MOH B 153      46.378  37.197  22.644  1.00  0.00      B    H  
ATOM    945  C   MOH B 154      20.072   2.718  49.209  1.00  0.00      B    C  
ATOM    946  H1  MOH B 154      19.650   2.915  50.196  1.00  0.00      B    H  
ATOM    947  H2  MOH B 154      19.208   2.409  48.560  1.00  0.00      B    H  
ATOM    948  H3  MOH B 154      20.469   3.561  48.719  1.00  0.00      B    H  
ATOM    949  O   MOH B 154      21.166   1.800  49.063  1.00  0.00      B    O  
ATOM    950  Ho  MOH B 154      20.763   0.947  49.127  1.00  0.00      B    H  
ATOM    951  C   MOH B 155       1.365  46.522  21.660  1.00  0.00      B    C  
ATOM    952  H1  MOH B 155       1.082  46.080  20.691  1.00  0.00      B    H  
ATOM    953  H2  MOH B 155       0.499  47.140  21.948  1.00  0.00      B    H  
ATOM    954  H3  MOH B 155       1.424  45.755  22.439  1.00  0.00      B    H  
ATOM    955  O   MOH B 155       2.528  47.278  21.470  1.00  0.00      B    O  
ATOM    956  Ho  MOH B 155       2.378  47.747  20.648  1.00  0.00      B    H  
ATOM    957  C   MOH B 156      34.387  50.147   8.621  1.00  0.00      B    C  
ATOM    958  H1  MOH B 156      34.231  49.554   7.707  1.00  0.00      B    H  
ATOM    959  H2  MOH B 156      35.328  50.638   8.604  1.00  0.00      B    H  
ATOM    960  H3  MOH B 156      33.693  50.897   8.788  1.00  0.00      B    H  
ATOM    961  O   MOH B 156      34.289  49.378   9.773  1.00  0.00      B    O  
ATOM    962  Ho  MOH B 156      34.532  49.868  10.563  1.00  0.00      B    H  
ATOM    963  C   MOH B 157      10.311  21.780   9.567  1.00  0.00      B    C  
ATOM    964  H1  MOH B 157      10.207  21.934   8.532  1.00  0.00      B    H  
ATOM    965  H2  MOH B 157      11.281  22.210   9.948  1.00  0.00      B    H  
ATOM    966  H3  MOH B 157       9.510  22.189  10.163  1.00  0.00      B    H  
ATOM    967  O   MOH B 157      10.455  20.405   9.710  1.00  0.00      B    O  
ATOM    968  Ho  MOH B 157       9.669  20.075  10.104  1.00  0.00      B    H  
ATOM    969  C   MOH B 158       9.049  17.522  14.437  1.00  0.00      B    C  
ATOM    970  H1  MOH B 158       9.879  17.349  13.757  1.00  0.00      B    H  
ATOM    971  H2  MOH B 158       8.115  17.312  13.972  1.00  0.00      B    H  
ATOM    972  H3  MOH B 158       9.137  16.631  15.133  1.00  0.00      B    H  
ATOM    973  O   MOH B 158       9.192  18.864  14.891  1.00  0.00      B    O  
ATOM    974  Ho  MOH B 158       8.789  19.460  14.338  1.00  0.00      B    H  
ATOM    975  C   MOH B 159      27.246  42.501  44.563  1.00  0.00      B    C  
ATOM    976  H1  MOH B 159      28.286  42.303  44.298  1.00  0.00      B    H  
ATOM    977  H2  MOH B 159      26.781  41.481  44.697  1.00  0.00      B    H  
ATOM    978  H3  MOH B 159      27.230  42.982  45.548  1.00  0.00      B    H  
ATOM    979  O   MOH B 159      26.681  43.233  43.519  1.00  0.00      B    O  
ATOM    980  Ho  MOH B 159      27.367  43.841  43.163  1.00  0.00      B    H  
ATOM    981  C   MOH B 160      40.272  45.736  38.800  1.00  0.00      B    C  
ATOM    982  H1  MOH B 160      39.910  44.751  39.133  1.00  0.00      B    H  
ATOM    983  H2  MOH B 160      40.999  46.095  39.520  1.00  0.00      B    H  
ATOM    984  H3  MOH B 160      40.850  45.660  37.933  1.00  0.00      B    H  
ATOM    985  O   MOH B 160      39.129  46.543  38.651  1.00  0.00      B    O  
ATOM    986  Ho  MOH B 160      38.537  45.917  38.205  1.00  0.00      B    H  
ATOM    987  C   MOH B 161      26.383  50.292  50.945  1.00  0.00      B    C  
ATOM    988  H1  MOH B 161      26.008  49.593  51.674  1.00  0.00      B    H  
ATOM    989  H2  MOH B 161      26.127  49.811  50.007  1.00  0.00      B    H  
ATOM    990  H3  MOH B 161      25.830  51.190  50.944  1.00  0.00      B    H  
ATOM    991  O   MOH B 161      27.753  50.480  51.008  1.00  0.00      B    O  
ATOM    992  Ho  MOH B 161      27.991  51.214  50.406  1.00  0.00      B    H  
ATOM    993  C   MOH B 162      33.083  28.231  45.984  1.00  0.00      B    C  
ATOM    994  H1  MOH B 162      32.674  27.265  45.542  1.00  0.00      B    H  
ATOM    995  H2  MOH B 162      33.650  28.783  45.182  1.00  0.00      B    H  
ATOM    996  H3  MOH B 162      32.293  28.954  46.329  1.00  0.00      B    H  
ATOM    997  O   MOH B 162      33.962  27.998  47.139  1.00  0.00      B    O  
ATOM    998  Ho  MOH B 162      34.797  27.632  46.797  1.00  0.00      B    H  
ATOM    999  C   MOH B 163      45.824  15.153  49.265  1.00  0.00      B    C  
ATOM   1000  H1  MOH B 163      45.418  15.763  50.061  1.00  0.00      B    H  
ATOM   1001  H2  MOH B 163      45.568  14.112  49.507  1.00  0.00      B    H  
ATOM   1002  H3  MOH B 163      45.350  15.446  48.361  1.00  0.00      B    H  
ATOM   1003  O   MOH B 163      47.221  15.399  49.142  1.00  0.00      B    O  
ATOM   1004  Ho  MOH B 163      47.563  14.727  48.534  1.00  0.00      B    H  
ATOM   1005  C   MOH B 164       9.012  32.211  40.484  1.00  0.00      B    C  
ATOM   1006  H1  MOH B 164       9.674  32.817  39.856  1.00  0.00      B    H  
ATOM   1007  H2  MOH B 164       9.015  31.211  40.067  1.00  0.00      B    H  
ATOM   1008  H3  MOH B 164       9.398  32.106  41.569  1.00  0.00      B    H  
ATOM   1009  O   MOH B 164       7.764  32.759  40.472  1.00  0.00      B    O  
ATOM   1010  Ho  MOH B 164       7.549  32.713  39.518  1.00  0.00      B    H  
ATOM   1011  C   MOH B 165      15.434  33.841  38.694  1.00  0.00      B    C  
ATOM   1012  H1  MOH B 165      14.528  33.632  39.274  1.00  0.00      B    H  
ATOM   1013  H2  MOH B 165      15.325  33.394  37.715  1.00  0.00      B    H  
ATOM   1014  H3  MOH B 165      15.528  34.933  38.678  1.00  0.00      B    H  
ATOM   1015  O   MOH B 165      16.543  33.348  39.312  1.00  0.00      B    O  
ATOM   1016  Ho  MOH B 165      16.489  33.766  40.243  1.00  0.00      B    H  
ATOM   1017  C   MOH B 166      42.379  28.538  19.712  1.00  0.00      B    C  
ATOM   1018  H1  MOH B 166      41.883  29.421  20.101  1.00  0.00      B    H  
ATOM   1019  H2  MOH B 166      43.425  28.587  19.358  1.00  0.00      B    H  
ATOM   1020  H3  MOH B 166      42.456  27.573  20.314  1.00  0.00      B    H  
ATOM   1021  O   MOH B 166      41.546  28.399  18.541  1.00  0.00      B    O  
ATOM   1022  Ho  MOH B 166      40.684  28.040  18.830  1.00  0.00      B    H  
ATOM   1023  C   MOH B 167       0.402  45.883  44.132  1.00  0.00      B    C  
ATOM   1024  H1  MOH B 167       0.660  44.879  44.237  1.00  0.00      B    H  
ATOM   1025  H2  MOH B 167      -0.681  46.020  44.297  1.00  0.00      B    H  
ATOM   1026  H3  MOH B 167       0.889  46.491  44.918  1.00  0.00      B    H  
ATOM   1027  O   MOH B 167       0.788  46.435  42.896  1.00  0.00      B    O  
ATOM   1028  Ho  MOH B 167       0.208  47.183  42.641  1.00  0.00      B    H  
ATOM   1029  C   MOH B 168      30.820  41.830  27.064  1.00  0.00      B    C  
ATOM   1030  H1  MOH B 168      30.466  42.891  27.120  1.00  0.00      B    H  
ATOM   1031  H2  MOH B 168      29.986  41.132  26.952  1.00  0.00      B    H  
ATOM   1032  H3  MOH B 168      31.485  41.735  26.145  1.00  0.00      B    H  
ATOM   1033  O   MOH B 168      31.598  41.604  28.201  1.00  0.00      B    O  
ATOM   1034  Ho  MOH B 168      31.291  42.241  28.851  1.00  0.00      B    H  
ATOM   1035  C   MOH B 169      47.106   4.450  14.936  1.00  0.00      B    C  
ATOM   1036  H1  MOH B 169      46.782   3.786  15.690  1.00  0.00      B    H  
ATOM   1037  H2  MOH B 169      46.199   4.939  14.521  1.00  0.00      B    H  
ATOM   1038  H3  MOH B 169      47.640   5.232  15.425  1.00  0.00      B    H  
ATOM   1039  O   MOH B 169      47.956   3.930  13.896  1.00  0.00      B    O  
ATOM   1040  Ho  MOH B 169      48.373   4.574  13.315  1.00  0.00      B    H  
ATOM   1041  C   MOH B 170      47.191  19.531  49.203  1.00  0.00      B    C  
ATOM   1042  H1  MOH B 170      46.565  19.173  50.063  1.00  0.00      B    H  
ATOM   1043  H2  MOH B 170      47.851  20.196  49.716  1.00  0.00      B    H  
ATOM   1044  H3  MOH B 170      47.771  18.713  48.604  1.00  0.00      B    H  
ATOM   1045  O   MOH B 170      46.271  20.092  48.274  1.00  0.00      B    O  
ATOM   1046  Ho  MOH B 170      45.455  20.263  48.817  1.00  0.00      B    H  
ATOM   1047  C   MOH B 171      45.052  45.032  49.708  1.00  0.00      B    C  
ATOM   1048  H1  MOH B 171      44.269  45.774  49.808  1.00  0.00      B    H  
ATOM   1049  H2  MOH B 171      45.394  45.160  48.661  1.00  0.00      B    H  
ATOM   1050  H3  MOH B 171      45.857  45.188  50.377  1.00  0.00      B    H  
ATOM   1051  O   MOH B 171      44.599  43.684  49.834  1.00  0.00      B    O  
ATOM   1052  Ho  MOH B 171      43.919  43.732  50.462  1.00  0.00      B    H  
ATOM   1053  C   MOH B 172      41.047  12.872   4.826  1.00  0.00      B    C  
ATOM   1054  H1  MOH B 172      41.351  12.481   3.872  1.00  0.00      B    H  
ATOM   1055  H2  MOH B 172      41.036  12.007   5.524  1.00  0.00      B    H  
ATOM   1056  H3  MOH B 172      41.849  13.589   5.035  1.00  0.00      B    H  
ATOM   1057  O   MOH B 172      39.699  13.430   4.669  1.00  0.00      B    O  
ATOM   1058  Ho  MOH B 172      39.419  13.110   3.834  1.00  0.00      B    H  
ATOM   1059  C   MOH B 173      28.913  29.359  41.213  1.00  0.00      B    C  
ATOM   1060  H1  MOH B 173      28.595  29.947  42.104  1.00  0.00      B    H  
ATOM   1061  H2  MOH B 173      29.966  29.212  41.304  1.00  0.00      B    H  
ATOM   1062  H3  MOH B 173      28.393  28.416  41.218  1.00  0.00      B    H  
ATOM   1063  O   MOH B 173      28.774  29.972  39.982  1.00  0.00      B    O  
ATOM   1064  Ho  MOH B 173      29.059  30.913  40.112  1.00  0.00      B    H  
ATOM   1065  C   MOH B 174      38.358  10.873   2.491  1.00  0.00      B    C  
ATOM   1066  H1  MOH B 174      37.532  10.425   3.007  1.00  0.00      B    H  
ATOM   1067  H2  MOH B 174      39.349  10.556   3.018  1.00  0.00      B    H  
ATOM   1068  H3  MOH B 174      38.165  10.567   1.497  1.00  0.00      B    H  
ATOM   1069  O   MOH B 174      38.264  12.305   2.425  1.00  0.00      B    O  
ATOM   1070  Ho  MOH B 174      37.490  12.496   1.837  1.00  0.00      B    H  
ATOM   1071  C   MOH B 175      48.675  35.600   9.147  1.00  0.00      B    C  
ATOM   1072  H1  MOH B 175      48.052  35.478   8.290  1.00  0.00      B    H  
ATOM   1073  H2  MOH B 175      48.197  36.273   9.814  1.00  0.00      B    H  
ATOM   1074  H3  MOH B 175      48.792  34.592   9.515  1.00  0.00      B    H  
ATOM   1075  O   MOH B 175      49.916  36.140   8.773  1.00  0.00      B    O  
ATOM   1076  Ho  MOH B 175      50.352  36.493   9.573  1.00  0.00      B    H  
ATOM   1077  C   MOH B 176      32.120   1.848  11.473  1.00  0.00      B    C  
ATOM   1078  H1  MOH B 176      33.222   2.099  11.441  1.00  0.00      B    H  
ATOM   1079  H2  MOH B 176      31.963   0.815  11.343  1.00  0.00      B    H  
ATOM   1080  H3  MOH B 176      31.852   1.871  12.524  1.00  0.00      B    H  
ATOM   1081  O   MOH B 176      31.356   2.606  10.534  1.00  0.00      B    O  
ATOM   1082  Ho  MOH B 176      31.369   2.005   9.810  1.00  0.00      B    H  
ATOM   1083  C   MOH B 177      16.579  46.969   3.308  1.00  0.00      B    C  
ATOM   1084  H1  MOH B 177      17.059  46.507   4.142  1.00  0.00      B    H  
ATOM   1085  H2  MOH B 177      17.337  47.600   2.954  1.00  0.00      B    H  
ATOM   1086  H3  MOH B 177      16.373  46.162   2.569  1.00  0.00      B    H  
ATOM   1087  O   MOH B 177      15.451  47.666   3.701  1.00  0.00      B    O  
ATOM   1088  Ho  MOH B 177      15.065  47.207   4.483  1.00  0.00      B    H  
ATOM   1089  C   MOH B 178      40.593  51.364  50.132  1.00  0.00      B    C  
ATOM   1090  H1  MOH B 178      39.962  50.579  50.525  1.00  0.00      B    H  
ATOM   1091  H2  MOH B 178      39.949  52.142  49.596  1.00  0.00      B    H  
ATOM   1092  H3  MOH B 178      40.969  51.919  51.050  1.00  0.00      B    H  
ATOM   1093  O   MOH B 178      41.710  50.841  49.419  1.00  0.00      B    O  
ATOM   1094  Ho  MOH B 178      42.355  51.533  49.213  1.00  0.00      B    H  
ATOM   1095  C   MOH B 179      20.574  24.460  48.986  1.00  0.00      B    C  
ATOM   1096  H1  MOH B 179      19.634  24.775  48.610  1.00  0.00      B    H  
ATOM   1097  H2  MOH B 179      20.991  23.664  48.306  1.00  0.00      B    H  
ATOM   1098  H3  MOH B 179      21.138  25.409  48.899  1.00  0.00      B    H  
ATOM   1099  O   MOH B 179      20.620  23.882  50.262  1.00  0.00      B    O  
ATOM   1100  Ho  MOH B 179      19.771  23.451  50.398  1.00  0.00      B    H  
ATOM   1101  C   MOH B 180      17.106  11.455  22.495  1.00  0.00      B    C  
ATOM   1102  H1  MOH B 180      17.865  11.072  23.190  1.00  0.00      B    H  
ATOM   1103  H2  MOH B 180      17.572  12.263  21.910  1.00  0.00      B    H  
ATOM   1104  H3  MOH B 180      17.056  10.651  21.787  1.00  0.00      B    H  
ATOM   1105  O   MOH B 180      15.947  11.874  23.149  1.00  0.00      B    O  
ATOM   1106  Ho  MOH B 180      15.971  12.837  23.256  1.00  0.00      B    H  
ATOM   1107  C   MOH B 181       7.434  41.281  44.950  1.00  0.00      B    C  
ATOM   1108  H1  MOH B 181       6.409  41.511  44.841  1.00  0.00      B    H  
ATOM   1109  H2  MOH B 181       7.906  42.093  45.499  1.00  0.00      B    H  
ATOM   1110  H3  MOH B 181       7.654  40.447  45.707  1.00  0.00      B    H  
ATOM   1111  O   MOH B 181       8.145  41.169  43.720  1.00  0.00      B    O  
ATOM   1112  Ho  MOH B 181       8.994  40.929  43.984  1.00  0.00      B    H  
ATOM   1113  C   MOH B 182      48.870  36.293  13.569  1.00  0.00      B    C  
ATOM   1114  H1  MOH B 182      48.656  36.063  14.578  1.00  0.00      B    H  
ATOM   1115  H2  MOH B 182      48.083  35.956  12.874  1.00  0.00      B    H  
ATOM   1116  H3  MOH B 182      48.755  37.327  13.573  1.00  0.00      B    H  
ATOM   1117  O   MOH B 182      50.150  35.944  13.108  1.00  0.00      B    O  
ATOM   1118  Ho  MOH B 182      50.365  36.454  12.314  1.00  0.00      B    H  
ATOM   1119  C   MOH B 183       8.206  49.734  18.513  1.00  0.00      B    C  
ATOM   1120  H1  MOH B 183       7.603  50.246  19.201  1.00  0.00      B    H  
ATOM   1121  H2  MOH B 183       9.126  50.352  18.260  1.00  0.00      B    H  
ATOM   1122  H3  MOH B 183       8.555  48.710  18.786  1.00  0.00      B    H  
ATOM   1123  O   MOH B 183       7.548  49.484  17.270  1.00  0.00      B    O  
ATOM   1124  Ho  MOH B 183       7.577  50.311  16.793  1.00  0.00      B    H  
ATOM   1125  C   MOH B 184      14.822  18.111   4.435  1.00  0.00      B    C  
ATOM   1126  H1  MOH B 184      14.616  18.126   5.510  1.00  0.00      B    H  
ATOM   1127  H2  MOH B 184      13.920  17.690   3.962  1.00  0.00      B    H  
ATOM   1128  H3  MOH B 184      14.993  19.153   4.058  1.00  0.00      B    H  
ATOM   1129  O   MOH B 184      16.064  17.395   4.367  1.00  0.00      B    O  
ATOM   1130  Ho  MOH B 184      16.414  17.360   3.546  1.00  0.00      B    H  
ATOM   1131  C   MOH B 185       4.461   3.342  44.970  1.00  0.00      B    C  
ATOM   1132  H1  MOH B 185       4.697   4.366  45.132  1.00  0.00      B    H  
ATOM   1133  H2  MOH B 185       3.368   3.218  45.027  1.00  0.00      B    H  
ATOM   1134  H3  MOH B 185       4.779   3.013  43.983  1.00  0.00      B    H  
ATOM   1135  O   MOH B 185       5.165   2.563  45.835  1.00  0.00      B    O  
ATOM   1136  Ho  MOH B 185       6.010   2.979  45.898  1.00  0.00      B    H  
ATOM   1137  C   MOH B 186      38.746  43.998  35.924  1.00  0.00      B    C  
ATOM   1138  H1  MOH B 186      39.386  43.360  36.517  1.00  0.00      B    H  
ATOM   1139  H2  MOH B 186      39.412  44.545  35.282  1.00  0.00      B    H  
ATOM   1140  H3  MOH B 186      38.118  43.379  35.297  1.00  0.00      B    H  
ATOM   1141  O   MOH B 186      38.056  44.866  36.861  1.00  0.00      B    O  
ATOM   1142  Ho  MOH B 186      37.233  44.848  36.429  1.00  0.00      B    H  
ATOM   1143  C   MOH B 187      44.178   1.651  29.216  1.00  0.00      B    C  
ATOM   1144  H1  MOH B 187      44.047   0.854  29.875  1.00  0.00      B    H  
ATOM   1145  H2  MOH B 187      44.454   1.209  28.282  1.00  0.00      B    H  
ATOM   1146  H3  MOH B 187      43.183   2.134  29.149  1.00  0.00      B    H  
ATOM   1147  O   MOH B 187      45.026   2.704  29.555  1.00  0.00      B    O  
ATOM   1148  Ho  MOH B 187      44.844   3.370  28.887  1.00  0.00      B    H  
ATOM   1149  C   MOH B 188      30.365  22.636   7.741  1.00  0.00      B    C  
ATOM   1150  H1  MOH B 188      29.442  22.200   8.037  1.00  0.00      B    H  
ATOM   1151  H2  MOH B 188      30.490  23.696   7.802  1.00  0.00      B    H  
ATOM   1152  H3  MOH B 188      31.124  22.197   8.401  1.00  0.00      B    H  
ATOM   1153  O   MOH B 188      30.657  22.224   6.460  1.00  0.00      B    O  
ATOM   1154  Ho  MOH B 188      30.232  21.391   6.337  1.00  0.00      B    H  
ATOM   1155  C   MOH B 189      30.680  49.956  12.331  1.00  0.00      B    C  
ATOM   1156  H1  MOH B 189      31.276  50.412  13.131  1.00  0.00      B    H  
ATOM   1157  H2  MOH B 189      30.339  50.762  11.649  1.00  0.00      B    H  
ATOM   1158  H3  MOH B 189      31.238  49.245  11.718  1.00  0.00      B    H  
ATOM   1159  O   MOH B 189      29.660  49.279  13.000  1.00  0.00      B    O  
ATOM   1160  Ho  MOH B 189      29.120  48.823  12.287  1.00  0.00      B    H  
ATOM   1161  C   MOH B 190       4.080  44.874  14.700  1.00  0.00      B    C  
ATOM   1162  H1  MOH B 190       3.450  44.881  13.861  1.00  0.00      B    H  
ATOM   1163  H2  MOH B 190       5.014  45.352  14.577  1.00  0.00      B    H  
ATOM   1164  H3  MOH B 190       3.692  45.296  15.648  1.00  0.00      B    H  
ATOM   1165  O   MOH B 190       4.340  43.494  15.056  1.00  0.00      B    O  
ATOM   1166  Ho  MOH B 190       4.915  43.005  14.481  1.00  0.00      B    H  
ATOM   1167  C   MOH B 191       2.469  32.256  10.814  1.00  0.00      B    C  
ATOM   1168  H1  MOH B 191       2.081  33.184  10.565  1.00  0.00      B    H  
ATOM   1169  H2  MOH B 191       1.790  31.673  10.303  1.00  0.00      B    H  
ATOM   1170  H3  MOH B 191       3.422  32.174  10.208  1.00  0.00      B    H  
ATOM   1171  O   MOH B 191       2.508  31.938  12.167  1.00  0.00      B    O  
ATOM   1172  Ho  MOH B 191       1.705  31.583  12.371  1.00  0.00      B    H  
ATOM   1173  C   MOH B 192      48.599  21.524  10.098  1.00  0.00      B    C  
ATOM   1174  H1  MOH B 192      48.002  20.662   9.930  1.00  0.00      B    H  
ATOM   1175  H2  MOH B 192      47.988  22.402  10.203  1.00  0.00      B    H  
ATOM   1176  H3  MOH B 192      49.235  21.257  10.949  1.00  0.00      B    H  
ATOM   1177  O   MOH B 192      49.452  21.586   8.976  1.00  0.00      B    O  
ATOM   1178  Ho  MOH B 192      49.873  22.483   9.030  1.00  0.00      B    H  
ATOM   1179  C   MOH B 193       2.732  18.617  11.564  1.00  0.00      B    C  
ATOM   1180  H1  MOH B 193       2.886  18.936  10.544  1.00  0.00      B    H  
ATOM   1181  H2  MOH B 193       1.678  18.366  11.762  1.00  0.00      B    H  
ATOM   1182  H3  MOH B 193       3.325  17.714  11.520  1.00  0.00      B    H  
ATOM   1183  O   MOH B 193       3.087  19.480  12.618  1.00  0.00      B    O  
ATOM   1184  Ho  MOH B 193       2.989  18.950  13.411  1.00  0.00      B    H  
ATOM   1185  C   MOH B 194       1.311   5.397  25.823  1.00  0.00      B    C  
ATOM   1186  H1  MOH B 194       2.230   5.799  25.388  1.00  0.00      B    H  
ATOM   1187  H2  MOH B 194       0.632   6.234  25.835  1.00  0.00      B    H  
ATOM   1188  H3  MOH B 194       0.817   4.724  25.073  1.00  0.00      B    H  
ATOM   1189  O   MOH B 194       1.461   4.786  27.118  1.00  0.00      B    O  
ATOM   1190  Ho  MOH B 194       2.247   4.255  26.987  1.00  0.00      B    H  
ATOM   1191  C   MOH B 195      10.573  45.062  42.873  1.00  0.00      B    C  
ATOM   1192  H1  MOH B 195      10.818  45.599  41.975  1.00  0.00      B    H  
ATOM   1193  H2  MOH B 195      10.173  44.124  42.556  1.00  0.00      B    H  
ATOM   1194  H3  MOH B 195      11.514  44.833  43.223  1.00  0.00      B    H  
ATOM   1195  O   MOH B 195       9.800  45.766  43.789  1.00  0.00      B    O  
ATOM   1196  Ho  MOH B 195      10.402  46.221  44.368  1.00  0.00      B    H  
ATOM   1197  C   MOH B 196      37.175  10.873  43.575  1.00  0.00      B    C  
ATOM   1198  H1  MOH B 196      37.485  10.903  44.585  1.00  0.00      B    H  
ATOM   1199  H2  MOH B 196      37.115  11.915  43.191  1.00  0.00      B    H  
ATOM   1200  H3  MOH B 196      38.012  10.433  42.910  1.00  0.00      B    H  
ATOM   1201  O   MOH B 196      36.031  10.119  43.330  1.00  0.00      B    O  
ATOM   1202  Ho  MOH B 196      35.746  10.372  42.434  1.00  0.00      B    H  
ATOM   1203  C   MOH B 197      16.952  41.103  27.623  1.00  0.00      B    C  
ATOM   1204  H1  MOH B 197      17.524  40.178  27.286  1.00  0.00      B    H  
ATOM   1205  H2  MOH B 197      17.518  41.637  28.453  1.00  0.00      B    H  
ATOM   1206  H3  MOH B 197      16.886  41.781  26.725  1.00  0.00      B    H  
ATOM   1207  O   MOH B 197      15.701  40.685  28.101  1.00  0.00      B    O  
ATOM   1208  Ho  MOH B 197      15.286  41.517  28.473  1.00  0.00      B    H  
ATOM   1209  C   MOH B 198      16.181  38.914  50.780  1.00  0.00      B    C  
ATOM   1210  H1  MOH B 198      15.839  39.957  50.729  1.00  0.00      B    H  
ATOM   1211  H2  MOH B 198      15.784  38.444  49.881  1.00  0.00      B    H  
ATOM   1212  H3  MOH B 198      17.244  38.831  50.779  1.00  0.00      B    H  
ATOM   1213  O   MOH B 198      15.573  38.390  51.923  1.00  0.00      B    O  
ATOM   1214  Ho  MOH B 198      15.969  37.548  52.166  1.00  0.00      B    H  
ATOM   1215  C   MOH B 199      35.279  12.417   4.742  1.00  0.00      B    C  
ATOM   1216  H1  MOH B 199      36.092  13.187   4.826  1.00  0.00      B    H  
ATOM   1217  H2  MOH B 199      34.630  13.030   4.093  1.00  0.00      B    H  
ATOM   1218  H3  MOH B 199      35.476  11.470   4.173  1.00  0.00      B    H  
ATOM   1219  O   MOH B 199      34.716  12.054   6.028  1.00  0.00      B    O  
ATOM   1220  Ho  MOH B 199      34.320  12.812   6.355  1.00  0.00      B    H  
ATOM   1221  C   MOH B 200      18.363  41.821  40.169  1.00  0.00      B    C  
ATOM   1222  H1  MOH B 200      17.785  42.721  40.467  1.00  0.00      B    H  
ATOM   1223  H2  MOH B 200      17.847  40.968  40.567  1.00  0.00      B    H  
ATOM   1224  H3  MOH B 200      18.485  41.634  39.065  1.00  0.00      B    H  
ATOM   1225  O   MOH B 200      19.639  41.782  40.847  1.00  0.00      B    O  
ATOM   1226  Ho  MOH B 200      19.575  42.402  41.563  1.00  0.00      B    H  
ATOM   1227  C   MOH B 201      14.226  44.425  23.034  1.00  0.00      B    C  
ATOM   1228  H1  MOH B 201      14.489  43.616  23.690  1.00  0.00      B    H  
ATOM   1229  H2  MOH B 201      14.682  44.357  22.050  1.00  0.00      B    H  
ATOM   1230  H3  MOH B 201      13.144  44.387  23.130  1.00  0.00      B    H  
ATOM   1231  O   MOH B 201      14.718  45.518  23.751  1.00  0.00      B    O  
ATOM   1232  Ho  MOH B 201      14.974  46.268  23.207  1.00  0.00      B    H  
ATOM   1233  C   MOH B 202      22.005  36.499  20.539  1.00  0.00      B    C  
ATOM   1234  H1  MOH B 202      22.159  36.688  19.472  1.00  0.00      B    H  
ATOM   1235  H2  MOH B 202      21.078  36.960  20.865  1.00  0.00      B    H  
ATOM   1236  H3  MOH B 202      21.816  35.433  20.600  1.00  0.00      B    H  
ATOM   1237  O   MOH B 202      23.261  36.973  21.159  1.00  0.00      B    O  
ATOM   1238  Ho  MOH B 202      23.576  37.746  20.748  1.00  0.00      B    H  
ATOM   1239  C   MOH B 203      44.309  25.425  24.421  1.00  0.00      B    C  
ATOM   1240  H1  MOH B 203      44.011  26.088  23.624  1.00  0.00      B    H  
ATOM   1241  H2  MOH B 203      45.165  24.720  24.173  1.00  0.00      B    H  
ATOM   1242  H3  MOH B 203      44.824  26.097  25.142  1.00  0.00      B    H  
ATOM   1243  O   MOH B 203      43.306  24.591  24.938  1.00  0.00      B    O  
ATOM   1244  Ho  MOH B 203      43.284  24.733  25.874  1.00  0.00      B    H  
ATOM   1245  C   MOH B 204      43.882  25.734  32.499  1.00  0.00      B    C  
ATOM   1246  H1  MOH B 204      44.125  25.156  31.564  1.00  0.00      B    H  
ATOM   1247  H2  MOH B 204      43.002  25.179  32.922  1.00  0.00      B    H  
ATOM   1248  H3  MOH B 204      44.603  25.706  33.245  1.00  0.00      B    H  
ATOM   1249  O   MOH B 204      43.564  26.987  32.093  1.00  0.00      B    O  
ATOM   1250  Ho  MOH B 204      44.248  27.584  32.343  1.00  0.00      B    H  
ATOM   1251  C   MOH B 205      36.111  31.058  14.678  1.00  0.00      B    C  
ATOM   1252  H1  MOH B 205      36.022  30.884  13.618  1.00  0.00      B    H  
ATOM   1253  H2  MOH B 205      35.718  32.069  14.840  1.00  0.00      B    H  
ATOM   1254  H3  MOH B 205      35.351  30.346  15.019  1.00  0.00      B    H  
ATOM   1255  O   MOH B 205      37.346  30.709  15.143  1.00  0.00      B    O  
ATOM   1256  Ho  MOH B 205      37.842  31.517  15.177  1.00  0.00      B    H  
ATOM   1257  C   MOH B 206      38.484  17.859  13.970  1.00  0.00      B    C  
ATOM   1258  H1  MOH B 206      39.351  18.157  13.448  1.00  0.00      B    H  
ATOM   1259  H2  MOH B 206      37.906  18.802  14.145  1.00  0.00      B    H  
ATOM   1260  H3  MOH B 206      37.840  17.159  13.431  1.00  0.00      B    H  
ATOM   1261  O   MOH B 206      38.861  17.007  15.121  1.00  0.00      B    O  
ATOM   1262  Ho  MOH B 206      38.058  16.734  15.555  1.00  0.00      B    H  
ATOM   1263  C   MOH B 207      24.152  21.126   1.772  1.00  0.00      B    C  
ATOM   1264  H1  MOH B 207      23.986  20.223   2.402  1.00  0.00      B    H  
ATOM   1265  H2  MOH B 207      23.154  21.307   1.282  1.00  0.00      B    H  
ATOM   1266  H3  MOH B 207      24.402  21.944   2.480  1.00  0.00      B    H  
ATOM   1267  O   MOH B 207      25.223  20.818   0.833  1.00  0.00      B    O  
ATOM   1268  Ho  MOH B 207      25.170  19.851   0.775  1.00  0.00      B    H  
ATOM   1269  C   MOH B 208      42.403  46.718  15.772  1.00  0.00      B    C  
ATOM   1270  H1  MOH B 208      41.971  46.045  15.076  1.00  0.00      B    H  
ATOM   1271  H2  MOH B 208      41.859  47.675  15.533  1.00  0.00      B    H  
ATOM   1272  H3  MOH B 208      42.135  46.368  16.784  1.00  0.00      B    H  
ATOM   1273  O   MOH B 208      43.827  46.933  15.812  1.00  0.00      B    O  
ATOM   1274  Ho  MOH B 208      44.177  46.085  15.964  1.00  0.00      B    H  
ATOM   1275  C   MOH B 209      25.711  47.666  23.499  1.00  0.00      B    C  
ATOM   1276  H1  MOH B 209      25.567  46.971  24.323  1.00  0.00      B    H  
ATOM   1277  H2  MOH B 209      26.043  48.569  23.958  1.00  0.00      B    H  
ATOM   1278  H3  MOH B 209      26.443  47.261  22.857  1.00  0.00      B    H  
ATOM   1279  O   MOH B 209      24.524  47.758  22.681  1.00  0.00      B    O  
ATOM   1280  Ho  MOH B 209      24.606  48.448  21.991  1.00  0.00      B    H  
ATOM   1281  C   MOH B 210      37.627  16.132  32.306  1.00  0.00      B    C  
ATOM   1282  H1  MOH B 210      38.329  16.958  32.202  1.00  0.00      B    H  
ATOM   1283  H2  MOH B 210      37.858  15.383  31.609  1.00  0.00      B    H  
ATOM   1284  H3  MOH B 210      37.742  15.681  33.266  1.00  0.00      B    H  
ATOM   1285  O   MOH B 210      36.324  16.458  32.054  1.00  0.00      B    O  
ATOM   1286  Ho  MOH B 210      36.468  16.920  31.186  1.00  0.00      B    H  
ATOM   1287  C   MOH B 211      25.068  32.570  12.561  1.00  0.00      B    C  
ATOM   1288  H1  MOH B 211      24.886  33.046  11.636  1.00  0.00      B    H  
ATOM   1289  H2  MOH B 211      25.494  33.237  13.315  1.00  0.00      B    H  
ATOM   1290  H3  MOH B 211      24.104  32.282  13.026  1.00  0.00      B    H  
ATOM   1291  O   MOH B 211      25.727  31.364  12.236  1.00  0.00      B    O  
ATOM   1292  Ho  MOH B 211      26.658  31.549  12.277  1.00  0.00      B    H  
ATOM   1293  C   MOH B 212      30.309   0.985  19.030  1.00  0.00      B    C  
ATOM   1294  H1  MOH B 212      30.745   0.311  19.730  1.00  0.00      B    H  
ATOM   1295  H2  MOH B 212      29.304   0.703  18.730  1.00  0.00      B    H  
ATOM   1296  H3  MOH B 212      30.391   1.924  19.428  1.00  0.00      B    H  
ATOM   1297  O   MOH B 212      31.093   0.792  17.857  1.00  0.00      B    O  
ATOM   1298  Ho  MOH B 212      30.619   1.277  17.215  1.00  0.00      B    H  
ATOM   1299  C   MOH B 213       5.020  46.621  18.308  1.00  0.00      B    C  
ATOM   1300  H1  MOH B 213       4.814  47.186  19.165  1.00  0.00      B    H  
ATOM   1301  H2  MOH B 213       5.895  46.014  18.640  1.00  0.00      B    H  
ATOM   1302  H3  MOH B 213       4.097  46.030  18.088  1.00  0.00      B    H  
ATOM   1303  O   MOH B 213       5.399  47.551  17.262  1.00  0.00      B    O  
ATOM   1304  Ho  MOH B 213       6.122  48.072  17.635  1.00  0.00      B    H  
ATOM   1305  C   MOH B 214      40.005  17.168  24.246  1.00  0.00      B    C  
ATOM   1306  H1  MOH B 214      40.608  18.060  24.049  1.00  0.00      B    H  
ATOM   1307  H2  MOH B 214      39.838  16.477  23.412  1.00  0.00      B    H  
ATOM   1308  H3  MOH B 214      40.653  16.665  24.993  1.00  0.00      B    H  
ATOM   1309  O   MOH B 214      38.838  17.517  25.031  1.00  0.00      B    O  
ATOM   1310  Ho  MOH B 214      38.329  18.189  24.667  1.00  0.00      B    H  
ATOM   1311  C   MOH B 215      28.826  33.410  36.001  1.00  0.00      B    C  
ATOM   1312  H1  MOH B 215      28.931  33.850  35.017  1.00  0.00      B    H  
ATOM   1313  H2  MOH B 215      27.818  33.103  36.039  1.00  0.00      B    H  
ATOM   1314  H3  MOH B 215      29.439  32.501  36.035  1.00  0.00      B    H  
ATOM   1315  O   MOH B 215      29.021  34.317  37.087  1.00  0.00      B    O  
ATOM   1316  Ho  MOH B 215      28.309  34.945  36.999  1.00  0.00      B    H  
ATOM   1317  C   MOH B 216      18.953  10.457  42.226  1.00  0.00      B    C  
ATOM   1318  H1  MOH B 216      17.932  10.212  42.622  1.00  0.00      B    H  
ATOM   1319  H2  MOH B 216      19.135   9.517  41.797  1.00  0.00      B    H  
ATOM   1320  H3  MOH B 216      18.758  11.041  41.267  1.00  0.00      B    H  
ATOM   1321  O   MOH B 216      19.831  10.885  43.255  1.00  0.00      B    O  
ATOM   1322  Ho  MOH B 216      19.893  11.862  43.194  1.00  0.00      B    H  
ATOM   1323  C   MOH B 217      51.466   3.731  37.718  1.00  0.00      B    C  
ATOM   1324  H1  MOH B 217      52.214   3.913  37.002  1.00  0.00      B    H  
ATOM   1325  H2  MOH B 217      50.948   4.663  37.919  1.00  0.00      B    H  
ATOM   1326  H3  MOH B 217      50.667   3.134  37.319  1.00  0.00      B    H  
ATOM   1327  O   MOH B 217      51.739   3.115  38.944  1.00  0.00      B    O  
ATOM   1328  Ho  MOH B 217      52.228   2.343  38.678  1.00  0.00      B    H  
ATOM   1329  C   MOH B 218      38.119  41.829  19.725  1.00  0.00      B    C  
ATOM   1330  H1  MOH B 218      37.277  41.851  18.979  1.00  0.00      B    H  
ATOM   1331  H2  MOH B 218      38.209  42.818  20.195  1.00  0.00      B    H  
ATOM   1332  H3  MOH B 218      37.921  41.057  20.501  1.00  0.00      B    H  
ATOM   1333  O   MOH B 218      39.230  41.548  18.928  1.00  0.00      B    O  
ATOM   1334  Ho  MOH B 218      39.313  40.570  18.792  1.00  0.00      B    H  
ATOM   1335  C   MOH B 219      17.229   5.998  50.213  1.00  0.00      B    C  
ATOM   1336  H1  MOH B 219      18.230   6.471  49.946  1.00  0.00      B    H  
ATOM   1337  H2  MOH B 219      16.770   5.699  49.265  1.00  0.00      B    H  
ATOM   1338  H3  MOH B 219      17.413   4.970  50.580  1.00  0.00      B    H  
ATOM   1339  O   MOH B 219      16.372   6.796  50.934  1.00  0.00      B    O  
ATOM   1340  Ho  MOH B 219      16.991   7.283  51.464  1.00  0.00      B    H  
ATOM   1341  C   MOH B 220      29.911  25.195  48.461  1.00  0.00      B    C  
ATOM   1342  H1  MOH B 220      30.895  25.007  48.056  1.00  0.00      B    H  
ATOM   1343  H2  MOH B 220      30.010  25.741  49.404  1.00  0.00      B    H  
ATOM   1344  H3  MOH B 220      29.411  25.799  47.733  1.00  0.00      B    H  
ATOM   1345  O   MOH B 220      29.271  23.951  48.674  1.00  0.00      B    O  
ATOM   1346  Ho  MOH B 220      28.465  24.168  49.114  1.00  0.00      B    H  
ATOM   1347  C   MOH B 221      24.896   9.533  35.002  1.00  0.00      B    C  
ATOM   1348  H1  MOH B 221      25.714   9.530  34.276  1.00  0.00      B    H  
ATOM   1349  H2  MOH B 221      24.993  10.465  35.578  1.00  0.00      B    H  
ATOM   1350  H3  MOH B 221      23.886   9.464  34.446  1.00  0.00      B    H  
ATOM   1351  O   MOH B 221      24.959   8.469  35.950  1.00  0.00      B    O  
ATOM   1352  Ho  MOH B 221      24.287   8.606  36.642  1.00  0.00      B    H  
ATOM   1353  C   MOH B 222      19.342  19.089  35.534  1.00  0.00      B    C  
ATOM   1354  H1  MOH B 222      18.806  18.802  34.603  1.00  0.00      B    H  
ATOM   1355  H2  MOH B 222      19.950  18.171  35.691  1.00  0.00      B    H  
ATOM   1356  H3  MOH B 222      20.073  19.907  35.330  1.00  0.00      B    H  
ATOM   1357  O   MOH B 222      18.679  19.424  36.737  1.00  0.00      B    O  
ATOM   1358  Ho  MOH B 222      18.344  20.343  36.757  1.00  0.00      B    H  
ATOM   1359  C   MOH B 223       2.369  31.372  15.433  1.00  0.00      B    C  
ATOM   1360  H1  MOH B 223       3.397  31.263  15.206  1.00  0.00      B    H  
ATOM   1361  H2  MOH B 223       2.172  32.456  15.292  1.00  0.00      B    H  
ATOM   1362  H3  MOH B 223       1.892  30.789  14.680  1.00  0.00      B    H  
ATOM   1363  O   MOH B 223       2.157  30.851  16.758  1.00  0.00      B    O  
ATOM   1364  Ho  MOH B 223       2.903  31.166  17.306  1.00  0.00      B    H  
ATOM   1365  C   MOH B 224      44.422   4.082  12.039  1.00  0.00      B    C  
ATOM   1366  H1  MOH B 224      44.758   4.607  11.152  1.00  0.00      B    H  
ATOM   1367  H2  MOH B 224      44.472   3.036  11.834  1.00  0.00      B    H  
ATOM   1368  H3  MOH B 224      44.950   4.420  12.847  1.00  0.00      B    H  
ATOM   1369  O   MOH B 224      43.068   4.525  12.136  1.00  0.00      B    O  
ATOM   1370  Ho  MOH B 224      42.611   4.042  12.809  1.00  0.00      B    H  
ATOM   1371  C   MOH B 225      27.528  32.426  22.432  1.00  0.00      B    C  
ATOM   1372  H1  MOH B 225      28.235  32.916  23.198  1.00  0.00      B    H  
ATOM   1373  H2  MOH B 225      26.870  31.782  23.026  1.00  0.00      B    H  
ATOM   1374  H3  MOH B 225      26.801  33.304  22.146  1.00  0.00      B    H  
ATOM   1375  O   MOH B 225      28.214  31.741  21.396  1.00  0.00      B    O  
ATOM   1376  Ho  MOH B 225      29.029  31.521  21.904  1.00  0.00      B    H  
ATOM   1377  C   MOH B 226       7.506   7.432   4.116  1.00  0.00      B    C  
ATOM   1378  H1  MOH B 226       6.449   7.481   4.140  1.00  0.00      B    H  
ATOM   1379  H2  MOH B 226       7.921   6.868   4.957  1.00  0.00      B    H  
ATOM   1380  H3  MOH B 226       7.584   6.844   3.229  1.00  0.00      B    H  
ATOM   1381  O   MOH B 226       8.076   8.656   3.620  1.00  0.00      B    O  
ATOM   1382  Ho  MOH B 226       9.015   8.566   3.542  1.00  0.00      B    H  
ATOM   1383  C   MOH B 227      38.727  39.744  36.576  1.00  0.00      B    C  
ATOM   1384  H1  MOH B 227      38.874  38.673  36.800  1.00  0.00      B    H  
ATOM   1385  H2  MOH B 227      39.133  40.366  37.405  1.00  0.00      B    H  
ATOM   1386  H3  MOH B 227      39.328  39.960  35.713  1.00  0.00      B    H  
ATOM   1387  O   MOH B 227      37.428  40.074  36.359  1.00  0.00      B    O  
ATOM   1388  Ho  MOH B 227      37.015  40.037  37.212  1.00  0.00      B    H  
ATOM   1389  C   MOH B 228      17.213  47.447  11.000  1.00  0.00      B    C  
ATOM   1390  H1  MOH B 228      16.429  46.689  10.665  1.00  0.00      B    H  
ATOM   1391  H2  MOH B 228      18.065  47.036  11.468  1.00  0.00      B    H  
ATOM   1392  H3  MOH B 228      17.593  47.735  10.031  1.00  0.00      B    H  
ATOM   1393  O   MOH B 228      16.834  48.507  11.770  1.00  0.00      B    O  
ATOM   1394  Ho  MOH B 228      16.424  48.132  12.600  1.00  0.00      B    H  
ATOM   1395  C   MOH B 229      31.552  13.308  36.064  1.00  0.00      B    C  
ATOM   1396  H1  MOH B 229      31.731  12.230  36.100  1.00  0.00      B    H  
ATOM   1397  H2  MOH B 229      32.239  13.727  35.257  1.00  0.00      B    H  
ATOM   1398  H3  MOH B 229      30.455  13.436  35.890  1.00  0.00      B    H  
ATOM   1399  O   MOH B 229      31.782  13.946  37.335  1.00  0.00      B    O  
ATOM   1400  Ho  MOH B 229      32.708  14.215  37.426  1.00  0.00      B    H  
ATOM   1401  C   MOH B 230      14.195  47.668  15.587  1.00  0.00      B    C  
ATOM   1402  H1  MOH B 230      13.474  48.035  14.863  1.00  0.00      B    H  
ATOM   1403  H2  MOH B 230      13.826  46.949  16.255  1.00  0.00      B    H  
ATOM   1404  H3  MOH B 230      15.007  47.095  15.085  1.00  0.00      B    H  
ATOM   1405  O   MOH B 230      14.544  48.792  16.356  1.00  0.00      B    O  
ATOM   1406  Ho  MOH B 230      14.050  49.514  15.975  1.00  0.00      B    H  
ATOM   1407  C   MOH B 231      51.692  47.730  35.908  1.00  0.00      B    C  
ATOM   1408  H1  MOH B 231      52.693  47.902  36.191  1.00  0.00      B    H  
ATOM   1409  H2  MOH B 231      51.612  47.013  35.052  1.00  0.00      B    H  
ATOM   1410  H3  MOH B 231      51.096  47.375  36.755  1.00  0.00      B    H  
ATOM   1411  O   MOH B 231      51.155  48.911  35.522  1.00  0.00      B    O  
ATOM   1412  Ho  MOH B 231      50.251  48.713  35.375  1.00  0.00      B    H  
ATOM   1413  C   MOH B 232      16.332  32.183  29.133  1.00  0.00      B    C  
ATOM   1414  H1  MOH B 232      17.305  31.798  29.416  1.00  0.00      B    H  
ATOM   1415  H2  MOH B 232      15.700  31.501  28.577  1.00  0.00      B    H  
ATOM   1416  H3  MOH B 232      15.755  32.491  30.021  1.00  0.00      B    H  
ATOM   1417  O   MOH B 232      16.524  33.300  28.333  1.00  0.00      B    O  
ATOM   1418  Ho  MOH B 232      16.473  34.093  28.865  1.00  0.00      B    H  
ATOM   1419  C   MOH B 233       1.992  21.560   2.147  1.00  0.00      B    C  
ATOM   1420  H1  MOH B 233       2.841  22.170   2.018  1.00  0.00      B    H  
ATOM   1421  H2  MOH B 233       1.259  21.801   1.410  1.00  0.00      B    H  
ATOM   1422  H3  MOH B 233       2.429  20.564   2.065  1.00  0.00      B    H  
ATOM   1423  O   MOH B 233       1.531  21.902   3.458  1.00  0.00      B    O  
ATOM   1424  Ho  MOH B 233       2.275  21.705   4.028  1.00  0.00      B    H  
ATOM   1425  C   MOH B 234      31.538  23.896  14.750  1.00  0.00      B    C  
ATOM   1426  H1  MOH B 234      31.289  23.646  15.785  1.00  0.00      B    H  
ATOM   1427  H2  MOH B 234      30.919  23.166  14.121  1.00  0.00      B    H  
ATOM   1428  H3  MOH B 234      31.159  24.899  14.547  1.00  0.00      B    H  
ATOM   1429  O   MOH B 234      32.856  23.659  14.529  1.00  0.00      B    O  
ATOM   1430  Ho  MOH B 234      33.412  24.403  14.688  1.00  0.00      B    H  
ATOM   1431  C   MOH B 235      39.378  48.321   2.741  1.00  0.00      B    C  
ATOM   1432  H1  MOH B 235      40.392  47.908   2.726  1.00  0.00      B    H  
ATOM   1433  H2  MOH B 235      39.042  48.702   1.761  1.00  0.00      B    H  
ATOM   1434  H3  MOH B 235      38.750  47.546   3.198  1.00  0.00      B    H  
ATOM   1435  O   MOH B 235      39.514  49.420   3.676  1.00  0.00      B    O  
ATOM   1436  Ho  MOH B 235      39.614  49.038   4.574  1.00  0.00      B    H  
ATOM   1437  C   MOH B 236      44.202  35.207  33.891  1.00  0.00      B    C  
ATOM   1438  H1  MOH B 236      43.344  35.010  33.330  1.00  0.00      B    H  
ATOM   1439  H2  MOH B 236      44.768  35.883  33.270  1.00  0.00      B    H  
ATOM   1440  H3  MOH B 236      43.845  35.637  34.833  1.00  0.00      B    H  
ATOM   1441  O   MOH B 236      44.936  34.005  33.953  1.00  0.00      B    O  
ATOM   1442  Ho  MOH B 236      44.340  33.301  34.194  1.00  0.00      B    H  
ATOM   1443  C   MOH B 237      46.035  26.760  50.345  1.00  0.00      B    C  
ATOM   1444  H1  MOH B 237      47.023  26.962  50.035  1.00  0.00      B    H  
ATOM   1445  H2  MOH B 237      45.497  26.071  49.634  1.00  0.00      B    H  
ATOM   1446  H3  MOH B 237      46.079  26.216  51.287  1.00  0.00      B    H  
ATOM   1447  O   MOH B 237      45.361  27.934  50.765  1.00  0.00      B    O  
ATOM   1448  Ho  MOH B 237      45.293  28.589  50.110  1.00  0.00      B    H  
ATOM   1449  C   MOH B 238      29.813   2.301  45.271  1.00  0.00      B    C  
ATOM   1450  H1  MOH B 238      29.903   3.105  44.577  1.00  0.00      B    H  
ATOM   1451  H2  MOH B 238      30.724   1.556  45.142  1.00  0.00      B    H  
ATOM   1452  H3  MOH B 238      29.891   2.732  46.298  1.00  0.00      B    H  
ATOM   1453  O   MOH B 238      28.579   1.766  45.030  1.00  0.00      B    O  
ATOM   1454  Ho  MOH B 238      28.485   1.731  44.118  1.00  0.00      B    H  
ATOM   1455  C   MOH B 239      39.908  10.920  28.508  1.00  0.00      B    C  
ATOM   1456  H1  MOH B 239      39.933   9.861  28.311  1.00  0.00      B    H  
ATOM   1457  H2  MOH B 239      39.702  11.184  29.496  1.00  0.00      B    H  
ATOM   1458  H3  MOH B 239      40.913  11.451  28.273  1.00  0.00      B    H  
ATOM   1459  O   MOH B 239      38.995  11.513  27.612  1.00  0.00      B    O  
ATOM   1460  Ho  MOH B 239      38.139  11.150  27.815  1.00  0.00      B    H  
ATOM   1461  C   MOH B 240      19.969  42.967  11.872  1.00  0.00      B    C  
ATOM   1462  H1  MOH B 240      20.246  43.897  12.348  1.00  0.00      B    H  
ATOM   1463  H2  MOH B 240      19.379  43.084  10.917  1.00  0.00      B    H  
ATOM   1464  H3  MOH B 240      20.953  42.618  11.508  1.00  0.00      B    H  
ATOM   1465  O   MOH B 240      19.323  42.131  12.888  1.00  0.00      B    O  
ATOM   1466  Ho  MOH B 240      19.526  41.193  12.611  1.00  0.00      B    H  
ATOM   1467  C   MOH B 241      33.918  40.847  35.303  1.00  0.00      B    C  
ATOM   1468  H1  MOH B 241      32.898  40.832  34.955  1.00  0.00      B    H  
ATOM   1469  H2  MOH B 241      34.683  40.881  34.422  1.00  0.00      B    H  
ATOM   1470  H3  MOH B 241      34.077  41.714  35.828  1.00  0.00      B    H  
ATOM   1471  O   MOH B 241      34.230  39.718  36.078  1.00  0.00      B    O  
ATOM   1472  Ho  MOH B 241      35.009  40.018  36.557  1.00  0.00      B    H  
ATOM   1473  C   MOH B 242      21.323  31.664  28.148  1.00  0.00      B    C  
ATOM   1474  H1  MOH B 242      20.712  32.437  27.695  1.00  0.00      B    H  
ATOM   1475  H2  MOH B 242      21.346  30.825  27.443  1.00  0.00      B    H  
ATOM   1476  H3  MOH B 242      22.358  32.067  28.152  1.00  0.00      B    H  
ATOM   1477  O   MOH B 242      20.907  31.339  29.465  1.00  0.00      B    O  
ATOM   1478  Ho  MOH B 242      21.286  32.016  30.015  1.00  0.00      B    H  
ATOM   1479  C   MOH B 243      24.398  26.291  17.425  1.00  0.00      B    C  
ATOM   1480  H1  MOH B 243      23.369  26.165  17.210  1.00  0.00      B    H  
ATOM   1481  H2  MOH B 243      24.901  26.872  16.647  1.00  0.00      B    H  
ATOM   1482  H3  MOH B 243      24.571  26.889  18.335  1.00  0.00      B    H  
ATOM   1483  O   MOH B 243      25.016  25.031  17.499  1.00  0.00      B    O  
ATOM   1484  Ho  MOH B 243      25.077  24.702  16.628  1.00  0.00      B    H  
ATOM   1485  C   MOH B 244      15.023  20.821  25.076  1.00  0.00      B    C  
ATOM   1486  H1  MOH B 244      15.739  20.858  24.251  1.00  0.00      B    H  
ATOM   1487  H2  MOH B 244      15.244  19.861  25.513  1.00  0.00      B    H  
ATOM   1488  H3  MOH B 244      14.993  21.596  25.876  1.00  0.00      B    H  
ATOM   1489  O   MOH B 244      13.726  20.679  24.491  1.00  0.00      B    O  
ATOM   1490  Ho  MOH B 244      13.617  21.367  23.870  1.00  0.00      B    H  
ATOM   1491  C   MOH B 245      32.749   8.200  14.084  1.00  0.00      B    C  
ATOM   1492  H1  MOH B 245      32.136   8.389  14.998  1.00  0.00      B    H  
ATOM   1493  H2  MOH B 245      32.049   7.976  13.240  1.00  0.00      B    H  
ATOM   1494  H3  MOH B 245      33.296   9.113  13.759  1.00  0.00      B    H  
ATOM   1495  O   MOH B 245      33.559   7.054  14.098  1.00  0.00      B    O  
ATOM   1496  Ho  MOH B 245      34.028   6.941  14.914  1.00  0.00      B    H  
ATOM   1497  C   MOH B 246      27.353  38.777  45.570  1.00  0.00      B    C  
ATOM   1498  H1  MOH B 246      28.072  39.618  45.324  1.00  0.00      B    H  
ATOM   1499  H2  MOH B 246      27.975  38.014  45.943  1.00  0.00      B    H  
ATOM   1500  H3  MOH B 246      26.774  39.071  46.420  1.00  0.00      B    H  
ATOM   1501  O   MOH B 246      26.611  38.283  44.484  1.00  0.00      B    O  
ATOM   1502  Ho  MOH B 246      27.264  38.576  43.871  1.00  0.00      B    H  
ATOM   1503  C   MOH B 247      32.997  20.709  47.885  1.00  0.00      B    C  
ATOM   1504  H1  MOH B 247      32.116  20.256  48.339  1.00  0.00      B    H  
ATOM   1505  H2  MOH B 247      33.181  21.592  48.456  1.00  0.00      B    H  
ATOM   1506  H3  MOH B 247      33.889  20.098  48.068  1.00  0.00      B    H  
ATOM   1507  O   MOH B 247      32.747  21.042  46.557  1.00  0.00      B    O  
ATOM   1508  Ho  MOH B 247      33.555  20.904  46.096  1.00  0.00      B    H  
ATOM   1509  C   MOH B 248      20.444  36.855  47.826  1.00  0.00      B    C  
ATOM   1510  H1  MOH B 248      19.576  37.399  47.374  1.00  0.00      B    H  
ATOM   1511  H2  MOH B 248      20.635  35.927  47.256  1.00  0.00      B    H  
ATOM   1512  H3  MOH B 248      21.319  37.515  47.920  1.00  0.00      B    H  
ATOM   1513  O   MOH B 248      20.158  36.567  49.252  1.00  0.00      B    O  
ATOM   1514  Ho  MOH B 248      19.214  36.364  49.312  1.00  0.00      B    H  
ATOM   1515  C   MOH B 249      19.261  28.445  48.101  1.00  0.00      B    C  
ATOM   1516  H1  MOH B 249      18.639  27.846  48.717  1.00  0.00      B    H  
ATOM   1517  H2  MOH B 249      19.878  27.775  47.486  1.00  0.00      B    H  
ATOM   1518  H3  MOH B 249      18.523  28.979  47.437  1.00  0.00      B    H  
ATOM   1519  O   MOH B 249      20.132  29.329  48.768  1.00  0.00      B    O  
ATOM   1520  Ho  MOH B 249      20.707  28.921  49.366  1.00  0.00      B    H  
ATOM   1521  C   MOH B 250      19.231  35.852  27.591  1.00  0.00      B    C  
ATOM   1522  H1  MOH B 250      19.670  35.641  26.632  1.00  0.00      B    H  
ATOM   1523  H2  MOH B 250      18.330  36.351  27.260  1.00  0.00      B    H  
ATOM   1524  H3  MOH B 250      18.990  34.883  28.145  1.00  0.00      B    H  
ATOM   1525  O   MOH B 250      19.961  36.784  28.396  1.00  0.00      B    O  
ATOM   1526  Ho  MOH B 250      20.722  37.142  27.956  1.00  0.00      B    H  
ATOM   1527  C   MOH B 251      25.685  17.888   9.786  1.00  0.00      B    C  
ATOM   1528  H1  MOH B 251      24.850  17.644   9.099  1.00  0.00      B    H  
ATOM   1529  H2  MOH B 251      26.268  18.633   9.289  1.00  0.00      B    H  
ATOM   1530  H3  MOH B 251      25.335  18.460  10.660  1.00  0.00      B    H  
ATOM   1531  O   MOH B 251      26.486  16.871  10.219  1.00  0.00      B    O  
ATOM   1532  Ho  MOH B 251      27.391  17.244  10.225  1.00  0.00      B    H  
ATOM   1533  C   MOH B 252      27.399  12.903  15.202  1.00  0.00      B    C  
ATOM   1534  H1  MOH B 252      26.650  13.765  14.972  1.00  0.00      B    H  
ATOM   1535  H2  MOH B 252      27.070  12.183  14.526  1.00  0.00      B    H  
ATOM   1536  H3  MOH B 252      28.459  13.211  14.985  1.00  0.00      B    H  
ATOM   1537  O   MOH B 252      27.181  12.308  16.474  1.00  0.00      B    O  
ATOM   1538  Ho  MOH B 252      27.694  11.493  16.485  1.00  0.00      B    H  
ATOM   1539  C   MOH B 253      23.332   5.348  17.470  1.00  0.00      B    C  
ATOM   1540  H1  MOH B 253      22.432   5.513  18.019  1.00  0.00      B    H  
ATOM   1541  H2  MOH B 253      22.897   5.330  16.476  1.00  0.00      B    H  
ATOM   1542  H3  MOH B 253      24.173   6.121  17.526  1.00  0.00      B    H  
ATOM   1543  O   MOH B 253      23.764   4.042  17.624  1.00  0.00      B    O  
ATOM   1544  Ho  MOH B 253      23.137   3.492  17.173  1.00  0.00      B    H  
ATOM   1545  C   MOH B 254      23.792  11.293  15.059  1.00  0.00      B    C  
ATOM   1546  H1  MOH B 254      24.873  11.408  14.912  1.00  0.00      B    H  
ATOM   1547  H2  MOH B 254      23.451  10.262  15.307  1.00  0.00      B    H  
ATOM   1548  H3  MOH B 254      23.617  11.825  15.950  1.00  0.00      B    H  
ATOM   1549  O   MOH B 254      23.083  11.699  13.875  1.00  0.00      B    O  
ATOM   1550  Ho  MOH B 254      23.718  11.796  13.158  1.00  0.00      B    H  
ATOM   1551  C   MOH B 255      48.986   0.838  48.106  1.00  0.00      B    C  
ATOM   1552  H1  MOH B 255      47.952   0.755  48.504  1.00  0.00      B    H  
ATOM   1553  H2  MOH B 255      49.284   1.851  48.269  1.00  0.00      B    H  
ATOM   1554  H3  MOH B 255      49.685   0.265  48.712  1.00  0.00      B    H  
ATOM   1555  O   MOH B 255      49.031   0.346  46.790  1.00  0.00      B    O  
ATOM   1556  Ho  MOH B 255      48.657  -0.550  46.815  1.00  0.00      B    H  
ATOM   1557  C   MOH B 256      34.077   5.100  11.448  1.00  0.00      B    C  
ATOM   1558  H1  MOH B 256      34.508   4.966  10.427  1.00  0.00      B    H  
ATOM   1559  H2  MOH B 256      33.057   5.485  11.373  1.00  0.00      B    H  
ATOM   1560  H3  MOH B 256      33.999   4.085  11.854  1.00  0.00      B    H  
ATOM   1561  O   MOH B 256      34.940   5.969  12.147  1.00  0.00      B    O  
ATOM   1562  Ho  MOH B 256      34.459   6.388  12.874  1.00  0.00      B    H  
ATOM   1563  C   MOH B 257      36.500  34.694  22.741  1.00  0.00      B    C  
ATOM   1564  H1  MOH B 257      35.435  35.117  22.682  1.00  0.00      B    H  
ATOM   1565  H2  MOH B 257      37.216  35.339  22.274  1.00  0.00      B    H  
ATOM   1566  H3  MOH B 257      36.659  34.584  23.816  1.00  0.00      B    H  
ATOM   1567  O   MOH B 257      36.546  33.413  22.137  1.00  0.00      B    O  
ATOM   1568  Ho  MOH B 257      36.475  33.487  21.156  1.00  0.00      B    H  
ATOM   1569  C   MOH B 258       4.049  25.736  29.184  1.00  0.00      B    C  
ATOM   1570  H1  MOH B 258       3.254  25.962  29.826  1.00  0.00      B    H  
ATOM   1571  H2  MOH B 258       4.865  26.258  29.671  1.00  0.00      B    H  
ATOM   1572  H3  MOH B 258       4.244  24.700  29.106  1.00  0.00      B    H  
ATOM   1573  O   MOH B 258       3.792  26.275  27.926  1.00  0.00      B    O  
ATOM   1574  Ho  MOH B 258       4.333  27.066  27.820  1.00  0.00      B    H  
ATOM   1575  C   MOH B 259      47.169   1.809  42.516  1.00  0.00      B    C  
ATOM   1576  H1  MOH B 259      46.921   0.926  43.143  1.00  0.00      B    H  
ATOM   1577  H2  MOH B 259      48.005   2.290  42.947  1.00  0.00      B    H  
ATOM   1578  H3  MOH B 259      47.434   1.310  41.604  1.00  0.00      B    H  
ATOM   1579  O   MOH B 259      46.060   2.644  42.464  1.00  0.00      B    O  
ATOM   1580  Ho  MOH B 259      46.310   3.594  42.515  1.00  0.00      B    H  
ATOM   1581  C   MOH B 260      14.564  29.426  12.607  1.00  0.00      B    C  
ATOM   1582  H1  MOH B 260      14.706  28.572  13.333  1.00  0.00      B    H  
ATOM   1583  H2  MOH B 260      14.158  30.215  13.233  1.00  0.00      B    H  
ATOM   1584  H3  MOH B 260      15.626  29.671  12.301  1.00  0.00      B    H  
ATOM   1585  O   MOH B 260      13.700  29.270  11.516  1.00  0.00      B    O  
ATOM   1586  Ho  MOH B 260      14.134  28.666  10.850  1.00  0.00      B    H  
ATOM   1587  C   MOH B 261      24.422  25.274  11.735  1.00  0.00      B    C  
ATOM   1588  H1  MOH B 261      23.590  25.070  11.045  1.00  0.00      B    H  
ATOM   1589  H2  MOH B 261      23.915  25.916  12.453  1.00  0.00      B    H  
ATOM   1590  H3  MOH B 261      24.966  24.394  12.118  1.00  0.00      B    H  
ATOM   1591  O   MOH B 261      25.473  25.902  11.071  1.00  0.00      B    O  
ATOM   1592  Ho  MOH B 261      25.367  26.791  11.385  1.00  0.00      B    H  
ATOM   1593  C   MOH B 262      43.026   7.463   2.237  1.00  0.00      B    C  
ATOM   1594  H1  MOH B 262      42.442   6.525   2.252  1.00  0.00      B    H  
ATOM   1595  H2  MOH B 262      42.287   8.250   2.373  1.00  0.00      B    H  
ATOM   1596  H3  MOH B 262      43.689   7.407   3.051  1.00  0.00      B    H  
ATOM   1597  O   MOH B 262      43.623   7.520   0.952  1.00  0.00      B    O  
ATOM   1598  Ho  MOH B 262      44.274   8.249   1.011  1.00  0.00      B    H  
ATOM   1599  C   MOH B 263      46.909   3.299  31.992  1.00  0.00      B    C  
ATOM   1600  H1  MOH B 263      46.403   3.140  32.935  1.00  0.00      B    H  
ATOM   1601  H2  MOH B 263      46.832   2.249  31.655  1.00  0.00      B    H  
ATOM   1602  H3  MOH B 263      46.365   4.005  31.401  1.00  0.00      B    H  
ATOM   1603  O   MOH B 263      48.195   3.798  32.275  1.00  0.00      B    O  
ATOM   1604  Ho  MOH B 263      48.217   4.730  32.123  1.00  0.00      B    H  
ATOM   1605  C   MOH B 264      20.836  41.245  28.708  1.00  0.00      B    C  
ATOM   1606  H1  MOH B 264      21.618  41.439  27.996  1.00  0.00      B    H  
ATOM   1607  H2  MOH B 264      20.817  41.874  29.565  1.00  0.00      B    H  
ATOM   1608  H3  MOH B 264      19.827  41.274  28.279  1.00  0.00      B    H  
ATOM   1609  O   MOH B 264      21.207  40.012  29.196  1.00  0.00      B    O  
ATOM   1610  Ho  MOH B 264      21.342  39.506  28.423  1.00  0.00      B    H  
ATOM   1611  C   MOH B 265      36.390   0.626  48.989  1.00  0.00      B    C  
ATOM   1612  H1  MOH B 265      36.280  -0.413  48.896  1.00  0.00      B    H  
ATOM   1613  H2  MOH B 265      37.089   0.793  48.211  1.00  0.00      B    H  
ATOM   1614  H3  MOH B 265      35.332   1.049  48.813  1.00  0.00      B    H  
ATOM   1615  O   MOH B 265      36.784   0.874  50.317  1.00  0.00      B    O  
ATOM   1616  Ho  MOH B 265      36.119   0.457  50.926  1.00  0.00      B    H  
ATOM   1617  C   MOH B 266      28.082  44.877  40.690  1.00  0.00      B    C  
ATOM   1618  H1  MOH B 266      27.607  45.871  40.745  1.00  0.00      B    H  
ATOM   1619  H2  MOH B 266      27.286  44.165  40.481  1.00  0.00      B    H  
ATOM   1620  H3  MOH B 266      28.833  44.782  39.918  1.00  0.00      B    H  
ATOM   1621  O   MOH B 266      28.643  44.417  41.918  1.00  0.00      B    O  
ATOM   1622  Ho  MOH B 266      29.569  44.595  41.983  1.00  0.00      B    H  
ATOM   1623  C   MOH B 267      14.983  51.220   8.110  1.00  0.00      B    C  
ATOM   1624  H1  MOH B 267      14.472  51.877   7.361  1.00  0.00      B    H  
ATOM   1625  H2  MOH B 267      15.610  50.383   7.793  1.00  0.00      B    H  
ATOM   1626  H3  MOH B 267      15.761  51.869   8.602  1.00  0.00      B    H  
ATOM   1627  O   MOH B 267      14.086  50.684   9.082  1.00  0.00      B    O  
ATOM   1628  Ho  MOH B 267      13.239  51.184   9.129  1.00  0.00      B    H  
ATOM   1629  C   MOH B 268       5.033   9.389  47.151  1.00  0.00      B    C  
ATOM   1630  H1  MOH B 268       5.728  10.264  46.987  1.00  0.00      B    H  
ATOM   1631  H2  MOH B 268       5.186   8.935  48.107  1.00  0.00      B    H  
ATOM   1632  H3  MOH B 268       4.099   9.895  47.075  1.00  0.00      B    H  
ATOM   1633  O   MOH B 268       5.357   8.537  46.126  1.00  0.00      B    O  
ATOM   1634  Ho  MOH B 268       5.309   9.053  45.351  1.00  0.00      B    H  
ATOM   1635  C   MOH B 269      11.579  41.237  42.187  1.00  0.00      B    C  
ATOM   1636  H1  MOH B 269      10.813  41.763  41.698  1.00  0.00      B    H  
ATOM   1637  H2  MOH B 269      11.154  40.246  42.429  1.00  0.00      B    H  
ATOM   1638  H3  MOH B 269      12.435  41.013  41.499  1.00  0.00      B    H  
ATOM   1639  O   MOH B 269      12.114  42.080  43.159  1.00  0.00      B    O  
ATOM   1640  Ho  MOH B 269      12.747  42.595  42.627  1.00  0.00      B    H  
ATOM   1641  C   MOH B 270      30.988  40.652  45.154  1.00  0.00      B    C  
ATOM   1642  H1  MOH B 270      31.478  40.268  46.054  1.00  0.00      B    H  
ATOM   1643  H2  MOH B 270      31.054  39.881  44.418  1.00  0.00      B    H  
ATOM   1644  H3  MOH B 270      29.913  40.797  45.374  1.00  0.00      B    H  
ATOM   1645  O   MOH B 270      31.606  41.872  44.816  1.00  0.00      B    O  
ATOM   1646  Ho  MOH B 270      31.286  42.615  45.370  1.00  0.00      B    H  
ATOM   1647  C   MOH B 271      40.178  19.867  26.806  1.00  0.00      B    C  
ATOM   1648  H1  MOH B 271      39.072  19.715  26.717  1.00  0.00      B    H  
ATOM   1649  H2  MOH B 271      40.083  20.675  27.504  1.00  0.00      B    H  
ATOM   1650  H3  MOH B 271      40.659  19.024  27.290  1.00  0.00      B    H  
ATOM   1651  O   MOH B 271      40.734  20.305  25.584  1.00  0.00      B    O  
ATOM   1652  Ho  MOH B 271      41.619  20.608  25.717  1.00  0.00      B    H  
ATOM   1653  C   MOH B 272      31.936  23.995  45.270  1.00  0.00      B    C  
ATOM   1654  H1  MOH B 272      31.090  24.557  45.262  1.00  0.00      B    H  
ATOM   1655  H2  MOH B 272      31.622  22.996  44.830  1.00  0.00      B    H  
ATOM   1656  H3  MOH B 272      32.591  24.432  44.555  1.00  0.00      B    H  
ATOM   1657  O   MOH B 272      32.534  23.844  46.544  1.00  0.00      B    O  
ATOM   1658  Ho  MOH B 272      32.425  22.885  46.794  1.00  0.00      B    H  
ATOM   1659  C   MOH B 273       9.258  15.909  48.710  1.00  0.00      B    C  
ATOM   1660  H1  MOH B 273       9.244  16.600  49.605  1.00  0.00      B    H  
ATOM   1661  H2  MOH B 273       8.211  15.957  48.352  1.00  0.00      B    H  
ATOM   1662  H3  MOH B 273       9.796  16.427  47.862  1.00  0.00      B    H  
ATOM   1663  O   MOH B 273       9.809  14.623  49.105  1.00  0.00      B    O  
ATOM   1664  Ho  MOH B 273       9.881  14.072  48.324  1.00  0.00      B    H  
ATOM   1665  C   MOH B 274      15.049   4.344  17.444  1.00  0.00      B    C  
ATOM   1666  H1  MOH B 274      15.676   5.058  16.851  1.00  0.00      B    H  
ATOM   1667  H2  MOH B 274      14.274   3.875  16.810  1.00  0.00      B    H  
ATOM   1668  H3  MOH B 274      15.766   3.618  17.765  1.00  0.00      B    H  
ATOM   1669  O   MOH B 274      14.380   5.055  18.386  1.00  0.00      B    O  
ATOM   1670  Ho  MOH B 274      14.745   4.735  19.216  1.00  0.00      B    H  
ATOM   1671  C   MOH B 275      38.375  10.231  48.091  1.00  0.00      B    C  
ATOM   1672  H1  MOH B 275      39.157  10.228  47.388  1.00  0.00      B    H  
ATOM   1673  H2  MOH B 275      38.766   9.644  48.881  1.00  0.00      B    H  
ATOM   1674  H3  MOH B 275      38.274  11.193  48.539  1.00  0.00      B    H  
ATOM   1675  O   MOH B 275      37.244   9.730  47.480  1.00  0.00      B    O  
ATOM   1676  Ho  MOH B 275      37.493   8.897  47.042  1.00  0.00      B    H  
ATOM   1677  C   MOH B 276      25.623  28.073  32.342  1.00  0.00      B    C  
ATOM   1678  H1  MOH B 276      25.018  27.799  33.242  1.00  0.00      B    H  
ATOM   1679  H2  MOH B 276      25.469  29.126  32.043  1.00  0.00      B    H  
ATOM   1680  H3  MOH B 276      26.655  27.683  32.396  1.00  0.00      B    H  
ATOM   1681  O   MOH B 276      25.184  27.356  31.193  1.00  0.00      B    O  
ATOM   1682  Ho  MOH B 276      24.198  27.414  31.193  1.00  0.00      B    H  
ATOM   1683  C   MOH B 277      22.910  12.065  37.010  1.00  0.00      B    C  
ATOM   1684  H1  MOH B 277      23.154  11.904  38.097  1.00  0.00      B    H  
ATOM   1685  H2  MOH B 277      23.338  11.275  36.374  1.00  0.00      B    H  
ATOM   1686  H3  MOH B 277      21.808  11.994  37.146  1.00  0.00      B    H  
ATOM   1687  O   MOH B 277      23.165  13.374  36.550  1.00  0.00      B    O  
ATOM   1688  Ho  MOH B 277      23.756  13.209  35.819  1.00  0.00      B    H  
ATOM   1689  C   MOH B 278      33.906   9.206  35.523  1.00  0.00      B    C  
ATOM   1690  H1  MOH B 278      33.945   9.862  36.433  1.00  0.00      B    H  
ATOM   1691  H2  MOH B 278      33.058   8.599  35.749  1.00  0.00      B    H  
ATOM   1692  H3  MOH B 278      33.640   9.768  34.624  1.00  0.00      B    H  
ATOM   1693  O   MOH B 278      35.090   8.433  35.386  1.00  0.00      B    O  
ATOM   1694  Ho  MOH B 278      35.253   8.006  36.254  1.00  0.00      B    H  
ATOM   1695  C   MOH B 279       5.199  44.241  27.850  1.00  0.00      B    C  
ATOM   1696  H1  MOH B 279       5.744  43.611  28.541  1.00  0.00      B    H  
ATOM   1697  H2  MOH B 279       4.870  43.779  26.963  1.00  0.00      B    H  
ATOM   1698  H3  MOH B 279       4.357  44.468  28.463  1.00  0.00      B    H  
ATOM   1699  O   MOH B 279       5.831  45.440  27.420  1.00  0.00      B    O  
ATOM   1700  Ho  MOH B 279       5.981  45.418  26.471  1.00  0.00      B    H  
ATOM   1701  C   MOH B 280      21.731  18.987  13.240  1.00  0.00      B    C  
ATOM   1702  H1  MOH B 280      20.851  19.369  13.725  1.00  0.00      B    H  
ATOM   1703  H2  MOH B 280      21.817  19.125  12.136  1.00  0.00      B    H  
ATOM   1704  H3  MOH B 280      22.651  19.494  13.614  1.00  0.00      B    H  
ATOM   1705  O   MOH B 280      21.877  17.575  13.550  1.00  0.00      B    O  
ATOM   1706  Ho  MOH B 280      22.208  17.500  14.474  1.00  0.00      B    H  
ATOM   1707  C   MOH B 281      30.382  10.556  11.892  1.00  0.00      B    C  
ATOM   1708  H1  MOH B 281      30.412  10.608  12.983  1.00  0.00      B    H  
ATOM   1709  H2  MOH B 281      31.247  11.064  11.438  1.00  0.00      B    H  
ATOM   1710  H3  MOH B 281      30.510   9.523  11.555  1.00  0.00      B    H  
ATOM   1711  O   MOH B 281      29.248  11.207  11.380  1.00  0.00      B    O  
ATOM   1712  Ho  MOH B 281      28.559  10.544  11.385  1.00  0.00      B    H  
ATOM   1713  C   MOH B 282      29.297  17.602  47.991  1.00  0.00      B    C  
ATOM   1714  H1  MOH B 282      28.603  18.452  48.086  1.00  0.00      B    H  
ATOM   1715  H2  MOH B 282      29.150  16.979  48.862  1.00  0.00      B    H  
ATOM   1716  H3  MOH B 282      29.063  16.947  47.105  1.00  0.00      B    H  
ATOM   1717  O   MOH B 282      30.708  17.946  48.014  1.00  0.00      B    O  
ATOM   1718  Ho  MOH B 282      30.878  18.530  47.261  1.00  0.00      B    H  
ATOM   1719  C   MOH B 283      19.570  42.936  22.082  1.00  0.00      B    C  
ATOM   1720  H1  MOH B 283      19.595  42.085  22.761  1.00  0.00      B    H  
ATOM   1721  H2  MOH B 283      20.048  42.621  21.130  1.00  0.00      B    H  
ATOM   1722  H3  MOH B 283      18.539  43.156  21.943  1.00  0.00      B    H  
ATOM   1723  O   MOH B 283      20.297  44.011  22.691  1.00  0.00      B    O  
ATOM   1724  Ho  MOH B 283      19.788  44.493  23.308  1.00  0.00      B    H  
ATOM   1725  C   MOH B 284      51.885   2.082  47.272  1.00  0.00      B    C  
ATOM   1726  H1  MOH B 284      51.244   2.635  47.951  1.00  0.00      B    H  
ATOM   1727  H2  MOH B 284      52.900   2.368  47.206  1.00  0.00      B    H  
ATOM   1728  H3  MOH B 284      52.020   1.087  47.714  1.00  0.00      B    H  
ATOM   1729  O   MOH B 284      51.288   1.932  45.957  1.00  0.00      B    O  
ATOM   1730  Ho  MOH B 284      50.496   1.346  46.112  1.00  0.00      B    H  
ATOM   1731  C   MOH B 285      49.552  15.161  33.585  1.00  0.00      B    C  
ATOM   1732  H1  MOH B 285      49.076  15.861  34.232  1.00  0.00      B    H  
ATOM   1733  H2  MOH B 285      50.135  15.565  32.771  1.00  0.00      B    H  
ATOM   1734  H3  MOH B 285      50.341  14.683  34.289  1.00  0.00      B    H  
ATOM   1735  O   MOH B 285      48.697  14.228  33.064  1.00  0.00      B    O  
ATOM   1736  Ho  MOH B 285      48.184  14.723  32.422  1.00  0.00      B    H  
ATOM   1737  C   MOH B 286      26.630   9.841  39.019  1.00  0.00      B    C  
ATOM   1738  H1  MOH B 286      26.510  10.639  39.721  1.00  0.00      B    H  
ATOM   1739  H2  MOH B 286      26.038   9.021  39.301  1.00  0.00      B    H  
ATOM   1740  H3  MOH B 286      26.303  10.279  38.046  1.00  0.00      B    H  
ATOM   1741  O   MOH B 286      27.916   9.400  38.924  1.00  0.00      B    O  
ATOM   1742  Ho  MOH B 286      28.046   9.020  38.047  1.00  0.00      B    H  
ATOM   1743  C   MOH B 287      27.883   6.262  24.505  1.00  0.00      B    C  
ATOM   1744  H1  MOH B 287      27.626   5.217  24.392  1.00  0.00      B    H  
ATOM   1745  H2  MOH B 287      28.992   6.387  24.577  1.00  0.00      B    H  
ATOM   1746  H3  MOH B 287      27.525   6.790  23.586  1.00  0.00      B    H  
ATOM   1747  O   MOH B 287      27.247   6.763  25.651  1.00  0.00      B    O  
ATOM   1748  Ho  MOH B 287      26.318   6.753  25.513  1.00  0.00      B    H  
ATOM   1749  C   MOH B 288      47.182  45.944  43.197  1.00  0.00      B    C  
ATOM   1750  H1  MOH B 288      47.604  46.932  43.610  1.00  0.00      B    H  
ATOM   1751  H2  MOH B 288      46.253  46.002  42.717  1.00  0.00      B    H  
ATOM   1752  H3  MOH B 288      47.774  45.623  42.377  1.00  0.00      B    H  
ATOM   1753  O   MOH B 288      47.087  45.070  44.280  1.00  0.00      B    O  
ATOM   1754  Ho  MOH B 288      47.965  44.681  44.391  1.00  0.00      B    H  
ATOM   1755  C   MOH B 289       2.912  36.229  20.844  1.00  0.00      B    C  
ATOM   1756  H1  MOH B 289       2.431  36.998  20.198  1.00  0.00      B    H  
ATOM   1757  H2  MOH B 289       4.012  36.320  20.732  1.00  0.00      B    H  
ATOM   1758  H3  MOH B 289       2.516  36.364  21.840  1.00  0.00      B    H  
ATOM   1759  O   MOH B 289       2.604  34.930  20.482  1.00  0.00      B    O  
ATOM   1760  Ho  MOH B 289       1.700  34.806  20.729  1.00  0.00      B    H  
ATOM   1761  C   MOH B 290      30.378  25.767  37.374  1.00  0.00      B    C  
ATOM   1762  H1  MOH B 290      30.764  24.799  37.165  1.00  0.00      B    H  
ATOM   1763  H2  MOH B 290      29.339  25.628  37.674  1.00  0.00      B    H  
ATOM   1764  H3  MOH B 290      30.890  26.141  38.238  1.00  0.00      B    H  
ATOM   1765  O   MOH B 290      30.623  26.554  36.254  1.00  0.00      B    O  
ATOM   1766  Ho  MOH B 290      30.037  27.301  36.432  1.00  0.00      B    H  
ATOM   1767  C   MOH B 291       5.737   3.283  50.949  1.00  0.00      B    C  
ATOM   1768  H1  MOH B 291       5.942   2.262  50.744  1.00  0.00      B    H  
ATOM   1769  H2  MOH B 291       6.013   3.543  51.959  1.00  0.00      B    H  
ATOM   1770  H3  MOH B 291       6.286   3.952  50.365  1.00  0.00      B    H  
ATOM   1771  O   MOH B 291       4.345   3.374  50.757  1.00  0.00      B    O  
ATOM   1772  Ho  MOH B 291       4.107   4.259  51.090  1.00  0.00      B    H  
ATOM   1773  C   MOH B 292      34.435  49.850  -0.187  1.00  0.00      B    C  
ATOM   1774  H1  MOH B 292      34.665  49.633  -1.209  1.00  0.00      B    H  
ATOM   1775  H2  MOH B 292      33.337  49.798  -0.070  1.00  0.00      B    H  
ATOM   1776  H3  MOH B 292      34.817  49.096   0.486  1.00  0.00      B    H  
ATOM   1777  O   MOH B 292      34.934  51.127   0.144  1.00  0.00      B    O  
ATOM   1778  Ho  MOH B 292      34.312  51.513   0.826  1.00  0.00      B    H  
ATOM   1779  C   MOH B 293      19.416  14.153  27.001  1.00  0.00      B    C  
ATOM   1780  H1  MOH B 293      19.667  14.055  28.057  1.00  0.00      B    H  
ATOM   1781  H2  MOH B 293      18.797  13.287  26.592  1.00  0.00      B    H  
ATOM   1782  H3  MOH B 293      18.958  15.039  27.060  1.00  0.00      B    H  
ATOM   1783  O   MOH B 293      20.549  14.287  26.217  1.00  0.00      B    O  
ATOM   1784  Ho  MOH B 293      21.137  14.971  26.566  1.00  0.00      B    H  
ATOM   1785  C   MOH B 294      29.806  18.159  17.460  1.00  0.00      B    C  
ATOM   1786  H1  MOH B 294      30.912  18.183  17.260  1.00  0.00      B    H  
ATOM   1787  H2  MOH B 294      29.309  17.946  16.494  1.00  0.00      B    H  
ATOM   1788  H3  MOH B 294      29.676  17.352  18.149  1.00  0.00      B    H  
ATOM   1789  O   MOH B 294      29.574  19.439  17.906  1.00  0.00      B    O  
ATOM   1790  Ho  MOH B 294      28.769  19.365  18.473  1.00  0.00      B    H  
ATOM   1791  C   MOH B 295      19.180  47.668  21.413  1.00  0.00      B    C  
ATOM   1792  H1  MOH B 295      19.188  46.780  22.052  1.00  0.00      B    H  
ATOM   1793  H2  MOH B 295      20.077  48.194  21.546  1.00  0.00      B    H  
ATOM   1794  H3  MOH B 295      19.211  47.449  20.351  1.00  0.00      B    H  
ATOM   1795  O   MOH B 295      18.159  48.624  21.599  1.00  0.00      B    O  
ATOM   1796  Ho  MOH B 295      18.347  49.317  20.952  1.00  0.00      B    H  
ATOM   1797  C   MOH B 296      51.013  28.073  21.595  1.00  0.00      B    C  
ATOM   1798  H1  MOH B 296      50.134  27.535  21.279  1.00  0.00      B    H  
ATOM   1799  H2  MOH B 296      51.186  28.791  20.828  1.00  0.00      B    H  
ATOM   1800  H3  MOH B 296      50.768  28.423  22.584  1.00  0.00      B    H  
ATOM   1801  O   MOH B 296      52.223  27.264  21.610  1.00  0.00      B    O  
ATOM   1802  Ho  MOH B 296      52.133  26.619  20.903  1.00  0.00      B    H  
ATOM   1803  C   MOH B 297      41.892   8.295  21.120  1.00  0.00      B    C  
ATOM   1804  H1  MOH B 297      42.312   9.215  20.725  1.00  0.00      B    H  
ATOM   1805  H2  MOH B 297      40.870   8.239  20.821  1.00  0.00      B    H  
ATOM   1806  H3  MOH B 297      42.478   7.441  20.645  1.00  0.00      B    H  
ATOM   1807  O   MOH B 297      41.817   8.171  22.550  1.00  0.00      B    O  
ATOM   1808  Ho  MOH B 297      42.556   8.740  22.852  1.00  0.00      B    H  
ATOM   1809  C   MOH B 298      42.329  24.197  21.639  1.00  0.00      B    C  
ATOM   1810  H1  MOH B 298      42.463  25.108  21.077  1.00  0.00      B    H  
ATOM   1811  H2  MOH B 298      41.787  23.411  21.075  1.00  0.00      B    H  
ATOM   1812  H3  MOH B 298      43.318  23.760  21.862  1.00  0.00      B    H  
ATOM   1813  O   MOH B 298      41.580  24.416  22.794  1.00  0.00      B    O  
ATOM   1814  Ho  MOH B 298      42.156  24.391  23.589  1.00  0.00      B    H  
ATOM   1815  C   MOH B 299      11.431   4.216  19.692  1.00  0.00      B    C  
ATOM   1816  H1  MOH B 299      11.117   5.112  19.105  1.00  0.00      B    H  
ATOM   1817  H2  MOH B 299      11.640   3.368  19.019  1.00  0.00      B    H  
ATOM   1818  H3  MOH B 299      12.259   4.455  20.364  1.00  0.00      B    H  
ATOM   1819  O   MOH B 299      10.218   3.847  20.351  1.00  0.00      B    O  
ATOM   1820  Ho  MOH B 299       9.461   4.291  19.956  1.00  0.00      B    H  
ATOM   1821  C   MOH B 300      12.743  40.439  24.119  1.00  0.00      B    C  
ATOM   1822  H1  MOH B 300      11.781  40.575  23.758  1.00  0.00      B    H  
ATOM   1823  H2  MOH B 300      13.118  41.363  24.496  1.00  0.00      B    H  
ATOM   1824  H3  MOH B 300      12.758  39.718  24.988  1.00  0.00      B    H  
ATOM   1825  O   MOH B 300      13.693  39.964  23.209  1.00  0.00      B    O  
ATOM   1826  Ho  MOH B 300      13.190  39.307  22.752  1.00  0.00      B    H  
ATOM   1827  C   MOH B 301      13.712  35.514  27.248  1.00  0.00      B    C  
ATOM   1828  H1  MOH B 301      13.939  36.320  26.561  1.00  0.00      B    H  
ATOM   1829  H2  MOH B 301      13.498  34.630  26.663  1.00  0.00      B    H  
ATOM   1830  H3  MOH B 301      14.499  35.289  27.922  1.00  0.00      B    H  
ATOM   1831  O   MOH B 301      12.586  35.814  28.128  1.00  0.00      B    O  
ATOM   1832  Ho  MOH B 301      12.482  35.135  28.788  1.00  0.00      B    H  
ATOM   1833  C   MOH B 302      27.862   9.892  27.958  1.00  0.00      B    C  
ATOM   1834  H1  MOH B 302      27.770   9.460  28.937  1.00  0.00      B    H  
ATOM   1835  H2  MOH B 302      28.934   9.801  27.713  1.00  0.00      B    H  
ATOM   1836  H3  MOH B 302      27.189   9.498  27.220  1.00  0.00      B    H  
ATOM   1837  O   MOH B 302      27.579  11.279  28.106  1.00  0.00      B    O  
ATOM   1838  Ho  MOH B 302      26.835  11.554  27.562  1.00  0.00      B    H  
ATOM   1839  C   MOH B 303      26.095  22.886   7.651  1.00  0.00      B    C  
ATOM   1840  H1  MOH B 303      26.855  23.527   8.069  1.00  0.00      B    H  
ATOM   1841  H2  MOH B 303      25.226  22.903   8.315  1.00  0.00      B    H  
ATOM   1842  H3  MOH B 303      25.937  23.191   6.579  1.00  0.00      B    H  
ATOM   1843  O   MOH B 303      26.597  21.571   7.681  1.00  0.00      B    O  
ATOM   1844  Ho  MOH B 303      26.780  21.395   8.561  1.00  0.00      B    H  
ATOM   1845  C   MOH B 304      12.363  33.273  43.487  1.00  0.00      B    C  
ATOM   1846  H1  MOH B 304      12.518  32.265  43.753  1.00  0.00      B    H  
ATOM   1847  H2  MOH B 304      13.356  33.609  43.112  1.00  0.00      B    H  
ATOM   1848  H3  MOH B 304      11.710  33.287  42.603  1.00  0.00      B    H  
ATOM   1849  O   MOH B 304      11.896  33.961  44.580  1.00  0.00      B    O  
ATOM   1850  Ho  MOH B 304      12.083  34.873  44.364  1.00  0.00      B    H  
ATOM   1851  C   MOH B 305      34.559  40.627  45.179  1.00  0.00      B    C  
ATOM   1852  H1  MOH B 305      33.788  39.926  45.350  1.00  0.00      B    H  
ATOM   1853  H2  MOH B 305      34.758  41.147  46.129  1.00  0.00      B    H  
ATOM   1854  H3  MOH B 305      35.405  40.038  44.833  1.00  0.00      B    H  
ATOM   1855  O   MOH B 305      34.105  41.422  44.164  1.00  0.00      B    O  
ATOM   1856  Ho  MOH B 305      33.198  41.628  44.318  1.00  0.00      B    H  
ATOM   1857  C   MOH B 306      19.369  26.333  36.021  1.00  0.00      B    C  
ATOM   1858  H1  MOH B 306      19.390  26.247  34.942  1.00  0.00      B    H  
ATOM   1859  H2  MOH B 306      18.433  25.915  36.364  1.00  0.00      B    H  
ATOM   1860  H3  MOH B 306      20.176  25.712  36.364  1.00  0.00      B    H  
ATOM   1861  O   MOH B 306      19.513  27.624  36.397  1.00  0.00      B    O  
ATOM   1862  Ho  MOH B 306      18.954  28.132  35.804  1.00  0.00      B    H  
ATOM   1863  C   MOH B 307      11.537  16.579   5.494  1.00  0.00      B    C  
ATOM   1864  H1  MOH B 307      12.411  16.234   5.015  1.00  0.00      B    H  
ATOM   1865  H2  MOH B 307      11.799  16.763   6.494  1.00  0.00      B    H  
ATOM   1866  H3  MOH B 307      11.451  17.446   4.902  1.00  0.00      B    H  
ATOM   1867  O   MOH B 307      10.425  15.698   5.476  1.00  0.00      B    O  
ATOM   1868  Ho  MOH B 307       9.719  16.068   6.040  1.00  0.00      B    H  
ATOM   1869  C   MOH B 308      47.543  26.322  29.169  1.00  0.00      B    C  
ATOM   1870  H1  MOH B 308      46.621  26.612  29.542  1.00  0.00      B    H  
ATOM   1871  H2  MOH B 308      47.552  26.440  28.107  1.00  0.00      B    H  
ATOM   1872  H3  MOH B 308      48.281  26.949  29.764  1.00  0.00      B    H  
ATOM   1873  O   MOH B 308      47.887  25.071  29.574  1.00  0.00      B    O  
ATOM   1874  Ho  MOH B 308      48.826  25.063  29.782  1.00  0.00      B    H  
ATOM   1875  C   MOH B 309       8.366   8.626  10.629  1.00  0.00      B    C  
ATOM   1876  H1  MOH B 309       8.942   7.869  11.176  1.00  0.00      B    H  
ATOM   1877  H2  MOH B 309       9.107   9.024   9.887  1.00  0.00      B    H  
ATOM   1878  H3  MOH B 309       7.600   8.144   9.909  1.00  0.00      B    H  
ATOM   1879  O   MOH B 309       7.696   9.651  11.266  1.00  0.00      B    O  
ATOM   1880  Ho  MOH B 309       7.602  10.288  10.564  1.00  0.00      B    H  
ATOM   1881  C   MOH B 310      35.234  51.603  13.288  1.00  0.00      B    C  
ATOM   1882  H1  MOH B 310      35.191  52.619  13.007  1.00  0.00      B    H  
ATOM   1883  H2  MOH B 310      36.238  51.298  13.670  1.00  0.00      B    H  
ATOM   1884  H3  MOH B 310      34.560  51.390  14.030  1.00  0.00      B    H  
ATOM   1885  O   MOH B 310      34.997  50.941  12.071  1.00  0.00      B    O  
ATOM   1886  Ho  MOH B 310      35.905  50.694  11.746  1.00  0.00      B    H  
ATOM   1887  C   MOH B 311      25.951  25.964  23.683  1.00  0.00      B    C  
ATOM   1888  H1  MOH B 311      26.939  25.572  23.702  1.00  0.00      B    H  
ATOM   1889  H2  MOH B 311      25.533  25.674  22.740  1.00  0.00      B    H  
ATOM   1890  H3  MOH B 311      25.336  25.390  24.368  1.00  0.00      B    H  
ATOM   1891  O   MOH B 311      25.987  27.324  23.985  1.00  0.00      B    O  
ATOM   1892  Ho  MOH B 311      25.080  27.568  24.107  1.00  0.00      B    H  
ATOM   1893  C   MOH B 312      15.525   6.478   3.116  1.00  0.00      B    C  
ATOM   1894  H1  MOH B 312      15.684   5.973   2.226  1.00  0.00      B    H  
ATOM   1895  H2  MOH B 312      14.611   6.158   3.626  1.00  0.00      B    H  
ATOM   1896  H3  MOH B 312      16.290   6.332   3.833  1.00  0.00      B    H  
ATOM   1897  O   MOH B 312      15.585   7.904   2.912  1.00  0.00      B    O  
ATOM   1898  Ho  MOH B 312      16.039   8.341   3.595  1.00  0.00      B    H  
ATOM   1899  C   MOH B 313      23.010   3.129  29.322  1.00  0.00      B    C  
ATOM   1900  H1  MOH B 313      22.697   3.266  30.377  1.00  0.00      B    H  
ATOM   1901  H2  MOH B 313      24.089   3.146  29.348  1.00  0.00      B    H  
ATOM   1902  H3  MOH B 313      22.668   2.144  28.880  1.00  0.00      B    H  
ATOM   1903  O   MOH B 313      22.677   4.253  28.593  1.00  0.00      B    O  
ATOM   1904  Ho  MOH B 313      21.712   4.274  28.553  1.00  0.00      B    H  
ATOM   1905  C   MOH B 314      44.548  23.639  41.566  1.00  0.00      B    C  
ATOM   1906  H1  MOH B 314      43.627  24.179  41.750  1.00  0.00      B    H  
ATOM   1907  H2  MOH B 314      45.329  24.363  41.445  1.00  0.00      B    H  
ATOM   1908  H3  MOH B 314      44.827  23.125  42.499  1.00  0.00      B    H  
ATOM   1909  O   MOH B 314      44.511  22.733  40.547  1.00  0.00      B    O  
ATOM   1910  Ho  MOH B 314      43.630  22.560  40.478  1.00  0.00      B    H  
ATOM   1911  C   MOH B 315      17.300  32.047  44.636  1.00  0.00      B    C  
ATOM   1912  H1  MOH B 315      17.823  31.445  43.932  1.00  0.00      B    H  
ATOM   1913  H2  MOH B 315      16.251  31.892  44.514  1.00  0.00      B    H  
ATOM   1914  H3  MOH B 315      17.633  31.693  45.632  1.00  0.00      B    H  
ATOM   1915  O   MOH B 315      17.610  33.385  44.286  1.00  0.00      B    O  
ATOM   1916  Ho  MOH B 315      17.154  33.672  43.459  1.00  0.00      B    H  
ATOM   1917  C   MOH B 316       1.377   0.723  37.021  1.00  0.00      B    C  
ATOM   1918  H1  MOH B 316       2.164   1.374  37.270  1.00  0.00      B    H  
ATOM   1919  H2  MOH B 316       0.413   1.163  36.833  1.00  0.00      B    H  
ATOM   1920  H3  MOH B 316       1.686   0.145  36.121  1.00  0.00      B    H  
ATOM   1921  O   MOH B 316       1.019  -0.094  38.150  1.00  0.00      B    O  
ATOM   1922  Ho  MOH B 316       1.668  -0.815  38.132  1.00  0.00      B    H  
ATOM   1923  C   MOH B 317      36.616  22.079  28.188  1.00  0.00      B    C  
ATOM   1924  H1  MOH B 317      36.246  22.323  27.227  1.00  0.00      B    H  
ATOM   1925  H2  MOH B 317      36.797  21.048  28.194  1.00  0.00      B    H  
ATOM   1926  H3  MOH B 317      37.699  22.388  28.290  1.00  0.00      B    H  
ATOM   1927  O   MOH B 317      35.862  22.615  29.275  1.00  0.00      B    O  
ATOM   1928  Ho  MOH B 317      36.175  22.211  30.062  1.00  0.00      B    H  
ATOM   1929  C   MOH B 318      10.017  32.998   6.241  1.00  0.00      B    C  
ATOM   1930  H1  MOH B 318       9.807  33.699   7.087  1.00  0.00      B    H  
ATOM   1931  H2  MOH B 318      10.819  32.379   6.675  1.00  0.00      B    H  
ATOM   1932  H3  MOH B 318       9.114  32.471   5.966  1.00  0.00      B    H  
ATOM   1933  O   MOH B 318      10.557  33.709   5.131  1.00  0.00      B    O  
ATOM   1934  Ho  MOH B 318      10.261  33.185   4.339  1.00  0.00      B    H  
ATOM   1935  C   MOH B 319       0.788   7.252   2.553  1.00  0.00      B    C  
ATOM   1936  H1  MOH B 319       0.507   6.968   3.535  1.00  0.00      B    H  
ATOM   1937  H2  MOH B 319       1.109   6.315   2.168  1.00  0.00      B    H  
ATOM   1938  H3  MOH B 319      -0.102   7.522   1.970  1.00  0.00      B    H  
ATOM   1939  O   MOH B 319       1.669   8.295   2.431  1.00  0.00      B    O  
ATOM   1940  Ho  MOH B 319       2.385   8.239   3.019  1.00  0.00      B    H  
ATOM   1941  C   MOH B 320      17.858  48.185   6.697  1.00  0.00      B    C  
ATOM   1942  H1  MOH B 320      17.632  48.257   7.739  1.00  0.00      B    H  
ATOM   1943  H2  MOH B 320      18.626  47.388   6.474  1.00  0.00      B    H  
ATOM   1944  H3  MOH B 320      16.893  47.879   6.204  1.00  0.00      B    H  
ATOM   1945  O   MOH B 320      18.445  49.359   6.121  1.00  0.00      B    O  
ATOM   1946  Ho  MOH B 320      18.680  49.186   5.232  1.00  0.00      B    H  
ATOM   1947  C   MOH B 321      16.013  21.940   7.356  1.00  0.00      B    C  
ATOM   1948  H1  MOH B 321      15.407  22.674   6.799  1.00  0.00      B    H  
ATOM   1949  H2  MOH B 321      15.414  21.462   8.083  1.00  0.00      B    H  
ATOM   1950  H3  MOH B 321      16.405  21.196   6.693  1.00  0.00      B    H  
ATOM   1951  O   MOH B 321      17.083  22.578   8.046  1.00  0.00      B    O  
ATOM   1952  Ho  MOH B 321      17.407  23.312   7.535  1.00  0.00      B    H  
ATOM   1953  C   MOH B 322      37.094   1.856  41.987  1.00  0.00      B    C  
ATOM   1954  H1  MOH B 322      37.140   2.931  42.189  1.00  0.00      B    H  
ATOM   1955  H2  MOH B 322      38.025   1.483  42.412  1.00  0.00      B    H  
ATOM   1956  H3  MOH B 322      36.178   1.450  42.512  1.00  0.00      B    H  
ATOM   1957  O   MOH B 322      36.941   1.579  40.622  1.00  0.00      B    O  
ATOM   1958  Ho  MOH B 322      37.770   1.804  40.126  1.00  0.00      B    H  
ATOM   1959  C   MOH B 323      52.208  37.024  10.366  1.00  0.00      B    C  
ATOM   1960  H1  MOH B 323      52.563  37.636   9.524  1.00  0.00      B    H  
ATOM   1961  H2  MOH B 323      52.064  35.992  10.030  1.00  0.00      B    H  
ATOM   1962  H3  MOH B 323      52.934  36.885  11.093  1.00  0.00      B    H  
ATOM   1963  O   MOH B 323      50.947  37.325  10.929  1.00  0.00      B    O  
ATOM   1964  Ho  MOH B 323      51.058  38.121  11.523  1.00  0.00      B    H  
ATOM   1965  C   MOH B 324      26.487  44.333  33.736  1.00  0.00      B    C  
ATOM   1966  H1  MOH B 324      26.853  43.663  34.466  1.00  0.00      B    H  
ATOM   1967  H2  MOH B 324      25.998  43.714  32.960  1.00  0.00      B    H  
ATOM   1968  H3  MOH B 324      25.709  45.006  34.145  1.00  0.00      B    H  
ATOM   1969  O   MOH B 324      27.456  45.299  33.251  1.00  0.00      B    O  
ATOM   1970  Ho  MOH B 324      26.997  45.663  32.540  1.00  0.00      B    H  
ATOM   1971  C   MOH B 325      16.578  11.461  26.731  1.00  0.00      B    C  
ATOM   1972  H1  MOH B 325      16.106  10.723  27.370  1.00  0.00      B    H  
ATOM   1973  H2  MOH B 325      17.581  11.158  26.496  1.00  0.00      B    H  
ATOM   1974  H3  MOH B 325      16.078  11.462  25.714  1.00  0.00      B    H  
ATOM   1975  O   MOH B 325      16.382  12.758  27.360  1.00  0.00      B    O  
ATOM   1976  Ho  MOH B 325      15.457  12.934  27.501  1.00  0.00      B    H  
ATOM   1977  C   MOH B 326      51.388  15.587  45.634  1.00  0.00      B    C  
ATOM   1978  H1  MOH B 326      52.014  15.486  44.674  1.00  0.00      B    H  
ATOM   1979  H2  MOH B 326      52.099  15.764  46.389  1.00  0.00      B    H  
ATOM   1980  H3  MOH B 326      50.644  16.345  45.595  1.00  0.00      B    H  
ATOM   1981  O   MOH B 326      50.780  14.344  45.888  1.00  0.00      B    O  
ATOM   1982  Ho  MOH B 326      51.086  14.006  46.750  1.00  0.00      B    H  
ATOM   1983  C   MOH B 327      13.246  37.636  45.432  1.00  0.00      B    C  
ATOM   1984  H1  MOH B 327      12.847  37.151  46.344  1.00  0.00      B    H  
ATOM   1985  H2  MOH B 327      13.060  38.658  45.461  1.00  0.00      B    H  
ATOM   1986  H3  MOH B 327      14.346  37.643  45.537  1.00  0.00      B    H  
ATOM   1987  O   MOH B 327      12.654  36.983  44.335  1.00  0.00      B    O  
ATOM   1988  Ho  MOH B 327      12.992  37.356  43.505  1.00  0.00      B    H  
ATOM   1989  C   MOH B 328      46.847  24.849  34.192  1.00  0.00      B    C  
ATOM   1990  H1  MOH B 328      47.201  24.931  33.192  1.00  0.00      B    H  
ATOM   1991  H2  MOH B 328      45.817  24.532  34.137  1.00  0.00      B    H  
ATOM   1992  H3  MOH B 328      47.255  24.054  34.758  1.00  0.00      B    H  
ATOM   1993  O   MOH B 328      47.055  26.021  34.834  1.00  0.00      B    O  
ATOM   1994  Ho  MOH B 328      47.035  26.775  34.199  1.00  0.00      B    H  
ATOM   1995  C   MOH B 329      32.203   0.785   7.102  1.00  0.00      B    C  
ATOM   1996  H1  MOH B 329      33.135   1.088   7.490  1.00  0.00      B    H  
ATOM   1997  H2  MOH B 329      31.738   1.590   6.576  1.00  0.00      B    H  
ATOM   1998  H3  MOH B 329      32.205  -0.122   6.525  1.00  0.00      B    H  
ATOM   1999  O   MOH B 329      31.536   0.614   8.295  1.00  0.00      B    O  
ATOM   2000  Ho  MOH B 329      30.622   0.666   8.102  1.00  0.00      B    H  
ATOM   2001  C   MOH B 330      46.015  26.311  16.730  1.00  0.00      B    C  
ATOM   2002  H1  MOH B 330      46.644  26.385  17.654  1.00  0.00      B    H  
ATOM   2003  H2  MOH B 330      44.965  26.580  17.029  1.00  0.00      B    H  
ATOM   2004  H3  MOH B 330      46.405  27.113  16.108  1.00  0.00      B    H  
ATOM   2005  O   MOH B 330      45.867  24.989  16.177  1.00  0.00      B    O  
ATOM   2006  Ho  MOH B 330      46.680  24.719  15.885  1.00  0.00      B    H  
ATOM   2007  C   MOH B 331      48.411  36.590  18.356  1.00  0.00      B    C  
ATOM   2008  H1  MOH B 331      47.410  36.664  18.860  1.00  0.00      B    H  
ATOM   2009  H2  MOH B 331      48.790  37.578  18.041  1.00  0.00      B    H  
ATOM   2010  H3  MOH B 331      49.189  36.141  18.948  1.00  0.00      B    H  
ATOM   2011  O   MOH B 331      48.157  35.648  17.287  1.00  0.00      B    O  
ATOM   2012  Ho  MOH B 331      49.039  35.489  16.967  1.00  0.00      B    H  
ATOM   2013  C   MOH B 332      38.318   5.810  12.767  1.00  0.00      B    C  
ATOM   2014  H1  MOH B 332      37.827   6.207  13.695  1.00  0.00      B    H  
ATOM   2015  H2  MOH B 332      38.402   6.703  12.095  1.00  0.00      B    H  
ATOM   2016  H3  MOH B 332      39.212   5.344  12.910  1.00  0.00      B    H  
ATOM   2017  O   MOH B 332      37.458   4.863  12.192  1.00  0.00      B    O  
ATOM   2018  Ho  MOH B 332      36.590   5.260  12.213  1.00  0.00      B    H  
ATOM   2019  C   MOH B 333       4.606  41.220  17.296  1.00  0.00      B    C  
ATOM   2020  H1  MOH B 333       5.110  40.539  17.996  1.00  0.00      B    H  
ATOM   2021  H2  MOH B 333       5.028  41.019  16.320  1.00  0.00      B    H  
ATOM   2022  H3  MOH B 333       3.579  40.922  17.256  1.00  0.00      B    H  
ATOM   2023  O   MOH B 333       4.924  42.620  17.533  1.00  0.00      B    O  
ATOM   2024  Ho  MOH B 333       4.752  43.126  16.720  1.00  0.00      B    H  
ATOM   2025  C   MOH B 334       3.571  37.311  48.350  1.00  0.00      B    C  
ATOM   2026  H1  MOH B 334       2.813  36.879  49.085  1.00  0.00      B    H  
ATOM   2027  H2  MOH B 334       4.490  37.123  48.847  1.00  0.00      B    H  
ATOM   2028  H3  MOH B 334       3.697  36.665  47.469  1.00  0.00      B    H  
ATOM   2029  O   MOH B 334       3.584  38.713  48.092  1.00  0.00      B    O  
ATOM   2030  Ho  MOH B 334       3.584  39.164  48.953  1.00  0.00      B    H  
ATOM   2031  C   MOH B 335      14.243  38.312  30.047  1.00  0.00      B    C  
ATOM   2032  H1  MOH B 335      14.142  39.405  30.175  1.00  0.00      B    H  
ATOM   2033  H2  MOH B 335      14.269  37.735  31.033  1.00  0.00      B    H  
ATOM   2034  H3  MOH B 335      13.343  38.113  29.605  1.00  0.00      B    H  
ATOM   2035  O   MOH B 335      15.387  38.138  29.301  1.00  0.00      B    O  
ATOM   2036  Ho  MOH B 335      15.381  38.929  28.748  1.00  0.00      B    H  
ATOM   2037  C   MOH B 336      32.735  13.823   2.541  1.00  0.00      B    C  
ATOM   2038  H1  MOH B 336      32.563  12.709   2.620  1.00  0.00      B    H  
ATOM   2039  H2  MOH B 336      33.739  14.136   2.210  1.00  0.00      B    H  
ATOM   2040  H3  MOH B 336      31.945  14.120   1.814  1.00  0.00      B    H  
ATOM   2041  O   MOH B 336      32.321  14.292   3.784  1.00  0.00      B    O  
ATOM   2042  Ho  MOH B 336      32.205  15.245   3.655  1.00  0.00      B    H  
ATOM   2043  C   MOH B 337      17.230  35.146  30.796  1.00  0.00      B    C  
ATOM   2044  H1  MOH B 337      17.427  36.035  31.468  1.00  0.00      B    H  
ATOM   2045  H2  MOH B 337      18.094  35.069  30.164  1.00  0.00      B    H  
ATOM   2046  H3  MOH B 337      17.266  34.182  31.325  1.00  0.00      B    H  
ATOM   2047  O   MOH B 337      16.042  35.346  30.026  1.00  0.00      B    O  
ATOM   2048  Ho  MOH B 337      15.942  36.297  29.863  1.00  0.00      B    H  
ATOM   2049  C   MOH B 338      37.363  27.576  45.641  1.00  0.00      B    C  
ATOM   2050  H1  MOH B 338      37.320  28.604  45.852  1.00  0.00      B    H  
ATOM   2051  H2  MOH B 338      37.768  27.357  44.625  1.00  0.00      B    H  
ATOM   2052  H3  MOH B 338      37.960  27.086  46.360  1.00  0.00      B    H  
ATOM   2053  O   MOH B 338      36.009  27.133  45.492  1.00  0.00      B    O  
ATOM   2054  Ho  MOH B 338      35.917  26.210  45.808  1.00  0.00      B    H  
ATOM   2055  C   MOH B 339      27.341  42.559  48.589  1.00  0.00      B    C  
ATOM   2056  H1  MOH B 339      26.935  41.946  49.334  1.00  0.00      B    H  
ATOM   2057  H2  MOH B 339      26.509  42.935  47.996  1.00  0.00      B    H  
ATOM   2058  H3  MOH B 339      27.749  43.514  48.969  1.00  0.00      B    H  
ATOM   2059  O   MOH B 339      28.135  41.747  47.802  1.00  0.00      B    O  
ATOM   2060  Ho  MOH B 339      29.032  41.861  48.058  1.00  0.00      B    H  
ATOM   2061  C   MOH B 340      28.375  13.642   8.797  1.00  0.00      B    C  
ATOM   2062  H1  MOH B 340      27.603  14.278   8.451  1.00  0.00      B    H  
ATOM   2063  H2  MOH B 340      29.299  14.188   8.826  1.00  0.00      B    H  
ATOM   2064  H3  MOH B 340      28.253  13.224   9.750  1.00  0.00      B    H  
ATOM   2065  O   MOH B 340      28.580  12.531   7.905  1.00  0.00      B    O  
ATOM   2066  Ho  MOH B 340      29.297  11.963   8.187  1.00  0.00      B    H  
ATOM   2067  C   MOH B 341      40.558   8.916  41.686  1.00  0.00      B    C  
ATOM   2068  H1  MOH B 341      39.498   9.050  41.750  1.00  0.00      B    H  
ATOM   2069  H2  MOH B 341      40.849   8.000  41.323  1.00  0.00      B    H  
ATOM   2070  H3  MOH B 341      40.802   9.644  40.937  1.00  0.00      B    H  
ATOM   2071  O   MOH B 341      41.241   9.276  42.804  1.00  0.00      B    O  
ATOM   2072  Ho  MOH B 341      40.977  10.155  43.142  1.00  0.00      B    H  
ATOM   2073  C   MOH B 342      38.127  38.267  17.416  1.00  0.00      B    C  
ATOM   2074  H1  MOH B 342      37.348  37.519  17.725  1.00  0.00      B    H  
ATOM   2075  H2  MOH B 342      38.957  37.789  16.828  1.00  0.00      B    H  
ATOM   2076  H3  MOH B 342      37.771  39.149  16.863  1.00  0.00      B    H  
ATOM   2077  O   MOH B 342      38.687  38.757  18.653  1.00  0.00      B    O  
ATOM   2078  Ho  MOH B 342      38.522  38.125  19.315  1.00  0.00      B    H  
ATOM   2079  C   MOH B 343      48.064  45.320  22.245  1.00  0.00      B    C  
ATOM   2080  H1  MOH B 343      47.408  44.543  22.662  1.00  0.00      B    H  
ATOM   2081  H2  MOH B 343      47.990  45.186  21.146  1.00  0.00      B    H  
ATOM   2082  H3  MOH B 343      47.677  46.385  22.450  1.00  0.00      B    H  
ATOM   2083  O   MOH B 343      49.314  45.068  22.754  1.00  0.00      B    O  
ATOM   2084  Ho  MOH B 343      49.575  44.122  22.697  1.00  0.00      B    H  
ATOM   2085  C   MOH B 344      17.910  48.145  28.500  1.00  0.00      B    C  
ATOM   2086  H1  MOH B 344      17.320  47.914  29.406  1.00  0.00      B    H  
ATOM   2087  H2  MOH B 344      18.743  47.465  28.432  1.00  0.00      B    H  
ATOM   2088  H3  MOH B 344      17.352  47.877  27.595  1.00  0.00      B    H  
ATOM   2089  O   MOH B 344      18.401  49.454  28.482  1.00  0.00      B    O  
ATOM   2090  Ho  MOH B 344      18.261  49.829  29.362  1.00  0.00      B    H  
ATOM   2091  C   MOH B 345      46.068  33.987  48.230  1.00  0.00      B    C  
ATOM   2092  H1  MOH B 345      45.040  34.292  48.282  1.00  0.00      B    H  
ATOM   2093  H2  MOH B 345      46.499  34.557  47.434  1.00  0.00      B    H  
ATOM   2094  H3  MOH B 345      46.637  34.187  49.127  1.00  0.00      B    H  
ATOM   2095  O   MOH B 345      46.172  32.548  48.013  1.00  0.00      B    O  
ATOM   2096  Ho  MOH B 345      45.780  32.371  47.173  1.00  0.00      B    H  
ATOM   2097  C   MOH B 346      52.014  22.027  41.208  1.00  0.00      B    C  
ATOM   2098  H1  MOH B 346      52.035  21.771  40.112  1.00  0.00      B    H  
ATOM   2099  H2  MOH B 346      52.728  21.451  41.687  1.00  0.00      B    H  
ATOM   2100  H3  MOH B 346      52.420  23.143  41.377  1.00  0.00      B    H  
ATOM   2101  O   MOH B 346      50.749  21.808  41.695  1.00  0.00      B    O  
ATOM   2102  Ho  MOH B 346      50.027  22.419  41.373  1.00  0.00      B    H  
ATOM   2103  C   MOH B 347       5.855  24.112  23.194  1.00  0.00      B    C  
ATOM   2104  H1  MOH B 347       6.542  23.336  23.062  1.00  0.00      B    H  
ATOM   2105  H2  MOH B 347       5.636  24.257  24.272  1.00  0.00      B    H  
ATOM   2106  H3  MOH B 347       6.277  25.053  22.835  1.00  0.00      B    H  
ATOM   2107  O   MOH B 347       4.676  23.788  22.573  1.00  0.00      B    O  
ATOM   2108  Ho  MOH B 347       4.736  24.291  21.759  1.00  0.00      B    H  
ATOM   2109  C   MOH B 348      16.763  10.214  47.585  1.00  0.00      B    C  
ATOM   2110  H1  MOH B 348      16.900  10.657  46.635  1.00  0.00      B    H  
ATOM   2111  H2  MOH B 348      16.876  11.073  48.192  1.00  0.00      B    H  
ATOM   2112  H3  MOH B 348      15.776   9.780  47.591  1.00  0.00      B    H  
ATOM   2113  O   MOH B 348      17.783   9.238  47.791  1.00  0.00      B    O  
ATOM   2114  Ho  MOH B 348      17.906   9.143  48.733  1.00  0.00      B    H  
ATOM   2115  C   MOH B 349      12.224  44.882  34.099  1.00  0.00      B    C  
ATOM   2116  H1  MOH B 349      11.736  44.320  33.305  1.00  0.00      B    H  
ATOM   2117  H2  MOH B 349      11.721  44.860  35.094  1.00  0.00      B    H  
ATOM   2118  H3  MOH B 349      13.223  44.388  34.276  1.00  0.00      B    H  
ATOM   2119  O   MOH B 349      12.335  46.176  33.649  1.00  0.00      B    O  
ATOM   2120  Ho  MOH B 349      11.544  46.364  33.205  1.00  0.00      B    H  
ATOM   2121  C   MOH B 350      28.479  30.628   0.333  1.00  0.00      B    C  
ATOM   2122  H1  MOH B 350      28.895  29.824  -0.299  1.00  0.00      B    H  
ATOM   2123  H2  MOH B 350      27.944  31.283  -0.321  1.00  0.00      B    H  
ATOM   2124  H3  MOH B 350      27.929  30.108   1.131  1.00  0.00      B    H  
ATOM   2125  O   MOH B 350      29.585  31.359   0.894  1.00  0.00      B    O  
ATOM   2126  Ho  MOH B 350      29.219  31.687   1.683  1.00  0.00      B    H  
ATOM   2127  C   MOH B 351      31.756  15.722  49.967  1.00  0.00      B    C  
ATOM   2128  H1  MOH B 351      31.648  15.759  48.909  1.00  0.00      B    H  
ATOM   2129  H2  MOH B 351      32.494  16.478  50.357  1.00  0.00      B    H  
ATOM   2130  H3  MOH B 351      30.764  15.805  50.452  1.00  0.00      B    H  
ATOM   2131  O   MOH B 351      32.351  14.391  50.260  1.00  0.00      B    O  
ATOM   2132  Ho  MOH B 351      32.110  13.767  49.574  1.00  0.00      B    H  
ATOM   2133  C   MOH B 352       1.932  14.781   2.336  1.00  0.00      B    C  
ATOM   2134  H1  MOH B 352       1.576  13.752   2.196  1.00  0.00      B    H  
ATOM   2135  H2  MOH B 352       2.865  15.062   1.863  1.00  0.00      B    H  
ATOM   2136  H3  MOH B 352       1.281  15.447   1.827  1.00  0.00      B    H  
ATOM   2137  O   MOH B 352       1.959  15.062   3.723  1.00  0.00      B    O  
ATOM   2138  Ho  MOH B 352       2.409  15.830   3.939  1.00  0.00      B    H  
ATOM   2139  C   MOH B 353       1.353  35.564  43.715  1.00  0.00      B    C  
ATOM   2140  H1  MOH B 353       1.820  34.685  44.209  1.00  0.00      B    H  
ATOM   2141  H2  MOH B 353       0.573  35.089  43.110  1.00  0.00      B    H  
ATOM   2142  H3  MOH B 353       0.872  36.128  44.511  1.00  0.00      B    H  
ATOM   2143  O   MOH B 353       2.180  36.380  42.959  1.00  0.00      B    O  
ATOM   2144  Ho  MOH B 353       2.183  37.282  43.390  1.00  0.00      B    H  
ATOM   2145  C   MOH B 354       9.943   2.479  25.167  1.00  0.00      B    C  
ATOM   2146  H1  MOH B 354       9.499   1.771  24.472  1.00  0.00      B    H  
ATOM   2147  H2  MOH B 354      10.591   1.933  25.903  1.00  0.00      B    H  
ATOM   2148  H3  MOH B 354      10.649   3.104  24.610  1.00  0.00      B    H  
ATOM   2149  O   MOH B 354       9.002   3.170  25.914  1.00  0.00      B    O  
ATOM   2150  Ho  MOH B 354       8.466   2.508  26.445  1.00  0.00      B    H  
ATOM   2151  C   MOH B 355      31.486  49.496  39.344  1.00  0.00      B    C  
ATOM   2152  H1  MOH B 355      31.602  49.063  38.347  1.00  0.00      B    H  
ATOM   2153  H2  MOH B 355      31.998  48.875  39.958  1.00  0.00      B    H  
ATOM   2154  H3  MOH B 355      32.028  50.424  39.234  1.00  0.00      B    H  
ATOM   2155  O   MOH B 355      30.065  49.723  39.741  1.00  0.00      B    O  
ATOM   2156  Ho  MOH B 355      29.509  49.027  39.335  1.00  0.00      B    H  
ATOM   2157  C   MOH B 356      41.211  27.389  24.562  1.00  0.00      B    C  
ATOM   2158  H1  MOH B 356      41.424  28.436  24.717  1.00  0.00      B    H  
ATOM   2159  H2  MOH B 356      41.638  27.175  23.544  1.00  0.00      B    H  
ATOM   2160  H3  MOH B 356      41.695  26.841  25.392  1.00  0.00      B    H  
ATOM   2161  O   MOH B 356      39.852  27.287  24.423  1.00  0.00      B    O  
ATOM   2162  Ho  MOH B 356      39.590  28.008  23.855  1.00  0.00      B    H  
ATOM   2163  C   MOH B 357      50.118  21.318  27.308  1.00  0.00      B    C  
ATOM   2164  H1  MOH B 357      50.954  21.072  26.667  1.00  0.00      B    H  
ATOM   2165  H2  MOH B 357      50.580  21.793  28.138  1.00  0.00      B    H  
ATOM   2166  H3  MOH B 357      49.425  22.057  26.815  1.00  0.00      B    H  
ATOM   2167  O   MOH B 357      49.299  20.148  27.553  1.00  0.00      B    O  
ATOM   2168  Ho  MOH B 357      48.476  20.492  27.982  1.00  0.00      B    H  
ATOM   2169  C   MOH B 358      11.705  14.460  33.858  1.00  0.00      B    C  
ATOM   2170  H1  MOH B 358      12.576  13.919  33.458  1.00  0.00      B    H  
ATOM   2171  H2  MOH B 358      11.215  14.024  34.756  1.00  0.00      B    H  
ATOM   2172  H3  MOH B 358      12.083  15.476  33.943  1.00  0.00      B    H  
ATOM   2173  O   MOH B 358      10.678  14.457  32.843  1.00  0.00      B    O  
ATOM   2174  Ho  MOH B 358       9.986  13.783  32.995  1.00  0.00      B    H  
ATOM   2175  C   MOH B 359      27.868  43.113   5.534  1.00  0.00      B    C  
ATOM   2176  H1  MOH B 359      28.091  42.062   5.883  1.00  0.00      B    H  
ATOM   2177  H2  MOH B 359      28.454  43.932   5.944  1.00  0.00      B    H  
ATOM   2178  H3  MOH B 359      27.853  43.257   4.423  1.00  0.00      B    H  
ATOM   2179  O   MOH B 359      26.511  43.147   5.958  1.00  0.00      B    O  
ATOM   2180  Ho  MOH B 359      26.301  42.230   6.193  1.00  0.00      B    H  
ATOM   2181  C   MOH B 360      40.707   3.090  32.088  1.00  0.00      B    C  
ATOM   2182  H1  MOH B 360      39.590   3.246  32.122  1.00  0.00      B    H  
ATOM   2183  H2  MOH B 360      41.291   4.048  32.324  1.00  0.00      B    H  
ATOM   2184  H3  MOH B 360      40.922   2.434  32.877  1.00  0.00      B    H  
ATOM   2185  O   MOH B 360      41.164   2.526  30.884  1.00  0.00      B    O  
ATOM   2186  Ho  MOH B 360      41.778   1.788  31.106  1.00  0.00      B    H  
ATOM   2187  C   MOH B 361      43.839  30.737  49.435  1.00  0.00      B    C  
ATOM   2188  H1  MOH B 361      43.428  29.922  48.853  1.00  0.00      B    H  
ATOM   2189  H2  MOH B 361      43.733  31.625  48.939  1.00  0.00      B    H  
ATOM   2190  H3  MOH B 361      43.304  30.760  50.348  1.00  0.00      B    H  
ATOM   2191  O   MOH B 361      45.200  30.584  49.688  1.00  0.00      B    O  
ATOM   2192  Ho  MOH B 361      45.687  31.191  49.107  1.00  0.00      B    H  
ATOM   2193  C   MOH B 362      10.025   7.934  26.767  1.00  0.00      B    C  
ATOM   2194  H1  MOH B 362      10.751   7.421  26.133  1.00  0.00      B    H  
ATOM   2195  H2  MOH B 362       9.147   8.224  26.191  1.00  0.00      B    H  
ATOM   2196  H3  MOH B 362       9.744   7.276  27.590  1.00  0.00      B    H  
ATOM   2197  O   MOH B 362      10.693   9.027  27.365  1.00  0.00      B    O  
ATOM   2198  Ho  MOH B 362      11.445   9.191  26.781  1.00  0.00      B    H  
ATOM   2199  C   MOH B 363      17.326  16.151  35.857  1.00  0.00      B    C  
ATOM   2200  H1  MOH B 363      16.470  15.764  35.230  1.00  0.00      B    H  
ATOM   2201  H2  MOH B 363      17.570  17.060  35.373  1.00  0.00      B    H  
ATOM   2202  H3  MOH B 363      16.928  16.330  36.859  1.00  0.00      B    H  
ATOM   2203  O   MOH B 363      18.376  15.242  35.712  1.00  0.00      B    O  
ATOM   2204  Ho  MOH B 363      18.446  14.935  34.812  1.00  0.00      B    H  
ATOM   2205  C   MOH B 364      48.326  46.195  47.221  1.00  0.00      B    C  
ATOM   2206  H1  MOH B 364      47.608  45.580  46.592  1.00  0.00      B    H  
ATOM   2207  H2  MOH B 364      47.991  47.176  47.229  1.00  0.00      B    H  
ATOM   2208  H3  MOH B 364      48.282  45.760  48.182  1.00  0.00      B    H  
ATOM   2209  O   MOH B 364      49.603  46.014  46.680  1.00  0.00      B    O  
ATOM   2210  Ho  MOH B 364      50.185  46.613  47.234  1.00  0.00      B    H  
ATOM   2211  C   MOH B 365       7.134  21.988  45.901  1.00  0.00      B    C  
ATOM   2212  H1  MOH B 365       6.825  22.795  45.167  1.00  0.00      B    H  
ATOM   2213  H2  MOH B 365       7.466  22.496  46.802  1.00  0.00      B    H  
ATOM   2214  H3  MOH B 365       6.255  21.382  46.235  1.00  0.00      B    H  
ATOM   2215  O   MOH B 365       8.130  21.248  45.307  1.00  0.00      B    O  
ATOM   2216  Ho  MOH B 365       7.669  20.768  44.621  1.00  0.00      B    H  
ATOM   2217  C   MOH B 366      44.974  31.956  39.429  1.00  0.00      B    C  
ATOM   2218  H1  MOH B 366      45.626  32.809  39.362  1.00  0.00      B    H  
ATOM   2219  H2  MOH B 366      44.902  31.607  40.475  1.00  0.00      B    H  
ATOM   2220  H3  MOH B 366      43.900  32.141  39.237  1.00  0.00      B    H  
ATOM   2221  O   MOH B 366      45.365  30.976  38.577  1.00  0.00      B    O  
ATOM   2222  Ho  MOH B 366      45.057  30.167  38.976  1.00  0.00      B    H  
ATOM   2223  C   MOH B 367      48.724  28.401  36.047  1.00  0.00      B    C  
ATOM   2224  H1  MOH B 367      48.152  28.695  35.254  1.00  0.00      B    H  
ATOM   2225  H2  MOH B 367      49.601  27.927  35.611  1.00  0.00      B    H  
ATOM   2226  H3  MOH B 367      48.990  29.256  36.639  1.00  0.00      B    H  
ATOM   2227  O   MOH B 367      48.314  27.491  36.951  1.00  0.00      B    O  
ATOM   2228  Ho  MOH B 367      47.877  26.745  36.554  1.00  0.00      B    H  
ATOM   2229  C   MOH B 368      12.887   6.886  51.469  1.00  0.00      B    C  
ATOM   2230  H1  MOH B 368      13.877   7.200  51.751  1.00  0.00      B    H  
ATOM   2231  H2  MOH B 368      12.903   6.489  50.486  1.00  0.00      B    H  
ATOM   2232  H3  MOH B 368      12.688   6.045  52.129  1.00  0.00      B    H  
ATOM   2233  O   MOH B 368      12.016   7.922  51.559  1.00  0.00      B    O  
ATOM   2234  Ho  MOH B 368      12.211   8.493  50.804  1.00  0.00      B    H  
ATOM   2235  C   MOH B 369      21.329  20.615  45.683  1.00  0.00      B    C  
ATOM   2236  H1  MOH B 369      21.880  21.539  45.589  1.00  0.00      B    H  
ATOM   2237  H2  MOH B 369      20.632  20.569  44.847  1.00  0.00      B    H  
ATOM   2238  H3  MOH B 369      22.062  19.764  45.624  1.00  0.00      B    H  
ATOM   2239  O   MOH B 369      20.780  20.561  47.009  1.00  0.00      B    O  
ATOM   2240  Ho  MOH B 369      21.507  20.631  47.646  1.00  0.00      B    H  
ATOM   2241  C   MOH B 370      38.528  45.786  32.383  1.00  0.00      B    C  
ATOM   2242  H1  MOH B 370      37.887  45.913  31.557  1.00  0.00      B    H  
ATOM   2243  H2  MOH B 370      38.039  45.327  33.252  1.00  0.00      B    H  
ATOM   2244  H3  MOH B 370      39.261  45.065  32.128  1.00  0.00      B    H  
ATOM   2245  O   MOH B 370      39.090  47.011  32.687  1.00  0.00      B    O  
ATOM   2246  Ho  MOH B 370      39.288  47.459  31.909  1.00  0.00      B    H  
ATOM   2247  C   MOH B 371      31.079  50.959  42.872  1.00  0.00      B    C  
ATOM   2248  H1  MOH B 371      30.139  51.398  42.757  1.00  0.00      B    H  
ATOM   2249  H2  MOH B 371      31.248  50.275  42.161  1.00  0.00      B    H  
ATOM   2250  H3  MOH B 371      31.987  51.513  42.808  1.00  0.00      B    H  
ATOM   2251  O   MOH B 371      31.003  50.342  44.100  1.00  0.00      B    O  
ATOM   2252  Ho  MOH B 371      31.578  49.606  43.940  1.00  0.00      B    H  
ATOM   2253  C   MOH B 372      45.602  22.367  13.582  1.00  0.00      B    C  
ATOM   2254  H1  MOH B 372      46.596  22.822  13.578  1.00  0.00      B    H  
ATOM   2255  H2  MOH B 372      45.597  21.464  14.221  1.00  0.00      B    H  
ATOM   2256  H3  MOH B 372      44.942  23.117  13.994  1.00  0.00      B    H  
ATOM   2257  O   MOH B 372      45.324  22.008  12.257  1.00  0.00      B    O  
ATOM   2258  Ho  MOH B 372      45.239  21.065  12.196  1.00  0.00      B    H  
ATOM   2259  C   MOH B 373       7.520  41.530   8.089  1.00  0.00      B    C  
ATOM   2260  H1  MOH B 373       7.505  42.660   8.198  1.00  0.00      B    H  
ATOM   2261  H2  MOH B 373       7.501  41.302   7.032  1.00  0.00      B    H  
ATOM   2262  H3  MOH B 373       8.528  41.210   8.309  1.00  0.00      B    H  
ATOM   2263  O   MOH B 373       6.550  40.773   8.844  1.00  0.00      B    O  
ATOM   2264  Ho  MOH B 373       6.751  39.831   8.769  1.00  0.00      B    H  
ATOM   2265  C   MOH B 374      25.575  35.911  23.775  1.00  0.00      B    C  
ATOM   2266  H1  MOH B 374      25.730  35.036  23.133  1.00  0.00      B    H  
ATOM   2267  H2  MOH B 374      26.209  36.712  23.440  1.00  0.00      B    H  
ATOM   2268  H3  MOH B 374      24.560  36.069  23.680  1.00  0.00      B    H  
ATOM   2269  O   MOH B 374      25.823  35.653  25.109  1.00  0.00      B    O  
ATOM   2270  Ho  MOH B 374      26.600  36.198  25.351  1.00  0.00      B    H  
ATOM   2271  C   MOH B 375      12.704  13.080  18.165  1.00  0.00      B    C  
ATOM   2272  H1  MOH B 375      11.680  12.805  18.099  1.00  0.00      B    H  
ATOM   2273  H2  MOH B 375      12.946  13.154  17.106  1.00  0.00      B    H  
ATOM   2274  H3  MOH B 375      12.829  14.089  18.544  1.00  0.00      B    H  
ATOM   2275  O   MOH B 375      13.584  12.292  18.845  1.00  0.00      B    O  
ATOM   2276  Ho  MOH B 375      13.090  11.721  19.401  1.00  0.00      B    H  
ATOM   2277  C   MOH B 376      43.631   9.383   6.289  1.00  0.00      B    C  
ATOM   2278  H1  MOH B 376      43.231  10.365   6.456  1.00  0.00      B    H  
ATOM   2279  H2  MOH B 376      44.696   9.520   6.031  1.00  0.00      B    H  
ATOM   2280  H3  MOH B 376      43.477   8.752   7.118  1.00  0.00      B    H  
ATOM   2281  O   MOH B 376      43.004   8.883   5.097  1.00  0.00      B    O  
ATOM   2282  Ho  MOH B 376      43.456   8.067   4.857  1.00  0.00      B    H  
ATOM   2283  C   MOH B 377      27.424  14.870  50.985  1.00  0.00      B    C  
ATOM   2284  H1  MOH B 377      28.295  15.232  50.520  1.00  0.00      B    H  
ATOM   2285  H2  MOH B 377      27.073  15.643  51.691  1.00  0.00      B    H  
ATOM   2286  H3  MOH B 377      26.570  14.657  50.257  1.00  0.00      B    H  
ATOM   2287  O   MOH B 377      27.560  13.743  51.789  1.00  0.00      B    O  
ATOM   2288  Ho  MOH B 377      28.175  13.186  51.262  1.00  0.00      B    H  
ATOM   2289  C   MOH B 378       5.908  12.194  51.769  1.00  0.00      B    C  
ATOM   2290  H1  MOH B 378       5.136  12.941  51.716  1.00  0.00      B    H  
ATOM   2291  H2  MOH B 378       6.920  12.597  51.657  1.00  0.00      B    H  
ATOM   2292  H3  MOH B 378       5.978  11.709  52.775  1.00  0.00      B    H  
ATOM   2293  O   MOH B 378       5.745  11.180  50.863  1.00  0.00      B    O  
ATOM   2294  Ho  MOH B 378       6.475  10.587  50.937  1.00  0.00      B    H  
ATOM   2295  C   MOH B 379       9.402  16.539  44.035  1.00  0.00      B    C  
ATOM   2296  H1  MOH B 379       9.816  15.917  44.781  1.00  0.00      B    H  
ATOM   2297  H2  MOH B 379       8.336  16.612  44.199  1.00  0.00      B    H  
ATOM   2298  H3  MOH B 379       9.832  17.601  44.039  1.00  0.00      B    H  
ATOM   2299  O   MOH B 379       9.741  15.928  42.809  1.00  0.00      B    O  
ATOM   2300  Ho  MOH B 379       9.140  15.121  42.781  1.00  0.00      B    H  
ATOM   2301  C   MOH B 380      36.326  26.118  41.541  1.00  0.00      B    C  
ATOM   2302  H1  MOH B 380      36.725  25.209  42.022  1.00  0.00      B    H  
ATOM   2303  H2  MOH B 380      35.446  26.421  42.013  1.00  0.00      B    H  
ATOM   2304  H3  MOH B 380      37.082  26.829  41.672  1.00  0.00      B    H  
ATOM   2305  O   MOH B 380      36.167  25.879  40.224  1.00  0.00      B    O  
ATOM   2306  Ho  MOH B 380      35.619  25.089  40.177  1.00  0.00      B    H  
ATOM   2307  C   MOH B 381      29.602  11.058  51.168  1.00  0.00      B    C  
ATOM   2308  H1  MOH B 381      29.877  10.183  50.569  1.00  0.00      B    H  
ATOM   2309  H2  MOH B 381      28.994  10.694  51.968  1.00  0.00      B    H  
ATOM   2310  H3  MOH B 381      30.444  11.604  51.573  1.00  0.00      B    H  
ATOM   2311  O   MOH B 381      28.955  11.911  50.278  1.00  0.00      B    O  
ATOM   2312  Ho  MOH B 381      29.707  12.087  49.755  1.00  0.00      B    H  
ATOM   2313  C   MOH B 382      50.741  50.026  22.758  1.00  0.00      B    C  
ATOM   2314  H1  MOH B 382      51.799  49.866  22.781  1.00  0.00      B    H  
ATOM   2315  H2  MOH B 382      50.175  49.136  22.400  1.00  0.00      B    H  
ATOM   2316  H3  MOH B 382      50.323  50.264  23.732  1.00  0.00      B    H  
ATOM   2317  O   MOH B 382      50.482  51.058  21.868  1.00  0.00      B    O  
ATOM   2318  Ho  MOH B 382      49.534  51.080  21.656  1.00  0.00      B    H  
ATOM   2319  C   MOH B 383       3.290  47.535  10.855  1.00  0.00      B    C  
ATOM   2320  H1  MOH B 383       2.769  48.393  11.306  1.00  0.00      B    H  
ATOM   2321  H2  MOH B 383       3.052  46.605  11.330  1.00  0.00      B    H  
ATOM   2322  H3  MOH B 383       2.891  47.416   9.854  1.00  0.00      B    H  
ATOM   2323  O   MOH B 383       4.620  47.759  10.944  1.00  0.00      B    O  
ATOM   2324  Ho  MOH B 383       5.062  47.163  10.330  1.00  0.00      B    H  
ATOM   2325  C   MOH B 384      21.790  47.302   5.753  1.00  0.00      B    C  
ATOM   2326  H1  MOH B 384      21.504  47.911   6.632  1.00  0.00      B    H  
ATOM   2327  H2  MOH B 384      22.622  47.797   5.292  1.00  0.00      B    H  
ATOM   2328  H3  MOH B 384      22.110  46.297   5.984  1.00  0.00      B    H  
ATOM   2329  O   MOH B 384      20.726  47.128   4.786  1.00  0.00      B    O  
ATOM   2330  Ho  MOH B 384      20.970  46.292   4.431  1.00  0.00      B    H  
ATOM   2331  C   MOH B 385       6.230  49.259  24.509  1.00  0.00      B    C  
ATOM   2332  H1  MOH B 385       5.640  48.502  25.028  1.00  0.00      B    H  
ATOM   2333  H2  MOH B 385       5.466  49.860  24.244  1.00  0.00      B    H  
ATOM   2334  H3  MOH B 385       6.928  49.938  25.020  1.00  0.00      B    H  
ATOM   2335  O   MOH B 385       6.883  48.884  23.310  1.00  0.00      B    O  
ATOM   2336  Ho  MOH B 385       6.196  48.719  22.668  1.00  0.00      B    H  
ATOM   2337  C   MOH B 386      13.091  48.283  10.665  1.00  0.00      B    C  
ATOM   2338  H1  MOH B 386      12.982  47.467  11.437  1.00  0.00      B    H  
ATOM   2339  H2  MOH B 386      12.237  48.118  10.049  1.00  0.00      B    H  
ATOM   2340  H3  MOH B 386      13.013  49.254  11.204  1.00  0.00      B    H  
ATOM   2341  O   MOH B 386      14.420  48.147  10.128  1.00  0.00      B    O  
ATOM   2342  Ho  MOH B 386      14.607  49.045   9.846  1.00  0.00      B    H  
ATOM   2343  C   MOH B 387      42.754  32.598  36.167  1.00  0.00      B    C  
ATOM   2344  H1  MOH B 387      42.953  33.550  36.556  1.00  0.00      B    H  
ATOM   2345  H2  MOH B 387      43.654  31.999  36.391  1.00  0.00      B    H  
ATOM   2346  H3  MOH B 387      41.874  32.144  36.599  1.00  0.00      B    H  
ATOM   2347  O   MOH B 387      42.581  32.482  34.723  1.00  0.00      B    O  
ATOM   2348  Ho  MOH B 387      41.981  31.767  34.546  1.00  0.00      B    H  
ATOM   2349  C   MOH B 388       5.071  20.449  24.964  1.00  0.00      B    C  
ATOM   2350  H1  MOH B 388       5.096  20.194  25.994  1.00  0.00      B    H  
ATOM   2351  H2  MOH B 388       5.961  20.900  24.498  1.00  0.00      B    H  
ATOM   2352  H3  MOH B 388       4.747  19.570  24.422  1.00  0.00      B    H  
ATOM   2353  O   MOH B 388       4.144  21.441  24.693  1.00  0.00      B    O  
ATOM   2354  Ho  MOH B 388       4.365  21.708  23.821  1.00  0.00      B    H  
ATOM   2355  C   MOH B 389      16.539   5.786  12.732  1.00  0.00      B    C  
ATOM   2356  H1  MOH B 389      17.413   6.465  13.059  1.00  0.00      B    H  
ATOM   2357  H2  MOH B 389      16.189   5.518  13.747  1.00  0.00      B    H  
ATOM   2358  H3  MOH B 389      15.869   6.424  12.198  1.00  0.00      B    H  
ATOM   2359  O   MOH B 389      16.914   4.643  12.064  1.00  0.00      B    O  
ATOM   2360  Ho  MOH B 389      17.567   4.904  11.360  1.00  0.00      B    H  
ATOM   2361  C   MOH B 390      13.752  20.473  42.747  1.00  0.00      B    C  
ATOM   2362  H1  MOH B 390      13.151  20.515  41.841  1.00  0.00      B    H  
ATOM   2363  H2  MOH B 390      13.558  19.592  43.308  1.00  0.00      B    H  
ATOM   2364  H3  MOH B 390      14.760  20.358  42.565  1.00  0.00      B    H  
ATOM   2365  O   MOH B 390      13.500  21.596  43.630  1.00  0.00      B    O  
ATOM   2366  Ho  MOH B 390      12.570  21.504  43.833  1.00  0.00      B    H  
ATOM   2367  C   MOH B 391       8.747  22.063  18.874  1.00  0.00      B    C  
ATOM   2368  H1  MOH B 391       9.583  21.347  18.947  1.00  0.00      B    H  
ATOM   2369  H2  MOH B 391       8.294  21.982  17.899  1.00  0.00      B    H  
ATOM   2370  H3  MOH B 391       7.918  21.838  19.501  1.00  0.00      B    H  
ATOM   2371  O   MOH B 391       9.135  23.438  19.282  1.00  0.00      B    O  
ATOM   2372  Ho  MOH B 391       9.498  23.785  18.497  1.00  0.00      B    H  
ATOM   2373  C   MOH B 392      21.017   9.895  10.397  1.00  0.00      B    C  
ATOM   2374  H1  MOH B 392      20.697   8.888  10.422  1.00  0.00      B    H  
ATOM   2375  H2  MOH B 392      20.231  10.581  10.797  1.00  0.00      B    H  
ATOM   2376  H3  MOH B 392      21.885  10.080  10.994  1.00  0.00      B    H  
ATOM   2377  O   MOH B 392      21.210  10.202   9.037  1.00  0.00      B    O  
ATOM   2378  Ho  MOH B 392      22.099  10.554   8.938  1.00  0.00      B    H  
ATOM   2379  C   MOH B 393       2.923  20.141  48.676  1.00  0.00      B    C  
ATOM   2380  H1  MOH B 393       4.080  20.161  48.683  1.00  0.00      B    H  
ATOM   2381  H2  MOH B 393       2.613  21.026  49.255  1.00  0.00      B    H  
ATOM   2382  H3  MOH B 393       2.617  20.143  47.628  1.00  0.00      B    H  
ATOM   2383  O   MOH B 393       2.568  18.992  49.320  1.00  0.00      B    O  
ATOM   2384  Ho  MOH B 393       1.598  18.974  49.205  1.00  0.00      B    H  
ATOM   2385  C   MOH B 394      40.593  21.318  18.828  1.00  0.00      B    C  
ATOM   2386  H1  MOH B 394      40.900  20.219  18.919  1.00  0.00      B    H  
ATOM   2387  H2  MOH B 394      41.314  21.904  19.472  1.00  0.00      B    H  
ATOM   2388  H3  MOH B 394      40.801  21.471  17.753  1.00  0.00      B    H  
ATOM   2389  O   MOH B 394      39.290  21.779  19.148  1.00  0.00      B    O  
ATOM   2390  Ho  MOH B 394      39.136  22.671  18.962  1.00  0.00      B    H  
ATOM   2391  C   MOH B 395       9.350  50.746  29.859  1.00  0.00      B    C  
ATOM   2392  H1  MOH B 395       9.874  51.184  30.637  1.00  0.00      B    H  
ATOM   2393  H2  MOH B 395       8.262  50.878  29.964  1.00  0.00      B    H  
ATOM   2394  H3  MOH B 395       9.659  51.162  28.906  1.00  0.00      B    H  
ATOM   2395  O   MOH B 395       9.767  49.426  29.884  1.00  0.00      B    O  
ATOM   2396  Ho  MOH B 395       9.592  49.112  30.724  1.00  0.00      B    H  
ATOM   2397  C   MOH B 396      50.716   9.480  31.485  1.00  0.00      B    C  
ATOM   2398  H1  MOH B 396      51.473  10.069  31.989  1.00  0.00      B    H  
ATOM   2399  H2  MOH B 396      49.873   9.491  32.127  1.00  0.00      B    H  
ATOM   2400  H3  MOH B 396      50.346   9.970  30.597  1.00  0.00      B    H  
ATOM   2401  O   MOH B 396      51.123   8.149  31.194  1.00  0.00      B    O  
ATOM   2402  Ho  MOH B 396      51.872   7.875  31.725  1.00  0.00      B    H  
ATOM   2403  C   MOH B 397      14.503  41.591  32.789  1.00  0.00      B    C  
ATOM   2404  H1  MOH B 397      14.036  42.477  32.499  1.00  0.00      B    H  
ATOM   2405  H2  MOH B 397      14.345  40.995  31.826  1.00  0.00      B    H  
ATOM   2406  H3  MOH B 397      15.465  41.943  33.009  1.00  0.00      B    H  
ATOM   2407  O   MOH B 397      13.814  41.013  33.884  1.00  0.00      B    O  
ATOM   2408  Ho  MOH B 397      12.966  40.659  33.574  1.00  0.00      B    H  
ATOM   2409  C   MOH B 398      43.694  14.864  32.418  1.00  0.00      B    C  
ATOM   2410  H1  MOH B 398      44.704  14.604  32.204  1.00  0.00      B    H  
ATOM   2411  H2  MOH B 398      42.987  14.531  31.625  1.00  0.00      B    H  
ATOM   2412  H3  MOH B 398      43.487  14.380  33.400  1.00  0.00      B    H  
ATOM   2413  O   MOH B 398      43.665  16.262  32.674  1.00  0.00      B    O  
ATOM   2414  Ho  MOH B 398      43.954  16.240  33.611  1.00  0.00      B    H  
ATOM   2415  C   MOH B 399      36.287  47.719  14.257  1.00  0.00      B    C  
ATOM   2416  H1  MOH B 399      36.526  48.574  14.822  1.00  0.00      B    H  
ATOM   2417  H2  MOH B 399      36.272  46.898  15.017  1.00  0.00      B    H  
ATOM   2418  H3  MOH B 399      35.296  47.785  13.774  1.00  0.00      B    H  
ATOM   2419  O   MOH B 399      37.280  47.567  13.223  1.00  0.00      B    O  
ATOM   2420  Ho  MOH B 399      37.470  48.323  12.707  1.00  0.00      B    H  
ATOM   2421  C   MOH B 400      26.592  27.169  38.895  1.00  0.00      B    C  
ATOM   2422  H1  MOH B 400      27.635  26.950  38.729  1.00  0.00      B    H  
ATOM   2423  H2  MOH B 400      26.345  26.662  39.803  1.00  0.00      B    H  
ATOM   2424  H3  MOH B 400      26.580  28.238  38.894  1.00  0.00      B    H  
ATOM   2425  O   MOH B 400      25.705  26.752  37.863  1.00  0.00      B    O  
ATOM   2426  Ho  MOH B 400      25.124  27.463  37.631  1.00  0.00      B    H  
ATOM   2427  C   MOH B 401      35.130  45.228  23.598  1.00  0.00      B    C  
ATOM   2428  H1  MOH B 401      35.525  44.233  23.385  1.00  0.00      B    H  
ATOM   2429  H2  MOH B 401      34.564  45.495  22.691  1.00  0.00      B    H  
ATOM   2430  H3  MOH B 401      34.439  45.069  24.403  1.00  0.00      B    H  
ATOM   2431  O   MOH B 401      36.106  46.128  24.100  1.00  0.00      B    O  
ATOM   2432  Ho  MOH B 401      35.718  46.947  24.077  1.00  0.00      B    H  
ATOM   2433  C   MOH B 402       5.747   6.319  11.954  1.00  0.00      B    C  
ATOM   2434  H1  MOH B 402       5.224   6.210  11.056  1.00  0.00      B    H  
ATOM   2435  H2  MOH B 402       5.357   5.677  12.709  1.00  0.00      B    H  
ATOM   2436  H3  MOH B 402       6.765   5.977  11.743  1.00  0.00      B    H  
ATOM   2437  O   MOH B 402       5.738   7.740  12.321  1.00  0.00      B    O  
ATOM   2438  Ho  MOH B 402       6.485   8.248  12.036  1.00  0.00      B    H  
ATOM   2439  C   MOH B 403      14.089  23.620  22.831  1.00  0.00      B    C  
ATOM   2440  H1  MOH B 403      15.094  23.362  22.504  1.00  0.00      B    H  
ATOM   2441  H2  MOH B 403      14.082  23.662  23.900  1.00  0.00      B    H  
ATOM   2442  H3  MOH B 403      13.847  24.549  22.347  1.00  0.00      B    H  
ATOM   2443  O   MOH B 403      13.317  22.526  22.544  1.00  0.00      B    O  
ATOM   2444  Ho  MOH B 403      12.824  22.615  21.685  1.00  0.00      B    H  
ATOM   2445  C   MOH B 404       4.927  18.032  21.105  1.00  0.00      B    C  
ATOM   2446  H1  MOH B 404       5.378  17.390  20.262  1.00  0.00      B    H  
ATOM   2447  H2  MOH B 404       4.393  17.402  21.824  1.00  0.00      B    H  
ATOM   2448  H3  MOH B 404       5.778  18.576  21.551  1.00  0.00      B    H  
ATOM   2449  O   MOH B 404       3.937  18.866  20.512  1.00  0.00      B    O  
ATOM   2450  Ho  MOH B 404       3.346  18.235  20.003  1.00  0.00      B    H  
ATOM   2451  C   MOH B 405      27.317  42.719  15.460  1.00  0.00      B    C  
ATOM   2452  H1  MOH B 405      28.035  41.954  15.547  1.00  0.00      B    H  
ATOM   2453  H2  MOH B 405      26.383  42.363  15.952  1.00  0.00      B    H  
ATOM   2454  H3  MOH B 405      27.619  43.623  15.931  1.00  0.00      B    H  
ATOM   2455  O   MOH B 405      27.068  42.850  14.099  1.00  0.00      B    O  
ATOM   2456  Ho  MOH B 405      27.961  42.816  13.727  1.00  0.00      B    H  
ATOM   2457  C   MOH B 406      43.560  39.719  29.187  1.00  0.00      B    C  
ATOM   2458  H1  MOH B 406      44.659  39.873  29.175  1.00  0.00      B    H  
ATOM   2459  H2  MOH B 406      43.376  39.795  30.229  1.00  0.00      B    H  
ATOM   2460  H3  MOH B 406      42.986  40.410  28.635  1.00  0.00      B    H  
ATOM   2461  O   MOH B 406      43.258  38.416  28.818  1.00  0.00      B    O  
ATOM   2462  Ho  MOH B 406      43.578  37.931  29.541  1.00  0.00      B    H  
ATOM   2463  C   MOH B 407      28.344   4.553  20.328  1.00  0.00      B    C  
ATOM   2464  H1  MOH B 407      28.668   5.383  19.709  1.00  0.00      B    H  
ATOM   2465  H2  MOH B 407      27.587   4.976  20.967  1.00  0.00      B    H  
ATOM   2466  H3  MOH B 407      27.850   3.787  19.751  1.00  0.00      B    H  
ATOM   2467  O   MOH B 407      29.427   4.115  21.103  1.00  0.00      B    O  
ATOM   2468  Ho  MOH B 407      29.130   3.507  21.756  1.00  0.00      B    H  
ATOM   2469  C   MOH B 408       6.141  43.445   5.258  1.00  0.00      B    C  
ATOM   2470  H1  MOH B 408       6.871  43.981   5.897  1.00  0.00      B    H  
ATOM   2471  H2  MOH B 408       5.850  44.157   4.578  1.00  0.00      B    H  
ATOM   2472  H3  MOH B 408       6.713  42.604   4.706  1.00  0.00      B    H  
ATOM   2473  O   MOH B 408       5.127  42.871   6.069  1.00  0.00      B    O  
ATOM   2474  Ho  MOH B 408       4.621  43.568   6.527  1.00  0.00      B    H  
ATOM   2475  C   MOH B 409      14.728   9.417  20.017  1.00  0.00      B    C  
ATOM   2476  H1  MOH B 409      15.127   9.773  19.007  1.00  0.00      B    H  
ATOM   2477  H2  MOH B 409      15.499   8.892  20.537  1.00  0.00      B    H  
ATOM   2478  H3  MOH B 409      14.437  10.270  20.691  1.00  0.00      B    H  
ATOM   2479  O   MOH B 409      13.658   8.551  19.993  1.00  0.00      B    O  
ATOM   2480  Ho  MOH B 409      13.713   8.035  19.185  1.00  0.00      B    H  
ATOM   2481  C   MOH B 410      31.050  49.270  47.209  1.00  0.00      B    C  
ATOM   2482  H1  MOH B 410      30.240  49.951  47.403  1.00  0.00      B    H  
ATOM   2483  H2  MOH B 410      31.063  48.974  46.144  1.00  0.00      B    H  
ATOM   2484  H3  MOH B 410      31.899  49.844  47.532  1.00  0.00      B    H  
ATOM   2485  O   MOH B 410      30.949  48.219  48.087  1.00  0.00      B    O  
ATOM   2486  Ho  MOH B 410      30.086  48.292  48.456  1.00  0.00      B    H  
ATOM   2487  C   MOH B 411      24.294   8.352  42.799  1.00  0.00      B    C  
ATOM   2488  H1  MOH B 411      24.702   7.403  43.215  1.00  0.00      B    H  
ATOM   2489  H2  MOH B 411      23.443   8.601  43.404  1.00  0.00      B    H  
ATOM   2490  H3  MOH B 411      25.076   9.109  42.817  1.00  0.00      B    H  
ATOM   2491  O   MOH B 411      23.721   7.995  41.560  1.00  0.00      B    O  
ATOM   2492  Ho  MOH B 411      23.382   8.746  41.077  1.00  0.00      B    H  
ATOM   2493  C   MOH B 412       7.997  39.672  29.157  1.00  0.00      B    C  
ATOM   2494  H1  MOH B 412       8.176  40.103  30.116  1.00  0.00      B    H  
ATOM   2495  H2  MOH B 412       7.630  38.701  29.408  1.00  0.00      B    H  
ATOM   2496  H3  MOH B 412       7.278  40.261  28.599  1.00  0.00      B    H  
ATOM   2497  O   MOH B 412       9.137  39.549  28.362  1.00  0.00      B    O  
ATOM   2498  Ho  MOH B 412       9.505  38.802  28.752  1.00  0.00      B    H  
ATOM   2499  C   MOH B 413      30.606   6.010  28.531  1.00  0.00      B    C  
ATOM   2500  H1  MOH B 413      30.090   5.423  29.265  1.00  0.00      B    H  
ATOM   2501  H2  MOH B 413      30.710   5.292  27.725  1.00  0.00      B    H  
ATOM   2502  H3  MOH B 413      30.076   6.812  28.016  1.00  0.00      B    H  
ATOM   2503  O   MOH B 413      31.789   6.495  29.032  1.00  0.00      B    O  
ATOM   2504  Ho  MOH B 413      32.482   6.249  28.386  1.00  0.00      B    H  
ATOM   2505  C   MOH B 414      15.275  12.781  35.195  1.00  0.00      B    C  
ATOM   2506  H1  MOH B 414      15.427  12.008  34.426  1.00  0.00      B    H  
ATOM   2507  H2  MOH B 414      14.404  12.493  35.787  1.00  0.00      B    H  
ATOM   2508  H3  MOH B 414      16.155  12.921  35.882  1.00  0.00      B    H  
ATOM   2509  O   MOH B 414      15.028  14.052  34.589  1.00  0.00      B    O  
ATOM   2510  Ho  MOH B 414      15.793  14.313  34.101  1.00  0.00      B    H  
ATOM   2511  C   MOH B 415      25.522   3.891  45.595  1.00  0.00      B    C  
ATOM   2512  H1  MOH B 415      26.316   4.610  45.492  1.00  0.00      B    H  
ATOM   2513  H2  MOH B 415      25.651   3.128  44.823  1.00  0.00      B    H  
ATOM   2514  H3  MOH B 415      25.574   3.508  46.568  1.00  0.00      B    H  
ATOM   2515  O   MOH B 415      24.303   4.503  45.412  1.00  0.00      B    O  
ATOM   2516  Ho  MOH B 415      24.274   4.876  46.278  1.00  0.00      B    H  
ATOM   2517  C   MOH B 416      43.381  13.302  23.896  1.00  0.00      B    C  
ATOM   2518  H1  MOH B 416      42.982  13.653  22.999  1.00  0.00      B    H  
ATOM   2519  H2  MOH B 416      42.739  13.586  24.747  1.00  0.00      B    H  
ATOM   2520  H3  MOH B 416      43.397  12.222  23.897  1.00  0.00      B    H  
ATOM   2521  O   MOH B 416      44.751  13.835  23.836  1.00  0.00      B    O  
ATOM   2522  Ho  MOH B 416      45.280  13.526  24.548  1.00  0.00      B    H  
ATOM   2523  C   MOH B 417      25.390  22.425  47.301  1.00  0.00      B    C  
ATOM   2524  H1  MOH B 417      25.507  21.799  48.240  1.00  0.00      B    H  
ATOM   2525  H2  MOH B 417      24.537  23.140  47.331  1.00  0.00      B    H  
ATOM   2526  H3  MOH B 417      26.293  23.060  47.156  1.00  0.00      B    H  
ATOM   2527  O   MOH B 417      25.250  21.445  46.223  1.00  0.00      B    O  
ATOM   2528  Ho  MOH B 417      24.840  20.664  46.628  1.00  0.00      B    H  
ATOM   2529  C   MOH B 418      49.946  18.473  31.561  1.00  0.00      B    C  
ATOM   2530  H1  MOH B 418      50.107  17.560  31.014  1.00  0.00      B    H  
ATOM   2531  H2  MOH B 418      50.463  19.301  30.994  1.00  0.00      B    H  
ATOM   2532  H3  MOH B 418      48.882  18.753  31.727  1.00  0.00      B    H  
ATOM   2533  O   MOH B 418      50.501  18.405  32.802  1.00  0.00      B    O  
ATOM   2534  Ho  MOH B 418      49.883  18.707  33.428  1.00  0.00      B    H  
ATOM   2535  C   MOH B 419      31.232  43.808   4.442  1.00  0.00      B    C  
ATOM   2536  H1  MOH B 419      32.222  43.324   4.475  1.00  0.00      B    H  
ATOM   2537  H2  MOH B 419      31.032  44.328   3.477  1.00  0.00      B    H  
ATOM   2538  H3  MOH B 419      30.400  43.153   4.676  1.00  0.00      B    H  
ATOM   2539  O   MOH B 419      31.489  44.750   5.486  1.00  0.00      B    O  
ATOM   2540  Ho  MOH B 419      32.395  44.851   5.491  1.00  0.00      B    H  
ATOM   2541  C   MOH B 420      38.486   2.294  24.641  1.00  0.00      B    C  
ATOM   2542  H1  MOH B 420      39.484   2.113  24.843  1.00  0.00      B    H  
ATOM   2543  H2  MOH B 420      38.167   1.652  23.790  1.00  0.00      B    H  
ATOM   2544  H3  MOH B 420      37.959   2.036  25.527  1.00  0.00      B    H  
ATOM   2545  O   MOH B 420      38.252   3.613  24.258  1.00  0.00      B    O  
ATOM   2546  Ho  MOH B 420      38.983   3.900  23.709  1.00  0.00      B    H  
ATOM   2547  C   MOH B 421       7.577   7.027  48.178  1.00  0.00      B    C  
ATOM   2548  H1  MOH B 421       8.626   6.865  47.867  1.00  0.00      B    H  
ATOM   2549  H2  MOH B 421       7.342   8.065  48.153  1.00  0.00      B    H  
ATOM   2550  H3  MOH B 421       6.897   6.455  47.471  1.00  0.00      B    H  
ATOM   2551  O   MOH B 421       7.408   6.508  49.414  1.00  0.00      B    O  
ATOM   2552  Ho  MOH B 421       8.273   6.572  49.834  1.00  0.00      B    H  
ATOM   2553  C   MOH B 422       8.544  13.564  13.624  1.00  0.00      B    C  
ATOM   2554  H1  MOH B 422       7.494  13.651  13.981  1.00  0.00      B    H  
ATOM   2555  H2  MOH B 422       9.219  13.859  14.475  1.00  0.00      B    H  
ATOM   2556  H3  MOH B 422       8.813  12.567  13.205  1.00  0.00      B    H  
ATOM   2557  O   MOH B 422       8.699  14.471  12.551  1.00  0.00      B    O  
ATOM   2558  Ho  MOH B 422       9.585  14.790  12.561  1.00  0.00      B    H  
ATOM   2559  C   MOH B 423      46.903  23.493  38.035  1.00  0.00      B    C  
ATOM   2560  H1  MOH B 423      47.206  22.421  38.050  1.00  0.00      B    H  
ATOM   2561  H2  MOH B 423      46.927  23.755  37.008  1.00  0.00      B    H  
ATOM   2562  H3  MOH B 423      45.920  23.539  38.567  1.00  0.00      B    H  
ATOM   2563  O   MOH B 423      47.931  24.217  38.732  1.00  0.00      B    O  
ATOM   2564  Ho  MOH B 423      48.709  24.126  38.187  1.00  0.00      B    H  
ATOM   2565  C   MOH B 424      50.462  14.771   9.053  1.00  0.00      B    C  
ATOM   2566  H1  MOH B 424      51.370  15.077   9.614  1.00  0.00      B    H  
ATOM   2567  H2  MOH B 424      50.775  14.484   8.021  1.00  0.00      B    H  
ATOM   2568  H3  MOH B 424      50.156  13.961   9.693  1.00  0.00      B    H  
ATOM   2569  O   MOH B 424      49.550  15.817   9.043  1.00  0.00      B    O  
ATOM   2570  Ho  MOH B 424      49.129  15.896   8.250  1.00  0.00      B    H  
ATOM   2571  C   MOH B 425      43.681  34.181  42.670  1.00  0.00      B    C  
ATOM   2572  H1  MOH B 425      43.525  35.076  43.289  1.00  0.00      B    H  
ATOM   2573  H2  MOH B 425      44.504  33.640  43.207  1.00  0.00      B    H  
ATOM   2574  H3  MOH B 425      42.862  33.426  42.705  1.00  0.00      B    H  
ATOM   2575  O   MOH B 425      43.876  34.501  41.367  1.00  0.00      B    O  
ATOM   2576  Ho  MOH B 425      44.653  35.107  41.384  1.00  0.00      B    H  
ATOM   2577  C   MOH B 426      24.305  51.128  47.852  1.00  0.00      B    C  
ATOM   2578  H1  MOH B 426      24.927  51.911  47.392  1.00  0.00      B    H  
ATOM   2579  H2  MOH B 426      24.479  50.872  48.932  1.00  0.00      B    H  
ATOM   2580  H3  MOH B 426      23.200  51.404  47.927  1.00  0.00      B    H  
ATOM   2581  O   MOH B 426      24.428  49.949  47.117  1.00  0.00      B    O  
ATOM   2582  Ho  MOH B 426      24.207  49.169  47.617  1.00  0.00      B    H  
ATOM   2583  C   MOH B 427      13.631  13.453   7.433  1.00  0.00      B    C  
ATOM   2584  H1  MOH B 427      14.275  13.208   6.609  1.00  0.00      B    H  
ATOM   2585  H2  MOH B 427      12.674  13.824   7.011  1.00  0.00      B    H  
ATOM   2586  H3  MOH B 427      13.546  12.544   8.026  1.00  0.00      B    H  
ATOM   2587  O   MOH B 427      14.211  14.449   8.239  1.00  0.00      B    O  
ATOM   2588  Ho  MOH B 427      14.903  14.932   7.754  1.00  0.00      B    H  
ATOM   2589  C   MOH B 428      22.854  44.276   3.893  1.00  0.00      B    C  
ATOM   2590  H1  MOH B 428      22.807  44.292   4.983  1.00  0.00      B    H  
ATOM   2591  H2  MOH B 428      23.707  45.009   3.670  1.00  0.00      B    H  
ATOM   2592  H3  MOH B 428      23.194  43.261   3.674  1.00  0.00      B    H  
ATOM   2593  O   MOH B 428      21.653  44.545   3.277  1.00  0.00      B    O  
ATOM   2594  Ho  MOH B 428      21.777  44.630   2.356  1.00  0.00      B    H  
ATOM   2595  C   MOH B 429      17.137  40.076  24.267  1.00  0.00      B    C  
ATOM   2596  H1  MOH B 429      16.441  40.526  23.585  1.00  0.00      B    H  
ATOM   2597  H2  MOH B 429      16.710  39.656  25.176  1.00  0.00      B    H  
ATOM   2598  H3  MOH B 429      17.526  39.214  23.745  1.00  0.00      B    H  
ATOM   2599  O   MOH B 429      18.167  41.004  24.424  1.00  0.00      B    O  
ATOM   2600  Ho  MOH B 429      17.817  41.817  24.811  1.00  0.00      B    H  
ATOM   2601  C   MOH B 430       9.304  12.222  45.893  1.00  0.00      B    C  
ATOM   2602  H1  MOH B 430       9.613  12.220  44.821  1.00  0.00      B    H  
ATOM   2603  H2  MOH B 430       8.311  12.578  46.096  1.00  0.00      B    H  
ATOM   2604  H3  MOH B 430       9.322  11.218  46.266  1.00  0.00      B    H  
ATOM   2605  O   MOH B 430      10.225  12.955  46.765  1.00  0.00      B    O  
ATOM   2606  Ho  MOH B 430      11.083  12.681  46.473  1.00  0.00      B    H  
ATOM   2607  C   MOH B 431      -0.208  33.911  34.708  1.00  0.00      B    C  
ATOM   2608  H1  MOH B 431      -0.048  34.758  34.022  1.00  0.00      B    H  
ATOM   2609  H2  MOH B 431      -1.216  34.044  35.151  1.00  0.00      B    H  
ATOM   2610  H3  MOH B 431      -0.110  32.928  34.311  1.00  0.00      B    H  
ATOM   2611  O   MOH B 431       0.935  33.957  35.647  1.00  0.00      B    O  
ATOM   2612  Ho  MOH B 431       0.582  34.325  36.503  1.00  0.00      B    H  
ATOM   2613  C   MOH B 432       6.717  48.470   6.058  1.00  0.00      B    C  
ATOM   2614  H1  MOH B 432       7.247  48.431   5.178  1.00  0.00      B    H  
ATOM   2615  H2  MOH B 432       7.444  48.179   6.805  1.00  0.00      B    H  
ATOM   2616  H3  MOH B 432       6.336  49.432   6.285  1.00  0.00      B    H  
ATOM   2617  O   MOH B 432       5.831  47.412   6.031  1.00  0.00      B    O  
ATOM   2618  Ho  MOH B 432       5.460  47.361   5.126  1.00  0.00      B    H  
ATOM   2619  C   MOH B 433      14.848  10.447  29.682  1.00  0.00      B    C  
ATOM   2620  H1  MOH B 433      14.478   9.734  28.987  1.00  0.00      B    H  
ATOM   2621  H2  MOH B 433      15.562  10.006  30.347  1.00  0.00      B    H  
ATOM   2622  H3  MOH B 433      15.174  11.374  29.215  1.00  0.00      B    H  
ATOM   2623  O   MOH B 433      13.782  10.737  30.544  1.00  0.00      B    O  
ATOM   2624  Ho  MOH B 433      13.017  10.896  30.039  1.00  0.00      B    H  
ATOM   2625  C   MOH B 434      35.756  32.340   2.748  1.00  0.00      B    C  
ATOM   2626  H1  MOH B 434      35.187  32.901   3.521  1.00  0.00      B    H  
ATOM   2627  H2  MOH B 434      35.838  32.847   1.764  1.00  0.00      B    H  
ATOM   2628  H3  MOH B 434      36.710  32.098   3.154  1.00  0.00      B    H  
ATOM   2629  O   MOH B 434      35.100  31.083   2.549  1.00  0.00      B    O  
ATOM   2630  Ho  MOH B 434      34.142  31.337   2.437  1.00  0.00      B    H  
ATOM   2631  C   MOH B 435      15.767  36.517  34.565  1.00  0.00      B    C  
ATOM   2632  H1  MOH B 435      16.816  36.392  34.819  1.00  0.00      B    H  
ATOM   2633  H2  MOH B 435      15.730  37.513  34.162  1.00  0.00      B    H  
ATOM   2634  H3  MOH B 435      15.391  35.782  33.794  1.00  0.00      B    H  
ATOM   2635  O   MOH B 435      14.900  36.448  35.696  1.00  0.00      B    O  
ATOM   2636  Ho  MOH B 435      14.442  37.324  35.718  1.00  0.00      B    H  
ATOM   2637  C   MOH B 436      25.391  15.500   4.911  1.00  0.00      B    C  
ATOM   2638  H1  MOH B 436      25.701  16.480   4.616  1.00  0.00      B    H  
ATOM   2639  H2  MOH B 436      25.960  15.049   5.687  1.00  0.00      B    H  
ATOM   2640  H3  MOH B 436      24.320  15.593   5.238  1.00  0.00      B    H  
ATOM   2641  O   MOH B 436      25.440  14.835   3.707  1.00  0.00      B    O  
ATOM   2642  Ho  MOH B 436      26.324  14.774   3.507  1.00  0.00      B    H  
ATOM   2643  C   MOH B 437      29.123  24.967  10.519  1.00  0.00      B    C  
ATOM   2644  H1  MOH B 437      29.946  24.271  10.583  1.00  0.00      B    H  
ATOM   2645  H2  MOH B 437      29.074  25.640  11.345  1.00  0.00      B    H  
ATOM   2646  H3  MOH B 437      29.221  25.502   9.587  1.00  0.00      B    H  
ATOM   2647  O   MOH B 437      27.958  24.215  10.551  1.00  0.00      B    O  
ATOM   2648  Ho  MOH B 437      27.218  24.752  10.591  1.00  0.00      B    H  
ATOM   2649  C   MOH B 438      42.709   2.887  43.814  1.00  0.00      B    C  
ATOM   2650  H1  MOH B 438      42.834   3.937  43.592  1.00  0.00      B    H  
ATOM   2651  H2  MOH B 438      42.003   2.730  44.598  1.00  0.00      B    H  
ATOM   2652  H3  MOH B 438      42.457   2.423  42.876  1.00  0.00      B    H  
ATOM   2653  O   MOH B 438      43.945   2.353  44.248  1.00  0.00      B    O  
ATOM   2654  Ho  MOH B 438      44.673   2.513  43.689  1.00  0.00      B    H  
ATOM   2655  C   MOH B 439      35.509  27.994  11.472  1.00  0.00      B    C  
ATOM   2656  H1  MOH B 439      36.297  28.516  11.905  1.00  0.00      B    H  
ATOM   2657  H2  MOH B 439      35.833  27.074  10.958  1.00  0.00      B    H  
ATOM   2658  H3  MOH B 439      34.847  27.554  12.241  1.00  0.00      B    H  
ATOM   2659  O   MOH B 439      34.760  28.914  10.695  1.00  0.00      B    O  
ATOM   2660  Ho  MOH B 439      34.286  28.461  10.045  1.00  0.00      B    H  
ATOM   2661  C   MOH B 440      33.607  31.770  20.612  1.00  0.00      B    C  
ATOM   2662  H1  MOH B 440      34.696  31.758  20.474  1.00  0.00      B    H  
ATOM   2663  H2  MOH B 440      33.503  31.771  21.696  1.00  0.00      B    H  
ATOM   2664  H3  MOH B 440      33.191  32.619  20.114  1.00  0.00      B    H  
ATOM   2665  O   MOH B 440      33.022  30.623  19.978  1.00  0.00      B    O  
ATOM   2666  Ho  MOH B 440      33.130  30.899  19.059  1.00  0.00      B    H  
ATOM   2667  C   MOH B 441      38.944  31.949  36.848  1.00  0.00      B    C  
ATOM   2668  H1  MOH B 441      38.842  32.180  37.902  1.00  0.00      B    H  
ATOM   2669  H2  MOH B 441      37.903  31.812  36.662  1.00  0.00      B    H  
ATOM   2670  H3  MOH B 441      39.305  32.897  36.313  1.00  0.00      B    H  
ATOM   2671  O   MOH B 441      39.633  30.802  36.371  1.00  0.00      B    O  
ATOM   2672  Ho  MOH B 441      39.438  30.796  35.409  1.00  0.00      B    H  
ATOM   2673  C   MOH B 442      17.445  15.471   7.317  1.00  0.00      B    C  
ATOM   2674  H1  MOH B 442      18.330  15.936   6.961  1.00  0.00      B    H  
ATOM   2675  H2  MOH B 442      17.686  14.467   7.669  1.00  0.00      B    H  
ATOM   2676  H3  MOH B 442      17.019  16.037   8.148  1.00  0.00      B    H  
ATOM   2677  O   MOH B 442      16.530  15.223   6.321  1.00  0.00      B    O  
ATOM   2678  Ho  MOH B 442      16.484  15.931   5.714  1.00  0.00      B    H  
ATOM   2679  C   MOH B 443      24.408  27.061   1.855  1.00  0.00      B    C  
ATOM   2680  H1  MOH B 443      24.417  26.908   2.915  1.00  0.00      B    H  
ATOM   2681  H2  MOH B 443      25.333  27.533   1.577  1.00  0.00      B    H  
ATOM   2682  H3  MOH B 443      24.349  26.091   1.375  1.00  0.00      B    H  
ATOM   2683  O   MOH B 443      23.202  27.695   1.529  1.00  0.00      B    O  
ATOM   2684  Ho  MOH B 443      23.304  28.579   1.945  1.00  0.00      B    H  
ATOM   2685  C   MOH B 444      10.457  48.419  39.608  1.00  0.00      B    C  
ATOM   2686  H1  MOH B 444       9.867  47.472  39.425  1.00  0.00      B    H  
ATOM   2687  H2  MOH B 444      10.344  49.056  38.648  1.00  0.00      B    H  
ATOM   2688  H3  MOH B 444      10.070  48.765  40.513  1.00  0.00      B    H  
ATOM   2689  O   MOH B 444      11.786  47.953  39.669  1.00  0.00      B    O  
ATOM   2690  Ho  MOH B 444      12.016  48.224  40.529  1.00  0.00      B    H  
ATOM   2691  C   MOH B 445      13.755   6.210  32.730  1.00  0.00      B    C  
ATOM   2692  H1  MOH B 445      13.611   7.108  33.392  1.00  0.00      B    H  
ATOM   2693  H2  MOH B 445      13.375   5.357  33.142  1.00  0.00      B    H  
ATOM   2694  H3  MOH B 445      13.070   6.427  31.917  1.00  0.00      B    H  
ATOM   2695  O   MOH B 445      15.008   5.911  32.158  1.00  0.00      B    O  
ATOM   2696  Ho  MOH B 445      15.533   6.705  32.170  1.00  0.00      B    H  
ATOM   2697  C   MOH B 446       0.866  20.618  17.843  1.00  0.00      B    C  
ATOM   2698  H1  MOH B 446       0.445  19.710  18.355  1.00  0.00      B    H  
ATOM   2699  H2  MOH B 446       1.593  20.999  18.468  1.00  0.00      B    H  
ATOM   2700  H3  MOH B 446       1.401  20.418  16.905  1.00  0.00      B    H  
ATOM   2701  O   MOH B 446      -0.210  21.464  17.482  1.00  0.00      B    O  
ATOM   2702  Ho  MOH B 446      -1.074  20.958  17.484  1.00  0.00      B    H  
ATOM   2703  C   MOH B 447      31.830  25.534  41.569  1.00  0.00      B    C  
ATOM   2704  H1  MOH B 447      32.401  26.421  41.905  1.00  0.00      B    H  
ATOM   2705  H2  MOH B 447      31.503  25.677  40.562  1.00  0.00      B    H  
ATOM   2706  H3  MOH B 447      32.460  24.665  41.520  1.00  0.00      B    H  
ATOM   2707  O   MOH B 447      30.653  25.476  42.194  1.00  0.00      B    O  
ATOM   2708  Ho  MOH B 447      30.234  24.624  41.987  1.00  0.00      B    H  
ATOM   2709  C   MOH B 448      33.628  38.981  40.465  1.00  0.00      B    C  
ATOM   2710  H1  MOH B 448      33.313  38.110  39.948  1.00  0.00      B    H  
ATOM   2711  H2  MOH B 448      33.361  39.737  39.743  1.00  0.00      B    H  
ATOM   2712  H3  MOH B 448      32.889  39.043  41.250  1.00  0.00      B    H  
ATOM   2713  O   MOH B 448      35.017  39.058  40.965  1.00  0.00      B    O  
ATOM   2714  Ho  MOH B 448      35.111  38.531  41.755  1.00  0.00      B    H  
ATOM   2715  C   MOH B 449       3.952  39.007  33.174  1.00  0.00      B    C  
ATOM   2716  H1  MOH B 449       2.904  39.358  33.342  1.00  0.00      B    H  
ATOM   2717  H2  MOH B 449       4.411  38.957  34.214  1.00  0.00      B    H  
ATOM   2718  H3  MOH B 449       3.925  37.978  32.919  1.00  0.00      B    H  
ATOM   2719  O   MOH B 449       4.626  39.753  32.095  1.00  0.00      B    O  
ATOM   2720  Ho  MOH B 449       3.928  39.907  31.436  1.00  0.00      B    H  
ATOM   2721  C   MOH B 450       9.466  30.329  47.603  1.00  0.00      B    C  
ATOM   2722  H1  MOH B 450       9.300  29.861  48.608  1.00  0.00      B    H  
ATOM   2723  H2  MOH B 450       8.968  31.265  47.440  1.00  0.00      B    H  
ATOM   2724  H3  MOH B 450      10.523  30.442  47.556  1.00  0.00      B    H  
ATOM   2725  O   MOH B 450       9.013  29.494  46.595  1.00  0.00      B    O  
ATOM   2726  Ho  MOH B 450       8.062  29.538  46.557  1.00  0.00      B    H  
ATOM   2727  C   MOH B 451      30.548  46.352  32.286  1.00  0.00      B    C  
ATOM   2728  H1  MOH B 451      31.204  47.210  32.387  1.00  0.00      B    H  
ATOM   2729  H2  MOH B 451      29.643  46.805  31.824  1.00  0.00      B    H  
ATOM   2730  H3  MOH B 451      30.902  45.569  31.611  1.00  0.00      B    H  
ATOM   2731  O   MOH B 451      30.267  45.802  33.564  1.00  0.00      B    O  
ATOM   2732  Ho  MOH B 451      29.319  45.577  33.535  1.00  0.00      B    H  
ATOM   2733  C   MOH B 452       9.488  29.235   8.891  1.00  0.00      B    C  
ATOM   2734  H1  MOH B 452       8.831  28.538   9.380  1.00  0.00      B    H  
ATOM   2735  H2  MOH B 452       9.932  29.936   9.564  1.00  0.00      B    H  
ATOM   2736  H3  MOH B 452      10.376  28.630   8.514  1.00  0.00      B    H  
ATOM   2737  O   MOH B 452       8.797  29.842   7.830  1.00  0.00      B    O  
ATOM   2738  Ho  MOH B 452       9.143  29.565   6.988  1.00  0.00      B    H  
ATOM   2739  C   MOH B 453       7.422  16.524  40.570  1.00  0.00      B    C  
ATOM   2740  H1  MOH B 453       6.944  15.861  39.896  1.00  0.00      B    H  
ATOM   2741  H2  MOH B 453       6.708  16.442  41.473  1.00  0.00      B    H  
ATOM   2742  H3  MOH B 453       8.435  16.156  40.698  1.00  0.00      B    H  
ATOM   2743  O   MOH B 453       7.455  17.918  40.115  1.00  0.00      B    O  
ATOM   2744  Ho  MOH B 453       7.966  17.898  39.317  1.00  0.00      B    H  
ATOM   2745  C   MOH B 454      35.409   1.248  33.345  1.00  0.00      B    C  
ATOM   2746  H1  MOH B 454      34.537   1.948  33.498  1.00  0.00      B    H  
ATOM   2747  H2  MOH B 454      35.073   0.206  33.485  1.00  0.00      B    H  
ATOM   2748  H3  MOH B 454      35.813   1.352  32.364  1.00  0.00      B    H  
ATOM   2749  O   MOH B 454      36.417   1.504  34.336  1.00  0.00      B    O  
ATOM   2750  Ho  MOH B 454      36.014   1.549  35.140  1.00  0.00      B    H  
ATOM   2751  C   MOH B 455      37.440  18.766  29.751  1.00  0.00      B    C  
ATOM   2752  H1  MOH B 455      37.771  19.181  28.814  1.00  0.00      B    H  
ATOM   2753  H2  MOH B 455      38.325  18.711  30.392  1.00  0.00      B    H  
ATOM   2754  H3  MOH B 455      36.635  19.411  30.162  1.00  0.00      B    H  
ATOM   2755  O   MOH B 455      37.121  17.470  29.547  1.00  0.00      B    O  
ATOM   2756  Ho  MOH B 455      37.835  16.998  29.097  1.00  0.00      B    H  
ATOM   2757  C   MOH B 456      30.769  33.616   7.529  1.00  0.00      B    C  
ATOM   2758  H1  MOH B 456      30.887  32.684   8.055  1.00  0.00      B    H  
ATOM   2759  H2  MOH B 456      30.515  34.368   8.282  1.00  0.00      B    H  
ATOM   2760  H3  MOH B 456      31.626  33.822   6.822  1.00  0.00      B    H  
ATOM   2761  O   MOH B 456      29.661  33.384   6.648  1.00  0.00      B    O  
ATOM   2762  Ho  MOH B 456      29.068  32.791   7.098  1.00  0.00      B    H  
ATOM   2763  C   MOH B 457      39.125   2.072  12.876  1.00  0.00      B    C  
ATOM   2764  H1  MOH B 457      40.138   2.071  13.284  1.00  0.00      B    H  
ATOM   2765  H2  MOH B 457      38.303   2.443  13.502  1.00  0.00      B    H  
ATOM   2766  H3  MOH B 457      39.146   2.579  11.945  1.00  0.00      B    H  
ATOM   2767  O   MOH B 457      38.890   0.750  12.520  1.00  0.00      B    O  
ATOM   2768  Ho  MOH B 457      39.516   0.598  11.778  1.00  0.00      B    H  
ATOM   2769  C   MOH B 458      51.407  46.502  39.497  1.00  0.00      B    C  
ATOM   2770  H1  MOH B 458      52.039  46.155  40.251  1.00  0.00      B    H  
ATOM   2771  H2  MOH B 458      51.467  47.599  39.582  1.00  0.00      B    H  
ATOM   2772  H3  MOH B 458      51.743  46.076  38.549  1.00  0.00      B    H  
ATOM   2773  O   MOH B 458      50.173  45.909  39.730  1.00  0.00      B    O  
ATOM   2774  Ho  MOH B 458      49.479  46.533  39.452  1.00  0.00      B    H  
ATOM   2775  C   MOH B 459      11.027  44.148  50.002  1.00  0.00      B    C  
ATOM   2776  H1  MOH B 459      10.550  43.347  49.419  1.00  0.00      B    H  
ATOM   2777  H2  MOH B 459      12.036  43.825  50.188  1.00  0.00      B    H  
ATOM   2778  H3  MOH B 459      11.032  45.070  49.427  1.00  0.00      B    H  
ATOM   2779  O   MOH B 459      10.298  44.442  51.209  1.00  0.00      B    O  
ATOM   2780  Ho  MOH B 459      10.955  44.874  51.748  1.00  0.00      B    H  
ATOM   2781  C   MOH B 460       3.852   5.946  48.212  1.00  0.00      B    C  
ATOM   2782  H1  MOH B 460       4.842   5.474  48.347  1.00  0.00      B    H  
ATOM   2783  H2  MOH B 460       3.060   5.174  48.499  1.00  0.00      B    H  
ATOM   2784  H3  MOH B 460       3.829   6.828  48.857  1.00  0.00      B    H  
ATOM   2785  O   MOH B 460       3.610   6.433  46.898  1.00  0.00      B    O  
ATOM   2786  Ho  MOH B 460       4.282   7.035  46.646  1.00  0.00      B    H  
ATOM   2787  C   MOH B 461      37.747   8.394  26.257  1.00  0.00      B    C  
ATOM   2788  H1  MOH B 461      37.778   9.344  25.688  1.00  0.00      B    H  
ATOM   2789  H2  MOH B 461      37.068   7.683  25.873  1.00  0.00      B    H  
ATOM   2790  H3  MOH B 461      38.725   7.903  26.032  1.00  0.00      B    H  
ATOM   2791  O   MOH B 461      37.780   8.653  27.670  1.00  0.00      B    O  
ATOM   2792  Ho  MOH B 461      36.978   9.210  27.932  1.00  0.00      B    H  
ATOM   2793  C   MOH B 462      31.304  31.011  44.762  1.00  0.00      B    C  
ATOM   2794  H1  MOH B 462      32.153  31.212  45.456  1.00  0.00      B    H  
ATOM   2795  H2  MOH B 462      30.508  30.493  45.301  1.00  0.00      B    H  
ATOM   2796  H3  MOH B 462      30.945  31.954  44.447  1.00  0.00      B    H  
ATOM   2797  O   MOH B 462      31.761  30.229  43.627  1.00  0.00      B    O  
ATOM   2798  Ho  MOH B 462      31.479  29.317  43.726  1.00  0.00      B    H  
ATOM   2799  C   MOH B 463      51.765  48.781  47.425  1.00  0.00      B    C  
ATOM   2800  H1  MOH B 463      51.159  49.658  47.626  1.00  0.00      B    H  
ATOM   2801  H2  MOH B 463      51.775  48.563  46.327  1.00  0.00      B    H  
ATOM   2802  H3  MOH B 463      52.847  48.912  47.742  1.00  0.00      B    H  
ATOM   2803  O   MOH B 463      51.394  47.592  48.075  1.00  0.00      B    O  
ATOM   2804  Ho  MOH B 463      51.712  47.534  48.974  1.00  0.00      B    H  
ATOM   2805  C   MOH B 464      41.519  25.257  44.992  1.00  0.00      B    C  
ATOM   2806  H1  MOH B 464      40.839  24.382  45.144  1.00  0.00      B    H  
ATOM   2807  H2  MOH B 464      41.053  26.220  44.796  1.00  0.00      B    H  
ATOM   2808  H3  MOH B 464      41.920  25.333  46.031  1.00  0.00      B    H  
ATOM   2809  O   MOH B 464      42.424  24.885  44.097  1.00  0.00      B    O  
ATOM   2810  Ho  MOH B 464      42.986  24.245  44.550  1.00  0.00      B    H  
ATOM   2811  C   MOH B 465      25.942   4.935   5.667  1.00  0.00      B    C  
ATOM   2812  H1  MOH B 465      26.877   5.437   5.403  1.00  0.00      B    H  
ATOM   2813  H2  MOH B 465      25.249   5.285   4.920  1.00  0.00      B    H  
ATOM   2814  H3  MOH B 465      26.041   3.878   5.322  1.00  0.00      B    H  
ATOM   2815  O   MOH B 465      25.381   5.044   6.935  1.00  0.00      B    O  
ATOM   2816  Ho  MOH B 465      25.132   4.174   7.319  1.00  0.00      B    H  
ATOM   2817  C   MOH B 466       9.038  23.103  35.549  1.00  0.00      B    C  
ATOM   2818  H1  MOH B 466       9.424  22.190  35.897  1.00  0.00      B    H  
ATOM   2819  H2  MOH B 466       8.060  22.852  35.308  1.00  0.00      B    H  
ATOM   2820  H3  MOH B 466       9.294  23.884  36.291  1.00  0.00      B    H  
ATOM   2821  O   MOH B 466       9.931  23.435  34.441  1.00  0.00      B    O  
ATOM   2822  Ho  MOH B 466       9.662  22.901  33.689  1.00  0.00      B    H  
ATOM   2823  C   MOH B 467      16.708  35.398  46.902  1.00  0.00      B    C  
ATOM   2824  H1  MOH B 467      15.739  35.006  46.623  1.00  0.00      B    H  
ATOM   2825  H2  MOH B 467      17.052  34.842  47.772  1.00  0.00      B    H  
ATOM   2826  H3  MOH B 467      17.416  35.449  46.077  1.00  0.00      B    H  
ATOM   2827  O   MOH B 467      16.555  36.704  47.346  1.00  0.00      B    O  
ATOM   2828  Ho  MOH B 467      16.048  36.661  48.157  1.00  0.00      B    H  
ATOM   2829  C   MOH B 468      28.759  50.706  25.603  1.00  0.00      B    C  
ATOM   2830  H1  MOH B 468      28.509  49.651  25.538  1.00  0.00      B    H  
ATOM   2831  H2  MOH B 468      28.271  51.141  24.728  1.00  0.00      B    H  
ATOM   2832  H3  MOH B 468      28.305  51.093  26.533  1.00  0.00      B    H  
ATOM   2833  O   MOH B 468      30.142  50.862  25.408  1.00  0.00      B    O  
ATOM   2834  Ho  MOH B 468      30.348  51.503  26.081  1.00  0.00      B    H  
ATOM   2835  C   MOH B 469       2.854  17.406  17.215  1.00  0.00      B    C  
ATOM   2836  H1  MOH B 469       3.508  18.155  16.840  1.00  0.00      B    H  
ATOM   2837  H2  MOH B 469       1.913  17.614  16.675  1.00  0.00      B    H  
ATOM   2838  H3  MOH B 469       3.132  16.436  16.932  1.00  0.00      B    H  
ATOM   2839  O   MOH B 469       2.530  17.454  18.587  1.00  0.00      B    O  
ATOM   2840  Ho  MOH B 469       1.949  16.711  18.782  1.00  0.00      B    H  
ATOM   2841  C   MOH B 470      11.213   1.958  16.272  1.00  0.00      B    C  
ATOM   2842  H1  MOH B 470      10.779   2.842  16.719  1.00  0.00      B    H  
ATOM   2843  H2  MOH B 470      10.680   1.037  16.434  1.00  0.00      B    H  
ATOM   2844  H3  MOH B 470      11.170   2.291  15.270  1.00  0.00      B    H  
ATOM   2845  O   MOH B 470      12.570   1.747  16.461  1.00  0.00      B    O  
ATOM   2846  Ho  MOH B 470      12.792   1.283  17.304  1.00  0.00      B    H  
ATOM   2847  C   MOH B 471      22.955   3.017  11.728  1.00  0.00      B    C  
ATOM   2848  H1  MOH B 471      22.254   2.288  11.531  1.00  0.00      B    H  
ATOM   2849  H2  MOH B 471      22.513   3.987  11.613  1.00  0.00      B    H  
ATOM   2850  H3  MOH B 471      23.110   2.934  12.809  1.00  0.00      B    H  
ATOM   2851  O   MOH B 471      24.113   2.790  10.929  1.00  0.00      B    O  
ATOM   2852  Ho  MOH B 471      24.621   2.135  11.476  1.00  0.00      B    H  
ATOM   2853  C   MOH B 472      47.799  22.783  44.688  1.00  0.00      B    C  
ATOM   2854  H1  MOH B 472      48.677  23.188  45.204  1.00  0.00      B    H  
ATOM   2855  H2  MOH B 472      47.398  23.565  44.073  1.00  0.00      B    H  
ATOM   2856  H3  MOH B 472      48.197  21.874  44.154  1.00  0.00      B    H  
ATOM   2857  O   MOH B 472      46.759  22.175  45.439  1.00  0.00      B    O  
ATOM   2858  Ho  MOH B 472      46.842  21.161  45.501  1.00  0.00      B    H  
ATOM   2859  C   MOH B 473      28.730   1.428  49.022  1.00  0.00      B    C  
ATOM   2860  H1  MOH B 473      28.534   1.866  48.007  1.00  0.00      B    H  
ATOM   2861  H2  MOH B 473      29.482   1.932  49.638  1.00  0.00      B    H  
ATOM   2862  H3  MOH B 473      27.753   1.518  49.490  1.00  0.00      B    H  
ATOM   2863  O   MOH B 473      29.134   0.075  48.918  1.00  0.00      B    O  
ATOM   2864  Ho  MOH B 473      30.058   0.004  48.615  1.00  0.00      B    H  
ATOM   2865  C   MOH B 474      30.816  42.068   7.530  1.00  0.00      B    C  
ATOM   2866  H1  MOH B 474      31.115  42.997   8.012  1.00  0.00      B    H  
ATOM   2867  H2  MOH B 474      30.106  42.288   6.834  1.00  0.00      B    H  
ATOM   2868  H3  MOH B 474      31.667  41.624   7.098  1.00  0.00      B    H  
ATOM   2869  O   MOH B 474      30.213  41.225   8.491  1.00  0.00      B    O  
ATOM   2870  Ho  MOH B 474      29.551  41.780   8.893  1.00  0.00      B    H  
ATOM   2871  C   MOH B 475      33.985  30.844  27.828  1.00  0.00      B    C  
ATOM   2872  H1  MOH B 475      34.158  30.585  28.884  1.00  0.00      B    H  
ATOM   2873  H2  MOH B 475      34.458  31.857  27.710  1.00  0.00      B    H  
ATOM   2874  H3  MOH B 475      34.503  30.125  27.191  1.00  0.00      B    H  
ATOM   2875  O   MOH B 475      32.578  30.783  27.576  1.00  0.00      B    O  
ATOM   2876  Ho  MOH B 475      32.205  31.552  27.926  1.00  0.00      B    H  
ATOM   2877  C   MOH B 476      36.474  30.997  48.250  1.00  0.00      B    C  
ATOM   2878  H1  MOH B 476      37.041  31.940  48.094  1.00  0.00      B    H  
ATOM   2879  H2  MOH B 476      35.419  31.087  47.923  1.00  0.00      B    H  
ATOM   2880  H3  MOH B 476      36.798  30.180  47.624  1.00  0.00      B    H  
ATOM   2881  O   MOH B 476      36.595  30.546  49.613  1.00  0.00      B    O  
ATOM   2882  Ho  MOH B 476      35.824  30.029  49.882  1.00  0.00      B    H  
ATOM   2883  C   MOH B 477       0.550  39.452  44.448  1.00  0.00      B    C  
ATOM   2884  H1  MOH B 477       0.526  39.783  45.520  1.00  0.00      B    H  
ATOM   2885  H2  MOH B 477      -0.106  38.681  44.291  1.00  0.00      B    H  
ATOM   2886  H3  MOH B 477       0.178  40.245  43.864  1.00  0.00      B    H  
ATOM   2887  O   MOH B 477       1.877  39.014  44.040  1.00  0.00      B    O  
ATOM   2888  Ho  MOH B 477       2.517  39.545  44.484  1.00  0.00      B    H  
ATOM   2889  C   MOH B 478      41.171  10.073  13.061  1.00  0.00      B    C  
ATOM   2890  H1  MOH B 478      40.140  10.220  12.901  1.00  0.00      B    H  
ATOM   2891  H2  MOH B 478      41.576   9.272  12.431  1.00  0.00      B    H  
ATOM   2892  H3  MOH B 478      41.647  11.004  12.651  1.00  0.00      B    H  
ATOM   2893  O   MOH B 478      41.459   9.842  14.486  1.00  0.00      B    O  
ATOM   2894  Ho  MOH B 478      42.027  10.630  14.652  1.00  0.00      B    H  
ATOM   2895  C   MOH B 479      17.126  24.110  19.974  1.00  0.00      B    C  
ATOM   2896  H1  MOH B 479      16.602  24.843  19.348  1.00  0.00      B    H  
ATOM   2897  H2  MOH B 479      16.530  23.961  20.865  1.00  0.00      B    H  
ATOM   2898  H3  MOH B 479      17.173  23.177  19.451  1.00  0.00      B    H  
ATOM   2899  O   MOH B 479      18.385  24.546  20.491  1.00  0.00      B    O  
ATOM   2900  Ho  MOH B 479      18.539  24.196  21.334  1.00  0.00      B    H  
ATOM   2901  C   MOH B 480      26.675  32.954  40.435  1.00  0.00      B    C  
ATOM   2902  H1  MOH B 480      26.895  33.472  39.506  1.00  0.00      B    H  
ATOM   2903  H2  MOH B 480      25.667  33.214  40.754  1.00  0.00      B    H  
ATOM   2904  H3  MOH B 480      26.808  31.916  40.358  1.00  0.00      B    H  
ATOM   2905  O   MOH B 480      27.724  33.357  41.329  1.00  0.00      B    O  
ATOM   2906  Ho  MOH B 480      28.540  32.908  41.112  1.00  0.00      B    H  
ATOM   2907  C   MOH B 481      34.928   7.465   2.288  1.00  0.00      B    C  
ATOM   2908  H1  MOH B 481      34.784   7.009   1.322  1.00  0.00      B    H  
ATOM   2909  H2  MOH B 481      34.889   8.582   2.215  1.00  0.00      B    H  
ATOM   2910  H3  MOH B 481      34.074   7.136   2.969  1.00  0.00      B    H  
ATOM   2911  O   MOH B 481      36.155   6.984   2.743  1.00  0.00      B    O  
ATOM   2912  Ho  MOH B 481      36.770   7.419   2.143  1.00  0.00      B    H  
ATOM   2913  C   MOH B 482      20.188  25.736  14.234  1.00  0.00      B    C  
ATOM   2914  H1  MOH B 482      20.842  25.559  13.369  1.00  0.00      B    H  
ATOM   2915  H2  MOH B 482      19.130  25.541  13.859  1.00  0.00      B    H  
ATOM   2916  H3  MOH B 482      20.304  25.060  15.073  1.00  0.00      B    H  
ATOM   2917  O   MOH B 482      20.231  27.118  14.693  1.00  0.00      B    O  
ATOM   2918  Ho  MOH B 482      20.820  27.204  15.441  1.00  0.00      B    H  
ATOM   2919  C   MOH B 483      34.848  41.396  13.626  1.00  0.00      B    C  
ATOM   2920  H1  MOH B 483      33.958  41.799  14.134  1.00  0.00      B    H  
ATOM   2921  H2  MOH B 483      34.682  41.158  12.569  1.00  0.00      B    H  
ATOM   2922  H3  MOH B 483      35.623  42.165  13.649  1.00  0.00      B    H  
ATOM   2923  O   MOH B 483      35.435  40.292  14.290  1.00  0.00      B    O  
ATOM   2924  Ho  MOH B 483      36.246  40.113  13.878  1.00  0.00      B    H  
ATOM   2925  C   MOH B 484       9.155  45.595  35.856  1.00  0.00      B    C  
ATOM   2926  H1  MOH B 484       9.344  44.576  36.279  1.00  0.00      B    H  
ATOM   2927  H2  MOH B 484       9.498  46.504  36.399  1.00  0.00      B    H  
ATOM   2928  H3  MOH B 484       9.612  45.597  34.868  1.00  0.00      B    H  
ATOM   2929  O   MOH B 484       7.770  45.861  35.653  1.00  0.00      B    O  
ATOM   2930  Ho  MOH B 484       7.257  45.668  36.451  1.00  0.00      B    H  
ATOM   2931  C   MOH B 485      45.624  37.548  44.396  1.00  0.00      B    C  
ATOM   2932  H1  MOH B 485      45.678  36.612  44.919  1.00  0.00      B    H  
ATOM   2933  H2  MOH B 485      44.754  38.037  44.617  1.00  0.00      B    H  
ATOM   2934  H3  MOH B 485      46.433  38.131  44.793  1.00  0.00      B    H  
ATOM   2935  O   MOH B 485      45.755  37.536  42.984  1.00  0.00      B    O  
ATOM   2936  Ho  MOH B 485      46.539  38.033  42.782  1.00  0.00      B    H  
ATOM   2937  C   MOH B 486      11.887  21.505   1.893  1.00  0.00      B    C  
ATOM   2938  H1  MOH B 486      11.962  20.964   0.925  1.00  0.00      B    H  
ATOM   2939  H2  MOH B 486      10.835  21.821   2.049  1.00  0.00      B    H  
ATOM   2940  H3  MOH B 486      12.167  20.852   2.657  1.00  0.00      B    H  
ATOM   2941  O   MOH B 486      12.709  22.596   1.835  1.00  0.00      B    O  
ATOM   2942  Ho  MOH B 486      12.257  23.285   1.368  1.00  0.00      B    H  
ATOM   2943  C   MOH B 487      21.819  18.239  41.958  1.00  0.00      B    C  
ATOM   2944  H1  MOH B 487      21.858  17.514  41.176  1.00  0.00      B    H  
ATOM   2945  H2  MOH B 487      21.741  17.730  42.927  1.00  0.00      B    H  
ATOM   2946  H3  MOH B 487      22.733  18.795  42.065  1.00  0.00      B    H  
ATOM   2947  O   MOH B 487      20.704  19.194  41.869  1.00  0.00      B    O  
ATOM   2948  Ho  MOH B 487      20.925  19.793  41.152  1.00  0.00      B    H  
ATOM   2949  C   MOH B 488      46.821  18.766  12.795  1.00  0.00      B    C  
ATOM   2950  H1  MOH B 488      46.927  19.186  13.830  1.00  0.00      B    H  
ATOM   2951  H2  MOH B 488      47.388  19.497  12.228  1.00  0.00      B    H  
ATOM   2952  H3  MOH B 488      47.252  17.783  12.812  1.00  0.00      B    H  
ATOM   2953  O   MOH B 488      45.538  18.838  12.213  1.00  0.00      B    O  
ATOM   2954  Ho  MOH B 488      45.688  18.662  11.280  1.00  0.00      B    H  
ATOM   2955  C   MOH B 489       5.047  34.124  13.396  1.00  0.00      B    C  
ATOM   2956  H1  MOH B 489       5.507  35.108  13.675  1.00  0.00      B    H  
ATOM   2957  H2  MOH B 489       5.209  33.867  12.409  1.00  0.00      B    H  
ATOM   2958  H3  MOH B 489       5.249  33.255  14.013  1.00  0.00      B    H  
ATOM   2959  O   MOH B 489       3.684  34.332  13.336  1.00  0.00      B    O  
ATOM   2960  Ho  MOH B 489       3.303  33.767  12.652  1.00  0.00      B    H  
ATOM   2961  C   MOH B 490      26.188  48.976  15.875  1.00  0.00      B    C  
ATOM   2962  H1  MOH B 490      25.242  49.466  16.177  1.00  0.00      B    H  
ATOM   2963  H2  MOH B 490      26.325  47.989  16.349  1.00  0.00      B    H  
ATOM   2964  H3  MOH B 490      26.123  48.754  14.837  1.00  0.00      B    H  
ATOM   2965  O   MOH B 490      27.364  49.829  16.099  1.00  0.00      B    O  
ATOM   2966  Ho  MOH B 490      28.193  49.328  16.040  1.00  0.00      B    H  
ATOM   2967  C   MOH B 491      50.395   2.457  17.846  1.00  0.00      B    C  
ATOM   2968  H1  MOH B 491      50.045   1.440  18.003  1.00  0.00      B    H  
ATOM   2969  H2  MOH B 491      49.785   2.954  17.141  1.00  0.00      B    H  
ATOM   2970  H3  MOH B 491      50.350   3.035  18.842  1.00  0.00      B    H  
ATOM   2971  O   MOH B 491      51.683   2.420  17.290  1.00  0.00      B    O  
ATOM   2972  Ho  MOH B 491      51.974   3.317  17.320  1.00  0.00      B    H  
ATOM   2973  C   MOH B 492      33.842  18.532  32.897  1.00  0.00      B    C  
ATOM   2974  H1  MOH B 492      33.411  18.031  32.005  1.00  0.00      B    H  
ATOM   2975  H2  MOH B 492      34.551  19.265  32.604  1.00  0.00      B    H  
ATOM   2976  H3  MOH B 492      33.029  19.109  33.300  1.00  0.00      B    H  
ATOM   2977  O   MOH B 492      34.257  17.461  33.701  1.00  0.00      B    O  
ATOM   2978  Ho  MOH B 492      34.945  17.006  33.230  1.00  0.00      B    H  
ATOM   2979  C   MOH B 493      20.093  13.516   8.938  1.00  0.00      B    C  
ATOM   2980  H1  MOH B 493      20.611  12.906   9.622  1.00  0.00      B    H  
ATOM   2981  H2  MOH B 493      20.454  13.071   7.978  1.00  0.00      B    H  
ATOM   2982  H3  MOH B 493      19.032  13.294   9.164  1.00  0.00      B    H  
ATOM   2983  O   MOH B 493      20.414  14.868   9.076  1.00  0.00      B    O  
ATOM   2984  Ho  MOH B 493      20.283  15.148  10.006  1.00  0.00      B    H  
ATOM   2985  C   MOH B 494      40.978  24.660   3.625  1.00  0.00      B    C  
ATOM   2986  H1  MOH B 494      41.576  25.401   4.089  1.00  0.00      B    H  
ATOM   2987  H2  MOH B 494      40.833  24.919   2.504  1.00  0.00      B    H  
ATOM   2988  H3  MOH B 494      41.491  23.642   3.694  1.00  0.00      B    H  
ATOM   2989  O   MOH B 494      39.757  24.538   4.211  1.00  0.00      B    O  
ATOM   2990  Ho  MOH B 494      39.337  25.386   4.046  1.00  0.00      B    H  
ATOM   2991  C   MOH B 495       7.932  20.413  22.251  1.00  0.00      B    C  
ATOM   2992  H1  MOH B 495       8.372  19.589  21.677  1.00  0.00      B    H  
ATOM   2993  H2  MOH B 495       8.173  21.296  21.749  1.00  0.00      B    H  
ATOM   2994  H3  MOH B 495       6.903  20.249  22.320  1.00  0.00      B    H  
ATOM   2995  O   MOH B 495       8.441  20.405  23.542  1.00  0.00      B    O  
ATOM   2996  Ho  MOH B 495       9.368  20.005  23.485  1.00  0.00      B    H  
ATOM   2997  C   MOH B 496      12.372   1.812   9.210  1.00  0.00      B    C  
ATOM   2998  H1  MOH B 496      13.345   1.849   8.702  1.00  0.00      B    H  
ATOM   2999  H2  MOH B 496      12.418   2.271  10.229  1.00  0.00      B    H  
ATOM   3000  H3  MOH B 496      11.615   2.389   8.601  1.00  0.00      B    H  
ATOM   3001  O   MOH B 496      11.810   0.515   9.307  1.00  0.00      B    O  
ATOM   3002  Ho  MOH B 496      11.322   0.459  10.205  1.00  0.00      B    H  
ATOM   3003  C   MOH B 497       6.779  19.235  10.947  1.00  0.00      B    C  
ATOM   3004  H1  MOH B 497       6.065  19.870  11.583  1.00  0.00      B    H  
ATOM   3005  H2  MOH B 497       6.921  18.320  11.449  1.00  0.00      B    H  
ATOM   3006  H3  MOH B 497       6.301  19.100  10.004  1.00  0.00      B    H  
ATOM   3007  O   MOH B 497       8.017  19.931  10.974  1.00  0.00      B    O  
ATOM   3008  Ho  MOH B 497       8.080  20.244  11.873  1.00  0.00      B    H  
ATOM   3009  C   MOH B 498      29.944  28.517  10.974  1.00  0.00      B    C  
ATOM   3010  H1  MOH B 498      29.587  27.982  10.077  1.00  0.00      B    H  
ATOM   3011  H2  MOH B 498      29.797  29.579  10.825  1.00  0.00      B    H  
ATOM   3012  H3  MOH B 498      29.526  28.218  11.888  1.00  0.00      B    H  
ATOM   3013  O   MOH B 498      31.290  28.342  11.155  1.00  0.00      B    O  
ATOM   3014  Ho  MOH B 498      31.562  29.125  11.629  1.00  0.00      B    H  
ATOM   3015  C   MOH B 499      20.831  16.294  23.343  1.00  0.00      B    C  
ATOM   3016  H1  MOH B 499      21.421  15.729  23.972  1.00  0.00      B    H  
ATOM   3017  H2  MOH B 499      19.873  15.789  23.615  1.00  0.00      B    H  
ATOM   3018  H3  MOH B 499      20.876  17.346  23.597  1.00  0.00      B    H  
ATOM   3019  O   MOH B 499      21.059  16.170  21.965  1.00  0.00      B    O  
ATOM   3020  Ho  MOH B 499      20.902  15.286  21.703  1.00  0.00      B    H  
ATOM   3021  C   MOH B 500      44.340  13.447  39.010  1.00  0.00      B    C  
ATOM   3022  H1  MOH B 500      44.994  12.828  39.704  1.00  0.00      B    H  
ATOM   3023  H2  MOH B 500      44.711  14.457  39.190  1.00  0.00      B    H  
ATOM   3024  H3  MOH B 500      44.517  13.143  38.030  1.00  0.00      B    H  
ATOM   3025  O   MOH B 500      43.016  13.221  39.355  1.00  0.00      B    O  
ATOM   3026  Ho  MOH B 500      42.357  13.168  38.672  1.00  0.00      B    H  
ATOM   3027  C   MOH B 501      25.696  -0.348  12.775  1.00  0.00      B    C  
ATOM   3028  H1  MOH B 501      25.286  -1.223  12.360  1.00  0.00      B    H  
ATOM   3029  H2  MOH B 501      26.471  -0.552  13.458  1.00  0.00      B    H  
ATOM   3030  H3  MOH B 501      26.137   0.020  11.830  1.00  0.00      B    H  
ATOM   3031  O   MOH B 501      24.629   0.417  13.202  1.00  0.00      B    O  
ATOM   3032  Ho  MOH B 501      25.036   1.159  13.663  1.00  0.00      B    H  
ATOM   3033  C   MOH B 502       7.084   1.832  38.453  1.00  0.00      B    C  
ATOM   3034  H1  MOH B 502       6.605   2.867  38.579  1.00  0.00      B    H  
ATOM   3035  H2  MOH B 502       6.995   1.365  39.473  1.00  0.00      B    H  
ATOM   3036  H3  MOH B 502       6.410   1.222  37.915  1.00  0.00      B    H  
ATOM   3037  O   MOH B 502       8.389   1.837  37.994  1.00  0.00      B    O  
ATOM   3038  Ho  MOH B 502       9.039   1.791  38.674  1.00  0.00      B    H  
ATOM   3039  C   MOH B 503      11.074  42.862  16.273  1.00  0.00      B    C  
ATOM   3040  H1  MOH B 503      11.961  42.281  16.234  1.00  0.00      B    H  
ATOM   3041  H2  MOH B 503      11.211  43.837  15.827  1.00  0.00      B    H  
ATOM   3042  H3  MOH B 503      10.221  42.418  15.749  1.00  0.00      B    H  
ATOM   3043  O   MOH B 503      10.741  43.024  17.646  1.00  0.00      B    O  
ATOM   3044  Ho  MOH B 503      10.335  42.185  17.925  1.00  0.00      B    H  
ATOM   3045  C   MOH B 504      26.743   5.302   9.888  1.00  0.00      B    C  
ATOM   3046  H1  MOH B 504      26.727   4.210   9.772  1.00  0.00      B    H  
ATOM   3047  H2  MOH B 504      27.320   5.840   9.148  1.00  0.00      B    H  
ATOM   3048  H3  MOH B 504      25.786   5.795   9.829  1.00  0.00      B    H  
ATOM   3049  O   MOH B 504      27.237   5.753  11.164  1.00  0.00      B    O  
ATOM   3050  Ho  MOH B 504      28.208   5.502  11.237  1.00  0.00      B    H  
ATOM   3051  C   MOH B 505      43.595  14.631  27.430  1.00  0.00      B    C  
ATOM   3052  H1  MOH B 505      43.394  15.171  26.522  1.00  0.00      B    H  
ATOM   3053  H2  MOH B 505      43.796  15.354  28.264  1.00  0.00      B    H  
ATOM   3054  H3  MOH B 505      42.618  14.224  27.739  1.00  0.00      B    H  
ATOM   3055  O   MOH B 505      44.524  13.581  27.332  1.00  0.00      B    O  
ATOM   3056  Ho  MOH B 505      44.441  13.017  28.088  1.00  0.00      B    H  
ATOM   3057  C   MOH B 506      14.543   6.478  47.736  1.00  0.00      B    C  
ATOM   3058  H1  MOH B 506      14.550   5.936  48.662  1.00  0.00      B    H  
ATOM   3059  H2  MOH B 506      15.075   7.359  47.909  1.00  0.00      B    H  
ATOM   3060  H3  MOH B 506      15.098   5.907  47.120  1.00  0.00      B    H  
ATOM   3061  O   MOH B 506      13.361   6.653  46.928  1.00  0.00      B    O  
ATOM   3062  Ho  MOH B 506      13.658   7.132  46.177  1.00  0.00      B    H  
ATOM   3063  C   MOH B 507      22.151  21.676  24.148  1.00  0.00      B    C  
ATOM   3064  H1  MOH B 507      21.415  21.298  23.445  1.00  0.00      B    H  
ATOM   3065  H2  MOH B 507      22.005  21.356  25.176  1.00  0.00      B    H  
ATOM   3066  H3  MOH B 507      23.110  21.305  23.869  1.00  0.00      B    H  
ATOM   3067  O   MOH B 507      22.229  23.077  23.844  1.00  0.00      B    O  
ATOM   3068  Ho  MOH B 507      22.499  23.122  22.943  1.00  0.00      B    H  
ATOM   3069  C   MOH B 508      41.617  18.315  46.515  1.00  0.00      B    C  
ATOM   3070  H1  MOH B 508      41.919  18.509  45.463  1.00  0.00      B    H  
ATOM   3071  H2  MOH B 508      41.634  19.374  46.904  1.00  0.00      B    H  
ATOM   3072  H3  MOH B 508      40.545  18.034  46.615  1.00  0.00      B    H  
ATOM   3073  O   MOH B 508      42.629  17.462  47.145  1.00  0.00      B    O  
ATOM   3074  Ho  MOH B 508      42.230  16.589  47.179  1.00  0.00      B    H  
ATOM   3075  C   MOH B 509      10.057  12.249  29.391  1.00  0.00      B    C  
ATOM   3076  H1  MOH B 509       9.792  12.700  28.407  1.00  0.00      B    H  
ATOM   3077  H2  MOH B 509      10.381  13.113  30.037  1.00  0.00      B    H  
ATOM   3078  H3  MOH B 509       9.188  11.758  29.904  1.00  0.00      B    H  
ATOM   3079  O   MOH B 509      11.126  11.368  29.198  1.00  0.00      B    O  
ATOM   3080  Ho  MOH B 509      10.860  10.700  28.605  1.00  0.00      B    H  
ATOM   3081  C   MOH B 510      34.098  19.570  43.527  1.00  0.00      B    C  
ATOM   3082  H1  MOH B 510      33.658  18.746  43.919  1.00  0.00      B    H  
ATOM   3083  H2  MOH B 510      34.877  19.243  42.801  1.00  0.00      B    H  
ATOM   3084  H3  MOH B 510      33.394  20.199  42.993  1.00  0.00      B    H  
ATOM   3085  O   MOH B 510      34.940  20.144  44.566  1.00  0.00      B    O  
ATOM   3086  Ho  MOH B 510      35.909  19.889  44.395  1.00  0.00      B    H  
ATOM   3087  C   MOH B 511      33.729  25.150   1.961  1.00  0.00      B    C  
ATOM   3088  H1  MOH B 511      33.496  24.482   1.083  1.00  0.00      B    H  
ATOM   3089  H2  MOH B 511      34.227  24.508   2.667  1.00  0.00      B    H  
ATOM   3090  H3  MOH B 511      34.268  25.970   1.621  1.00  0.00      B    H  
ATOM   3091  O   MOH B 511      32.654  25.538   2.682  1.00  0.00      B    O  
ATOM   3092  Ho  MOH B 511      32.615  25.052   3.516  1.00  0.00      B    H  
ATOM   3093  C   MOH B 512      37.744  48.627  49.915  1.00  0.00      B    C  
ATOM   3094  H1  MOH B 512      37.089  49.252  50.510  1.00  0.00      B    H  
ATOM   3095  H2  MOH B 512      38.159  49.173  49.029  1.00  0.00      B    H  
ATOM   3096  H3  MOH B 512      38.645  48.477  50.443  1.00  0.00      B    H  
ATOM   3097  O   MOH B 512      36.937  47.427  49.615  1.00  0.00      B    O  
ATOM   3098  Ho  MOH B 512      36.772  47.486  48.681  1.00  0.00      B    H  
ATOM   3099  C   MOH B 513      51.799  39.985  31.766  1.00  0.00      B    C  
ATOM   3100  H1  MOH B 513      52.139  40.784  31.161  1.00  0.00      B    H  
ATOM   3101  H2  MOH B 513      51.148  39.432  31.086  1.00  0.00      B    H  
ATOM   3102  H3  MOH B 513      52.679  39.357  31.864  1.00  0.00      B    H  
ATOM   3103  O   MOH B 513      51.274  40.415  32.983  1.00  0.00      B    O  
ATOM   3104  Ho  MOH B 513      51.675  39.848  33.659  1.00  0.00      B    H  
ATOM   3105  C   MOH B 514      43.690  29.592   7.926  1.00  0.00      B    C  
ATOM   3106  H1  MOH B 514      43.102  29.753   7.004  1.00  0.00      B    H  
ATOM   3107  H2  MOH B 514      44.531  29.013   7.639  1.00  0.00      B    H  
ATOM   3108  H3  MOH B 514      44.045  30.580   8.222  1.00  0.00      B    H  
ATOM   3109  O   MOH B 514      42.925  28.966   8.965  1.00  0.00      B    O  
ATOM   3110  Ho  MOH B 514      42.883  28.011   8.802  1.00  0.00      B    H  
ATOM   3111  C   MOH B 515      43.713  20.332   9.279  1.00  0.00      B    C  
ATOM   3112  H1  MOH B 515      43.591  19.780  10.260  1.00  0.00      B    H  
ATOM   3113  H2  MOH B 515      44.078  19.512   8.652  1.00  0.00      B    H  
ATOM   3114  H3  MOH B 515      42.678  20.712   8.943  1.00  0.00      B    H  
ATOM   3115  O   MOH B 515      44.628  21.394   9.306  1.00  0.00      B    O  
ATOM   3116  Ho  MOH B 515      44.597  21.859  10.159  1.00  0.00      B    H  
ATOM   3117  C   MOH B 516       2.216  42.722  41.197  1.00  0.00      B    C  
ATOM   3118  H1  MOH B 516       2.430  41.719  40.878  1.00  0.00      B    H  
ATOM   3119  H2  MOH B 516       2.274  43.288  40.247  1.00  0.00      B    H  
ATOM   3120  H3  MOH B 516       1.148  42.710  41.594  1.00  0.00      B    H  
ATOM   3121  O   MOH B 516       3.000  43.141  42.228  1.00  0.00      B    O  
ATOM   3122  Ho  MOH B 516       2.840  44.054  42.339  1.00  0.00      B    H  
ATOM   3123  C   MOH B 517      13.216  50.617  31.206  1.00  0.00      B    C  
ATOM   3124  H1  MOH B 517      13.599  50.020  32.057  1.00  0.00      B    H  
ATOM   3125  H2  MOH B 517      13.293  50.076  30.278  1.00  0.00      B    H  
ATOM   3126  H3  MOH B 517      12.151  50.904  31.369  1.00  0.00      B    H  
ATOM   3127  O   MOH B 517      14.037  51.737  31.019  1.00  0.00      B    O  
ATOM   3128  Ho  MOH B 517      14.009  52.217  31.772  1.00  0.00      B    H  
ATOM   3129  C   MOH B 518      22.628  21.186   6.502  1.00  0.00      B    C  
ATOM   3130  H1  MOH B 518      23.256  21.915   6.988  1.00  0.00      B    H  
ATOM   3131  H2  MOH B 518      22.964  20.254   6.979  1.00  0.00      B    H  
ATOM   3132  H3  MOH B 518      21.559  21.308   6.960  1.00  0.00      B    H  
ATOM   3133  O   MOH B 518      22.535  21.340   5.091  1.00  0.00      B    O  
ATOM   3134  Ho  MOH B 518      23.229  21.924   4.786  1.00  0.00      B    H  
ATOM   3135  C   MOH B 519       6.244  46.579  30.955  1.00  0.00      B    C  
ATOM   3136  H1  MOH B 519       5.242  46.231  30.774  1.00  0.00      B    H  
ATOM   3137  H2  MOH B 519       6.200  47.641  31.227  1.00  0.00      B    H  
ATOM   3138  H3  MOH B 519       6.611  46.013  31.814  1.00  0.00      B    H  
ATOM   3139  O   MOH B 519       7.039  46.363  29.814  1.00  0.00      B    O  
ATOM   3140  Ho  MOH B 519       6.431  46.245  29.113  1.00  0.00      B    H  
ATOM   3141  C   MOH B 520      40.924  41.664  42.048  1.00  0.00      B    C  
ATOM   3142  H1  MOH B 520      40.971  40.787  42.736  1.00  0.00      B    H  
ATOM   3143  H2  MOH B 520      40.170  42.367  42.311  1.00  0.00      B    H  
ATOM   3144  H3  MOH B 520      41.849  42.207  42.188  1.00  0.00      B    H  
ATOM   3145  O   MOH B 520      40.609  41.047  40.832  1.00  0.00      B    O  
ATOM   3146  Ho  MOH B 520      39.991  40.368  41.009  1.00  0.00      B    H  
ATOM   3147  C   MOH B 521      11.487  28.768  23.033  1.00  0.00      B    C  
ATOM   3148  H1  MOH B 521      12.133  28.768  23.884  1.00  0.00      B    H  
ATOM   3149  H2  MOH B 521      11.204  27.814  22.636  1.00  0.00      B    H  
ATOM   3150  H3  MOH B 521      10.664  29.243  23.533  1.00  0.00      B    H  
ATOM   3151  O   MOH B 521      11.922  29.536  21.964  1.00  0.00      B    O  
ATOM   3152  Ho  MOH B 521      11.836  30.451  22.177  1.00  0.00      B    H  
ATOM   3153  C   MOH B 522      39.340   2.394  46.254  1.00  0.00      B    C  
ATOM   3154  H1  MOH B 522      38.506   2.162  46.906  1.00  0.00      B    H  
ATOM   3155  H2  MOH B 522      39.947   3.211  46.594  1.00  0.00      B    H  
ATOM   3156  H3  MOH B 522      39.873   1.422  46.125  1.00  0.00      B    H  
ATOM   3157  O   MOH B 522      38.917   2.794  44.970  1.00  0.00      B    O  
ATOM   3158  Ho  MOH B 522      38.057   3.194  45.066  1.00  0.00      B    H  
ATOM   3159  C   MOH B 523      11.451  50.319   3.635  1.00  0.00      B    C  
ATOM   3160  H1  MOH B 523      12.022  50.161   2.690  1.00  0.00      B    H  
ATOM   3161  H2  MOH B 523      11.994  49.871   4.409  1.00  0.00      B    H  
ATOM   3162  H3  MOH B 523      11.501  51.319   3.889  1.00  0.00      B    H  
ATOM   3163  O   MOH B 523      10.158  49.924   3.641  1.00  0.00      B    O  
ATOM   3164  Ho  MOH B 523      10.045  48.958   3.460  1.00  0.00      B    H  
ATOM   3165  C   MOH B 524      43.758  13.926   1.039  1.00  0.00      B    C  
ATOM   3166  H1  MOH B 524      43.625  12.945   0.443  1.00  0.00      B    H  
ATOM   3167  H2  MOH B 524      44.676  14.413   0.639  1.00  0.00      B    H  
ATOM   3168  H3  MOH B 524      42.875  14.527   0.804  1.00  0.00      B    H  
ATOM   3169  O   MOH B 524      43.832  13.806   2.384  1.00  0.00      B    O  
ATOM   3170  Ho  MOH B 524      43.866  14.640   2.847  1.00  0.00      B    H  
ATOM   3171  C   MOH B 525      43.793   2.081  47.946  1.00  0.00      B    C  
ATOM   3172  H1  MOH B 525      44.737   1.559  48.033  1.00  0.00      B    H  
ATOM   3173  H2  MOH B 525      44.096   3.121  47.971  1.00  0.00      B    H  
ATOM   3174  H3  MOH B 525      43.438   1.912  46.994  1.00  0.00      B    H  
ATOM   3175  O   MOH B 525      42.911   1.675  49.005  1.00  0.00      B    O  
ATOM   3176  Ho  MOH B 525      42.141   2.270  48.972  1.00  0.00      B    H  
ATOM   3177  C   MOH B 526      39.783  38.730  22.777  1.00  0.00      B    C  
ATOM   3178  H1  MOH B 526      39.227  39.486  22.167  1.00  0.00      B    H  
ATOM   3179  H2  MOH B 526      40.814  38.665  22.485  1.00  0.00      B    H  
ATOM   3180  H3  MOH B 526      39.814  38.968  23.880  1.00  0.00      B    H  
ATOM   3181  O   MOH B 526      39.050  37.520  22.618  1.00  0.00      B    O  
ATOM   3182  Ho  MOH B 526      39.369  36.817  23.247  1.00  0.00      B    H  
ATOM   3183  C   MOH B 527       2.568  23.129  12.041  1.00  0.00      B    C  
ATOM   3184  H1  MOH B 527       3.513  23.297  12.560  1.00  0.00      B    H  
ATOM   3185  H2  MOH B 527       2.603  23.396  11.024  1.00  0.00      B    H  
ATOM   3186  H3  MOH B 527       2.311  22.069  12.031  1.00  0.00      B    H  
ATOM   3187  O   MOH B 527       1.668  24.027  12.764  1.00  0.00      B    O  
ATOM   3188  Ho  MOH B 527       1.737  24.895  12.412  1.00  0.00      B    H  
ATOM   3189  C   MOH B 528      42.572  48.560   9.093  1.00  0.00      B    C  
ATOM   3190  H1  MOH B 528      41.782  49.244   9.559  1.00  0.00      B    H  
ATOM   3191  H2  MOH B 528      42.231  47.525   9.107  1.00  0.00      B    H  
ATOM   3192  H3  MOH B 528      42.842  48.931   8.122  1.00  0.00      B    H  
ATOM   3193  O   MOH B 528      43.640  48.813   9.978  1.00  0.00      B    O  
ATOM   3194  Ho  MOH B 528      44.287  48.056   9.906  1.00  0.00      B    H  
ATOM   3195  C   MOH B 529      15.101  27.400  29.294  1.00  0.00      B    C  
ATOM   3196  H1  MOH B 529      14.385  28.171  29.443  1.00  0.00      B    H  
ATOM   3197  H2  MOH B 529      14.948  27.062  28.243  1.00  0.00      B    H  
ATOM   3198  H3  MOH B 529      16.050  28.020  29.310  1.00  0.00      B    H  
ATOM   3199  O   MOH B 529      15.158  26.398  30.187  1.00  0.00      B    O  
ATOM   3200  Ho  MOH B 529      14.289  25.947  30.198  1.00  0.00      B    H  
ATOM   3201  C   MOH B 530      36.063  32.278   6.805  1.00  0.00      B    C  
ATOM   3202  H1  MOH B 530      36.638  31.730   6.071  1.00  0.00      B    H  
ATOM   3203  H2  MOH B 530      35.346  32.961   6.196  1.00  0.00      B    H  
ATOM   3204  H3  MOH B 530      35.426  31.570   7.387  1.00  0.00      B    H  
ATOM   3205  O   MOH B 530      36.959  32.948   7.699  1.00  0.00      B    O  
ATOM   3206  Ho  MOH B 530      37.766  33.223   7.205  1.00  0.00      B    H  
ATOM   3207  C   MOH B 531      40.873  44.388  19.981  1.00  0.00      B    C  
ATOM   3208  H1  MOH B 531      41.437  43.484  19.964  1.00  0.00      B    H  
ATOM   3209  H2  MOH B 531      40.075  44.345  20.762  1.00  0.00      B    H  
ATOM   3210  H3  MOH B 531      41.560  45.216  20.184  1.00  0.00      B    H  
ATOM   3211  O   MOH B 531      40.154  44.599  18.744  1.00  0.00      B    O  
ATOM   3212  Ho  MOH B 531      39.976  43.733  18.485  1.00  0.00      B    H  
ATOM   3213  C   MOH B 532      44.876   9.738  22.286  1.00  0.00      B    C  
ATOM   3214  H1  MOH B 532      45.840   9.450  22.800  1.00  0.00      B    H  
ATOM   3215  H2  MOH B 532      45.019  10.802  22.074  1.00  0.00      B    H  
ATOM   3216  H3  MOH B 532      44.697   9.091  21.428  1.00  0.00      B    H  
ATOM   3217  O   MOH B 532      43.868   9.789  23.225  1.00  0.00      B    O  
ATOM   3218  Ho  MOH B 532      44.123  10.382  23.917  1.00  0.00      B    H  
ATOM   3219  C   MOH B 533      37.431  46.355  46.604  1.00  0.00      B    C  
ATOM   3220  H1  MOH B 533      36.817  45.535  47.070  1.00  0.00      B    H  
ATOM   3221  H2  MOH B 533      38.349  46.389  47.122  1.00  0.00      B    H  
ATOM   3222  H3  MOH B 533      37.593  46.117  45.563  1.00  0.00      B    H  
ATOM   3223  O   MOH B 533      36.660  47.521  46.918  1.00  0.00      B    O  
ATOM   3224  Ho  MOH B 533      37.168  48.278  46.526  1.00  0.00      B    H  
ATOM   3225  C   MOH B 534      33.434  51.426  20.300  1.00  0.00      B    C  
ATOM   3226  H1  MOH B 534      32.681  51.991  20.919  1.00  0.00      B    H  
ATOM   3227  H2  MOH B 534      33.030  50.716  19.627  1.00  0.00      B    H  
ATOM   3228  H3  MOH B 534      33.806  52.324  19.737  1.00  0.00      B    H  
ATOM   3229  O   MOH B 534      34.553  50.935  21.061  1.00  0.00      B    O  
ATOM   3230  Ho  MOH B 534      34.932  51.539  21.700  1.00  0.00      B    H  
ATOM   3231  C   MOH B 535      21.744  12.667  50.361  1.00  0.00      B    C  
ATOM   3232  H1  MOH B 535      22.333  11.923  49.858  1.00  0.00      B    H  
ATOM   3233  H2  MOH B 535      21.039  13.272  49.731  1.00  0.00      B    H  
ATOM   3234  H3  MOH B 535      21.148  12.214  51.126  1.00  0.00      B    H  
ATOM   3235  O   MOH B 535      22.626  13.641  50.956  1.00  0.00      B    O  
ATOM   3236  Ho  MOH B 535      23.092  13.178  51.651  1.00  0.00      B    H  
ATOM   3237  C   MOH B 536      12.744   5.249  26.497  1.00  0.00      B    C  
ATOM   3238  H1  MOH B 536      13.200   4.379  27.015  1.00  0.00      B    H  
ATOM   3239  H2  MOH B 536      12.269   4.701  25.667  1.00  0.00      B    H  
ATOM   3240  H3  MOH B 536      12.032   5.688  27.179  1.00  0.00      B    H  
ATOM   3241  O   MOH B 536      13.702   6.224  26.260  1.00  0.00      B    O  
ATOM   3242  Ho  MOH B 536      14.091   6.502  27.094  1.00  0.00      B    H  
ATOM   3243  C   MOH B 537      32.463   9.060  42.657  1.00  0.00      B    C  
ATOM   3244  H1  MOH B 537      33.257   9.197  41.964  1.00  0.00      B    H  
ATOM   3245  H2  MOH B 537      32.640   8.221  43.266  1.00  0.00      B    H  
ATOM   3246  H3  MOH B 537      32.356  10.028  43.229  1.00  0.00      B    H  
ATOM   3247  O   MOH B 537      31.250   8.820  41.934  1.00  0.00      B    O  
ATOM   3248  Ho  MOH B 537      31.157   9.500  41.274  1.00  0.00      B    H  
ATOM   3249  C   MOH B 538      47.492   7.222  19.247  1.00  0.00      B    C  
ATOM   3250  H1  MOH B 538      46.927   6.332  19.232  1.00  0.00      B    H  
ATOM   3251  H2  MOH B 538      48.530   6.886  19.158  1.00  0.00      B    H  
ATOM   3252  H3  MOH B 538      47.217   7.780  18.356  1.00  0.00      B    H  
ATOM   3253  O   MOH B 538      47.435   7.938  20.437  1.00  0.00      B    O  
ATOM   3254  Ho  MOH B 538      48.333   8.310  20.497  1.00  0.00      B    H  
ATOM   3255  C   MOH B 539      47.115  15.984  26.117  1.00  0.00      B    C  
ATOM   3256  H1  MOH B 539      48.035  16.013  25.603  1.00  0.00      B    H  
ATOM   3257  H2  MOH B 539      47.093  16.919  26.816  1.00  0.00      B    H  
ATOM   3258  H3  MOH B 539      46.281  16.128  25.363  1.00  0.00      B    H  
ATOM   3259  O   MOH B 539      47.079  14.716  26.837  1.00  0.00      B    O  
ATOM   3260  Ho  MOH B 539      46.207  14.534  27.186  1.00  0.00      B    H  
ATOM   3261  C   MOH B 540       9.842  25.666  28.294  1.00  0.00      B    C  
ATOM   3262  H1  MOH B 540      10.153  26.071  27.299  1.00  0.00      B    H  
ATOM   3263  H2  MOH B 540       9.736  26.433  29.027  1.00  0.00      B    H  
ATOM   3264  H3  MOH B 540       8.844  25.233  28.049  1.00  0.00      B    H  
ATOM   3265  O   MOH B 540      10.686  24.581  28.622  1.00  0.00      B    O  
ATOM   3266  Ho  MOH B 540      10.397  23.753  28.268  1.00  0.00      B    H  
ATOM   3267  C   MOH B 541      41.688  43.359  13.297  1.00  0.00      B    C  
ATOM   3268  H1  MOH B 541      42.135  43.465  14.310  1.00  0.00      B    H  
ATOM   3269  H2  MOH B 541      40.624  43.237  13.468  1.00  0.00      B    H  
ATOM   3270  H3  MOH B 541      41.974  44.280  12.720  1.00  0.00      B    H  
ATOM   3271  O   MOH B 541      42.101  42.205  12.537  1.00  0.00      B    O  
ATOM   3272  Ho  MOH B 541      41.416  41.863  11.976  1.00  0.00      B    H  
ATOM   3273  C   MOH B 542       5.214  45.596  21.801  1.00  0.00      B    C  
ATOM   3274  H1  MOH B 542       5.976  44.903  22.129  1.00  0.00      B    H  
ATOM   3275  H2  MOH B 542       5.554  46.624  21.726  1.00  0.00      B    H  
ATOM   3276  H3  MOH B 542       4.726  45.204  20.897  1.00  0.00      B    H  
ATOM   3277  O   MOH B 542       4.279  45.636  22.858  1.00  0.00      B    O  
ATOM   3278  Ho  MOH B 542       3.571  46.231  22.568  1.00  0.00      B    H  
ATOM   3279  C   MOH B 543       4.506  30.914  19.105  1.00  0.00      B    C  
ATOM   3280  H1  MOH B 543       5.330  30.236  18.909  1.00  0.00      B    H  
ATOM   3281  H2  MOH B 543       3.656  30.240  19.224  1.00  0.00      B    H  
ATOM   3282  H3  MOH B 543       4.666  31.550  19.901  1.00  0.00      B    H  
ATOM   3283  O   MOH B 543       4.340  31.621  17.911  1.00  0.00      B    O  
ATOM   3284  Ho  MOH B 543       4.407  32.550  18.081  1.00  0.00      B    H  
ATOM   3285  C   MOH B 544      32.408  12.722  25.319  1.00  0.00      B    C  
ATOM   3286  H1  MOH B 544      33.465  12.467  25.030  1.00  0.00      B    H  
ATOM   3287  H2  MOH B 544      32.539  13.462  26.021  1.00  0.00      B    H  
ATOM   3288  H3  MOH B 544      31.785  13.199  24.500  1.00  0.00      B    H  
ATOM   3289  O   MOH B 544      31.694  11.640  25.887  1.00  0.00      B    O  
ATOM   3290  Ho  MOH B 544      30.992  12.029  26.380  1.00  0.00      B    H  
ATOM   3291  C   MOH B 545      19.830  50.638   8.705  1.00  0.00      B    C  
ATOM   3292  H1  MOH B 545      19.714  49.847   9.413  1.00  0.00      B    H  
ATOM   3293  H2  MOH B 545      18.837  50.976   8.607  1.00  0.00      B    H  
ATOM   3294  H3  MOH B 545      20.358  51.577   9.135  1.00  0.00      B    H  
ATOM   3295  O   MOH B 545      20.615  50.357   7.498  1.00  0.00      B    O  
ATOM   3296  Ho  MOH B 545      19.893  50.062   6.931  1.00  0.00      B    H  
ATOM   3297  C   MOH B 546      12.082  25.010  31.442  1.00  0.00      B    C  
ATOM   3298  H1  MOH B 546      12.715  25.630  32.073  1.00  0.00      B    H  
ATOM   3299  H2  MOH B 546      11.727  24.083  32.011  1.00  0.00      B    H  
ATOM   3300  H3  MOH B 546      11.171  25.631  31.359  1.00  0.00      B    H  
ATOM   3301  O   MOH B 546      12.682  24.728  30.186  1.00  0.00      B    O  
ATOM   3302  Ho  MOH B 546      11.927  24.607  29.640  1.00  0.00      B    H  
ATOM   3303  C   MOH B 547       2.639  16.711   7.166  1.00  0.00      B    C  
ATOM   3304  H1  MOH B 547       3.717  16.445   6.857  1.00  0.00      B    H  
ATOM   3305  H2  MOH B 547       2.375  17.583   6.698  1.00  0.00      B    H  
ATOM   3306  H3  MOH B 547       1.867  15.915   7.004  1.00  0.00      B    H  
ATOM   3307  O   MOH B 547       2.671  16.986   8.577  1.00  0.00      B    O  
ATOM   3308  Ho  MOH B 547       2.447  16.136   8.937  1.00  0.00      B    H  
ATOM   3309  C   MOH B 548       2.872  10.197  23.968  1.00  0.00      B    C  
ATOM   3310  H1  MOH B 548       2.313   9.299  23.878  1.00  0.00      B    H  
ATOM   3311  H2  MOH B 548       2.550  10.701  24.912  1.00  0.00      B    H  
ATOM   3312  H3  MOH B 548       3.967   9.909  24.013  1.00  0.00      B    H  
ATOM   3313  O   MOH B 548       2.564  10.910  22.832  1.00  0.00      B    O  
ATOM   3314  Ho  MOH B 548       2.304  11.798  23.020  1.00  0.00      B    H  
ATOM   3315  C   MOH B 549       7.168  36.916   7.436  1.00  0.00      B    C  
ATOM   3316  H1  MOH B 549       7.300  37.164   6.385  1.00  0.00      B    H  
ATOM   3317  H2  MOH B 549       6.202  36.640   7.713  1.00  0.00      B    H  
ATOM   3318  H3  MOH B 549       7.715  36.017   7.776  1.00  0.00      B    H  
ATOM   3319  O   MOH B 549       7.570  38.096   8.091  1.00  0.00      B    O  
ATOM   3320  Ho  MOH B 549       8.262  38.553   7.559  1.00  0.00      B    H  
ATOM   3321  C   MOH B 550      46.634  23.920  21.889  1.00  0.00      B    C  
ATOM   3322  H1  MOH B 550      46.906  23.272  22.680  1.00  0.00      B    H  
ATOM   3323  H2  MOH B 550      47.004  23.513  20.944  1.00  0.00      B    H  
ATOM   3324  H3  MOH B 550      45.524  23.826  21.840  1.00  0.00      B    H  
ATOM   3325  O   MOH B 550      46.931  25.260  21.844  1.00  0.00      B    O  
ATOM   3326  Ho  MOH B 550      46.886  25.596  22.748  1.00  0.00      B    H  
ATOM   3327  C   MOH B 551      39.407   0.518  19.828  1.00  0.00      B    C  
ATOM   3328  H1  MOH B 551      39.447   1.040  20.797  1.00  0.00      B    H  
ATOM   3329  H2  MOH B 551      38.477  -0.052  19.797  1.00  0.00      B    H  
ATOM   3330  H3  MOH B 551      39.322   1.379  19.119  1.00  0.00      B    H  
ATOM   3331  O   MOH B 551      40.553  -0.240  19.652  1.00  0.00      B    O  
ATOM   3332  Ho  MOH B 551      40.370  -0.863  18.882  1.00  0.00      B    H  
ATOM   3333  C   MOH B 552      15.029  34.163   4.215  1.00  0.00      B    C  
ATOM   3334  H1  MOH B 552      15.868  34.587   3.724  1.00  0.00      B    H  
ATOM   3335  H2  MOH B 552      14.148  33.805   3.570  1.00  0.00      B    H  
ATOM   3336  H3  MOH B 552      15.375  33.364   4.938  1.00  0.00      B    H  
ATOM   3337  O   MOH B 552      14.540  35.254   4.993  1.00  0.00      B    O  
ATOM   3338  Ho  MOH B 552      13.739  34.962   5.506  1.00  0.00      B    H  
ATOM   3339  C   MOH B 553      44.172  12.515  14.954  1.00  0.00      B    C  
ATOM   3340  H1  MOH B 553      44.766  12.827  15.845  1.00  0.00      B    H  
ATOM   3341  H2  MOH B 553      43.463  13.321  14.631  1.00  0.00      B    H  
ATOM   3342  H3  MOH B 553      44.878  12.372  14.175  1.00  0.00      B    H  
ATOM   3343  O   MOH B 553      43.466  11.355  15.308  1.00  0.00      B    O  
ATOM   3344  Ho  MOH B 553      44.161  10.890  15.814  1.00  0.00      B    H  
ATOM   3345  C   MOH B 554      15.455  31.749  21.280  1.00  0.00      B    C  
ATOM   3346  H1  MOH B 554      16.243  31.142  21.586  1.00  0.00      B    H  
ATOM   3347  H2  MOH B 554      15.243  31.435  20.288  1.00  0.00      B    H  
ATOM   3348  H3  MOH B 554      14.532  31.585  21.829  1.00  0.00      B    H  
ATOM   3349  O   MOH B 554      15.634  33.112  21.342  1.00  0.00      B    O  
ATOM   3350  Ho  MOH B 554      16.477  33.316  20.904  1.00  0.00      B    H  
ATOM   3351  C   MOH B 555      32.491  26.710   8.089  1.00  0.00      B    C  
ATOM   3352  H1  MOH B 555      31.678  26.195   8.562  1.00  0.00      B    H  
ATOM   3353  H2  MOH B 555      33.435  26.194   8.215  1.00  0.00      B    H  
ATOM   3354  H3  MOH B 555      32.262  26.905   7.043  1.00  0.00      B    H  
ATOM   3355  O   MOH B 555      32.611  28.028   8.605  1.00  0.00      B    O  
ATOM   3356  Ho  MOH B 555      32.017  28.140   9.341  1.00  0.00      B    H  
ATOM   3357  C   MOH B 556      10.920  29.408  -0.545  1.00  0.00      B    C  
ATOM   3358  H1  MOH B 556      11.671  29.474  -1.351  1.00  0.00      B    H  
ATOM   3359  H2  MOH B 556      10.607  30.423  -0.205  1.00  0.00      B    H  
ATOM   3360  H3  MOH B 556      10.033  28.902  -0.886  1.00  0.00      B    H  
ATOM   3361  O   MOH B 556      11.286  28.678   0.622  1.00  0.00      B    O  
ATOM   3362  Ho  MOH B 556      10.493  28.458   1.118  1.00  0.00      B    H  
ATOM   3363  C   MOH B 557      38.607  14.741  50.234  1.00  0.00      B    C  
ATOM   3364  H1  MOH B 557      37.720  14.184  50.547  1.00  0.00      B    H  
ATOM   3365  H2  MOH B 557      38.195  15.599  49.693  1.00  0.00      B    H  
ATOM   3366  H3  MOH B 557      39.125  15.065  51.208  1.00  0.00      B    H  
ATOM   3367  O   MOH B 557      39.330  14.106  49.220  1.00  0.00      B    O  
ATOM   3368  Ho  MOH B 557      39.341  13.182  49.464  1.00  0.00      B    H  
ATOM   3369  C   MOH B 558      13.243  15.312  43.078  1.00  0.00      B    C  
ATOM   3370  H1  MOH B 558      12.766  15.726  42.213  1.00  0.00      B    H  
ATOM   3371  H2  MOH B 558      14.136  14.768  42.824  1.00  0.00      B    H  
ATOM   3372  H3  MOH B 558      13.426  16.036  43.910  1.00  0.00      B    H  
ATOM   3373  O   MOH B 558      12.272  14.284  43.414  1.00  0.00      B    O  
ATOM   3374  Ho  MOH B 558      11.362  14.662  43.381  1.00  0.00      B    H  
ATOM   3375  C   MOH B 559      48.448   6.059  51.026  1.00  0.00      B    C  
ATOM   3376  H1  MOH B 559      47.953   7.026  50.768  1.00  0.00      B    H  
ATOM   3377  H2  MOH B 559      49.355   6.470  51.599  1.00  0.00      B    H  
ATOM   3378  H3  MOH B 559      47.827   5.511  51.729  1.00  0.00      B    H  
ATOM   3379  O   MOH B 559      48.780   5.281  49.916  1.00  0.00      B    O  
ATOM   3380  Ho  MOH B 559      49.208   4.480  50.291  1.00  0.00      B    H  
ATOM   3381  C   MOH B 560      29.668  12.673   4.610  1.00  0.00      B    C  
ATOM   3382  H1  MOH B 560      29.475  13.033   3.641  1.00  0.00      B    H  
ATOM   3383  H2  MOH B 560      29.703  13.453   5.347  1.00  0.00      B    H  
ATOM   3384  H3  MOH B 560      28.883  11.985   4.814  1.00  0.00      B    H  
ATOM   3385  O   MOH B 560      30.983  12.161   4.653  1.00  0.00      B    O  
ATOM   3386  Ho  MOH B 560      31.462  12.958   4.427  1.00  0.00      B    H  
ATOM   3387  C   MOH B 561      26.973  40.926  41.029  1.00  0.00      B    C  
ATOM   3388  H1  MOH B 561      26.915  40.008  40.364  1.00  0.00      B    H  
ATOM   3389  H2  MOH B 561      26.158  41.632  40.691  1.00  0.00      B    H  
ATOM   3390  H3  MOH B 561      26.632  40.655  42.075  1.00  0.00      B    H  
ATOM   3391  O   MOH B 561      28.230  41.535  41.187  1.00  0.00      B    O  
ATOM   3392  Ho  MOH B 561      28.061  42.409  41.598  1.00  0.00      B    H  
ATOM   3393  C   MOH B 562      48.017   7.488  24.318  1.00  0.00      B    C  
ATOM   3394  H1  MOH B 562      48.034   7.746  23.229  1.00  0.00      B    H  
ATOM   3395  H2  MOH B 562      47.303   8.049  24.860  1.00  0.00      B    H  
ATOM   3396  H3  MOH B 562      47.804   6.440  24.274  1.00  0.00      B    H  
ATOM   3397  O   MOH B 562      49.328   7.536  24.893  1.00  0.00      B    O  
ATOM   3398  Ho  MOH B 562      49.231   7.349  25.837  1.00  0.00      B    H  
ATOM   3399  C   MOH B 563      41.140  47.313  48.455  1.00  0.00      B    C  
ATOM   3400  H1  MOH B 563      41.399  47.682  47.465  1.00  0.00      B    H  
ATOM   3401  H2  MOH B 563      40.116  47.590  48.753  1.00  0.00      B    H  
ATOM   3402  H3  MOH B 563      41.112  46.200  48.554  1.00  0.00      B    H  
ATOM   3403  O   MOH B 563      41.991  47.850  49.416  1.00  0.00      B    O  
ATOM   3404  Ho  MOH B 563      41.922  48.802  49.313  1.00  0.00      B    H  
ATOM   3405  C   MOH B 564      23.275  10.798  29.107  1.00  0.00      B    C  
ATOM   3406  H1  MOH B 564      23.555  10.310  28.221  1.00  0.00      B    H  
ATOM   3407  H2  MOH B 564      22.832  11.790  28.893  1.00  0.00      B    H  
ATOM   3408  H3  MOH B 564      22.555  10.177  29.608  1.00  0.00      B    H  
ATOM   3409  O   MOH B 564      24.324  10.820  30.044  1.00  0.00      B    O  
ATOM   3410  Ho  MOH B 564      24.691   9.996  30.236  1.00  0.00      B    H  
ATOM   3411  C   MOH B 565      37.079  13.458  40.608  1.00  0.00      B    C  
ATOM   3412  H1  MOH B 565      36.222  13.086  40.077  1.00  0.00      B    H  
ATOM   3413  H2  MOH B 565      37.391  12.862  41.404  1.00  0.00      B    H  
ATOM   3414  H3  MOH B 565      38.005  13.658  39.981  1.00  0.00      B    H  
ATOM   3415  O   MOH B 565      36.762  14.783  41.037  1.00  0.00      B    O  
ATOM   3416  Ho  MOH B 565      37.483  14.971  41.585  1.00  0.00      B    H  
ATOM   3417  C   MOH B 566      47.052  20.992  41.329  1.00  0.00      B    C  
ATOM   3418  H1  MOH B 566      48.101  20.680  41.427  1.00  0.00      B    H  
ATOM   3419  H2  MOH B 566      46.391  20.367  41.863  1.00  0.00      B    H  
ATOM   3420  H3  MOH B 566      46.987  21.911  41.780  1.00  0.00      B    H  
ATOM   3421  O   MOH B 566      46.627  21.039  39.977  1.00  0.00      B    O  
ATOM   3422  Ho  MOH B 566      45.936  21.714  39.984  1.00  0.00      B    H  
ATOM   3423  C   MOH B 567      45.504   5.496  28.214  1.00  0.00      B    C  
ATOM   3424  H1  MOH B 567      45.634   5.785  27.156  1.00  0.00      B    H  
ATOM   3425  H2  MOH B 567      46.202   4.723  28.451  1.00  0.00      B    H  
ATOM   3426  H3  MOH B 567      45.743   6.419  28.838  1.00  0.00      B    H  
ATOM   3427  O   MOH B 567      44.184   5.039  28.386  1.00  0.00      B    O  
ATOM   3428  Ho  MOH B 567      43.567   5.752  28.095  1.00  0.00      B    H  
ATOM   3429  C   MOH B 568      49.698  51.516  40.102  1.00  0.00      B    C  
ATOM   3430  H1  MOH B 568      48.817  51.256  40.638  1.00  0.00      B    H  
ATOM   3431  H2  MOH B 568      49.524  52.172  39.207  1.00  0.00      B    H  
ATOM   3432  H3  MOH B 568      50.518  51.904  40.747  1.00  0.00      B    H  
ATOM   3433  O   MOH B 568      50.130  50.347  39.489  1.00  0.00      B    O  
ATOM   3434  Ho  MOH B 568      50.905  50.548  38.937  1.00  0.00      B    H  
ATOM   3435  C   MOH B 569      31.432  36.200  47.489  1.00  0.00      B    C  
ATOM   3436  H1  MOH B 569      31.114  36.700  46.600  1.00  0.00      B    H  
ATOM   3437  H2  MOH B 569      30.530  36.124  48.131  1.00  0.00      B    H  
ATOM   3438  H3  MOH B 569      31.831  35.204  47.236  1.00  0.00      B    H  
ATOM   3439  O   MOH B 569      32.529  37.067  47.914  1.00  0.00      B    O  
ATOM   3440  Ho  MOH B 569      33.284  37.029  47.330  1.00  0.00      B    H  
ATOM   3441  C   MOH B 570      32.188  11.333  49.032  1.00  0.00      B    C  
ATOM   3442  H1  MOH B 570      33.095  11.836  48.726  1.00  0.00      B    H  
ATOM   3443  H2  MOH B 570      32.050  10.552  48.284  1.00  0.00      B    H  
ATOM   3444  H3  MOH B 570      32.341  10.930  50.055  1.00  0.00      B    H  
ATOM   3445  O   MOH B 570      31.138  12.269  48.742  1.00  0.00      B    O  
ATOM   3446  Ho  MOH B 570      31.268  12.571  47.863  1.00  0.00      B    H  
ATOM   3447  C   MOH B 571      31.274  35.818  39.577  1.00  0.00      B    C  
ATOM   3448  H1  MOH B 571      31.462  36.600  38.840  1.00  0.00      B    H  
ATOM   3449  H2  MOH B 571      32.098  35.836  40.316  1.00  0.00      B    H  
ATOM   3450  H3  MOH B 571      30.367  35.958  40.187  1.00  0.00      B    H  
ATOM   3451  O   MOH B 571      31.258  34.545  38.938  1.00  0.00      B    O  
ATOM   3452  Ho  MOH B 571      30.597  34.462  38.290  1.00  0.00      B    H  
ATOM   3453  C   MOH B 572      40.470  48.672  29.462  1.00  0.00      B    C  
ATOM   3454  H1  MOH B 572      41.198  48.224  28.846  1.00  0.00      B    H  
ATOM   3455  H2  MOH B 572      40.851  49.192  30.301  1.00  0.00      B    H  
ATOM   3456  H3  MOH B 572      39.900  49.422  28.879  1.00  0.00      B    H  
ATOM   3457  O   MOH B 572      39.553  47.685  29.932  1.00  0.00      B    O  
ATOM   3458  Ho  MOH B 572      38.928  47.467  29.274  1.00  0.00      B    H  
ATOM   3459  C   MOH B 573      23.678  49.928  43.958  1.00  0.00      B    C  
ATOM   3460  H1  MOH B 573      23.887  49.109  44.621  1.00  0.00      B    H  
ATOM   3461  H2  MOH B 573      24.584  50.465  43.689  1.00  0.00      B    H  
ATOM   3462  H3  MOH B 573      23.202  49.530  43.077  1.00  0.00      B    H  
ATOM   3463  O   MOH B 573      22.880  50.763  44.665  1.00  0.00      B    O  
ATOM   3464  Ho  MOH B 573      23.259  50.811  45.554  1.00  0.00      B    H  
ATOM   3465  C   MOH B 574      14.240  42.357  17.963  1.00  0.00      B    C  
ATOM   3466  H1  MOH B 574      15.200  42.721  18.435  1.00  0.00      B    H  
ATOM   3467  H2  MOH B 574      13.431  42.309  18.708  1.00  0.00      B    H  
ATOM   3468  H3  MOH B 574      13.944  43.088  17.165  1.00  0.00      B    H  
ATOM   3469  O   MOH B 574      14.385  41.022  17.420  1.00  0.00      B    O  
ATOM   3470  Ho  MOH B 574      14.853  41.079  16.570  1.00  0.00      B    H  
ATOM   3471  C   MOH B 575      47.807  40.427  27.989  1.00  0.00      B    C  
ATOM   3472  H1  MOH B 575      46.837  39.972  28.050  1.00  0.00      B    H  
ATOM   3473  H2  MOH B 575      47.685  41.489  27.937  1.00  0.00      B    H  
ATOM   3474  H3  MOH B 575      48.343  40.223  28.878  1.00  0.00      B    H  
ATOM   3475  O   MOH B 575      48.683  39.906  26.960  1.00  0.00      B    O  
ATOM   3476  Ho  MOH B 575      48.124  39.781  26.159  1.00  0.00      B    H  
ATOM   3477  C   MOH B 576      18.456  22.958  32.604  1.00  0.00      B    C  
ATOM   3478  H1  MOH B 576      18.831  21.989  32.198  1.00  0.00      B    H  
ATOM   3479  H2  MOH B 576      17.423  22.639  32.758  1.00  0.00      B    H  
ATOM   3480  H3  MOH B 576      18.829  23.234  33.577  1.00  0.00      B    H  
ATOM   3481  O   MOH B 576      18.625  23.970  31.643  1.00  0.00      B    O  
ATOM   3482  Ho  MOH B 576      17.904  24.582  31.760  1.00  0.00      B    H  
ATOM   3483  C   MOH B 577      47.860  11.849  30.237  1.00  0.00      B    C  
ATOM   3484  H1  MOH B 577      48.477  11.010  30.111  1.00  0.00      B    H  
ATOM   3485  H2  MOH B 577      48.478  12.750  30.093  1.00  0.00      B    H  
ATOM   3486  H3  MOH B 577      47.180  11.856  29.404  1.00  0.00      B    H  
ATOM   3487  O   MOH B 577      47.255  12.157  31.523  1.00  0.00      B    O  
ATOM   3488  Ho  MOH B 577      47.980  12.369  32.140  1.00  0.00      B    H  
ATOM   3489  C   MOH B 578      30.728  44.703  18.603  1.00  0.00      B    C  
ATOM   3490  H1  MOH B 578      29.874  44.268  19.068  1.00  0.00      B    H  
ATOM   3491  H2  MOH B 578      30.655  44.850  17.567  1.00  0.00      B    H  
ATOM   3492  H3  MOH B 578      30.869  45.768  19.002  1.00  0.00      B    H  
ATOM   3493  O   MOH B 578      31.866  43.948  18.873  1.00  0.00      B    O  
ATOM   3494  Ho  MOH B 578      32.022  44.137  19.767  1.00  0.00      B    H  
ATOM   3495  C   MOH B 579      21.962  10.968  40.719  1.00  0.00      B    C  
ATOM   3496  H1  MOH B 579      21.204  10.306  40.266  1.00  0.00      B    H  
ATOM   3497  H2  MOH B 579      21.940  11.998  40.294  1.00  0.00      B    H  
ATOM   3498  H3  MOH B 579      21.949  11.030  41.786  1.00  0.00      B    H  
ATOM   3499  O   MOH B 579      23.174  10.418  40.390  1.00  0.00      B    O  
ATOM   3500  Ho  MOH B 579      23.827  10.934  40.891  1.00  0.00      B    H  
ATOM   3501  C   MOH B 580      43.259  45.622  35.148  1.00  0.00      B    C  
ATOM   3502  H1  MOH B 580      42.983  45.344  34.110  1.00  0.00      B    H  
ATOM   3503  H2  MOH B 580      42.626  46.417  35.450  1.00  0.00      B    H  
ATOM   3504  H3  MOH B 580      42.844  44.834  35.824  1.00  0.00      B    H  
ATOM   3505  O   MOH B 580      44.521  45.796  35.556  1.00  0.00      B    O  
ATOM   3506  Ho  MOH B 580      44.582  45.693  36.487  1.00  0.00      B    H  
ATOM   3507  C   MOH B 581      33.825   0.729  44.977  1.00  0.00      B    C  
ATOM   3508  H1  MOH B 581      33.445   1.508  44.460  1.00  0.00      B    H  
ATOM   3509  H2  MOH B 581      33.305  -0.241  44.995  1.00  0.00      B    H  
ATOM   3510  H3  MOH B 581      34.799   0.551  44.472  1.00  0.00      B    H  
ATOM   3511  O   MOH B 581      34.129   1.106  46.321  1.00  0.00      B    O  
ATOM   3512  Ho  MOH B 581      34.814   1.697  46.224  1.00  0.00      B    H  
ATOM   3513  C   MOH B 582      16.597  51.980  11.392  1.00  0.00      B    C  
ATOM   3514  H1  MOH B 582      16.626  52.254  12.500  1.00  0.00      B    H  
ATOM   3515  H2  MOH B 582      15.635  51.407  11.276  1.00  0.00      B    H  
ATOM   3516  H3  MOH B 582      16.668  52.887  10.760  1.00  0.00      B    H  
ATOM   3517  O   MOH B 582      17.660  51.139  10.961  1.00  0.00      B    O  
ATOM   3518  Ho  MOH B 582      17.389  50.272  11.249  1.00  0.00      B    H  
ATOM   3519  C   MOH B 583      43.082  41.438  16.439  1.00  0.00      B    C  
ATOM   3520  H1  MOH B 583      42.158  41.293  15.881  1.00  0.00      B    H  
ATOM   3521  H2  MOH B 583      43.758  41.741  15.641  1.00  0.00      B    H  
ATOM   3522  H3  MOH B 583      42.779  42.194  17.103  1.00  0.00      B    H  
ATOM   3523  O   MOH B 583      43.411  40.211  16.995  1.00  0.00      B    O  
ATOM   3524  Ho  MOH B 583      43.881  39.746  16.338  1.00  0.00      B    H  
ATOM   3525  C   MOH B 584      49.216  19.465  38.691  1.00  0.00      B    C  
ATOM   3526  H1  MOH B 584      50.262  19.459  38.326  1.00  0.00      B    H  
ATOM   3527  H2  MOH B 584      49.166  19.476  39.746  1.00  0.00      B    H  
ATOM   3528  H3  MOH B 584      48.826  20.424  38.368  1.00  0.00      B    H  
ATOM   3529  O   MOH B 584      48.636  18.389  38.063  1.00  0.00      B    O  
ATOM   3530  Ho  MOH B 584      47.930  18.169  38.722  1.00  0.00      B    H  
ATOM   3531  C   MOH B 585       7.899  41.159  49.129  1.00  0.00      B    C  
ATOM   3532  H1  MOH B 585       8.843  40.829  49.534  1.00  0.00      B    H  
ATOM   3533  H2  MOH B 585       7.564  40.370  48.420  1.00  0.00      B    H  
ATOM   3534  H3  MOH B 585       7.236  41.162  49.978  1.00  0.00      B    H  
ATOM   3535  O   MOH B 585       7.940  42.378  48.585  1.00  0.00      B    O  
ATOM   3536  Ho  MOH B 585       8.129  42.881  49.344  1.00  0.00      B    H  
ATOM   3537  C   MOH B 586       1.186   9.334  46.944  1.00  0.00      B    C  
ATOM   3538  H1  MOH B 586       2.158   9.403  46.482  1.00  0.00      B    H  
ATOM   3539  H2  MOH B 586       0.409   9.699  46.288  1.00  0.00      B    H  
ATOM   3540  H3  MOH B 586       1.076   8.341  47.351  1.00  0.00      B    H  
ATOM   3541  O   MOH B 586       1.264  10.277  47.942  1.00  0.00      B    O  
ATOM   3542  Ho  MOH B 586       2.022  10.090  48.519  1.00  0.00      B    H  
ATOM   3543  C   MOH B 587       5.968  34.645  26.679  1.00  0.00      B    C  
ATOM   3544  H1  MOH B 587       5.684  35.621  26.190  1.00  0.00      B    H  
ATOM   3545  H2  MOH B 587       6.643  34.901  27.486  1.00  0.00      B    H  
ATOM   3546  H3  MOH B 587       5.123  34.092  27.115  1.00  0.00      B    H  
ATOM   3547  O   MOH B 587       6.552  33.863  25.642  1.00  0.00      B    O  
ATOM   3548  Ho  MOH B 587       7.444  33.610  25.888  1.00  0.00      B    H  
ATOM   3549  C   MOH B 588      10.016  47.441  26.716  1.00  0.00      B    C  
ATOM   3550  H1  MOH B 588       9.835  46.731  27.529  1.00  0.00      B    H  
ATOM   3551  H2  MOH B 588      10.820  47.109  26.054  1.00  0.00      B    H  
ATOM   3552  H3  MOH B 588       9.175  47.566  26.030  1.00  0.00      B    H  
ATOM   3553  O   MOH B 588      10.484  48.674  27.230  1.00  0.00      B    O  
ATOM   3554  Ho  MOH B 588      10.261  48.848  28.149  1.00  0.00      B    H  
ATOM   3555  C   MOH B 589      39.139  37.551   7.836  1.00  0.00      B    C  
ATOM   3556  H1  MOH B 589      38.657  38.021   6.970  1.00  0.00      B    H  
ATOM   3557  H2  MOH B 589      39.794  38.324   8.284  1.00  0.00      B    H  
ATOM   3558  H3  MOH B 589      38.298  37.322   8.478  1.00  0.00      B    H  
ATOM   3559  O   MOH B 589      39.692  36.358   7.423  1.00  0.00      B    O  
ATOM   3560  Ho  MOH B 589      40.466  36.607   6.925  1.00  0.00      B    H  
ATOM   3561  C   MOH B 590      32.360   7.033  32.232  1.00  0.00      B    C  
ATOM   3562  H1  MOH B 590      31.478   6.342  32.074  1.00  0.00      B    H  
ATOM   3563  H2  MOH B 590      32.427   7.314  33.269  1.00  0.00      B    H  
ATOM   3564  H3  MOH B 590      33.186   6.371  32.005  1.00  0.00      B    H  
ATOM   3565  O   MOH B 590      32.201   8.130  31.451  1.00  0.00      B    O  
ATOM   3566  Ho  MOH B 590      32.108   7.830  30.508  1.00  0.00      B    H  
ATOM   3567  C   MOH B 591      32.965  23.385  38.824  1.00  0.00      B    C  
ATOM   3568  H1  MOH B 591      32.249  23.035  39.522  1.00  0.00      B    H  
ATOM   3569  H2  MOH B 591      33.039  22.597  38.083  1.00  0.00      B    H  
ATOM   3570  H3  MOH B 591      32.611  24.271  38.277  1.00  0.00      B    H  
ATOM   3571  O   MOH B 591      34.295  23.663  39.338  1.00  0.00      B    O  
ATOM   3572  Ho  MOH B 591      34.778  23.674  38.474  1.00  0.00      B    H  
ATOM   3573  C   MOH B 592      30.370  18.545  43.197  1.00  0.00      B    C  
ATOM   3574  H1  MOH B 592      30.910  19.019  42.403  1.00  0.00      B    H  
ATOM   3575  H2  MOH B 592      29.251  18.692  43.127  1.00  0.00      B    H  
ATOM   3576  H3  MOH B 592      30.633  17.527  43.016  1.00  0.00      B    H  
ATOM   3577  O   MOH B 592      31.109  18.894  44.277  1.00  0.00      B    O  
ATOM   3578  Ho  MOH B 592      30.710  19.585  44.717  1.00  0.00      B    H  
ATOM   3579  C   MOH B 593      48.134  35.636  39.222  1.00  0.00      B    C  
ATOM   3580  H1  MOH B 593      47.562  36.597  39.413  1.00  0.00      B    H  
ATOM   3581  H2  MOH B 593      47.713  34.683  39.718  1.00  0.00      B    H  
ATOM   3582  H3  MOH B 593      48.278  35.534  38.165  1.00  0.00      B    H  
ATOM   3583  O   MOH B 593      49.465  35.614  39.718  1.00  0.00      B    O  
ATOM   3584  Ho  MOH B 593      49.420  35.977  40.607  1.00  0.00      B    H  
ATOM   3585  C   MOH B 594      20.424  32.381  13.182  1.00  0.00      B    C  
ATOM   3586  H1  MOH B 594      20.536  33.370  12.856  1.00  0.00      B    H  
ATOM   3587  H2  MOH B 594      19.541  31.840  12.793  1.00  0.00      B    H  
ATOM   3588  H3  MOH B 594      21.388  31.894  12.814  1.00  0.00      B    H  
ATOM   3589  O   MOH B 594      20.349  32.167  14.609  1.00  0.00      B    O  
ATOM   3590  Ho  MOH B 594      20.931  32.825  15.040  1.00  0.00      B    H  
ATOM   3591  C   MOH B 595      47.751  11.453   6.374  1.00  0.00      B    C  
ATOM   3592  H1  MOH B 595      48.799  11.238   6.359  1.00  0.00      B    H  
ATOM   3593  H2  MOH B 595      47.375  11.541   5.329  1.00  0.00      B    H  
ATOM   3594  H3  MOH B 595      47.240  10.537   6.715  1.00  0.00      B    H  
ATOM   3595  O   MOH B 595      47.449  12.559   7.209  1.00  0.00      B    O  
ATOM   3596  Ho  MOH B 595      47.496  12.158   8.040  1.00  0.00      B    H  
ATOM   3597  C   MOH B 596      25.714  12.520  11.390  1.00  0.00      B    C  
ATOM   3598  H1  MOH B 596      26.480  11.730  11.321  1.00  0.00      B    H  
ATOM   3599  H2  MOH B 596      25.903  13.275  12.126  1.00  0.00      B    H  
ATOM   3600  H3  MOH B 596      25.777  13.101  10.470  1.00  0.00      B    H  
ATOM   3601  O   MOH B 596      24.370  12.166  11.565  1.00  0.00      B    O  
ATOM   3602  Ho  MOH B 596      24.130  11.830  10.721  1.00  0.00      B    H  
ATOM   3603  C   MOH B 597      38.466  34.754   4.488  1.00  0.00      B    C  
ATOM   3604  H1  MOH B 597      38.016  35.745   4.447  1.00  0.00      B    H  
ATOM   3605  H2  MOH B 597      37.726  34.026   4.107  1.00  0.00      B    H  
ATOM   3606  H3  MOH B 597      39.330  34.647   3.766  1.00  0.00      B    H  
ATOM   3607  O   MOH B 597      38.872  34.263   5.753  1.00  0.00      B    O  
ATOM   3608  Ho  MOH B 597      39.300  35.016   6.195  1.00  0.00      B    H  
ATOM   3609  C   MOH B 598      51.518  34.751  31.114  1.00  0.00      B    C  
ATOM   3610  H1  MOH B 598      51.812  35.428  31.903  1.00  0.00      B    H  
ATOM   3611  H2  MOH B 598      51.526  35.312  30.203  1.00  0.00      B    H  
ATOM   3612  H3  MOH B 598      52.145  33.864  31.156  1.00  0.00      B    H  
ATOM   3613  O   MOH B 598      50.246  34.375  31.501  1.00  0.00      B    O  
ATOM   3614  Ho  MOH B 598      49.745  35.126  31.778  1.00  0.00      B    H  
ATOM   3615  C   MOH B 599      29.749  14.656  32.958  1.00  0.00      B    C  
ATOM   3616  H1  MOH B 599      30.759  14.903  32.884  1.00  0.00      B    H  
ATOM   3617  H2  MOH B 599      29.081  15.206  33.572  1.00  0.00      B    H  
ATOM   3618  H3  MOH B 599      29.278  14.890  32.039  1.00  0.00      B    H  
ATOM   3619  O   MOH B 599      29.813  13.289  33.399  1.00  0.00      B    O  
ATOM   3620  Ho  MOH B 599      30.550  12.846  32.911  1.00  0.00      B    H  
ATOM   3621  C   MOH B 600       6.847  22.980   8.177  1.00  0.00      B    C  
ATOM   3622  H1  MOH B 600       7.702  22.320   8.441  1.00  0.00      B    H  
ATOM   3623  H2  MOH B 600       7.038  22.965   7.103  1.00  0.00      B    H  
ATOM   3624  H3  MOH B 600       5.794  22.652   8.307  1.00  0.00      B    H  
ATOM   3625  O   MOH B 600       7.158  24.276   8.574  1.00  0.00      B    O  
ATOM   3626  Ho  MOH B 600       7.101  24.211   9.537  1.00  0.00      B    H  
ATOM   3627  C   MOH B 601      43.560   3.770   1.306  1.00  0.00      B    C  
ATOM   3628  H1  MOH B 601      43.586   2.987   0.526  1.00  0.00      B    H  
ATOM   3629  H2  MOH B 601      44.438   4.437   1.329  1.00  0.00      B    H  
ATOM   3630  H3  MOH B 601      42.635   4.354   1.132  1.00  0.00      B    H  
ATOM   3631  O   MOH B 601      43.331   3.225   2.613  1.00  0.00      B    O  
ATOM   3632  Ho  MOH B 601      42.365   2.970   2.642  1.00  0.00      B    H  
ATOM   3633  C   MOH B 602       0.464  27.471  24.980  1.00  0.00      B    C  
ATOM   3634  H1  MOH B 602       1.438  27.034  24.641  1.00  0.00      B    H  
ATOM   3635  H2  MOH B 602       0.510  28.584  24.949  1.00  0.00      B    H  
ATOM   3636  H3  MOH B 602      -0.426  27.132  24.386  1.00  0.00      B    H  
ATOM   3637  O   MOH B 602       0.106  27.125  26.233  1.00  0.00      B    O  
ATOM   3638  Ho  MOH B 602       0.592  26.350  26.485  1.00  0.00      B    H  
ATOM   3639  C   MOH B 603      20.927  35.139  34.408  1.00  0.00      B    C  
ATOM   3640  H1  MOH B 603      21.310  36.046  34.049  1.00  0.00      B    H  
ATOM   3641  H2  MOH B 603      21.385  34.900  35.427  1.00  0.00      B    H  
ATOM   3642  H3  MOH B 603      19.885  35.204  34.795  1.00  0.00      B    H  
ATOM   3643  O   MOH B 603      21.090  34.171  33.435  1.00  0.00      B    O  
ATOM   3644  Ho  MOH B 603      20.803  33.341  33.840  1.00  0.00      B    H  
ATOM   3645  C   MOH B 604      33.751  37.748  19.316  1.00  0.00      B    C  
ATOM   3646  H1  MOH B 604      33.458  38.810  19.379  1.00  0.00      B    H  
ATOM   3647  H2  MOH B 604      34.644  37.519  19.930  1.00  0.00      B    H  
ATOM   3648  H3  MOH B 604      32.976  37.064  19.738  1.00  0.00      B    H  
ATOM   3649  O   MOH B 604      34.076  37.377  17.968  1.00  0.00      B    O  
ATOM   3650  Ho  MOH B 604      34.237  38.214  17.496  1.00  0.00      B    H  
ATOM   3651  C   MOH B 605      18.065   0.761   0.677  1.00  0.00      B    C  
ATOM   3652  H1  MOH B 605      18.409   1.626   1.355  1.00  0.00      B    H  
ATOM   3653  H2  MOH B 605      18.602   0.837  -0.258  1.00  0.00      B    H  
ATOM   3654  H3  MOH B 605      18.606  -0.066   1.194  1.00  0.00      B    H  
ATOM   3655  O   MOH B 605      16.714   0.432   0.575  1.00  0.00      B    O  
ATOM   3656  Ho  MOH B 605      16.509  -0.247   1.249  1.00  0.00      B    H  
ATOM   3657  C   MOH B 606      11.462   9.595  48.290  1.00  0.00      B    C  
ATOM   3658  H1  MOH B 606      10.534   9.035  48.370  1.00  0.00      B    H  
ATOM   3659  H2  MOH B 606      11.460   9.652  47.175  1.00  0.00      B    H  
ATOM   3660  H3  MOH B 606      11.379  10.550  48.742  1.00  0.00      B    H  
ATOM   3661  O   MOH B 606      12.490   8.837  48.805  1.00  0.00      B    O  
ATOM   3662  Ho  MOH B 606      12.589   8.020  48.293  1.00  0.00      B    H  
ATOM   3663  C   MOH B 607      11.451  33.535  18.796  1.00  0.00      B    C  
ATOM   3664  H1  MOH B 607      11.036  34.024  19.623  1.00  0.00      B    H  
ATOM   3665  H2  MOH B 607      12.493  33.179  19.148  1.00  0.00      B    H  
ATOM   3666  H3  MOH B 607      10.804  32.652  18.499  1.00  0.00      B    H  
ATOM   3667  O   MOH B 607      11.608  34.437  17.737  1.00  0.00      B    O  
ATOM   3668  Ho  MOH B 607      10.767  34.794  17.426  1.00  0.00      B    H  
ATOM   3669  C   MOH B 608      22.183  48.728  15.272  1.00  0.00      B    C  
ATOM   3670  H1  MOH B 608      21.157  48.384  15.354  1.00  0.00      B    H  
ATOM   3671  H2  MOH B 608      22.676  48.202  14.451  1.00  0.00      B    H  
ATOM   3672  H3  MOH B 608      22.214  49.824  15.278  1.00  0.00      B    H  
ATOM   3673  O   MOH B 608      22.758  48.353  16.487  1.00  0.00      B    O  
ATOM   3674  Ho  MOH B 608      22.801  47.420  16.468  1.00  0.00      B    H  
ATOM   3675  C   MOH B 609      45.867   3.258  36.786  1.00  0.00      B    C  
ATOM   3676  H1  MOH B 609      46.427   3.661  37.652  1.00  0.00      B    H  
ATOM   3677  H2  MOH B 609      45.562   4.134  36.196  1.00  0.00      B    H  
ATOM   3678  H3  MOH B 609      46.448   2.460  36.343  1.00  0.00      B    H  
ATOM   3679  O   MOH B 609      44.815   2.627  37.422  1.00  0.00      B    O  
ATOM   3680  Ho  MOH B 609      44.062   3.143  37.457  1.00  0.00      B    H  
ATOM   3681  C   MOH B 610       4.947  28.926   7.928  1.00  0.00      B    C  
ATOM   3682  H1  MOH B 610       5.925  29.307   7.506  1.00  0.00      B    H  
ATOM   3683  H2  MOH B 610       4.350  28.475   7.119  1.00  0.00      B    H  
ATOM   3684  H3  MOH B 610       5.228  28.292   8.727  1.00  0.00      B    H  
ATOM   3685  O   MOH B 610       4.425  30.175   8.354  1.00  0.00      B    O  
ATOM   3686  Ho  MOH B 610       4.917  30.476   9.094  1.00  0.00      B    H  
ATOM   3687  C   MOH B 611      46.692  26.440  13.337  1.00  0.00      B    C  
ATOM   3688  H1  MOH B 611      46.807  25.354  13.627  1.00  0.00      B    H  
ATOM   3689  H2  MOH B 611      45.750  26.836  13.720  1.00  0.00      B    H  
ATOM   3690  H3  MOH B 611      47.549  27.007  13.665  1.00  0.00      B    H  
ATOM   3691  O   MOH B 611      46.615  26.608  11.974  1.00  0.00      B    O  
ATOM   3692  Ho  MOH B 611      46.629  27.571  11.822  1.00  0.00      B    H  
ATOM   3693  C   MOH B 612       2.541  15.370  48.821  1.00  0.00      B    C  
ATOM   3694  H1  MOH B 612       1.942  16.273  49.232  1.00  0.00      B    H  
ATOM   3695  H2  MOH B 612       2.692  14.550  49.524  1.00  0.00      B    H  
ATOM   3696  H3  MOH B 612       1.878  15.011  47.941  1.00  0.00      B    H  
ATOM   3697  O   MOH B 612       3.806  15.703  48.388  1.00  0.00      B    O  
ATOM   3698  Ho  MOH B 612       4.090  16.456  48.929  1.00  0.00      B    H  
ATOM   3699  C   MOH B 613       3.768  46.717   2.550  1.00  0.00      B    C  
ATOM   3700  H1  MOH B 613       2.949  47.235   1.947  1.00  0.00      B    H  
ATOM   3701  H2  MOH B 613       3.472  45.873   3.131  1.00  0.00      B    H  
ATOM   3702  H3  MOH B 613       4.571  46.355   1.855  1.00  0.00      B    H  
ATOM   3703  O   MOH B 613       4.171  47.652   3.525  1.00  0.00      B    O  
ATOM   3704  Ho  MOH B 613       4.200  48.495   3.024  1.00  0.00      B    H  
ATOM   3705  C   MOH B 614       5.358  39.310  40.530  1.00  0.00      B    C  
ATOM   3706  H1  MOH B 614       5.509  39.071  41.611  1.00  0.00      B    H  
ATOM   3707  H2  MOH B 614       4.345  39.626  40.490  1.00  0.00      B    H  
ATOM   3708  H3  MOH B 614       6.003  40.140  40.217  1.00  0.00      B    H  
ATOM   3709  O   MOH B 614       5.527  38.076  39.859  1.00  0.00      B    O  
ATOM   3710  Ho  MOH B 614       5.010  37.358  40.222  1.00  0.00      B    H  
ATOM   3711  C   MOH B 615      11.758   8.566   3.637  1.00  0.00      B    C  
ATOM   3712  H1  MOH B 615      12.653   8.426   3.075  1.00  0.00      B    H  
ATOM   3713  H2  MOH B 615      11.970   8.800   4.702  1.00  0.00      B    H  
ATOM   3714  H3  MOH B 615      11.211   9.499   3.469  1.00  0.00      B    H  
ATOM   3715  O   MOH B 615      10.803   7.517   3.567  1.00  0.00      B    O  
ATOM   3716  Ho  MOH B 615      11.209   6.818   4.028  1.00  0.00      B    H  
ATOM   3717  C   MOH B 616      20.708  23.605   8.616  1.00  0.00      B    C  
ATOM   3718  H1  MOH B 616      19.868  23.968   9.339  1.00  0.00      B    H  
ATOM   3719  H2  MOH B 616      20.392  22.579   8.344  1.00  0.00      B    H  
ATOM   3720  H3  MOH B 616      20.690  24.211   7.705  1.00  0.00      B    H  
ATOM   3721  O   MOH B 616      22.060  23.574   9.074  1.00  0.00      B    O  
ATOM   3722  Ho  MOH B 616      22.066  22.778   9.641  1.00  0.00      B    H  
ATOM   3723  C   MOH B 617       9.771  23.725  22.925  1.00  0.00      B    C  
ATOM   3724  H1  MOH B 617      10.639  23.211  22.582  1.00  0.00      B    H  
ATOM   3725  H2  MOH B 617       9.970  24.737  23.128  1.00  0.00      B    H  
ATOM   3726  H3  MOH B 617       9.005  23.674  22.199  1.00  0.00      B    H  
ATOM   3727  O   MOH B 617       9.180  23.213  24.105  1.00  0.00      B    O  
ATOM   3728  Ho  MOH B 617       9.007  22.297  24.023  1.00  0.00      B    H  
ATOM   3729  C   MOH B 618       7.737  13.753  37.033  1.00  0.00      B    C  
ATOM   3730  H1  MOH B 618       8.450  13.955  37.816  1.00  0.00      B    H  
ATOM   3731  H2  MOH B 618       8.287  13.883  36.063  1.00  0.00      B    H  
ATOM   3732  H3  MOH B 618       7.378  12.791  37.230  1.00  0.00      B    H  
ATOM   3733  O   MOH B 618       6.772  14.711  37.243  1.00  0.00      B    O  
ATOM   3734  Ho  MOH B 618       6.519  14.954  36.349  1.00  0.00      B    H  
ATOM   3735  C   MOH B 619      29.864  41.468  34.456  1.00  0.00      B    C  
ATOM   3736  H1  MOH B 619      29.199  41.630  35.387  1.00  0.00      B    H  
ATOM   3737  H2  MOH B 619      30.868  41.597  34.774  1.00  0.00      B    H  
ATOM   3738  H3  MOH B 619      29.730  40.510  33.958  1.00  0.00      B    H  
ATOM   3739  O   MOH B 619      29.762  42.485  33.574  1.00  0.00      B    O  
ATOM   3740  Ho  MOH B 619      29.124  43.067  33.905  1.00  0.00      B    H  
ATOM   3741  C   MOH B 620      36.581  16.852  47.907  1.00  0.00      B    C  
ATOM   3742  H1  MOH B 620      35.986  16.505  47.098  1.00  0.00      B    H  
ATOM   3743  H2  MOH B 620      36.265  16.246  48.761  1.00  0.00      B    H  
ATOM   3744  H3  MOH B 620      37.666  16.697  47.648  1.00  0.00      B    H  
ATOM   3745  O   MOH B 620      36.401  18.187  48.150  1.00  0.00      B    O  
ATOM   3746  Ho  MOH B 620      35.468  18.319  47.977  1.00  0.00      B    H  
ATOM   3747  C   MOH B 621      51.462  14.795  27.691  1.00  0.00      B    C  
ATOM   3748  H1  MOH B 621      52.424  15.225  27.896  1.00  0.00      B    H  
ATOM   3749  H2  MOH B 621      50.630  15.468  28.027  1.00  0.00      B    H  
ATOM   3750  H3  MOH B 621      51.204  14.839  26.645  1.00  0.00      B    H  
ATOM   3751  O   MOH B 621      51.547  13.487  28.220  1.00  0.00      B    O  
ATOM   3752  Ho  MOH B 621      50.707  13.060  28.197  1.00  0.00      B    H  
ATOM   3753  C   MOH B 622      46.148  16.060   9.068  1.00  0.00      B    C  
ATOM   3754  H1  MOH B 622      46.746  16.380   8.151  1.00  0.00      B    H  
ATOM   3755  H2  MOH B 622      45.549  15.241   8.800  1.00  0.00      B    H  
ATOM   3756  H3  MOH B 622      46.898  15.668   9.745  1.00  0.00      B    H  
ATOM   3757  O   MOH B 622      45.428  17.072   9.729  1.00  0.00      B    O  
ATOM   3758  Ho  MOH B 622      44.990  17.657   9.087  1.00  0.00      B    H  
ATOM   3759  C   MOH B 623      16.141  38.788  37.730  1.00  0.00      B    C  
ATOM   3760  H1  MOH B 623      15.289  38.162  37.990  1.00  0.00      B    H  
ATOM   3761  H2  MOH B 623      16.658  38.281  36.919  1.00  0.00      B    H  
ATOM   3762  H3  MOH B 623      15.911  39.770  37.380  1.00  0.00      B    H  
ATOM   3763  O   MOH B 623      17.010  38.767  38.900  1.00  0.00      B    O  
ATOM   3764  Ho  MOH B 623      17.522  37.951  38.723  1.00  0.00      B    H  
ATOM   3765  C   MOH B 624      19.763  23.895  44.911  1.00  0.00      B    C  
ATOM   3766  H1  MOH B 624      19.565  23.064  44.158  1.00  0.00      B    H  
ATOM   3767  H2  MOH B 624      19.076  24.768  44.818  1.00  0.00      B    H  
ATOM   3768  H3  MOH B 624      19.523  23.554  45.906  1.00  0.00      B    H  
ATOM   3769  O   MOH B 624      21.135  24.249  44.736  1.00  0.00      B    O  
ATOM   3770  Ho  MOH B 624      21.235  24.664  43.832  1.00  0.00      B    H  
ATOM   3771  C   MOH B 625      40.775  37.181  31.102  1.00  0.00      B    C  
ATOM   3772  H1  MOH B 625      39.945  36.548  31.125  1.00  0.00      B    H  
ATOM   3773  H2  MOH B 625      41.674  36.660  30.767  1.00  0.00      B    H  
ATOM   3774  H3  MOH B 625      40.500  37.696  30.177  1.00  0.00      B    H  
ATOM   3775  O   MOH B 625      40.950  38.002  32.301  1.00  0.00      B    O  
ATOM   3776  Ho  MOH B 625      40.116  37.979  32.756  1.00  0.00      B    H  
ATOM   3777  C   MOH B 626       8.627  16.127  29.778  1.00  0.00      B    C  
ATOM   3778  H1  MOH B 626       9.050  15.136  29.945  1.00  0.00      B    H  
ATOM   3779  H2  MOH B 626       7.893  15.924  28.964  1.00  0.00      B    H  
ATOM   3780  H3  MOH B 626       8.017  16.488  30.607  1.00  0.00      B    H  
ATOM   3781  O   MOH B 626       9.649  17.003  29.303  1.00  0.00      B    O  
ATOM   3782  Ho  MOH B 626      10.450  16.547  29.543  1.00  0.00      B    H  
ATOM   3783  C   MOH B 627       6.502  12.684  29.686  1.00  0.00      B    C  
ATOM   3784  H1  MOH B 627       6.689  11.662  29.387  1.00  0.00      B    H  
ATOM   3785  H2  MOH B 627       7.150  13.314  29.124  1.00  0.00      B    H  
ATOM   3786  H3  MOH B 627       5.458  13.028  29.483  1.00  0.00      B    H  
ATOM   3787  O   MOH B 627       6.722  12.762  31.048  1.00  0.00      B    O  
ATOM   3788  Ho  MOH B 627       5.843  12.818  31.512  1.00  0.00      B    H  
ATOM   3789  C   MOH B 628      21.125  38.897  40.063  1.00  0.00      B    C  
ATOM   3790  H1  MOH B 628      21.435  37.857  40.057  1.00  0.00      B    H  
ATOM   3791  H2  MOH B 628      22.017  39.492  40.291  1.00  0.00      B    H  
ATOM   3792  H3  MOH B 628      20.569  39.015  39.144  1.00  0.00      B    H  
ATOM   3793  O   MOH B 628      20.302  38.990  41.149  1.00  0.00      B    O  
ATOM   3794  Ho  MOH B 628      20.022  39.903  41.241  1.00  0.00      B    H  
ATOM   3795  C   MOH B 629      21.223  24.431   2.710  1.00  0.00      B    C  
ATOM   3796  H1  MOH B 629      20.927  23.834   3.540  1.00  0.00      B    H  
ATOM   3797  H2  MOH B 629      22.322  24.508   2.729  1.00  0.00      B    H  
ATOM   3798  H3  MOH B 629      20.891  23.959   1.797  1.00  0.00      B    H  
ATOM   3799  O   MOH B 629      20.612  25.716   2.917  1.00  0.00      B    O  
ATOM   3800  Ho  MOH B 629      21.075  26.401   2.396  1.00  0.00      B    H  
ATOM   3801  C   MOH B 630      22.299  31.780  19.676  1.00  0.00      B    C  
ATOM   3802  H1  MOH B 630      21.798  32.340  18.920  1.00  0.00      B    H  
ATOM   3803  H2  MOH B 630      21.599  30.920  19.892  1.00  0.00      B    H  
ATOM   3804  H3  MOH B 630      23.164  31.328  19.237  1.00  0.00      B    H  
ATOM   3805  O   MOH B 630      22.422  32.591  20.770  1.00  0.00      B    O  
ATOM   3806  Ho  MOH B 630      22.826  32.083  21.483  1.00  0.00      B    H  
ATOM   3807  C   MOH B 631      45.066   0.448   1.095  1.00  0.00      B    C  
ATOM   3808  H1  MOH B 631      44.106   0.096   0.716  1.00  0.00      B    H  
ATOM   3809  H2  MOH B 631      45.951  -0.093   0.812  1.00  0.00      B    H  
ATOM   3810  H3  MOH B 631      45.291   1.477   0.858  1.00  0.00      B    H  
ATOM   3811  O   MOH B 631      44.956   0.436   2.473  1.00  0.00      B    O  
ATOM   3812  Ho  MOH B 631      44.240   1.039   2.648  1.00  0.00      B    H  
ATOM   3813  C   MOH B 632       2.436  23.165  16.203  1.00  0.00      B    C  
ATOM   3814  H1  MOH B 632       1.494  22.784  15.641  1.00  0.00      B    H  
ATOM   3815  H2  MOH B 632       2.110  23.666  17.120  1.00  0.00      B    H  
ATOM   3816  H3  MOH B 632       3.093  22.346  16.399  1.00  0.00      B    H  
ATOM   3817  O   MOH B 632       3.188  23.896  15.206  1.00  0.00      B    O  
ATOM   3818  Ho  MOH B 632       2.672  24.143  14.452  1.00  0.00      B    H  
ATOM   3819  C   MOH B 633      49.780  10.702  26.514  1.00  0.00      B    C  
ATOM   3820  H1  MOH B 633      49.685  10.994  25.418  1.00  0.00      B    H  
ATOM   3821  H2  MOH B 633      49.474   9.756  26.850  1.00  0.00      B    H  
ATOM   3822  H3  MOH B 633      50.872  10.716  26.571  1.00  0.00      B    H  
ATOM   3823  O   MOH B 633      49.243  11.654  27.372  1.00  0.00      B    O  
ATOM   3824  Ho  MOH B 633      49.457  12.469  26.980  1.00  0.00      B    H  
ATOM   3825  C   MOH B 634      27.227  39.784   7.906  1.00  0.00      B    C  
ATOM   3826  H1  MOH B 634      28.000  39.693   7.209  1.00  0.00      B    H  
ATOM   3827  H2  MOH B 634      26.677  38.793   7.844  1.00  0.00      B    H  
ATOM   3828  H3  MOH B 634      27.708  39.896   8.924  1.00  0.00      B    H  
ATOM   3829  O   MOH B 634      26.347  40.867   7.571  1.00  0.00      B    O  
ATOM   3830  Ho  MOH B 634      26.533  41.542   8.152  1.00  0.00      B    H  
ATOM   3831  C   MOH B 635      43.776  19.005  17.395  1.00  0.00      B    C  
ATOM   3832  H1  MOH B 635      44.260  18.263  16.718  1.00  0.00      B    H  
ATOM   3833  H2  MOH B 635      42.721  18.851  17.254  1.00  0.00      B    H  
ATOM   3834  H3  MOH B 635      44.046  18.701  18.434  1.00  0.00      B    H  
ATOM   3835  O   MOH B 635      44.046  20.395  17.112  1.00  0.00      B    O  
ATOM   3836  Ho  MOH B 635      43.383  20.586  16.392  1.00  0.00      B    H  
ATOM   3837  C   MOH B 636       9.158  17.971  36.772  1.00  0.00      B    C  
ATOM   3838  H1  MOH B 636       9.591  18.930  37.117  1.00  0.00      B    H  
ATOM   3839  H2  MOH B 636       8.474  18.091  35.948  1.00  0.00      B    H  
ATOM   3840  H3  MOH B 636       9.970  17.213  36.682  1.00  0.00      B    H  
ATOM   3841  O   MOH B 636       8.341  17.381  37.707  1.00  0.00      B    O  
ATOM   3842  Ho  MOH B 636       7.810  16.687  37.299  1.00  0.00      B    H  
ATOM   3843  C   MOH B 637      19.979  31.848  36.182  1.00  0.00      B    C  
ATOM   3844  H1  MOH B 637      19.089  31.237  36.397  1.00  0.00      B    H  
ATOM   3845  H2  MOH B 637      19.880  32.903  36.519  1.00  0.00      B    H  
ATOM   3846  H3  MOH B 637      20.779  31.429  36.882  1.00  0.00      B    H  
ATOM   3847  O   MOH B 637      20.445  31.897  34.922  1.00  0.00      B    O  
ATOM   3848  Ho  MOH B 637      20.518  30.952  34.595  1.00  0.00      B    H  
ATOM   3849  C   MOH B 638      38.480  41.619  49.175  1.00  0.00      B    C  
ATOM   3850  H1  MOH B 638      37.826  40.827  48.847  1.00  0.00      B    H  
ATOM   3851  H2  MOH B 638      38.215  42.543  48.609  1.00  0.00      B    H  
ATOM   3852  H3  MOH B 638      38.246  41.763  50.231  1.00  0.00      B    H  
ATOM   3853  O   MOH B 638      39.859  41.235  49.029  1.00  0.00      B    O  
ATOM   3854  Ho  MOH B 638      39.855  40.236  49.107  1.00  0.00      B    H  
ATOM   3855  C   MOH B 639      43.664  17.211  23.150  1.00  0.00      B    C  
ATOM   3856  H1  MOH B 639      43.188  16.395  23.722  1.00  0.00      B    H  
ATOM   3857  H2  MOH B 639      44.168  17.936  23.847  1.00  0.00      B    H  
ATOM   3858  H3  MOH B 639      44.439  16.751  22.538  1.00  0.00      B    H  
ATOM   3859  O   MOH B 639      42.779  17.965  22.287  1.00  0.00      B    O  
ATOM   3860  Ho  MOH B 639      43.315  18.674  21.808  1.00  0.00      B    H  
ATOM   3861  C   MOH B 640      35.942  49.332  18.473  1.00  0.00      B    C  
ATOM   3862  H1  MOH B 640      36.670  49.554  19.240  1.00  0.00      B    H  
ATOM   3863  H2  MOH B 640      35.617  50.291  17.950  1.00  0.00      B    H  
ATOM   3864  H3  MOH B 640      36.308  48.631  17.686  1.00  0.00      B    H  
ATOM   3865  O   MOH B 640      34.770  48.678  19.081  1.00  0.00      B    O  
ATOM   3866  Ho  MOH B 640      34.572  49.025  19.974  1.00  0.00      B    H  
ATOM   3867  C   MOH B 641      48.600   2.468   9.922  1.00  0.00      B    C  
ATOM   3868  H1  MOH B 641      48.478   3.578   9.912  1.00  0.00      B    H  
ATOM   3869  H2  MOH B 641      49.274   2.088  10.692  1.00  0.00      B    H  
ATOM   3870  H3  MOH B 641      47.586   2.125  10.216  1.00  0.00      B    H  
ATOM   3871  O   MOH B 641      48.790   1.911   8.617  1.00  0.00      B    O  
ATOM   3872  Ho  MOH B 641      49.125   1.030   8.611  1.00  0.00      B    H  
ATOM   3873  C   MOH B 642      35.918  38.738  22.277  1.00  0.00      B    C  
ATOM   3874  H1  MOH B 642      36.608  39.579  22.526  1.00  0.00      B    H  
ATOM   3875  H2  MOH B 642      35.417  39.109  21.368  1.00  0.00      B    H  
ATOM   3876  H3  MOH B 642      36.365  37.824  21.906  1.00  0.00      B    H  
ATOM   3877  O   MOH B 642      34.941  38.578  23.275  1.00  0.00      B    O  
ATOM   3878  Ho  MOH B 642      35.422  38.495  24.097  1.00  0.00      B    H  
ATOM   3879  C   MOH B 643      45.969  15.959  15.094  1.00  0.00      B    C  
ATOM   3880  H1  MOH B 643      45.281  16.221  15.891  1.00  0.00      B    H  
ATOM   3881  H2  MOH B 643      45.566  15.128  14.583  1.00  0.00      B    H  
ATOM   3882  H3  MOH B 643      46.045  16.732  14.328  1.00  0.00      B    H  
ATOM   3883  O   MOH B 643      47.208  15.583  15.673  1.00  0.00      B    O  
ATOM   3884  Ho  MOH B 643      47.763  16.335  15.785  1.00  0.00      B    H  
ATOM   3885  C   MOH B 644       8.354  19.399  26.738  1.00  0.00      B    C  
ATOM   3886  H1  MOH B 644       7.720  18.486  26.800  1.00  0.00      B    H  
ATOM   3887  H2  MOH B 644       9.252  19.437  26.097  1.00  0.00      B    H  
ATOM   3888  H3  MOH B 644       7.600  20.210  26.546  1.00  0.00      B    H  
ATOM   3889  O   MOH B 644       8.898  19.503  27.996  1.00  0.00      B    O  
ATOM   3890  Ho  MOH B 644       8.948  18.634  28.435  1.00  0.00      B    H  
ATOM   3891  C   MOH B 645      34.796  27.963   3.776  1.00  0.00      B    C  
ATOM   3892  H1  MOH B 645      35.299  27.042   3.514  1.00  0.00      B    H  
ATOM   3893  H2  MOH B 645      34.194  28.293   2.904  1.00  0.00      B    H  
ATOM   3894  H3  MOH B 645      34.101  27.801   4.655  1.00  0.00      B    H  
ATOM   3895  O   MOH B 645      35.685  29.031   4.103  1.00  0.00      B    O  
ATOM   3896  Ho  MOH B 645      35.469  29.795   3.465  1.00  0.00      B    H  
ATOM   3897  C   MOH B 646      41.806  17.157  30.027  1.00  0.00      B    C  
ATOM   3898  H1  MOH B 646      42.403  17.922  30.647  1.00  0.00      B    H  
ATOM   3899  H2  MOH B 646      42.332  17.007  29.104  1.00  0.00      B    H  
ATOM   3900  H3  MOH B 646      41.706  16.275  30.655  1.00  0.00      B    H  
ATOM   3901  O   MOH B 646      40.503  17.662  29.743  1.00  0.00      B    O  
ATOM   3902  Ho  MOH B 646      40.177  17.288  28.934  1.00  0.00      B    H  
ATOM   3903  C   MOH B 647      47.238  32.712  35.998  1.00  0.00      B    C  
ATOM   3904  H1  MOH B 647      47.516  33.311  36.815  1.00  0.00      B    H  
ATOM   3905  H2  MOH B 647      47.195  33.370  35.098  1.00  0.00      B    H  
ATOM   3906  H3  MOH B 647      48.015  32.011  35.942  1.00  0.00      B    H  
ATOM   3907  O   MOH B 647      46.065  32.055  36.165  1.00  0.00      B    O  
ATOM   3908  Ho  MOH B 647      46.108  31.505  36.956  1.00  0.00      B    H  
ATOM   3909  C   MOH B 648      40.446  11.237  23.994  1.00  0.00      B    C  
ATOM   3910  H1  MOH B 648      41.277  10.684  24.464  1.00  0.00      B    H  
ATOM   3911  H2  MOH B 648      39.809  11.699  24.758  1.00  0.00      B    H  
ATOM   3912  H3  MOH B 648      40.803  12.097  23.415  1.00  0.00      B    H  
ATOM   3913  O   MOH B 648      39.696  10.191  23.338  1.00  0.00      B    O  
ATOM   3914  Ho  MOH B 648      40.285   9.512  23.110  1.00  0.00      B    H  
ATOM   3915  C   MOH B 649      22.732   6.512   8.264  1.00  0.00      B    C  
ATOM   3916  H1  MOH B 649      22.249   5.570   8.395  1.00  0.00      B    H  
ATOM   3917  H2  MOH B 649      21.936   7.208   8.624  1.00  0.00      B    H  
ATOM   3918  H3  MOH B 649      23.636   6.453   8.975  1.00  0.00      B    H  
ATOM   3919  O   MOH B 649      23.316   6.718   6.975  1.00  0.00      B    O  
ATOM   3920  Ho  MOH B 649      24.037   6.093   6.883  1.00  0.00      B    H  
ATOM   3921  C   MOH B 650       1.476  20.447  23.184  1.00  0.00      B    C  
ATOM   3922  H1  MOH B 650       1.157  20.237  22.175  1.00  0.00      B    H  
ATOM   3923  H2  MOH B 650       1.669  19.552  23.676  1.00  0.00      B    H  
ATOM   3924  H3  MOH B 650       2.345  21.080  23.116  1.00  0.00      B    H  
ATOM   3925  O   MOH B 650       0.494  21.130  23.959  1.00  0.00      B    O  
ATOM   3926  Ho  MOH B 650       0.460  20.860  24.872  1.00  0.00      B    H  
ATOM   3927  C   MOH B 651      14.366  19.589  51.344  1.00  0.00      B    C  
ATOM   3928  H1  MOH B 651      15.179  19.370  52.048  1.00  0.00      B    H  
ATOM   3929  H2  MOH B 651      13.534  18.897  51.672  1.00  0.00      B    H  
ATOM   3930  H3  MOH B 651      14.047  20.604  51.535  1.00  0.00      B    H  
ATOM   3931  O   MOH B 651      14.839  19.401  49.971  1.00  0.00      B    O  
ATOM   3932  Ho  MOH B 651      14.295  19.919  49.372  1.00  0.00      B    H  
ATOM   3933  C   MOH B 652      45.745  30.892  44.411  1.00  0.00      B    C  
ATOM   3934  H1  MOH B 652      45.001  30.577  43.714  1.00  0.00      B    H  
ATOM   3935  H2  MOH B 652      46.307  30.088  44.605  1.00  0.00      B    H  
ATOM   3936  H3  MOH B 652      46.409  31.599  43.925  1.00  0.00      B    H  
ATOM   3937  O   MOH B 652      45.145  31.283  45.621  1.00  0.00      B    O  
ATOM   3938  Ho  MOH B 652      44.543  30.599  45.978  1.00  0.00      B    H  
ATOM   3939  C   MOH B 653       4.635  31.930  42.539  1.00  0.00      B    C  
ATOM   3940  H1  MOH B 653       3.703  32.012  41.915  1.00  0.00      B    H  
ATOM   3941  H2  MOH B 653       5.356  31.396  41.919  1.00  0.00      B    H  
ATOM   3942  H3  MOH B 653       5.134  32.865  42.778  1.00  0.00      B    H  
ATOM   3943  O   MOH B 653       4.376  31.171  43.670  1.00  0.00      B    O  
ATOM   3944  Ho  MOH B 653       3.429  30.906  43.642  1.00  0.00      B    H  
ATOM   3945  C   MOH B 654      28.091  31.882  26.803  1.00  0.00      B    C  
ATOM   3946  H1  MOH B 654      27.257  31.368  26.332  1.00  0.00      B    H  
ATOM   3947  H2  MOH B 654      27.754  32.871  26.992  1.00  0.00      B    H  
ATOM   3948  H3  MOH B 654      28.320  31.512  27.835  1.00  0.00      B    H  
ATOM   3949  O   MOH B 654      29.324  31.951  25.999  1.00  0.00      B    O  
ATOM   3950  Ho  MOH B 654      29.972  32.453  26.396  1.00  0.00      B    H  
ATOM   3951  C   MOH B 655      27.179  21.210  11.881  1.00  0.00      B    C  
ATOM   3952  H1  MOH B 655      27.127  21.987  12.647  1.00  0.00      B    H  
ATOM   3953  H2  MOH B 655      28.182  20.856  11.936  1.00  0.00      B    H  
ATOM   3954  H3  MOH B 655      26.560  20.349  12.216  1.00  0.00      B    H  
ATOM   3955  O   MOH B 655      26.973  21.803  10.652  1.00  0.00      B    O  
ATOM   3956  Ho  MOH B 655      27.438  22.659  10.674  1.00  0.00      B    H  
ATOM   3957  C   MOH B 656      30.173   3.595  31.311  1.00  0.00      B    C  
ATOM   3958  H1  MOH B 656      29.789   3.656  30.286  1.00  0.00      B    H  
ATOM   3959  H2  MOH B 656      30.928   2.783  31.377  1.00  0.00      B    H  
ATOM   3960  H3  MOH B 656      30.674   4.565  31.496  1.00  0.00      B    H  
ATOM   3961  O   MOH B 656      29.178   3.556  32.301  1.00  0.00      B    O  
ATOM   3962  Ho  MOH B 656      29.030   2.621  32.507  1.00  0.00      B    H  
ATOM   3963  C   MOH B 657      35.662  31.222  24.417  1.00  0.00      B    C  
ATOM   3964  H1  MOH B 657      35.910  31.712  25.348  1.00  0.00      B    H  
ATOM   3965  H2  MOH B 657      35.379  30.252  24.867  1.00  0.00      B    H  
ATOM   3966  H3  MOH B 657      34.722  31.603  23.949  1.00  0.00      B    H  
ATOM   3967  O   MOH B 657      36.817  31.107  23.649  1.00  0.00      B    O  
ATOM   3968  Ho  MOH B 657      36.826  31.905  23.123  1.00  0.00      B    H  
ATOM   3969  C   MOH B 658       1.976  20.771  27.399  1.00  0.00      B    C  
ATOM   3970  H1  MOH B 658       1.140  20.298  27.926  1.00  0.00      B    H  
ATOM   3971  H2  MOH B 658       1.707  21.800  27.157  1.00  0.00      B    H  
ATOM   3972  H3  MOH B 658       2.949  20.732  27.893  1.00  0.00      B    H  
ATOM   3973  O   MOH B 658       2.133  20.175  26.180  1.00  0.00      B    O  
ATOM   3974  Ho  MOH B 658       2.763  20.646  25.745  1.00  0.00      B    H  
ATOM   3975  C   MOH B 659      19.596   5.699  10.613  1.00  0.00      B    C  
ATOM   3976  H1  MOH B 659      20.238   5.970   9.743  1.00  0.00      B    H  
ATOM   3977  H2  MOH B 659      19.924   4.695  10.900  1.00  0.00      B    H  
ATOM   3978  H3  MOH B 659      19.706   6.392  11.411  1.00  0.00      B    H  
ATOM   3979  O   MOH B 659      18.281   5.799  10.158  1.00  0.00      B    O  
ATOM   3980  Ho  MOH B 659      18.138   5.518   9.241  1.00  0.00      B    H  
ATOM   3981  C   MOH B 660      17.702   2.962  46.132  1.00  0.00      B    C  
ATOM   3982  H1  MOH B 660      17.533   1.937  46.521  1.00  0.00      B    H  
ATOM   3983  H2  MOH B 660      18.850   3.099  46.090  1.00  0.00      B    H  
ATOM   3984  H3  MOH B 660      17.383   3.065  45.091  1.00  0.00      B    H  
ATOM   3985  O   MOH B 660      17.083   3.889  46.972  1.00  0.00      B    O  
ATOM   3986  Ho  MOH B 660      17.386   4.781  46.736  1.00  0.00      B    H  
ATOM   3987  C   MOH B 661       5.759  10.089  43.086  1.00  0.00      B    C  
ATOM   3988  H1  MOH B 661       5.947   9.011  42.823  1.00  0.00      B    H  
ATOM   3989  H2  MOH B 661       6.132  10.816  42.336  1.00  0.00      B    H  
ATOM   3990  H3  MOH B 661       4.649  10.301  43.285  1.00  0.00      B    H  
ATOM   3991  O   MOH B 661       6.365  10.354  44.328  1.00  0.00      B    O  
ATOM   3992  Ho  MOH B 661       6.402  11.277  44.298  1.00  0.00      B    H  
ATOM   3993  C   MOH B 662      42.835  33.510  21.704  1.00  0.00      B    C  
ATOM   3994  H1  MOH B 662      43.020  32.627  22.338  1.00  0.00      B    H  
ATOM   3995  H2  MOH B 662      42.529  34.257  22.474  1.00  0.00      B    H  
ATOM   3996  H3  MOH B 662      43.673  33.864  21.066  1.00  0.00      B    H  
ATOM   3997  O   MOH B 662      41.797  33.464  20.785  1.00  0.00      B    O  
ATOM   3998  Ho  MOH B 662      42.121  33.377  19.879  1.00  0.00      B    H  
ATOM   3999  C   MOH B 663      11.886  11.528  11.325  1.00  0.00      B    C  
ATOM   4000  H1  MOH B 663      11.788  10.548  11.816  1.00  0.00      B    H  
ATOM   4001  H2  MOH B 663      12.377  11.403  10.379  1.00  0.00      B    H  
ATOM   4002  H3  MOH B 663      10.894  11.972  11.259  1.00  0.00      B    H  
ATOM   4003  O   MOH B 663      12.694  12.566  11.862  1.00  0.00      B    O  
ATOM   4004  Ho  MOH B 663      13.626  12.311  11.758  1.00  0.00      B    H  
ATOM   4005  C   MOH B 664      21.921  14.689  11.857  1.00  0.00      B    C  
ATOM   4006  H1  MOH B 664      21.649  13.668  11.802  1.00  0.00      B    H  
ATOM   4007  H2  MOH B 664      22.542  14.655  12.798  1.00  0.00      B    H  
ATOM   4008  H3  MOH B 664      22.606  15.057  11.048  1.00  0.00      B    H  
ATOM   4009  O   MOH B 664      20.847  15.625  12.075  1.00  0.00      B    O  
ATOM   4010  Ho  MOH B 664      21.201  16.272  12.644  1.00  0.00      B    H  
ATOM   4011  C   MOH B 665      26.582  18.950  19.785  1.00  0.00      B    C  
ATOM   4012  H1  MOH B 665      26.739  18.434  18.796  1.00  0.00      B    H  
ATOM   4013  H2  MOH B 665      25.608  19.392  19.717  1.00  0.00      B    H  
ATOM   4014  H3  MOH B 665      26.822  18.320  20.639  1.00  0.00      B    H  
ATOM   4015  O   MOH B 665      27.555  19.995  19.789  1.00  0.00      B    O  
ATOM   4016  Ho  MOH B 665      27.557  20.249  20.729  1.00  0.00      B    H  
ATOM   4017  C   MOH B 666      38.381  38.124  45.199  1.00  0.00      B    C  
ATOM   4018  H1  MOH B 666      38.839  39.160  45.141  1.00  0.00      B    H  
ATOM   4019  H2  MOH B 666      37.811  37.949  44.278  1.00  0.00      B    H  
ATOM   4020  H3  MOH B 666      39.208  37.413  45.314  1.00  0.00      B    H  
ATOM   4021  O   MOH B 666      37.513  38.008  46.293  1.00  0.00      B    O  
ATOM   4022  Ho  MOH B 666      37.764  38.593  46.990  1.00  0.00      B    H  
ATOM   4023  C   MOH B 667      38.953  22.934  14.721  1.00  0.00      B    C  
ATOM   4024  H1  MOH B 667      37.924  22.563  14.877  1.00  0.00      B    H  
ATOM   4025  H2  MOH B 667      39.265  22.453  13.817  1.00  0.00      B    H  
ATOM   4026  H3  MOH B 667      38.977  24.039  14.687  1.00  0.00      B    H  
ATOM   4027  O   MOH B 667      39.827  22.471  15.719  1.00  0.00      B    O  
ATOM   4028  Ho  MOH B 667      39.696  22.893  16.601  1.00  0.00      B    H  
ATOM   4029  C   MOH B 668      20.945  38.557  23.718  1.00  0.00      B    C  
ATOM   4030  H1  MOH B 668      20.268  37.795  24.143  1.00  0.00      B    H  
ATOM   4031  H2  MOH B 668      21.897  38.012  23.758  1.00  0.00      B    H  
ATOM   4032  H3  MOH B 668      20.520  38.733  22.795  1.00  0.00      B    H  
ATOM   4033  O   MOH B 668      20.910  39.698  24.561  1.00  0.00      B    O  
ATOM   4034  Ho  MOH B 668      20.045  40.107  24.469  1.00  0.00      B    H  
ATOM   4035  C   MOH B 669       6.772  45.145  51.621  1.00  0.00      B    C  
ATOM   4036  H1  MOH B 669       6.791  44.799  52.692  1.00  0.00      B    H  
ATOM   4037  H2  MOH B 669       7.725  45.094  51.051  1.00  0.00      B    H  
ATOM   4038  H3  MOH B 669       6.018  44.543  51.024  1.00  0.00      B    H  
ATOM   4039  O   MOH B 669       6.286  46.392  51.602  1.00  0.00      B    O  
ATOM   4040  Ho  MOH B 669       6.194  46.712  50.690  1.00  0.00      B    H  
ATOM   4041  C   MOH B 670       8.087   1.666  49.108  1.00  0.00      B    C  
ATOM   4042  H1  MOH B 670       8.058   0.574  49.144  1.00  0.00      B    H  
ATOM   4043  H2  MOH B 670       8.816   1.953  48.411  1.00  0.00      B    H  
ATOM   4044  H3  MOH B 670       7.035   2.100  48.899  1.00  0.00      B    H  
ATOM   4045  O   MOH B 670       8.577   2.178  50.334  1.00  0.00      B    O  
ATOM   4046  Ho  MOH B 670       9.077   2.922  50.091  1.00  0.00      B    H  
ATOM   4047  C   MOH B 671      22.985  45.302  20.516  1.00  0.00      B    C  
ATOM   4048  H1  MOH B 671      23.117  45.558  21.569  1.00  0.00      B    H  
ATOM   4049  H2  MOH B 671      22.419  45.970  19.958  1.00  0.00      B    H  
ATOM   4050  H3  MOH B 671      23.931  45.137  20.066  1.00  0.00      B    H  
ATOM   4051  O   MOH B 671      22.179  44.121  20.414  1.00  0.00      B    O  
ATOM   4052  Ho  MOH B 671      21.650  44.104  21.244  1.00  0.00      B    H  
ATOM   4053  C   MOH B 672       2.368   2.189   5.180  1.00  0.00      B    C  
ATOM   4054  H1  MOH B 672       3.476   2.117   5.242  1.00  0.00      B    H  
ATOM   4055  H2  MOH B 672       2.077   1.903   4.209  1.00  0.00      B    H  
ATOM   4056  H3  MOH B 672       1.928   1.505   5.912  1.00  0.00      B    H  
ATOM   4057  O   MOH B 672       1.898   3.496   5.350  1.00  0.00      B    O  
ATOM   4058  Ho  MOH B 672       2.001   3.690   6.265  1.00  0.00      B    H  
ATOM   4059  C   MOH B 673      14.967  33.578   9.214  1.00  0.00      B    C  
ATOM   4060  H1  MOH B 673      15.334  34.512   9.628  1.00  0.00      B    H  
ATOM   4061  H2  MOH B 673      14.207  33.143   9.989  1.00  0.00      B    H  
ATOM   4062  H3  MOH B 673      14.476  33.664   8.283  1.00  0.00      B    H  
ATOM   4063  O   MOH B 673      15.961  32.584   9.073  1.00  0.00      B    O  
ATOM   4064  Ho  MOH B 673      15.691  31.746   8.713  1.00  0.00      B    H  
ATOM   4065  C   MOH B 674      34.330  22.343  33.940  1.00  0.00      B    C  
ATOM   4066  H1  MOH B 674      33.886  21.487  33.500  1.00  0.00      B    H  
ATOM   4067  H2  MOH B 674      34.309  23.193  33.249  1.00  0.00      B    H  
ATOM   4068  H3  MOH B 674      33.750  22.569  34.888  1.00  0.00      B    H  
ATOM   4069  O   MOH B 674      35.696  22.140  34.397  1.00  0.00      B    O  
ATOM   4070  Ho  MOH B 674      36.085  21.780  33.584  1.00  0.00      B    H  
ATOM   4071  C   MOH B 675       5.971  14.180   7.137  1.00  0.00      B    C  
ATOM   4072  H1  MOH B 675       5.454  13.354   6.668  1.00  0.00      B    H  
ATOM   4073  H2  MOH B 675       6.895  14.269   6.525  1.00  0.00      B    H  
ATOM   4074  H3  MOH B 675       5.441  15.059   7.119  1.00  0.00      B    H  
ATOM   4075  O   MOH B 675       6.498  13.766   8.370  1.00  0.00      B    O  
ATOM   4076  Ho  MOH B 675       7.136  14.413   8.601  1.00  0.00      B    H  
ATOM   4077  C   MOH B 676      19.418  10.184  50.744  1.00  0.00      B    C  
ATOM   4078  H1  MOH B 676      20.383   9.908  51.216  1.00  0.00      B    H  
ATOM   4079  H2  MOH B 676      18.738  10.755  51.401  1.00  0.00      B    H  
ATOM   4080  H3  MOH B 676      19.591  10.804  49.852  1.00  0.00      B    H  
ATOM   4081  O   MOH B 676      18.697   8.947  50.428  1.00  0.00      B    O  
ATOM   4082  Ho  MOH B 676      18.491   8.497  51.256  1.00  0.00      B    H  
ATOM   4083  C   MOH B 677      33.350  29.971  50.282  1.00  0.00      B    C  
ATOM   4084  H1  MOH B 677      33.486  30.269  51.335  1.00  0.00      B    H  
ATOM   4085  H2  MOH B 677      32.315  29.664  50.042  1.00  0.00      B    H  
ATOM   4086  H3  MOH B 677      33.631  30.741  49.660  1.00  0.00      B    H  
ATOM   4087  O   MOH B 677      34.270  28.923  50.003  1.00  0.00      B    O  
ATOM   4088  Ho  MOH B 677      34.106  28.480  49.201  1.00  0.00      B    H  
ATOM   4089  C   MOH B 678      18.077  50.208  46.007  1.00  0.00      B    C  
ATOM   4090  H1  MOH B 678      17.200  50.449  46.663  1.00  0.00      B    H  
ATOM   4091  H2  MOH B 678      18.809  50.957  46.343  1.00  0.00      B    H  
ATOM   4092  H3  MOH B 678      18.554  49.221  46.225  1.00  0.00      B    H  
ATOM   4093  O   MOH B 678      17.856  50.167  44.540  1.00  0.00      B    O  
ATOM   4094  Ho  MOH B 678      18.706  49.778  44.136  1.00  0.00      B    H  
ATOM   4095  C   MOH B 679       3.347   5.981  20.713  1.00  0.00      B    C  
ATOM   4096  H1  MOH B 679       3.871   5.905  19.782  1.00  0.00      B    H  
ATOM   4097  H2  MOH B 679       2.341   5.488  20.562  1.00  0.00      B    H  
ATOM   4098  H3  MOH B 679       3.901   5.467  21.412  1.00  0.00      B    H  
ATOM   4099  O   MOH B 679       3.399   7.300  21.239  1.00  0.00      B    O  
ATOM   4100  Ho  MOH B 679       4.335   7.539  21.534  1.00  0.00      B    H  
ATOM   4101  C   MOH B 680      26.428   3.803  14.371  1.00  0.00      B    C  
ATOM   4102  H1  MOH B 680      26.038   4.179  13.480  1.00  0.00      B    H  
ATOM   4103  H2  MOH B 680      27.532   3.623  14.241  1.00  0.00      B    H  
ATOM   4104  H3  MOH B 680      26.227   4.538  15.151  1.00  0.00      B    H  
ATOM   4105  O   MOH B 680      25.750   2.530  14.590  1.00  0.00      B    O  
ATOM   4106  Ho  MOH B 680      26.027   2.334  15.520  1.00  0.00      B    H  
ATOM   4107  C   MOH B 681      41.071   4.754  21.846  1.00  0.00      B    C  
ATOM   4108  H1  MOH B 681      41.113   4.741  20.730  1.00  0.00      B    H  
ATOM   4109  H2  MOH B 681      42.031   5.006  22.276  1.00  0.00      B    H  
ATOM   4110  H3  MOH B 681      40.508   5.728  22.073  1.00  0.00      B    H  
ATOM   4111  O   MOH B 681      40.584   3.494  22.351  1.00  0.00      B    O  
ATOM   4112  Ho  MOH B 681      40.945   2.872  21.742  1.00  0.00      B    H  
ATOM   4113  C   MOH B 682      28.599  12.078  20.919  1.00  0.00      B    C  
ATOM   4114  H1  MOH B 682      29.029  12.660  21.760  1.00  0.00      B    H  
ATOM   4115  H2  MOH B 682      27.490  12.092  20.917  1.00  0.00      B    H  
ATOM   4116  H3  MOH B 682      28.748  12.484  19.921  1.00  0.00      B    H  
ATOM   4117  O   MOH B 682      28.931  10.722  20.977  1.00  0.00      B    O  
ATOM   4118  Ho  MOH B 682      28.600  10.258  21.764  1.00  0.00      B    H  
ATOM   4119  C   MOH B 683      31.721  12.865  41.051  1.00  0.00      B    C  
ATOM   4120  H1  MOH B 683      31.034  13.493  40.518  1.00  0.00      B    H  
ATOM   4121  H2  MOH B 683      31.454  13.259  42.002  1.00  0.00      B    H  
ATOM   4122  H3  MOH B 683      31.486  11.809  40.933  1.00  0.00      B    H  
ATOM   4123  O   MOH B 683      33.012  13.161  40.663  1.00  0.00      B    O  
ATOM   4124  Ho  MOH B 683      33.235  14.077  40.597  1.00  0.00      B    H  
ATOM   4125  C   MOH B 684      33.162  34.736  26.023  1.00  0.00      B    C  
ATOM   4126  H1  MOH B 684      33.887  34.438  26.699  1.00  0.00      B    H  
ATOM   4127  H2  MOH B 684      32.329  35.126  26.586  1.00  0.00      B    H  
ATOM   4128  H3  MOH B 684      33.557  35.560  25.531  1.00  0.00      B    H  
ATOM   4129  O   MOH B 684      32.832  33.767  25.092  1.00  0.00      B    O  
ATOM   4130  Ho  MOH B 684      32.092  34.079  24.601  1.00  0.00      B    H  
ATOM   4131  C   MOH B 685      26.902  23.226   3.496  1.00  0.00      B    C  
ATOM   4132  H1  MOH B 685      27.281  23.648   4.376  1.00  0.00      B    H  
ATOM   4133  H2  MOH B 685      27.638  22.878   2.721  1.00  0.00      B    H  
ATOM   4134  H3  MOH B 685      26.440  22.286   3.783  1.00  0.00      B    H  
ATOM   4135  O   MOH B 685      25.993  24.114   2.799  1.00  0.00      B    O  
ATOM   4136  Ho  MOH B 685      25.867  23.816   1.910  1.00  0.00      B    H  
ATOM   4137  C   MOH B 686      40.621  34.722  39.090  1.00  0.00      B    C  
ATOM   4138  H1  MOH B 686      39.569  34.543  39.149  1.00  0.00      B    H  
ATOM   4139  H2  MOH B 686      40.949  34.365  38.087  1.00  0.00      B    H  
ATOM   4140  H3  MOH B 686      40.895  35.772  39.352  1.00  0.00      B    H  
ATOM   4141  O   MOH B 686      41.235  33.809  40.001  1.00  0.00      B    O  
ATOM   4142  Ho  MOH B 686      42.120  34.145  40.268  1.00  0.00      B    H  
ATOM   4143  C   MOH B 687      50.251  43.340  25.576  1.00  0.00      B    C  
ATOM   4144  H1  MOH B 687      50.597  42.701  24.728  1.00  0.00      B    H  
ATOM   4145  H2  MOH B 687      50.832  44.276  25.550  1.00  0.00      B    H  
ATOM   4146  H3  MOH B 687      49.180  43.563  25.311  1.00  0.00      B    H  
ATOM   4147  O   MOH B 687      50.265  42.652  26.720  1.00  0.00      B    O  
ATOM   4148  Ho  MOH B 687      50.410  41.731  26.460  1.00  0.00      B    H  
ATOM   4149  C   MOH B 688      31.529  32.034  40.661  1.00  0.00      B    C  
ATOM   4150  H1  MOH B 688      31.550  30.906  40.769  1.00  0.00      B    H  
ATOM   4151  H2  MOH B 688      32.052  32.554  41.488  1.00  0.00      B    H  
ATOM   4152  H3  MOH B 688      32.009  32.287  39.738  1.00  0.00      B    H  
ATOM   4153  O   MOH B 688      30.191  32.492  40.424  1.00  0.00      B    O  
ATOM   4154  Ho  MOH B 688      30.355  33.303  40.017  1.00  0.00      B    H  
ATOM   4155  C   MOH B 689      37.908  35.049  43.313  1.00  0.00      B    C  
ATOM   4156  H1  MOH B 689      38.630  35.023  42.540  1.00  0.00      B    H  
ATOM   4157  H2  MOH B 689      38.482  34.939  44.190  1.00  0.00      B    H  
ATOM   4158  H3  MOH B 689      37.502  36.030  43.416  1.00  0.00      B    H  
ATOM   4159  O   MOH B 689      36.808  34.075  43.272  1.00  0.00      B    O  
ATOM   4160  Ho  MOH B 689      36.357  34.310  42.448  1.00  0.00      B    H  
ATOM   4161  C   MOH B 690      36.636  21.635  49.216  1.00  0.00      B    C  
ATOM   4162  H1  MOH B 690      35.693  21.201  49.544  1.00  0.00      B    H  
ATOM   4163  H2  MOH B 690      37.222  21.692  50.123  1.00  0.00      B    H  
ATOM   4164  H3  MOH B 690      37.168  20.914  48.564  1.00  0.00      B    H  
ATOM   4165  O   MOH B 690      36.462  22.873  48.526  1.00  0.00      B    O  
ATOM   4166  Ho  MOH B 690      35.759  23.261  49.091  1.00  0.00      B    H  
ATOM   4167  C   MOH B 691      13.140  41.593   0.070  1.00  0.00      B    C  
ATOM   4168  H1  MOH B 691      12.011  41.641   0.170  1.00  0.00      B    H  
ATOM   4169  H2  MOH B 691      13.354  41.448  -0.957  1.00  0.00      B    H  
ATOM   4170  H3  MOH B 691      13.473  42.575   0.513  1.00  0.00      B    H  
ATOM   4171  O   MOH B 691      13.577  40.555   0.812  1.00  0.00      B    O  
ATOM   4172  Ho  MOH B 691      13.985  39.892   0.283  1.00  0.00      B    H  
ATOM   4173  C   MOH B 692      22.614  35.971  14.676  1.00  0.00      B    C  
ATOM   4174  H1  MOH B 692      22.661  36.673  15.544  1.00  0.00      B    H  
ATOM   4175  H2  MOH B 692      22.635  36.640  13.813  1.00  0.00      B    H  
ATOM   4176  H3  MOH B 692      23.444  35.196  14.755  1.00  0.00      B    H  
ATOM   4177  O   MOH B 692      21.356  35.274  14.587  1.00  0.00      B    O  
ATOM   4178  Ho  MOH B 692      20.767  35.684  15.267  1.00  0.00      B    H  
ATOM   4179  C   MOH B 693      28.770  20.373  23.004  1.00  0.00      B    C  
ATOM   4180  H1  MOH B 693      28.782  20.089  24.027  1.00  0.00      B    H  
ATOM   4181  H2  MOH B 693      29.274  21.361  22.864  1.00  0.00      B    H  
ATOM   4182  H3  MOH B 693      29.263  19.481  22.597  1.00  0.00      B    H  
ATOM   4183  O   MOH B 693      27.466  20.407  22.569  1.00  0.00      B    O  
ATOM   4184  Ho  MOH B 693      26.905  19.791  22.984  1.00  0.00      B    H  
ATOM   4185  C   MOH B 694      11.562  42.391  21.323  1.00  0.00      B    C  
ATOM   4186  H1  MOH B 694      12.364  41.956  21.966  1.00  0.00      B    H  
ATOM   4187  H2  MOH B 694      12.007  43.326  21.111  1.00  0.00      B    H  
ATOM   4188  H3  MOH B 694      11.371  41.816  20.502  1.00  0.00      B    H  
ATOM   4189  O   MOH B 694      10.405  42.550  22.016  1.00  0.00      B    O  
ATOM   4190  Ho  MOH B 694      10.539  43.197  22.732  1.00  0.00      B    H  
ATOM   4191  C   MOH B 695      27.250  49.414  33.123  1.00  0.00      B    C  
ATOM   4192  H1  MOH B 695      26.852  48.384  33.051  1.00  0.00      B    H  
ATOM   4193  H2  MOH B 695      26.349  50.080  33.231  1.00  0.00      B    H  
ATOM   4194  H3  MOH B 695      27.829  49.514  34.070  1.00  0.00      B    H  
ATOM   4195  O   MOH B 695      28.083  49.727  31.975  1.00  0.00      B    O  
ATOM   4196  Ho  MOH B 695      28.359  50.645  31.972  1.00  0.00      B    H  
ATOM   4197  C   MOH B 696      10.309  13.681   0.482  1.00  0.00      B    C  
ATOM   4198  H1  MOH B 696      10.882  12.783   0.712  1.00  0.00      B    H  
ATOM   4199  H2  MOH B 696       9.389  13.484  -0.148  1.00  0.00      B    H  
ATOM   4200  H3  MOH B 696      10.104  14.047   1.465  1.00  0.00      B    H  
ATOM   4201  O   MOH B 696      11.178  14.559  -0.252  1.00  0.00      B    O  
ATOM   4202  Ho  MOH B 696      10.780  14.785  -1.118  1.00  0.00      B    H  
ATOM   4203  C   MOH B 697      13.718  47.118  29.793  1.00  0.00      B    C  
ATOM   4204  H1  MOH B 697      12.684  47.233  29.981  1.00  0.00      B    H  
ATOM   4205  H2  MOH B 697      13.895  46.693  28.861  1.00  0.00      B    H  
ATOM   4206  H3  MOH B 697      14.250  48.060  29.748  1.00  0.00      B    H  
ATOM   4207  O   MOH B 697      14.325  46.346  30.883  1.00  0.00      B    O  
ATOM   4208  Ho  MOH B 697      13.780  46.588  31.680  1.00  0.00      B    H  
ATOM   4209  C   MOH B 698       7.105  30.985  50.446  1.00  0.00      B    C  
ATOM   4210  H1  MOH B 698       7.489  30.986  51.427  1.00  0.00      B    H  
ATOM   4211  H2  MOH B 698       6.043  31.326  50.440  1.00  0.00      B    H  
ATOM   4212  H3  MOH B 698       7.668  31.592  49.745  1.00  0.00      B    H  
ATOM   4213  O   MOH B 698       7.184  29.745  49.887  1.00  0.00      B    O  
ATOM   4214  Ho  MOH B 698       6.712  29.769  49.068  1.00  0.00      B    H  
ATOM   4215  C   MOH B 699      44.525  33.228   0.404  1.00  0.00      B    C  
ATOM   4216  H1  MOH B 699      43.389  33.156   0.295  1.00  0.00      B    H  
ATOM   4217  H2  MOH B 699      44.805  32.586   1.204  1.00  0.00      B    H  
ATOM   4218  H3  MOH B 699      45.060  32.877  -0.480  1.00  0.00      B    H  
ATOM   4219  O   MOH B 699      45.013  34.538   0.608  1.00  0.00      B    O  
ATOM   4220  Ho  MOH B 699      45.762  34.523   1.241  1.00  0.00      B    H  
ATOM   4221  C   MOH B 700      23.613  46.060  38.327  1.00  0.00      B    C  
ATOM   4222  H1  MOH B 700      23.142  45.657  37.386  1.00  0.00      B    H  
ATOM   4223  H2  MOH B 700      23.405  45.356  39.074  1.00  0.00      B    H  
ATOM   4224  H3  MOH B 700      24.617  46.300  38.492  1.00  0.00      B    H  
ATOM   4225  O   MOH B 700      22.839  47.224  38.557  1.00  0.00      B    O  
ATOM   4226  Ho  MOH B 700      23.335  47.726  39.179  1.00  0.00      B    H  
ATOM   4227  C   MOH B 701      48.406  48.910  50.374  1.00  0.00      B    C  
ATOM   4228  H1  MOH B 701      47.572  49.644  50.540  1.00  0.00      B    H  
ATOM   4229  H2  MOH B 701      48.185  48.300  49.525  1.00  0.00      B    H  
ATOM   4230  H3  MOH B 701      49.296  49.448  50.156  1.00  0.00      B    H  
ATOM   4231  O   MOH B 701      48.600  48.052  51.423  1.00  0.00      B    O  
ATOM   4232  Ho  MOH B 701      47.834  48.208  52.068  1.00  0.00      B    H  
ATOM   4233  C   MOH B 702      32.645  47.385  13.497  1.00  0.00      B    C  
ATOM   4234  H1  MOH B 702      32.708  48.430  13.483  1.00  0.00      B    H  
ATOM   4235  H2  MOH B 702      33.054  47.005  14.411  1.00  0.00      B    H  
ATOM   4236  H3  MOH B 702      31.605  47.059  13.482  1.00  0.00      B    H  
ATOM   4237  O   MOH B 702      33.192  46.780  12.324  1.00  0.00      B    O  
ATOM   4238  Ho  MOH B 702      32.773  47.254  11.635  1.00  0.00      B    H  
ATOM   4239  C   MOH B 703      22.993  19.309  16.794  1.00  0.00      B    C  
ATOM   4240  H1  MOH B 703      22.312  19.309  17.643  1.00  0.00      B    H  
ATOM   4241  H2  MOH B 703      22.662  20.160  16.195  1.00  0.00      B    H  
ATOM   4242  H3  MOH B 703      24.033  19.473  17.154  1.00  0.00      B    H  
ATOM   4243  O   MOH B 703      22.923  17.966  16.169  1.00  0.00      B    O  
ATOM   4244  Ho  MOH B 703      23.405  17.330  16.728  1.00  0.00      B    H  
ATOM   4245  C   MOH B 704      48.915  17.056  19.938  1.00  0.00      B    C  
ATOM   4246  H1  MOH B 704      49.642  17.744  19.540  1.00  0.00      B    H  
ATOM   4247  H2  MOH B 704      48.611  17.379  20.965  1.00  0.00      B    H  
ATOM   4248  H3  MOH B 704      47.997  16.909  19.311  1.00  0.00      B    H  
ATOM   4249  O   MOH B 704      49.445  15.783  20.016  1.00  0.00      B    O  
ATOM   4250  Ho  MOH B 704      48.883  15.129  19.509  1.00  0.00      B    H  
ATOM   4251  C   MOH B 705       9.239  29.005  19.099  1.00  0.00      B    C  
ATOM   4252  H1  MOH B 705       8.882  29.848  19.707  1.00  0.00      B    H  
ATOM   4253  H2  MOH B 705       9.149  28.057  19.664  1.00  0.00      B    H  
ATOM   4254  H3  MOH B 705       8.683  28.835  18.242  1.00  0.00      B    H  
ATOM   4255  O   MOH B 705      10.636  29.258  18.658  1.00  0.00      B    O  
ATOM   4256  Ho  MOH B 705      11.081  29.518  19.451  1.00  0.00      B    H  
ATOM   4257  C   MOH B 706      46.376   2.035  25.478  1.00  0.00      B    C  
ATOM   4258  H1  MOH B 706      45.456   1.401  25.543  1.00  0.00      B    H  
ATOM   4259  H2  MOH B 706      47.244   1.461  25.806  1.00  0.00      B    H  
ATOM   4260  H3  MOH B 706      46.625   2.343  24.477  1.00  0.00      B    H  
ATOM   4261  O   MOH B 706      46.293   3.217  26.205  1.00  0.00      B    O  
ATOM   4262  Ho  MOH B 706      45.457   3.617  25.980  1.00  0.00      B    H  
ATOM   4263  C   MOH B 707      17.559  44.046   0.313  1.00  0.00      B    C  
ATOM   4264  H1  MOH B 707      18.234  43.644  -0.493  1.00  0.00      B    H  
ATOM   4265  H2  MOH B 707      16.524  43.937  -0.037  1.00  0.00      B    H  
ATOM   4266  H3  MOH B 707      17.761  43.471   1.202  1.00  0.00      B    H  
ATOM   4267  O   MOH B 707      18.026  45.406   0.584  1.00  0.00      B    O  
ATOM   4268  Ho  MOH B 707      18.687  45.378   1.251  1.00  0.00      B    H  
ATOM   4269  C   MOH B 708      38.633  46.748  17.048  1.00  0.00      B    C  
ATOM   4270  H1  MOH B 708      39.184  46.234  16.316  1.00  0.00      B    H  
ATOM   4271  H2  MOH B 708      38.238  47.720  16.710  1.00  0.00      B    H  
ATOM   4272  H3  MOH B 708      37.794  46.185  17.527  1.00  0.00      B    H  
ATOM   4273  O   MOH B 708      39.536  47.038  18.056  1.00  0.00      B    O  
ATOM   4274  Ho  MOH B 708      39.966  46.215  18.389  1.00  0.00      B    H  
ATOM   4275  C   MOH B 709      40.060  31.499  42.751  1.00  0.00      B    C  
ATOM   4276  H1  MOH B 709      40.455  32.311  43.339  1.00  0.00      B    H  
ATOM   4277  H2  MOH B 709      40.053  30.551  43.334  1.00  0.00      B    H  
ATOM   4278  H3  MOH B 709      38.983  31.714  42.395  1.00  0.00      B    H  
ATOM   4279  O   MOH B 709      40.994  31.224  41.699  1.00  0.00      B    O  
ATOM   4280  Ho  MOH B 709      41.304  32.098  41.389  1.00  0.00      B    H  
ATOM   4281  C   MOH B 710      24.014  48.226   7.800  1.00  0.00      B    C  
ATOM   4282  H1  MOH B 710      23.455  47.302   7.963  1.00  0.00      B    H  
ATOM   4283  H2  MOH B 710      24.903  48.175   8.427  1.00  0.00      B    H  
ATOM   4284  H3  MOH B 710      24.384  48.276   6.774  1.00  0.00      B    H  
ATOM   4285  O   MOH B 710      23.288  49.405   8.113  1.00  0.00      B    O  
ATOM   4286  Ho  MOH B 710      22.330  49.305   7.997  1.00  0.00      B    H  
ATOM   4287  C   MOH B 711      28.845  49.066  28.623  1.00  0.00      B    C  
ATOM   4288  H1  MOH B 711      27.790  49.270  28.549  1.00  0.00      B    H  
ATOM   4289  H2  MOH B 711      29.147  48.410  27.838  1.00  0.00      B    H  
ATOM   4290  H3  MOH B 711      29.309  50.023  28.606  1.00  0.00      B    H  
ATOM   4291  O   MOH B 711      29.143  48.228  29.760  1.00  0.00      B    O  
ATOM   4292  Ho  MOH B 711      28.822  48.653  30.571  1.00  0.00      B    H  
ATOM   4293  C   MOH B 712      29.745  18.511   9.772  1.00  0.00      B    C  
ATOM   4294  H1  MOH B 712      30.253  19.453   9.752  1.00  0.00      B    H  
ATOM   4295  H2  MOH B 712      29.306  18.476   8.721  1.00  0.00      B    H  
ATOM   4296  H3  MOH B 712      30.491  17.696   9.710  1.00  0.00      B    H  
ATOM   4297  O   MOH B 712      28.738  18.419  10.736  1.00  0.00      B    O  
ATOM   4298  Ho  MOH B 712      29.084  18.551  11.622  1.00  0.00      B    H  
ATOM   4299  C   MOH B 713       5.028  10.983   4.982  1.00  0.00      B    C  
ATOM   4300  H1  MOH B 713       4.473  10.234   4.447  1.00  0.00      B    H  
ATOM   4301  H2  MOH B 713       4.730  11.983   4.725  1.00  0.00      B    H  
ATOM   4302  H3  MOH B 713       4.705  10.973   6.050  1.00  0.00      B    H  
ATOM   4303  O   MOH B 713       6.365  10.852   4.829  1.00  0.00      B    O  
ATOM   4304  Ho  MOH B 713       6.513   9.949   4.515  1.00  0.00      B    H  
ATOM   4305  C   MOH B 714      18.571  37.183   1.522  1.00  0.00      B    C  
ATOM   4306  H1  MOH B 714      18.993  36.370   0.959  1.00  0.00      B    H  
ATOM   4307  H2  MOH B 714      19.405  37.427   2.196  1.00  0.00      B    H  
ATOM   4308  H3  MOH B 714      18.170  37.895   0.888  1.00  0.00      B    H  
ATOM   4309  O   MOH B 714      17.523  36.540   2.150  1.00  0.00      B    O  
ATOM   4310  Ho  MOH B 714      17.428  36.986   2.979  1.00  0.00      B    H  
ATOM   4311  C   MOH B 715      40.478  47.430  12.228  1.00  0.00      B    C  
ATOM   4312  H1  MOH B 715      40.044  47.442  11.212  1.00  0.00      B    H  
ATOM   4313  H2  MOH B 715      41.548  47.187  12.223  1.00  0.00      B    H  
ATOM   4314  H3  MOH B 715      40.306  48.470  12.601  1.00  0.00      B    H  
ATOM   4315  O   MOH B 715      39.869  46.425  12.957  1.00  0.00      B    O  
ATOM   4316  Ho  MOH B 715      38.986  46.706  13.155  1.00  0.00      B    H  
ATOM   4317  C   MOH B 716      25.224  13.210  27.345  1.00  0.00      B    C  
ATOM   4318  H1  MOH B 716      24.250  13.521  27.713  1.00  0.00      B    H  
ATOM   4319  H2  MOH B 716      25.439  13.940  26.576  1.00  0.00      B    H  
ATOM   4320  H3  MOH B 716      25.971  13.334  28.138  1.00  0.00      B    H  
ATOM   4321  O   MOH B 716      25.360  11.862  26.857  1.00  0.00      B    O  
ATOM   4322  Ho  MOH B 716      24.484  11.545  26.548  1.00  0.00      B    H  
ATOM   4323  C   MOH B 717       2.948  11.517  27.912  1.00  0.00      B    C  
ATOM   4324  H1  MOH B 717       3.823  12.179  28.090  1.00  0.00      B    H  
ATOM   4325  H2  MOH B 717       3.264  10.616  27.379  1.00  0.00      B    H  
ATOM   4326  H3  MOH B 717       2.512  11.220  28.850  1.00  0.00      B    H  
ATOM   4327  O   MOH B 717       1.950  12.175  27.144  1.00  0.00      B    O  
ATOM   4328  Ho  MOH B 717       1.392  12.726  27.731  1.00  0.00      B    H  
ATOM   4329  C   MOH B 718      25.327  17.855  44.522  1.00  0.00      B    C  
ATOM   4330  H1  MOH B 718      25.402  16.903  45.015  1.00  0.00      B    H  
ATOM   4331  H2  MOH B 718      24.333  18.225  44.513  1.00  0.00      B    H  
ATOM   4332  H3  MOH B 718      25.897  18.546  45.250  1.00  0.00      B    H  
ATOM   4333  O   MOH B 718      25.938  17.977  43.234  1.00  0.00      B    O  
ATOM   4334  Ho  MOH B 718      25.453  18.688  42.807  1.00  0.00      B    H  
ATOM   4335  C   MOH B 719       1.122  12.495  40.934  1.00  0.00      B    C  
ATOM   4336  H1  MOH B 719       1.026  12.623  39.886  1.00  0.00      B    H  
ATOM   4337  H2  MOH B 719       2.093  12.768  41.333  1.00  0.00      B    H  
ATOM   4338  H3  MOH B 719       0.467  13.163  41.450  1.00  0.00      B    H  
ATOM   4339  O   MOH B 719       0.693  11.170  41.269  1.00  0.00      B    O  
ATOM   4340  Ho  MOH B 719      -0.243  11.047  41.163  1.00  0.00      B    H  
ATOM   4341  C   MOH B 720      29.989  32.697  29.740  1.00  0.00      B    C  
ATOM   4342  H1  MOH B 720      30.111  33.057  30.784  1.00  0.00      B    H  
ATOM   4343  H2  MOH B 720      29.559  31.683  29.873  1.00  0.00      B    H  
ATOM   4344  H3  MOH B 720      29.314  33.457  29.371  1.00  0.00      B    H  
ATOM   4345  O   MOH B 720      31.224  32.581  29.086  1.00  0.00      B    O  
ATOM   4346  Ho  MOH B 720      31.845  32.538  29.828  1.00  0.00      B    H  
ATOM   4347  C   MOH B 721      21.932   3.667  35.106  1.00  0.00      B    C  
ATOM   4348  H1  MOH B 721      21.238   3.137  34.531  1.00  0.00      B    H  
ATOM   4349  H2  MOH B 721      21.986   4.651  34.688  1.00  0.00      B    H  
ATOM   4350  H3  MOH B 721      21.615   3.742  36.089  1.00  0.00      B    H  
ATOM   4351  O   MOH B 721      23.250   3.082  35.155  1.00  0.00      B    O  
ATOM   4352  Ho  MOH B 721      23.625   3.338  36.007  1.00  0.00      B    H  
ATOM   4353  C   MOH B 722      10.147  18.375  18.278  1.00  0.00      B    C  
ATOM   4354  H1  MOH B 722      10.236  17.325  18.012  1.00  0.00      B    H  
ATOM   4355  H2  MOH B 722      10.115  18.538  19.381  1.00  0.00      B    H  
ATOM   4356  H3  MOH B 722      11.054  18.896  18.066  1.00  0.00      B    H  
ATOM   4357  O   MOH B 722       9.162  19.120  17.697  1.00  0.00      B    O  
ATOM   4358  Ho  MOH B 722       9.290  19.062  16.758  1.00  0.00      B    H  
ATOM   4359  C   MOH B 723      34.231  17.567  13.979  1.00  0.00      B    C  
ATOM   4360  H1  MOH B 723      34.726  16.807  13.314  1.00  0.00      B    H  
ATOM   4361  H2  MOH B 723      34.987  18.134  14.596  1.00  0.00      B    H  
ATOM   4362  H3  MOH B 723      33.586  18.249  13.486  1.00  0.00      B    H  
ATOM   4363  O   MOH B 723      33.362  16.757  14.772  1.00  0.00      B    O  
ATOM   4364  Ho  MOH B 723      32.566  16.672  14.251  1.00  0.00      B    H  
ATOM   4365  C   MOH B 724      40.422  12.732  41.848  1.00  0.00      B    C  
ATOM   4366  H1  MOH B 724      41.428  12.883  41.552  1.00  0.00      B    H  
ATOM   4367  H2  MOH B 724      40.102  13.789  41.830  1.00  0.00      B    H  
ATOM   4368  H3  MOH B 724      39.998  12.202  40.994  1.00  0.00      B    H  
ATOM   4369  O   MOH B 724      40.058  12.132  43.047  1.00  0.00      B    O  
ATOM   4370  Ho  MOH B 724      39.999  12.829  43.676  1.00  0.00      B    H  
ATOM   4371  C   MOH B 725      12.758   9.698  33.670  1.00  0.00      B    C  
ATOM   4372  H1  MOH B 725      12.821   9.289  34.681  1.00  0.00      B    H  
ATOM   4373  H2  MOH B 725      12.127   8.957  33.121  1.00  0.00      B    H  
ATOM   4374  H3  MOH B 725      12.227  10.643  33.663  1.00  0.00      B    H  
ATOM   4375  O   MOH B 725      14.013   9.827  33.140  1.00  0.00      B    O  
ATOM   4376  Ho  MOH B 725      13.953  10.154  32.217  1.00  0.00      B    H  
ATOM   4377  C   MOH B 726      22.440  34.802  24.904  1.00  0.00      B    C  
ATOM   4378  H1  MOH B 726      22.923  34.288  24.070  1.00  0.00      B    H  
ATOM   4379  H2  MOH B 726      22.568  35.820  24.858  1.00  0.00      B    H  
ATOM   4380  H3  MOH B 726      21.401  34.564  24.875  1.00  0.00      B    H  
ATOM   4381  O   MOH B 726      22.922  34.219  26.157  1.00  0.00      B    O  
ATOM   4382  Ho  MOH B 726      23.858  34.291  26.116  1.00  0.00      B    H  
ATOM   4383  C   MOH B 727      35.526  45.456  34.439  1.00  0.00      B    C  
ATOM   4384  H1  MOH B 727      35.648  45.005  33.528  1.00  0.00      B    H  
ATOM   4385  H2  MOH B 727      36.380  46.069  34.684  1.00  0.00      B    H  
ATOM   4386  H3  MOH B 727      34.646  46.100  34.391  1.00  0.00      B    H  
ATOM   4387  O   MOH B 727      35.409  44.420  35.403  1.00  0.00      B    O  
ATOM   4388  Ho  MOH B 727      34.493  44.267  35.605  1.00  0.00      B    H  
ATOM   4389  C   MOH B 728      34.581  10.287  10.331  1.00  0.00      B    C  
ATOM   4390  H1  MOH B 728      35.270  11.026  10.668  1.00  0.00      B    H  
ATOM   4391  H2  MOH B 728      34.031   9.818  11.182  1.00  0.00      B    H  
ATOM   4392  H3  MOH B 728      33.976  10.503   9.387  1.00  0.00      B    H  
ATOM   4393  O   MOH B 728      35.364   9.280   9.861  1.00  0.00      B    O  
ATOM   4394  Ho  MOH B 728      35.677   9.598   8.982  1.00  0.00      B    H  
ATOM   4395  C   MOH B 729      36.039  17.515  11.052  1.00  0.00      B    C  
ATOM   4396  H1  MOH B 729      36.682  16.826  11.612  1.00  0.00      B    H  
ATOM   4397  H2  MOH B 729      36.536  17.395  10.058  1.00  0.00      B    H  
ATOM   4398  H3  MOH B 729      34.990  17.092  10.909  1.00  0.00      B    H  
ATOM   4399  O   MOH B 729      35.983  18.874  11.375  1.00  0.00      B    O  
ATOM   4400  Ho  MOH B 729      35.562  19.336  10.680  1.00  0.00      B    H  
ATOM   4401  C   MOH B 730      35.211  42.067  29.686  1.00  0.00      B    C  
ATOM   4402  H1  MOH B 730      35.593  42.244  28.721  1.00  0.00      B    H  
ATOM   4403  H2  MOH B 730      34.789  41.096  29.642  1.00  0.00      B    H  
ATOM   4404  H3  MOH B 730      36.047  42.182  30.402  1.00  0.00      B    H  
ATOM   4405  O   MOH B 730      34.186  42.874  30.113  1.00  0.00      B    O  
ATOM   4406  Ho  MOH B 730      33.709  43.198  29.378  1.00  0.00      B    H  
ATOM   4407  C   MOH B 731      33.204   6.540  38.832  1.00  0.00      B    C  
ATOM   4408  H1  MOH B 731      32.502   5.888  38.268  1.00  0.00      B    H  
ATOM   4409  H2  MOH B 731      32.689   7.347  39.314  1.00  0.00      B    H  
ATOM   4410  H3  MOH B 731      33.627   6.085  39.718  1.00  0.00      B    H  
ATOM   4411  O   MOH B 731      34.162   6.994  37.861  1.00  0.00      B    O  
ATOM   4412  Ho  MOH B 731      34.212   6.150  37.414  1.00  0.00      B    H  
ATOM   4413  C   MOH B 732       7.549  40.049  25.019  1.00  0.00      B    C  
ATOM   4414  H1  MOH B 732       7.620  41.086  25.068  1.00  0.00      B    H  
ATOM   4415  H2  MOH B 732       8.609  39.805  25.060  1.00  0.00      B    H  
ATOM   4416  H3  MOH B 732       7.096  39.593  25.930  1.00  0.00      B    H  
ATOM   4417  O   MOH B 732       7.033  39.665  23.773  1.00  0.00      B    O  
ATOM   4418  Ho  MOH B 732       7.518  40.202  23.129  1.00  0.00      B    H  
ATOM   4419  C   MOH B 733      45.353  33.866  25.208  1.00  0.00      B    C  
ATOM   4420  H1  MOH B 733      45.081  34.585  25.894  1.00  0.00      B    H  
ATOM   4421  H2  MOH B 733      45.580  34.281  24.256  1.00  0.00      B    H  
ATOM   4422  H3  MOH B 733      46.278  33.506  25.679  1.00  0.00      B    H  
ATOM   4423  O   MOH B 733      44.227  32.933  25.074  1.00  0.00      B    O  
ATOM   4424  Ho  MOH B 733      43.510  33.244  25.641  1.00  0.00      B    H  
ATOM   4425  C   MOH B 734      15.630   0.606  48.830  1.00  0.00      B    C  
ATOM   4426  H1  MOH B 734      15.775   0.559  47.745  1.00  0.00      B    H  
ATOM   4427  H2  MOH B 734      14.899   1.430  48.870  1.00  0.00      B    H  
ATOM   4428  H3  MOH B 734      15.019  -0.219  49.267  1.00  0.00      B    H  
ATOM   4429  O   MOH B 734      16.839   0.804  49.452  1.00  0.00      B    O  
ATOM   4430  Ho  MOH B 734      16.679   0.646  50.363  1.00  0.00      B    H  
ATOM   4431  C   MOH B 735       7.673  45.162  46.474  1.00  0.00      B    C  
ATOM   4432  H1  MOH B 735       8.455  45.530  47.119  1.00  0.00      B    H  
ATOM   4433  H2  MOH B 735       7.912  45.415  45.482  1.00  0.00      B    H  
ATOM   4434  H3  MOH B 735       7.740  44.022  46.559  1.00  0.00      B    H  
ATOM   4435  O   MOH B 735       6.409  45.845  46.813  1.00  0.00      B    O  
ATOM   4436  Ho  MOH B 735       6.433  46.463  47.538  1.00  0.00      B    H  
ATOM   4437  C   MOH B 736      20.332  49.404  39.498  1.00  0.00      B    C  
ATOM   4438  H1  MOH B 736      19.954  48.370  39.235  1.00  0.00      B    H  
ATOM   4439  H2  MOH B 736      19.456  50.124  39.325  1.00  0.00      B    H  
ATOM   4440  H3  MOH B 736      20.591  49.489  40.567  1.00  0.00      B    H  
ATOM   4441  O   MOH B 736      21.346  49.667  38.570  1.00  0.00      B    O  
ATOM   4442  Ho  MOH B 736      21.734  48.866  38.290  1.00  0.00      B    H  
ATOM   4443  C   MOH B 737      31.107   1.101  28.932  1.00  0.00      B    C  
ATOM   4444  H1  MOH B 737      31.779   0.700  29.650  1.00  0.00      B    H  
ATOM   4445  H2  MOH B 737      30.069   0.751  29.140  1.00  0.00      B    H  
ATOM   4446  H3  MOH B 737      31.030   2.196  29.011  1.00  0.00      B    H  
ATOM   4447  O   MOH B 737      31.396   0.785  27.626  1.00  0.00      B    O  
ATOM   4448  Ho  MOH B 737      32.361   0.848  27.687  1.00  0.00      B    H  
ATOM   4449  C   MOH B 738      23.102  27.571  47.620  1.00  0.00      B    C  
ATOM   4450  H1  MOH B 738      22.482  28.212  48.180  1.00  0.00      B    H  
ATOM   4451  H2  MOH B 738      23.583  26.796  48.196  1.00  0.00      B    H  
ATOM   4452  H3  MOH B 738      22.587  26.992  46.867  1.00  0.00      B    H  
ATOM   4453  O   MOH B 738      23.992  28.392  46.966  1.00  0.00      B    O  
ATOM   4454  Ho  MOH B 738      24.452  27.898  46.226  1.00  0.00      B    H  
ATOM   4455  C   MOH B 739      25.663   3.369  32.621  1.00  0.00      B    C  
ATOM   4456  H1  MOH B 739      26.219   2.821  33.395  1.00  0.00      B    H  
ATOM   4457  H2  MOH B 739      25.821   4.386  32.947  1.00  0.00      B    H  
ATOM   4458  H3  MOH B 739      26.127   3.181  31.687  1.00  0.00      B    H  
ATOM   4459  O   MOH B 739      24.326   2.999  32.508  1.00  0.00      B    O  
ATOM   4460  Ho  MOH B 739      23.887   3.307  33.289  1.00  0.00      B    H  
ATOM   4461  C   MOH B 740       5.271  14.902  15.080  1.00  0.00      B    C  
ATOM   4462  H1  MOH B 740       5.177  13.871  14.614  1.00  0.00      B    H  
ATOM   4463  H2  MOH B 740       5.179  14.762  16.120  1.00  0.00      B    H  
ATOM   4464  H3  MOH B 740       6.268  15.371  14.848  1.00  0.00      B    H  
ATOM   4465  O   MOH B 740       4.326  15.735  14.576  1.00  0.00      B    O  
ATOM   4466  Ho  MOH B 740       4.441  15.821  13.650  1.00  0.00      B    H  
ATOM   4467  C   MOH B 741      23.012  40.267   1.499  1.00  0.00      B    C  
ATOM   4468  H1  MOH B 741      23.271  41.383   1.531  1.00  0.00      B    H  
ATOM   4469  H2  MOH B 741      22.011  40.182   1.901  1.00  0.00      B    H  
ATOM   4470  H3  MOH B 741      22.848  40.143   0.439  1.00  0.00      B    H  
ATOM   4471  O   MOH B 741      24.123  39.584   1.898  1.00  0.00      B    O  
ATOM   4472  Ho  MOH B 741      23.917  38.723   2.171  1.00  0.00      B    H  
ATOM   4473  C   MOH B 742      49.039   7.225  28.676  1.00  0.00      B    C  
ATOM   4474  H1  MOH B 742      48.235   7.035  29.386  1.00  0.00      B    H  
ATOM   4475  H2  MOH B 742      49.184   8.361  28.715  1.00  0.00      B    H  
ATOM   4476  H3  MOH B 742      49.874   6.718  29.098  1.00  0.00      B    H  
ATOM   4477  O   MOH B 742      48.589   6.822  27.427  1.00  0.00      B    O  
ATOM   4478  Ho  MOH B 742      48.758   5.894  27.290  1.00  0.00      B    H  
ATOM   4479  C   MOH B 743      24.880   7.180  28.287  1.00  0.00      B    C  
ATOM   4480  H1  MOH B 743      25.366   8.204  28.399  1.00  0.00      B    H  
ATOM   4481  H2  MOH B 743      24.848   6.784  27.309  1.00  0.00      B    H  
ATOM   4482  H3  MOH B 743      25.338   6.554  28.997  1.00  0.00      B    H  
ATOM   4483  O   MOH B 743      23.562   7.343  28.757  1.00  0.00      B    O  
ATOM   4484  Ho  MOH B 743      23.103   6.519  28.777  1.00  0.00      B    H  
ATOM   4485  C   MOH B 744      21.701  48.861  31.280  1.00  0.00      B    C  
ATOM   4486  H1  MOH B 744      21.631  47.817  31.558  1.00  0.00      B    H  
ATOM   4487  H2  MOH B 744      21.754  48.814  30.178  1.00  0.00      B    H  
ATOM   4488  H3  MOH B 744      20.808  49.399  31.492  1.00  0.00      B    H  
ATOM   4489  O   MOH B 744      22.781  49.551  31.776  1.00  0.00      B    O  
ATOM   4490  Ho  MOH B 744      22.704  50.497  31.542  1.00  0.00      B    H  
ATOM   4491  C   MOH B 745       4.461   8.633  40.167  1.00  0.00      B    C  
ATOM   4492  H1  MOH B 745       3.952   7.991  39.517  1.00  0.00      B    H  
ATOM   4493  H2  MOH B 745       3.811   9.368  40.543  1.00  0.00      B    H  
ATOM   4494  H3  MOH B 745       5.021   8.177  40.949  1.00  0.00      B    H  
ATOM   4495  O   MOH B 745       5.381   9.473  39.537  1.00  0.00      B    O  
ATOM   4496  Ho  MOH B 745       5.033   9.655  38.646  1.00  0.00      B    H  
ATOM   4497  C   MOH B 746       4.827  35.239   5.300  1.00  0.00      B    C  
ATOM   4498  H1  MOH B 746       5.544  34.636   4.774  1.00  0.00      B    H  
ATOM   4499  H2  MOH B 746       5.166  36.321   5.201  1.00  0.00      B    H  
ATOM   4500  H3  MOH B 746       3.877  35.161   4.728  1.00  0.00      B    H  
ATOM   4501  O   MOH B 746       4.588  35.008   6.649  1.00  0.00      B    O  
ATOM   4502  Ho  MOH B 746       4.936  34.156   6.857  1.00  0.00      B    H  
ATOM   4503  C   MOH B 747       0.760  15.849  13.621  1.00  0.00      B    C  
ATOM   4504  H1  MOH B 747       0.026  15.573  14.405  1.00  0.00      B    H  
ATOM   4505  H2  MOH B 747       1.297  14.916  13.313  1.00  0.00      B    H  
ATOM   4506  H3  MOH B 747       0.223  16.308  12.858  1.00  0.00      B    H  
ATOM   4507  O   MOH B 747       1.777  16.743  14.057  1.00  0.00      B    O  
ATOM   4508  Ho  MOH B 747       2.397  16.196  14.517  1.00  0.00      B    H  
ATOM   4509  C   MOH B 748      46.740  45.134  32.747  1.00  0.00      B    C  
ATOM   4510  H1  MOH B 748      47.262  44.541  32.035  1.00  0.00      B    H  
ATOM   4511  H2  MOH B 748      47.443  45.409  33.508  1.00  0.00      B    H  
ATOM   4512  H3  MOH B 748      46.232  46.069  32.437  1.00  0.00      B    H  
ATOM   4513  O   MOH B 748      45.765  44.234  33.415  1.00  0.00      B    O  
ATOM   4514  Ho  MOH B 748      45.214  44.812  33.948  1.00  0.00      B    H  
ATOM   4515  C   MOH B 749      43.298   1.209  32.659  1.00  0.00      B    C  
ATOM   4516  H1  MOH B 749      44.238   0.837  32.204  1.00  0.00      B    H  
ATOM   4517  H2  MOH B 749      43.338   1.196  33.720  1.00  0.00      B    H  
ATOM   4518  H3  MOH B 749      43.323   2.195  32.278  1.00  0.00      B    H  
ATOM   4519  O   MOH B 749      42.385   0.261  32.134  1.00  0.00      B    O  
ATOM   4520  Ho  MOH B 749      42.170  -0.310  32.870  1.00  0.00      B    H  
ATOM   4521  C   MOH B 750      37.893  28.255  18.801  1.00  0.00      B    C  
ATOM   4522  H1  MOH B 750      37.972  28.942  17.943  1.00  0.00      B    H  
ATOM   4523  H2  MOH B 750      37.567  28.905  19.548  1.00  0.00      B    H  
ATOM   4524  H3  MOH B 750      37.129  27.470  18.685  1.00  0.00      B    H  
ATOM   4525  O   MOH B 750      39.087  27.778  19.263  1.00  0.00      B    O  
ATOM   4526  Ho  MOH B 750      38.932  27.284  20.093  1.00  0.00      B    H  
ATOM   4527  C   MOH B 751      16.180  34.019  16.743  1.00  0.00      B    C  
ATOM   4528  H1  MOH B 751      15.505  33.271  17.206  1.00  0.00      B    H  
ATOM   4529  H2  MOH B 751      15.826  34.254  15.774  1.00  0.00      B    H  
ATOM   4530  H3  MOH B 751      15.975  34.937  17.307  1.00  0.00      B    H  
ATOM   4531  O   MOH B 751      17.565  33.744  16.798  1.00  0.00      B    O  
ATOM   4532  Ho  MOH B 751      17.747  32.952  16.251  1.00  0.00      B    H  
ATOM   4533  C   MOH B 752      26.683  26.211  20.244  1.00  0.00      B    C  
ATOM   4534  H1  MOH B 752      27.390  26.195  21.042  1.00  0.00      B    H  
ATOM   4535  H2  MOH B 752      25.889  26.647  20.804  1.00  0.00      B    H  
ATOM   4536  H3  MOH B 752      27.068  26.856  19.429  1.00  0.00      B    H  
ATOM   4537  O   MOH B 752      26.437  24.887  19.890  1.00  0.00      B    O  
ATOM   4538  Ho  MOH B 752      26.062  24.808  19.010  1.00  0.00      B    H  
ATOM   4539  C   MOH B 753      23.874   3.897  21.439  1.00  0.00      B    C  
ATOM   4540  H1  MOH B 753      24.390   4.790  21.151  1.00  0.00      B    H  
ATOM   4541  H2  MOH B 753      24.642   3.214  21.822  1.00  0.00      B    H  
ATOM   4542  H3  MOH B 753      23.277   4.189  22.269  1.00  0.00      B    H  
ATOM   4543  O   MOH B 753      23.067   3.338  20.487  1.00  0.00      B    O  
ATOM   4544  Ho  MOH B 753      23.504   3.498  19.679  1.00  0.00      B    H  
ATOM   4545  C   MOH B 754      36.329  34.612  31.203  1.00  0.00      B    C  
ATOM   4546  H1  MOH B 754      37.201  33.895  31.210  1.00  0.00      B    H  
ATOM   4547  H2  MOH B 754      36.614  35.420  30.587  1.00  0.00      B    H  
ATOM   4548  H3  MOH B 754      35.526  34.024  30.834  1.00  0.00      B    H  
ATOM   4549  O   MOH B 754      35.980  35.085  32.489  1.00  0.00      B    O  
ATOM   4550  Ho  MOH B 754      35.932  34.437  33.172  1.00  0.00      B    H  
ATOM   4551  C   MOH B 755       7.032  47.084  43.035  1.00  0.00      B    C  
ATOM   4552  H1  MOH B 755       6.900  47.448  44.067  1.00  0.00      B    H  
ATOM   4553  H2  MOH B 755       6.861  46.013  43.033  1.00  0.00      B    H  
ATOM   4554  H3  MOH B 755       6.208  47.636  42.552  1.00  0.00      B    H  
ATOM   4555  O   MOH B 755       8.296  47.444  42.423  1.00  0.00      B    O  
ATOM   4556  Ho  MOH B 755       8.947  46.876  42.879  1.00  0.00      B    H  
ATOM   4557  C   MOH B 756      10.696  18.028  32.741  1.00  0.00      B    C  
ATOM   4558  H1  MOH B 756       9.787  17.968  32.154  1.00  0.00      B    H  
ATOM   4559  H2  MOH B 756      10.541  17.320  33.594  1.00  0.00      B    H  
ATOM   4560  H3  MOH B 756      11.586  17.814  32.167  1.00  0.00      B    H  
ATOM   4561  O   MOH B 756      10.756  19.369  33.269  1.00  0.00      B    O  
ATOM   4562  Ho  MOH B 756      11.369  19.386  34.047  1.00  0.00      B    H  
ATOM   4563  C   MOH B 757      30.579  34.738  43.357  1.00  0.00      B    C  
ATOM   4564  H1  MOH B 757      31.486  34.409  42.763  1.00  0.00      B    H  
ATOM   4565  H2  MOH B 757      29.992  35.448  42.743  1.00  0.00      B    H  
ATOM   4566  H3  MOH B 757      30.160  33.804  43.654  1.00  0.00      B    H  
ATOM   4567  O   MOH B 757      30.955  35.334  44.566  1.00  0.00      B    O  
ATOM   4568  Ho  MOH B 757      30.268  35.220  45.204  1.00  0.00      B    H  
ATOM   4569  C   MOH B 758      21.671  25.914  20.113  1.00  0.00      B    C  
ATOM   4570  H1  MOH B 758      21.933  25.271  19.234  1.00  0.00      B    H  
ATOM   4571  H2  MOH B 758      21.718  25.309  21.038  1.00  0.00      B    H  
ATOM   4572  H3  MOH B 758      22.296  26.788  20.331  1.00  0.00      B    H  
ATOM   4573  O   MOH B 758      20.327  26.363  19.995  1.00  0.00      B    O  
ATOM   4574  Ho  MOH B 758      19.623  25.688  20.168  1.00  0.00      B    H  
ATOM   4575  C   MOH B 759      17.968  19.190   7.659  1.00  0.00      B    C  
ATOM   4576  H1  MOH B 759      18.335  18.213   7.971  1.00  0.00      B    H  
ATOM   4577  H2  MOH B 759      18.565  19.471   6.795  1.00  0.00      B    H  
ATOM   4578  H3  MOH B 759      16.918  19.125   7.331  1.00  0.00      B    H  
ATOM   4579  O   MOH B 759      18.095  20.104   8.749  1.00  0.00      B    O  
ATOM   4580  Ho  MOH B 759      17.578  20.873   8.466  1.00  0.00      B    H  
ATOM   4581  C   MOH B 760      47.805  11.436  47.420  1.00  0.00      B    C  
ATOM   4582  H1  MOH B 760      48.808  11.620  47.260  1.00  0.00      B    H  
ATOM   4583  H2  MOH B 760      47.372  12.394  47.696  1.00  0.00      B    H  
ATOM   4584  H3  MOH B 760      47.310  11.094  46.523  1.00  0.00      B    H  
ATOM   4585  O   MOH B 760      47.809  10.549  48.483  1.00  0.00      B    O  
ATOM   4586  Ho  MOH B 760      48.241   9.705  48.204  1.00  0.00      B    H  
ATOM   4587  C   MOH B 761      34.315  34.244  50.022  1.00  0.00      B    C  
ATOM   4588  H1  MOH B 761      34.289  35.123  50.628  1.00  0.00      B    H  
ATOM   4589  H2  MOH B 761      33.381  34.347  49.346  1.00  0.00      B    H  
ATOM   4590  H3  MOH B 761      35.258  34.322  49.398  1.00  0.00      B    H  
ATOM   4591  O   MOH B 761      34.334  33.093  50.818  1.00  0.00      B    O  
ATOM   4592  Ho  MOH B 761      33.497  33.035  51.246  1.00  0.00      B    H  
ATOM   4593  C   MOH B 762      50.769  21.802  46.953  1.00  0.00      B    C  
ATOM   4594  H1  MOH B 762      50.481  20.957  46.383  1.00  0.00      B    H  
ATOM   4595  H2  MOH B 762      50.824  22.635  46.234  1.00  0.00      B    H  
ATOM   4596  H3  MOH B 762      50.034  22.026  47.738  1.00  0.00      B    H  
ATOM   4597  O   MOH B 762      52.004  21.579  47.584  1.00  0.00      B    O  
ATOM   4598  Ho  MOH B 762      51.954  21.909  48.506  1.00  0.00      B    H  
ATOM   4599  C   MOH B 763      10.701  28.135   5.365  1.00  0.00      B    C  
ATOM   4600  H1  MOH B 763      10.021  27.398   4.919  1.00  0.00      B    H  
ATOM   4601  H2  MOH B 763      11.046  27.762   6.354  1.00  0.00      B    H  
ATOM   4602  H3  MOH B 763      11.548  28.125   4.655  1.00  0.00      B    H  
ATOM   4603  O   MOH B 763       9.964  29.286   5.506  1.00  0.00      B    O  
ATOM   4604  Ho  MOH B 763      10.350  30.024   4.994  1.00  0.00      B    H  
ATOM   4605  C   MOH B 764      50.057  49.448   8.327  1.00  0.00      B    C  
ATOM   4606  H1  MOH B 764      50.494  48.579   8.811  1.00  0.00      B    H  
ATOM   4607  H2  MOH B 764      50.822  49.629   7.550  1.00  0.00      B    H  
ATOM   4608  H3  MOH B 764      49.282  49.005   7.703  1.00  0.00      B    H  
ATOM   4609  O   MOH B 764      49.770  50.751   8.915  1.00  0.00      B    O  
ATOM   4610  Ho  MOH B 764      48.938  50.629   9.403  1.00  0.00      B    H  
ATOM   4611  C   MOH B 765      29.844   6.956  49.603  1.00  0.00      B    C  
ATOM   4612  H1  MOH B 765      29.758   6.119  48.945  1.00  0.00      B    H  
ATOM   4613  H2  MOH B 765      28.876   7.455  49.776  1.00  0.00      B    H  
ATOM   4614  H3  MOH B 765      30.147   6.732  50.642  1.00  0.00      B    H  
ATOM   4615  O   MOH B 765      30.767   7.862  49.113  1.00  0.00      B    O  
ATOM   4616  Ho  MOH B 765      30.306   8.200  48.374  1.00  0.00      B    H  
ATOM   4617  C   MOH B 766      21.100   0.972   4.519  1.00  0.00      B    C  
ATOM   4618  H1  MOH B 766      21.404   1.949   4.709  1.00  0.00      B    H  
ATOM   4619  H2  MOH B 766      21.668   0.483   3.768  1.00  0.00      B    H  
ATOM   4620  H3  MOH B 766      21.133   0.442   5.419  1.00  0.00      B    H  
ATOM   4621  O   MOH B 766      19.739   0.852   3.970  1.00  0.00      B    O  
ATOM   4622  Ho  MOH B 766      19.706   0.043   3.507  1.00  0.00      B    H  
ATOM   4623  C   MOH B 767      41.382  16.279  35.640  1.00  0.00      B    C  
ATOM   4624  H1  MOH B 767      41.626  16.462  34.655  1.00  0.00      B    H  
ATOM   4625  H2  MOH B 767      42.283  15.992  36.261  1.00  0.00      B    H  
ATOM   4626  H3  MOH B 767      41.053  17.240  36.008  1.00  0.00      B    H  
ATOM   4627  O   MOH B 767      40.391  15.197  35.692  1.00  0.00      B    O  
ATOM   4628  Ho  MOH B 767      40.220  14.721  34.862  1.00  0.00      B    H  
ATOM   4629  C   MOH B 768      24.995  30.605   0.941  1.00  0.00      B    C  
ATOM   4630  H1  MOH B 768      25.186  31.638   0.864  1.00  0.00      B    H  
ATOM   4631  H2  MOH B 768      24.657  30.304  -0.043  1.00  0.00      B    H  
ATOM   4632  H3  MOH B 768      25.831  30.039   1.189  1.00  0.00      B    H  
ATOM   4633  O   MOH B 768      23.908  30.416   1.961  1.00  0.00      B    O  
ATOM   4634  Ho  MOH B 768      24.053  31.000   2.736  1.00  0.00      B    H  
ATOM   4635  C   MOH B 769      37.922  37.819  33.691  1.00  0.00      B    C  
ATOM   4636  H1  MOH B 769      38.771  38.498  33.864  1.00  0.00      B    H  
ATOM   4637  H2  MOH B 769      38.010  36.911  34.281  1.00  0.00      B    H  
ATOM   4638  H3  MOH B 769      36.932  38.242  34.064  1.00  0.00      B    H  
ATOM   4639  O   MOH B 769      37.610  37.603  32.293  1.00  0.00      B    O  
ATOM   4640  Ho  MOH B 769      37.046  36.850  32.239  1.00  0.00      B    H  
ATOM   4641  C   MOH B 770      14.224  45.532   0.113  1.00  0.00      B    C  
ATOM   4642  H1  MOH B 770      14.235  45.224   1.158  1.00  0.00      B    H  
ATOM   4643  H2  MOH B 770      15.021  46.256   0.057  1.00  0.00      B    H  
ATOM   4644  H3  MOH B 770      14.486  44.740  -0.629  1.00  0.00      B    H  
ATOM   4645  O   MOH B 770      13.002  46.142  -0.039  1.00  0.00      B    O  
ATOM   4646  Ho  MOH B 770      13.181  46.980  -0.456  1.00  0.00      B    H  
ATOM   4647  C   MOH B 771      15.698  41.867  44.667  1.00  0.00      B    C  
ATOM   4648  H1  MOH B 771      14.841  41.249  44.751  1.00  0.00      B    H  
ATOM   4649  H2  MOH B 771      16.454  41.614  45.358  1.00  0.00      B    H  
ATOM   4650  H3  MOH B 771      16.179  41.695  43.716  1.00  0.00      B    H  
ATOM   4651  O   MOH B 771      15.227  43.180  44.777  1.00  0.00      B    O  
ATOM   4652  Ho  MOH B 771      14.610  43.330  44.030  1.00  0.00      B    H  
ATOM   4653  C   MOH B 772      49.105  40.071  49.256  1.00  0.00      B    C  
ATOM   4654  H1  MOH B 772      49.590  41.042  49.065  1.00  0.00      B    H  
ATOM   4655  H2  MOH B 772      49.882  39.357  49.129  1.00  0.00      B    H  
ATOM   4656  H3  MOH B 772      48.762  40.056  50.274  1.00  0.00      B    H  
ATOM   4657  O   MOH B 772      48.109  39.878  48.174  1.00  0.00      B    O  
ATOM   4658  Ho  MOH B 772      47.420  40.544  48.323  1.00  0.00      B    H  
ATOM   4659  C   MOH B 773      49.910  47.359  25.335  1.00  0.00      B    C  
ATOM   4660  H1  MOH B 773      49.863  46.727  26.249  1.00  0.00      B    H  
ATOM   4661  H2  MOH B 773      48.877  47.325  25.045  1.00  0.00      B    H  
ATOM   4662  H3  MOH B 773      49.957  48.356  25.570  1.00  0.00      B    H  
ATOM   4663  O   MOH B 773      50.849  46.883  24.321  1.00  0.00      B    O  
ATOM   4664  Ho  MOH B 773      50.322  46.273  23.715  1.00  0.00      B    H  
ATOM   4665  C   MOH B 774      14.014  14.822   1.442  1.00  0.00      B    C  
ATOM   4666  H1  MOH B 774      13.303  14.483   2.235  1.00  0.00      B    H  
ATOM   4667  H2  MOH B 774      13.849  15.958   1.204  1.00  0.00      B    H  
ATOM   4668  H3  MOH B 774      15.005  14.653   1.807  1.00  0.00      B    H  
ATOM   4669  O   MOH B 774      13.815  14.101   0.188  1.00  0.00      B    O  
ATOM   4670  Ho  MOH B 774      12.914  14.257  -0.035  1.00  0.00      B    H  
ATOM   4671  C   MOH B 775       4.835  36.562  44.670  1.00  0.00      B    C  
ATOM   4672  H1  MOH B 775       4.919  37.129  43.681  1.00  0.00      B    H  
ATOM   4673  H2  MOH B 775       4.321  37.286  45.313  1.00  0.00      B    H  
ATOM   4674  H3  MOH B 775       4.261  35.654  44.527  1.00  0.00      B    H  
ATOM   4675  O   MOH B 775       6.132  36.126  45.104  1.00  0.00      B    O  
ATOM   4676  Ho  MOH B 775       6.609  35.597  44.441  1.00  0.00      B    H  
ATOM   4677  C   MOH B 776      25.282  51.876  25.363  1.00  0.00      B    C  
ATOM   4678  H1  MOH B 776      26.213  52.332  24.977  1.00  0.00      B    H  
ATOM   4679  H2  MOH B 776      24.642  52.739  25.669  1.00  0.00      B    H  
ATOM   4680  H3  MOH B 776      24.814  51.365  24.482  1.00  0.00      B    H  
ATOM   4681  O   MOH B 776      25.396  50.900  26.427  1.00  0.00      B    O  
ATOM   4682  Ho  MOH B 776      24.737  50.192  26.379  1.00  0.00      B    H  
ATOM   4683  C   MOH B 777       2.538  24.428   0.631  1.00  0.00      B    C  
ATOM   4684  H1  MOH B 777       1.850  24.735  -0.241  1.00  0.00      B    H  
ATOM   4685  H2  MOH B 777       3.281  25.152   0.987  1.00  0.00      B    H  
ATOM   4686  H3  MOH B 777       1.717  24.233   1.364  1.00  0.00      B    H  
ATOM   4687  O   MOH B 777       3.341  23.407   0.005  1.00  0.00      B    O  
ATOM   4688  Ho  MOH B 777       3.953  23.134   0.685  1.00  0.00      B    H  
ATOM   4689  C   MOH B 778      24.580  20.089  26.221  1.00  0.00      B    C  
ATOM   4690  H1  MOH B 778      23.503  20.108  26.155  1.00  0.00      B    H  
ATOM   4691  H2  MOH B 778      24.925  19.190  25.786  1.00  0.00      B    H  
ATOM   4692  H3  MOH B 778      24.808  21.000  25.660  1.00  0.00      B    H  
ATOM   4693  O   MOH B 778      25.182  20.187  27.474  1.00  0.00      B    O  
ATOM   4694  Ho  MOH B 778      25.970  19.617  27.543  1.00  0.00      B    H  
ATOM   4695  C   MOH B 779      47.221  51.049  31.423  1.00  0.00      B    C  
ATOM   4696  H1  MOH B 779      46.797  51.914  30.910  1.00  0.00      B    H  
ATOM   4697  H2  MOH B 779      46.350  50.408  31.729  1.00  0.00      B    H  
ATOM   4698  H3  MOH B 779      47.770  50.434  30.681  1.00  0.00      B    H  
ATOM   4699  O   MOH B 779      48.181  51.327  32.504  1.00  0.00      B    O  
ATOM   4700  Ho  MOH B 779      48.992  51.661  32.205  1.00  0.00      B    H  
ATOM   4701  C   MOH B 780      23.416   8.315   1.221  1.00  0.00      B    C  
ATOM   4702  H1  MOH B 780      22.534   8.957   1.272  1.00  0.00      B    H  
ATOM   4703  H2  MOH B 780      23.130   7.465   0.710  1.00  0.00      B    H  
ATOM   4704  H3  MOH B 780      24.164   8.826   0.660  1.00  0.00      B    H  
ATOM   4705  O   MOH B 780      23.923   7.866   2.472  1.00  0.00      B    O  
ATOM   4706  Ho  MOH B 780      23.404   8.307   3.161  1.00  0.00      B    H  
ATOM   4707  C   MOH B 781       9.350  39.860  14.087  1.00  0.00      B    C  
ATOM   4708  H1  MOH B 781       9.091  39.396  13.144  1.00  0.00      B    H  
ATOM   4709  H2  MOH B 781       9.698  39.039  14.706  1.00  0.00      B    H  
ATOM   4710  H3  MOH B 781       9.932  40.710  13.907  1.00  0.00      B    H  
ATOM   4711  O   MOH B 781       8.179  40.547  14.565  1.00  0.00      B    O  
ATOM   4712  Ho  MOH B 781       8.324  41.104  15.359  1.00  0.00      B    H  
ATOM   4713  C   MOH B 782      41.512  28.142  29.935  1.00  0.00      B    C  
ATOM   4714  H1  MOH B 782      41.064  27.772  30.885  1.00  0.00      B    H  
ATOM   4715  H2  MOH B 782      40.718  28.061  29.236  1.00  0.00      B    H  
ATOM   4716  H3  MOH B 782      41.906  29.164  30.018  1.00  0.00      B    H  
ATOM   4717  O   MOH B 782      42.615  27.343  29.445  1.00  0.00      B    O  
ATOM   4718  Ho  MOH B 782      43.108  27.059  30.217  1.00  0.00      B    H  
ATOM   4719  C   MOH B 783      -0.121  42.087   1.074  1.00  0.00      B    C  
ATOM   4720  H1  MOH B 783      -0.810  41.363   0.619  1.00  0.00      B    H  
ATOM   4721  H2  MOH B 783      -0.474  43.085   0.773  1.00  0.00      B    H  
ATOM   4722  H3  MOH B 783      -0.059  42.074   2.213  1.00  0.00      B    H  
ATOM   4723  O   MOH B 783       1.128  42.086   0.443  1.00  0.00      B    O  
ATOM   4724  Ho  MOH B 783       1.033  42.336  -0.507  1.00  0.00      B    H  
ATOM   4725  C   MOH B 784      28.536  25.580   5.938  1.00  0.00      B    C  
ATOM   4726  H1  MOH B 784      29.571  25.273   6.257  1.00  0.00      B    H  
ATOM   4727  H2  MOH B 784      28.445  25.789   4.839  1.00  0.00      B    H  
ATOM   4728  H3  MOH B 784      27.856  24.778   6.151  1.00  0.00      B    H  
ATOM   4729  O   MOH B 784      27.996  26.738   6.594  1.00  0.00      B    O  
ATOM   4730  Ho  MOH B 784      27.287  27.025   6.029  1.00  0.00      B    H  
ATOM   4731  C   MOH B 785      26.518  13.045  31.538  1.00  0.00      B    C  
ATOM   4732  H1  MOH B 785      26.804  14.027  31.933  1.00  0.00      B    H  
ATOM   4733  H2  MOH B 785      26.455  13.066  30.446  1.00  0.00      B    H  
ATOM   4734  H3  MOH B 785      27.327  12.362  31.893  1.00  0.00      B    H  
ATOM   4735  O   MOH B 785      25.299  12.494  31.964  1.00  0.00      B    O  
ATOM   4736  Ho  MOH B 785      24.958  11.961  31.218  1.00  0.00      B    H  
ATOM   4737  C   MOH B 786       6.051  38.403  15.158  1.00  0.00      B    C  
ATOM   4738  H1  MOH B 786       6.936  38.795  15.719  1.00  0.00      B    H  
ATOM   4739  H2  MOH B 786       5.683  39.259  14.515  1.00  0.00      B    H  
ATOM   4740  H3  MOH B 786       6.345  37.583  14.499  1.00  0.00      B    H  
ATOM   4741  O   MOH B 786       5.061  37.916  16.026  1.00  0.00      B    O  
ATOM   4742  Ho  MOH B 786       4.278  37.672  15.535  1.00  0.00      B    H  
ATOM   4743  C   MOH B 787      28.119  47.050  37.163  1.00  0.00      B    C  
ATOM   4744  H1  MOH B 787      27.727  48.061  37.014  1.00  0.00      B    H  
ATOM   4745  H2  MOH B 787      27.245  46.394  37.260  1.00  0.00      B    H  
ATOM   4746  H3  MOH B 787      28.643  46.538  36.308  1.00  0.00      B    H  
ATOM   4747  O   MOH B 787      28.968  47.016  38.266  1.00  0.00      B    O  
ATOM   4748  Ho  MOH B 787      29.273  46.140  38.381  1.00  0.00      B    H  
ATOM   4749  C   MOH B 788      15.553  27.840   4.910  1.00  0.00      B    C  
ATOM   4750  H1  MOH B 788      16.515  28.208   4.577  1.00  0.00      B    H  
ATOM   4751  H2  MOH B 788      15.084  28.496   5.672  1.00  0.00      B    H  
ATOM   4752  H3  MOH B 788      14.792  27.829   4.105  1.00  0.00      B    H  
ATOM   4753  O   MOH B 788      15.789  26.486   5.414  1.00  0.00      B    O  
ATOM   4754  Ho  MOH B 788      14.944  26.134   5.576  1.00  0.00      B    H  
ATOM   4755  C   MOH B 789      44.667  38.744  32.741  1.00  0.00      B    C  
ATOM   4756  H1  MOH B 789      44.014  37.834  32.832  1.00  0.00      B    H  
ATOM   4757  H2  MOH B 789      43.871  39.497  32.831  1.00  0.00      B    H  
ATOM   4758  H3  MOH B 789      45.324  38.864  33.590  1.00  0.00      B    H  
ATOM   4759  O   MOH B 789      45.469  39.009  31.591  1.00  0.00      B    O  
ATOM   4760  Ho  MOH B 789      45.726  39.952  31.662  1.00  0.00      B    H  
ATOM   4761  C   MOH B 790       8.052  25.662  11.735  1.00  0.00      B    C  
ATOM   4762  H1  MOH B 790       8.606  25.292  12.593  1.00  0.00      B    H  
ATOM   4763  H2  MOH B 790       7.482  26.502  12.042  1.00  0.00      B    H  
ATOM   4764  H3  MOH B 790       8.730  25.883  10.937  1.00  0.00      B    H  
ATOM   4765  O   MOH B 790       7.073  24.712  11.367  1.00  0.00      B    O  
ATOM   4766  Ho  MOH B 790       6.504  24.632  12.150  1.00  0.00      B    H  
ATOM   4767  C   MOH B 791       3.224   4.369  38.048  1.00  0.00      B    C  
ATOM   4768  H1  MOH B 791       2.325   4.816  38.450  1.00  0.00      B    H  
ATOM   4769  H2  MOH B 791       4.047   4.572  38.763  1.00  0.00      B    H  
ATOM   4770  H3  MOH B 791       2.962   3.294  37.918  1.00  0.00      B    H  
ATOM   4771  O   MOH B 791       3.383   4.756  36.692  1.00  0.00      B    O  
ATOM   4772  Ho  MOH B 791       4.016   5.495  36.753  1.00  0.00      B    H  
ATOM   4773  C   MOH B 792      33.702   3.016  40.766  1.00  0.00      B    C  
ATOM   4774  H1  MOH B 792      32.793   2.385  40.532  1.00  0.00      B    H  
ATOM   4775  H2  MOH B 792      33.456   4.046  41.010  1.00  0.00      B    H  
ATOM   4776  H3  MOH B 792      34.224   2.566  41.666  1.00  0.00      B    H  
ATOM   4777  O   MOH B 792      34.526   3.055  39.700  1.00  0.00      B    O  
ATOM   4778  Ho  MOH B 792      35.130   2.348  39.905  1.00  0.00      B    H  
ATOM   4779  C   MOH B 793       4.377  35.096  33.789  1.00  0.00      B    C  
ATOM   4780  H1  MOH B 793       5.269  35.674  34.022  1.00  0.00      B    H  
ATOM   4781  H2  MOH B 793       3.751  35.150  34.661  1.00  0.00      B    H  
ATOM   4782  H3  MOH B 793       3.927  35.333  32.865  1.00  0.00      B    H  
ATOM   4783  O   MOH B 793       4.767  33.725  33.764  1.00  0.00      B    O  
ATOM   4784  Ho  MOH B 793       4.049  33.234  34.269  1.00  0.00      B    H  
ATOM   4785  C   MOH B 794      21.484  24.945  38.861  1.00  0.00      B    C  
ATOM   4786  H1  MOH B 794      21.080  25.902  38.524  1.00  0.00      B    H  
ATOM   4787  H2  MOH B 794      22.369  24.675  38.277  1.00  0.00      B    H  
ATOM   4788  H3  MOH B 794      21.885  24.973  39.907  1.00  0.00      B    H  
ATOM   4789  O   MOH B 794      20.442  24.021  38.771  1.00  0.00      B    O  
ATOM   4790  Ho  MOH B 794      19.821  24.351  39.438  1.00  0.00      B    H  
ATOM   4791  C   MOH B 795       4.344  50.461  16.167  1.00  0.00      B    C  
ATOM   4792  H1  MOH B 795       4.204  50.715  17.232  1.00  0.00      B    H  
ATOM   4793  H2  MOH B 795       5.386  50.164  16.117  1.00  0.00      B    H  
ATOM   4794  H3  MOH B 795       3.694  49.653  15.870  1.00  0.00      B    H  
ATOM   4795  O   MOH B 795       4.048  51.635  15.426  1.00  0.00      B    O  
ATOM   4796  Ho  MOH B 795       3.169  51.684  15.326  1.00  0.00      B    H  
ATOM   4797  C   MOH B 796       6.701  35.149  22.560  1.00  0.00      B    C  
ATOM   4798  H1  MOH B 796       7.482  34.957  21.753  1.00  0.00      B    H  
ATOM   4799  H2  MOH B 796       7.170  35.634  23.385  1.00  0.00      B    H  
ATOM   4800  H3  MOH B 796       5.959  35.848  22.107  1.00  0.00      B    H  
ATOM   4801  O   MOH B 796       6.192  33.884  22.987  1.00  0.00      B    O  
ATOM   4802  Ho  MOH B 796       6.104  33.968  23.968  1.00  0.00      B    H  
ATOM   4803  C   MOH B 797      32.565  14.509  11.389  1.00  0.00      B    C  
ATOM   4804  H1  MOH B 797      31.716  14.882  10.864  1.00  0.00      B    H  
ATOM   4805  H2  MOH B 797      33.351  15.275  11.576  1.00  0.00      B    H  
ATOM   4806  H3  MOH B 797      32.359  14.202  12.408  1.00  0.00      B    H  
ATOM   4807  O   MOH B 797      33.083  13.442  10.625  1.00  0.00      B    O  
ATOM   4808  Ho  MOH B 797      33.921  13.306  11.152  1.00  0.00      B    H  
ATOM   4809  C   MOH B 798      19.401  46.707  25.336  1.00  0.00      B    C  
ATOM   4810  H1  MOH B 798      20.098  46.569  24.493  1.00  0.00      B    H  
ATOM   4811  H2  MOH B 798      19.789  47.474  25.908  1.00  0.00      B    H  
ATOM   4812  H3  MOH B 798      18.448  46.964  25.037  1.00  0.00      B    H  
ATOM   4813  O   MOH B 798      19.470  45.588  26.200  1.00  0.00      B    O  
ATOM   4814  Ho  MOH B 798      18.604  45.197  26.077  1.00  0.00      B    H  
ATOM   4815  C   MOH B 799      11.222   0.697  21.757  1.00  0.00      B    C  
ATOM   4816  H1  MOH B 799      12.191   0.240  21.690  1.00  0.00      B    H  
ATOM   4817  H2  MOH B 799      10.411   0.090  22.076  1.00  0.00      B    H  
ATOM   4818  H3  MOH B 799      11.448   1.627  22.414  1.00  0.00      B    H  
ATOM   4819  O   MOH B 799      10.826   1.114  20.483  1.00  0.00      B    O  
ATOM   4820  Ho  MOH B 799      10.505   2.066  20.519  1.00  0.00      B    H  
ATOM   4821  C   MOH B 800      18.688  25.327   5.625  1.00  0.00      B    C  
ATOM   4822  H1  MOH B 800      18.895  26.182   6.282  1.00  0.00      B    H  
ATOM   4823  H2  MOH B 800      18.454  25.721   4.632  1.00  0.00      B    H  
ATOM   4824  H3  MOH B 800      19.607  24.719   5.638  1.00  0.00      B    H  
ATOM   4825  O   MOH B 800      17.666  24.739   6.377  1.00  0.00      B    O  
ATOM   4826  Ho  MOH B 800      16.931  25.334   6.102  1.00  0.00      B    H  
ATOM   4827  C   MOH B 801      17.677  48.650  16.594  1.00  0.00      B    C  
ATOM   4828  H1  MOH B 801      18.714  48.607  17.080  1.00  0.00      B    H  
ATOM   4829  H2  MOH B 801      17.588  49.065  15.613  1.00  0.00      B    H  
ATOM   4830  H3  MOH B 801      17.240  47.625  16.614  1.00  0.00      B    H  
ATOM   4831  O   MOH B 801      17.147  49.445  17.582  1.00  0.00      B    O  
ATOM   4832  Ho  MOH B 801      16.245  49.405  17.454  1.00  0.00      B    H  
ATOM   4833  C   MOH B 802      50.923   1.311   5.764  1.00  0.00      B    C  
ATOM   4834  H1  MOH B 802      50.504   0.308   5.524  1.00  0.00      B    H  
ATOM   4835  H2  MOH B 802      51.336   1.194   6.738  1.00  0.00      B    H  
ATOM   4836  H3  MOH B 802      51.615   1.389   4.888  1.00  0.00      B    H  
ATOM   4837  O   MOH B 802      49.923   2.267   5.823  1.00  0.00      B    O  
ATOM   4838  Ho  MOH B 802      49.512   2.242   6.681  1.00  0.00      B    H  
ATOM   4839  C   MOH B 803       3.966  35.131   9.898  1.00  0.00      B    C  
ATOM   4840  H1  MOH B 803       4.332  34.092   9.701  1.00  0.00      B    H  
ATOM   4841  H2  MOH B 803       3.515  35.098  10.906  1.00  0.00      B    H  
ATOM   4842  H3  MOH B 803       4.800  35.805   9.802  1.00  0.00      B    H  
ATOM   4843  O   MOH B 803       2.991  35.349   8.971  1.00  0.00      B    O  
ATOM   4844  Ho  MOH B 803       3.376  35.441   8.086  1.00  0.00      B    H  
ATOM   4845  C   MOH B 804       0.795   6.271  17.837  1.00  0.00      B    C  
ATOM   4846  H1  MOH B 804       1.552   7.094  17.724  1.00  0.00      B    H  
ATOM   4847  H2  MOH B 804       0.848   5.806  18.810  1.00  0.00      B    H  
ATOM   4848  H3  MOH B 804      -0.201   6.607  17.614  1.00  0.00      B    H  
ATOM   4849  O   MOH B 804       1.145   5.283  16.968  1.00  0.00      B    O  
ATOM   4850  Ho  MOH B 804       0.887   5.598  16.138  1.00  0.00      B    H  
ATOM   4851  C   MOH B 805      47.049  39.314  10.271  1.00  0.00      B    C  
ATOM   4852  H1  MOH B 805      47.575  39.186   9.223  1.00  0.00      B    H  
ATOM   4853  H2  MOH B 805      46.289  38.571  10.321  1.00  0.00      B    H  
ATOM   4854  H3  MOH B 805      47.890  39.128  10.994  1.00  0.00      B    H  
ATOM   4855  O   MOH B 805      46.567  40.620  10.467  1.00  0.00      B    O  
ATOM   4856  Ho  MOH B 805      46.898  40.997  11.293  1.00  0.00      B    H  
ATOM   4857  C   MOH B 806       6.158  17.132  17.853  1.00  0.00      B    C  
ATOM   4858  H1  MOH B 806       5.878  17.241  16.824  1.00  0.00      B    H  
ATOM   4859  H2  MOH B 806       5.839  18.088  18.370  1.00  0.00      B    H  
ATOM   4860  H3  MOH B 806       5.596  16.221  18.238  1.00  0.00      B    H  
ATOM   4861  O   MOH B 806       7.547  16.856  18.082  1.00  0.00      B    O  
ATOM   4862  Ho  MOH B 806       8.154  17.608  17.877  1.00  0.00      B    H  
ATOM   4863  C   MOH B 807       3.480  18.779   4.584  1.00  0.00      B    C  
ATOM   4864  H1  MOH B 807       4.092  18.376   5.356  1.00  0.00      B    H  
ATOM   4865  H2  MOH B 807       2.639  19.253   5.056  1.00  0.00      B    H  
ATOM   4866  H3  MOH B 807       4.131  19.450   4.072  1.00  0.00      B    H  
ATOM   4867  O   MOH B 807       3.054  17.734   3.715  1.00  0.00      B    O  
ATOM   4868  Ho  MOH B 807       3.833  17.142   3.745  1.00  0.00      B    H  
ATOM   4869  C   MOH B 808      33.745  36.773  43.567  1.00  0.00      B    C  
ATOM   4870  H1  MOH B 808      33.757  35.721  43.754  1.00  0.00      B    H  
ATOM   4871  H2  MOH B 808      32.876  36.896  42.933  1.00  0.00      B    H  
ATOM   4872  H3  MOH B 808      33.523  37.207  44.459  1.00  0.00      B    H  
ATOM   4873  O   MOH B 808      34.983  37.145  42.931  1.00  0.00      B    O  
ATOM   4874  Ho  MOH B 808      35.343  36.422  42.450  1.00  0.00      B    H  
ATOM   4875  C   MOH B 809      47.825   4.228  46.381  1.00  0.00      B    C  
ATOM   4876  H1  MOH B 809      47.206   4.346  45.470  1.00  0.00      B    H  
ATOM   4877  H2  MOH B 809      47.112   3.942  47.069  1.00  0.00      B    H  
ATOM   4878  H3  MOH B 809      48.509   3.411  46.172  1.00  0.00      B    H  
ATOM   4879  O   MOH B 809      48.304   5.451  46.855  1.00  0.00      B    O  
ATOM   4880  Ho  MOH B 809      48.517   5.308  47.792  1.00  0.00      B    H  
ATOM   4881  C   MOH B 810      46.066  12.168  34.889  1.00  0.00      B    C  
ATOM   4882  H1  MOH B 810      45.214  12.186  35.518  1.00  0.00      B    H  
ATOM   4883  H2  MOH B 810      46.908  11.833  35.467  1.00  0.00      B    H  
ATOM   4884  H3  MOH B 810      45.899  11.488  34.032  1.00  0.00      B    H  
ATOM   4885  O   MOH B 810      46.218  13.536  34.532  1.00  0.00      B    O  
ATOM   4886  Ho  MOH B 810      47.083  13.646  34.096  1.00  0.00      B    H  
ATOM   4887  C   MOH B 811       7.192  42.400  21.437  1.00  0.00      B    C  
ATOM   4888  H1  MOH B 811       7.654  43.246  21.976  1.00  0.00      B    H  
ATOM   4889  H2  MOH B 811       6.157  42.261  21.723  1.00  0.00      B    H  
ATOM   4890  H3  MOH B 811       7.171  42.694  20.460  1.00  0.00      B    H  
ATOM   4891  O   MOH B 811       7.984  41.250  21.526  1.00  0.00      B    O  
ATOM   4892  Ho  MOH B 811       8.865  41.629  21.707  1.00  0.00      B    H  
ATOM   4893  C   MOH B 812       9.737  42.102  38.900  1.00  0.00      B    C  
ATOM   4894  H1  MOH B 812       9.477  41.142  39.428  1.00  0.00      B    H  
ATOM   4895  H2  MOH B 812       8.799  42.485  38.513  1.00  0.00      B    H  
ATOM   4896  H3  MOH B 812      10.221  42.744  39.579  1.00  0.00      B    H  
ATOM   4897  O   MOH B 812      10.759  41.763  37.918  1.00  0.00      B    O  
ATOM   4898  Ho  MOH B 812      11.574  42.217  38.166  1.00  0.00      B    H  
ATOM   4899  C   MOH B 813       8.676  25.967  42.737  1.00  0.00      B    C  
ATOM   4900  H1  MOH B 813       9.556  26.577  42.742  1.00  0.00      B    H  
ATOM   4901  H2  MOH B 813       8.557  25.736  41.653  1.00  0.00      B    H  
ATOM   4902  H3  MOH B 813       8.842  25.080  43.245  1.00  0.00      B    H  
ATOM   4903  O   MOH B 813       7.362  26.387  43.291  1.00  0.00      B    O  
ATOM   4904  Ho  MOH B 813       7.543  26.437  44.256  1.00  0.00      B    H  
ATOM   4905  C   MOH B 814      27.258  44.084  24.765  1.00  0.00      B    C  
ATOM   4906  H1  MOH B 814      28.115  44.711  24.999  1.00  0.00      B    H  
ATOM   4907  H2  MOH B 814      26.829  43.608  25.603  1.00  0.00      B    H  
ATOM   4908  H3  MOH B 814      26.591  44.839  24.381  1.00  0.00      B    H  
ATOM   4909  O   MOH B 814      27.523  43.143  23.704  1.00  0.00      B    O  
ATOM   4910  Ho  MOH B 814      26.959  42.352  23.782  1.00  0.00      B    H  
ATOM   4911  C   MOH B 815      13.620  40.273  47.619  1.00  0.00      B    C  
ATOM   4912  H1  MOH B 815      13.414  40.472  46.570  1.00  0.00      B    H  
ATOM   4913  H2  MOH B 815      13.554  39.174  47.747  1.00  0.00      B    H  
ATOM   4914  H3  MOH B 815      14.634  40.590  47.839  1.00  0.00      B    H  
ATOM   4915  O   MOH B 815      12.714  40.865  48.530  1.00  0.00      B    O  
ATOM   4916  Ho  MOH B 815      11.873  40.847  48.037  1.00  0.00      B    H  
ATOM   4917  C   MOH B 816      12.916  26.470  20.278  1.00  0.00      B    C  
ATOM   4918  H1  MOH B 816      11.971  26.966  19.951  1.00  0.00      B    H  
ATOM   4919  H2  MOH B 816      12.633  25.479  20.724  1.00  0.00      B    H  
ATOM   4920  H3  MOH B 816      13.670  26.345  19.511  1.00  0.00      B    H  
ATOM   4921  O   MOH B 816      13.697  27.142  21.289  1.00  0.00      B    O  
ATOM   4922  Ho  MOH B 816      13.308  27.950  21.443  1.00  0.00      B    H  
ATOM   4923  C   MOH B 817      36.666  36.228  37.308  1.00  0.00      B    C  
ATOM   4924  H1  MOH B 817      35.868  36.494  36.621  1.00  0.00      B    H  
ATOM   4925  H2  MOH B 817      36.772  35.189  37.122  1.00  0.00      B    H  
ATOM   4926  H3  MOH B 817      37.620  36.739  37.052  1.00  0.00      B    H  
ATOM   4927  O   MOH B 817      36.262  36.604  38.593  1.00  0.00      B    O  
ATOM   4928  Ho  MOH B 817      36.148  37.561  38.526  1.00  0.00      B    H  
ATOM   4929  C   MOH B 818      25.811  16.910  23.265  1.00  0.00      B    C  
ATOM   4930  H1  MOH B 818      25.084  16.324  23.889  1.00  0.00      B    H  
ATOM   4931  H2  MOH B 818      26.886  16.512  23.357  1.00  0.00      B    H  
ATOM   4932  H3  MOH B 818      25.478  16.727  22.221  1.00  0.00      B    H  
ATOM   4933  O   MOH B 818      25.795  18.250  23.213  1.00  0.00      B    O  
ATOM   4934  Ho  MOH B 818      24.916  18.440  23.015  1.00  0.00      B    H  
ATOM   4935  C   MOH B 819      21.976  11.518  32.635  1.00  0.00      B    C  
ATOM   4936  H1  MOH B 819      21.358  12.358  32.571  1.00  0.00      B    H
[truncated: 574,295 more chars]
