# Supplementary material for: Catalytic Role of Methanol in Anodic Coupling Reactions Involving Alcohol Trapping of Cation Radicals
Source: J Org Chem. 2024 Dec 3;89(24):18353–69. doi: 10.1021/acs.joc.4c02227 (PMC11667722; doi:10.1021/acs.joc.4c02227)
Supplement: Supplementary file 1 — jo4c02227_si_001.zip [file jo4c02227_si_001.zip › simulation_files/QMMM_simulation_methoxyoctadiene/README]

Example input files for running NVT QM/MM simulation of methoxyoctadiene in 2000 MeOH.

Requirements:
Python >= 3.9
Numpy
Psi4 >= 1.9
OpenMM >= 8.0
Plumed2 >= 2.9
Py-Plumed >= 2.9
OpenMM-Plumed >= 2.0
Pydft-qmmm (https://github.com/johnppederson/pydft-qmmm)

Simulation starts with methoxyoctadiene in the center of the box in the cyclized 6-member ring configuration.
Only the methoxyoctadiene substrate is in the QM region (treated with DFT).
Moving restraints are used to steer the substrate toward the unfolded configuration over 2 picoseconds.
These moving restraints can be altered to perform umbrella sampling simulations of many of the free energy surfaces detailed in the manuscript.

Run using the following command:
python run_pydft_qmmm.py
