# Supplementary material for: Catalytic Role of Methanol in Anodic Coupling Reactions Involving Alcohol Trapping of Cation Radicals
Source: J Org Chem. 2024 Dec 3;89(24):18353–69. doi: 10.1021/acs.joc.4c02227 (PMC11667722; doi:10.1021/acs.joc.4c02227)
Supplement: Supplementary file 1 — jo4c02227_si_001.zip [file jo4c02227_si_001.zip › simulation_files/QMMM_simulation_methoxyoctadiene/run_pydft_qmmm.py]

from __future__ import annotations
from pydft_qmmm import *
from pydft_qmmm.plugins import Plumed

# Load system first.
system = System.load("start.pdb")

# Generate velocities.
system.velocities = generate_velocities(system.masses, 300, 10101)

# Define QM Hamiltonian.
qm = QMHamiltonian(
    basis_set="6-31G",
    functional="PBE0",
    charge=1,
    spin=2,
    quadrature_spherical = 194,
    quadrature_radial = 50,
)

# Define MM Hamiltonian.
mm = MMHamiltonian(["forcefield_MMO_oxidized.xml", "residues_MMO.xml"])

# Define IXN Hamiltonian.
qmmm = QMMMHamiltonian("electrostatic", "cutoff")

# Define QM/MM Hamiltonian
total = qm[:26] + mm[26:] + qmmm

# Define the integrator to use.
integrator = LangevinIntegrator(1, 300, 0.005)

# Define the logger.
logger = Logger("output/", system, decimal_places=3)

# Define plumed plugin.
plumed = Plumed(
    """
    UNITS LENGTH=A TIME=fs
    d1: DISTANCE ATOMS=2,7
    d2: DISTANCE ATOMS=3,7
    restraint1: MOVINGRESTRAINT ARG=d1 STEP0=0 AT0=1.62 KAPPA0=1200.0 STEP1=2000 AT1=3.2 KAPPA1=1200.0
    restraint2: MOVINGRESTRAINT ARG=d2 STEP0=0 AT0=2.45 KAPPA0=1200.0 STEP1=2000 AT1=3.2 KAPPA1=1200.0
    PRINT ARG=d1,d2 FILE=COLVAR
    FLUSH STRIDE=1
    """,
    "output/plumed.log",
)

# Define simulation.
simulation = Simulation(
    system=system,
    hamiltonian=total,
    integrator=integrator,
    logger=logger,
    plugins=[plumed],
)

# Run simulation.
simulation.set_threads(8)
simulation.run_dynamics(1000)
plumed.plumed.finalize()
